# Supplementary material for: Evolution of the metabolome in response to selection for increased immunity in populations of Drosophila melanogaster
Source: PLoS One. 2017 Nov 17;12(11):e0188089. doi: 10.1371/journal.pone.0188089 (PMC5693281; doi:10.1371/journal.pone.0188089)
Supplement: S1 File — (ZIP) [file pone.0188089.s018.zip]

Archive with 843 entries (746 files):
- Block1/
- Block1/Ii/
- Block1/Ii/1/
- Block1/Ii/1/EA
- Block1/Ii/1/acqu
- Block1/Ii/1/acqus
- Block1/Ii/1/audita.txt
- Block1/Ii/1/fid
- Block1/Ii/1/format.ased
- Block1/Ii/1/format.temp
- Block1/Ii/1/fq1list
- Block1/Ii/1/gpnam1
- Block1/Ii/1/gpnam2
- Block1/Ii/1/gradient_calib
- Block1/Ii/1/pdata/
- Block1/Ii/1/pdata/1/
- Block1/Ii/1/pdata/1/ascii-spec.txt
- Block1/Ii/1/pdata/1/assocs
- Block1/Ii/1/pdata/1/auditp.txt
- Block1/Ii/1/pdata/1/outd
- Block1/Ii/1/pdata/1/proc
- Block1/Ii/1/pdata/1/procs
- Block1/Ii/1/pdata/1/title
- Block1/Ii/1/precom.output
- Block1/Ii/1/pulseprogram
- Block1/Ii/1/scon2
- Block1/Ii/1/shimvalues
- Block1/Ii/1/specpar
- Block1/Ii/1/uxnmr.info
- Block1/Ii/1/uxnmr.par
- Block1/Ii/2/
- Block1/Ii/2/EA
- Block1/Ii/2/acqu
- Block1/Ii/2/acqus
- Block1/Ii/2/audita.txt
- Block1/Ii/2/fid
- Block1/Ii/2/format.ased
- Block1/Ii/2/format.temp
- Block1/Ii/2/fq1list
- Block1/Ii/2/gpnam1
- Block1/Ii/2/gpnam2
- Block1/Ii/2/gradient_calib
- Block1/Ii/2/pdata/
- Block1/Ii/2/pdata/1/
- Block1/Ii/2/pdata/1/II2.txt
- Block1/Ii/2/pdata/1/assocs
- Block1/Ii/2/pdata/1/auditp.txt
- Block1/Ii/2/pdata/1/outd
- Block1/Ii/2/pdata/1/proc
- Block1/Ii/2/pdata/1/procs
- Block1/Ii/2/pdata/1/title
- Block1/Ii/2/precom.output
- Block1/Ii/2/pulseprogram
- Block1/Ii/2/scon2
- Block1/Ii/2/shimvalues
- Block1/Ii/2/specpar
- Block1/Ii/2/uxnmr.info
- Block1/Ii/2/uxnmr.par
- Block1/Ii/3/
- Block1/Ii/3/EA
- Block1/Ii/3/acqu
- Block1/Ii/3/acqus
- Block1/Ii/3/audita.txt
- Block1/Ii/3/fid
- Block1/Ii/3/format.ased
- Block1/Ii/3/format.temp
- Block1/Ii/3/fq1list
- Block1/Ii/3/gpnam1
- Block1/Ii/3/gpnam2
- Block1/Ii/3/gradient_calib
- Block1/Ii/3/pdata/
- Block1/Ii/3/pdata/1/
- Block1/Ii/3/pdata/1/II3.txt
- Block1/Ii/3/pdata/1/assocs
- Block1/Ii/3/pdata/1/auditp.txt
- Block1/Ii/3/pdata/1/outd
- Block1/Ii/3/pdata/1/proc
- Block1/Ii/3/pdata/1/procs
- Block1/Ii/3/pdata/1/title
- Block1/Ii/3/precom.output
- Block1/Ii/3/pulseprogram
- Block1/Ii/3/scon2
- Block1/Ii/3/shimvalues
- Block1/Ii/3/specpar
- Block1/Ii/3/uxnmr.info
- Block1/Ii/3/uxnmr.par
- Block1/Ii/4/
- Block1/Ii/4/EA
- Block1/Ii/4/acqu
- Block1/Ii/4/acqus
- Block1/Ii/4/audita.txt
- Block1/Ii/4/fid
- Block1/Ii/4/format.ased
- Block1/Ii/4/format.temp
- Block1/Ii/4/fq1list
- Block1/Ii/4/gpnam1
- Block1/Ii/4/gpnam2
- Block1/Ii/4/gradient_calib
- Block1/Ii/4/pdata/
- Block1/Ii/4/pdata/1/
- Block1/Ii/4/pdata/1/II4.txt
- Block1/Ii/4/pdata/1/assocs
- Block1/Ii/4/pdata/1/auditp.txt
- Block1/Ii/4/pdata/1/outd
- Block1/Ii/4/pdata/1/proc
- Block1/Ii/4/pdata/1/procs
- Block1/Ii/4/pdata/1/title
- Block1/Ii/4/precom.output
- Block1/Ii/4/pulseprogram
- Block1/Ii/4/scon2
- Block1/Ii/4/shimvalues
- Block1/Ii/4/specpar
- Block1/Ii/4/uxnmr.info
- Block1/Ii/4/uxnmr.par
- Block1/Ii/5/
- Block1/Ii/5/EA
- Block1/Ii/5/acqu
- Block1/Ii/5/acqus
- Block1/Ii/5/audita.txt
- Block1/Ii/5/fid
- Block1/Ii/5/format.ased
- Block1/Ii/5/format.temp
- Block1/Ii/5/fq1list
- Block1/Ii/5/gpnam1
- Block1/Ii/5/gpnam2
- Block1/Ii/5/gradient_calib
- Block1/Ii/5/pdata/
- Block1/Ii/5/pdata/1/
- Block1/Ii/5/pdata/1/II5.txt
- Block1/Ii/5/pdata/1/assocs
- Block1/Ii/5/pdata/1/auditp.txt
- Block1/Ii/5/pdata/1/outd
- Block1/Ii/5/pdata/1/proc
- Block1/Ii/5/pdata/1/procs
- Block1/Ii/5/pdata/1/title
- Block1/Ii/5/precom.output
- Block1/Ii/5/pulseprogram
- Block1/Ii/5/scon2
- Block1/Ii/5/shimvalues
- Block1/Ii/5/specpar
- Block1/Ii/5/uxnmr.info
- Block1/Ii/5/uxnmr.par
- Block1/Is/
- Block1/Is/1/
- Block1/Is/1/EA
- Block1/Is/1/acqu
- Block1/Is/1/acqus
- Block1/Is/1/audita.txt
- Block1/Is/1/fid
- Block1/Is/1/format.ased
- Block1/Is/1/format.temp
- Block1/Is/1/fq1list
- Block1/Is/1/gpnam1
- Block1/Is/1/gpnam2
- Block1/Is/1/gradient_calib
- Block1/Is/1/pdata/
- Block1/Is/1/pdata/1/
- Block1/Is/1/pdata/1/ascii-spec.txt
- Block1/Is/1/pdata/1/assocs
- Block1/Is/1/pdata/1/auditp.txt
- Block1/Is/1/pdata/1/outd
- Block1/Is/1/pdata/1/proc
- Block1/Is/1/pdata/1/procs
- Block1/Is/1/pdata/1/title
- Block1/Is/1/precom.output
- Block1/Is/1/pulseprogram
- Block1/Is/1/scon2
- Block1/Is/1/shimvalues
- Block1/Is/1/specpar
- Block1/Is/1/uxnmr.info
- Block1/Is/1/uxnmr.par
- Block1/Is/2/
- Block1/Is/2/EA
- Block1/Is/2/acqu
- Block1/Is/2/acqus
- Block1/Is/2/audita.txt
- Block1/Is/2/fid
- Block1/Is/2/format.ased
- Block1/Is/2/format.temp
- Block1/Is/2/fq1list
- Block1/Is/2/gpnam1
- Block1/Is/2/gpnam2
- Block1/Is/2/gradient_calib
- Block1/Is/2/pdata/
- Block1/Is/2/pdata/1/
- Block1/Is/2/pdata/1/IS2.txt
- Block1/Is/2/pdata/1/assocs
- Block1/Is/2/pdata/1/auditp.txt
- Block1/Is/2/pdata/1/outd
- Block1/Is/2/pdata/1/proc
- Block1/Is/2/pdata/1/procs
- Block1/Is/2/pdata/1/title
- Block1/Is/2/precom.output
- Block1/Is/2/pulseprogram
- Block1/Is/2/scon2
- Block1/Is/2/shimvalues
- Block1/Is/2/specpar
- Block1/Is/2/uxnmr.info
- Block1/Is/2/uxnmr.par
- Block1/Is/3/
- Block1/Is/3/EA
- Block1/Is/3/acqu
- Block1/Is/3/acqus
- Block1/Is/3/audita.txt
- Block1/Is/3/fid
- Block1/Is/3/format.ased
- Block1/Is/3/format.temp
- Block1/Is/3/fq1list
- Block1/Is/3/gpnam1
- Block1/Is/3/gpnam2
- Block1/Is/3/gradient_calib
- Block1/Is/3/pdata/
- Block1/Is/3/pdata/1/
- Block1/Is/3/pdata/1/IS3.txt
- Block1/Is/3/pdata/1/assocs
- Block1/Is/3/pdata/1/auditp.txt
- Block1/Is/3/pdata/1/outd
- Block1/Is/3/pdata/1/proc
- Block1/Is/3/pdata/1/procs
- Block1/Is/3/pdata/1/title
- Block1/Is/3/precom.output
- Block1/Is/3/pulseprogram
- Block1/Is/3/scon2
- Block1/Is/3/shimvalues
- Block1/Is/3/specpar
- Block1/Is/3/uxnmr.info
- Block1/Is/3/uxnmr.par
- Block1/Is/4/
- Block1/Is/4/EA
- Block1/Is/4/acqu
- Block1/Is/4/acqus
- Block1/Is/4/audita.txt
- Block1/Is/4/fid
- Block1/Is/4/format.ased
- Block1/Is/4/format.temp
- Block1/Is/4/fq1list
- Block1/Is/4/gpnam1
- Block1/Is/4/gpnam2
- Block1/Is/4/gradient_calib
- Block1/Is/4/pdata/
- Block1/Is/4/pdata/1/
- Block1/Is/4/pdata/1/IS4.txt
- Block1/Is/4/pdata/1/assocs
- Block1/Is/4/pdata/1/auditp.txt
- Block1/Is/4/pdata/1/outd
- Block1/Is/4/pdata/1/proc
- Block1/Is/4/pdata/1/procs
- Block1/Is/4/pdata/1/title
- Block1/Is/4/precom.output
- Block1/Is/4/pulseprogram
- Block1/Is/4/scon2
- Block1/Is/4/shimvalues
- Block1/Is/4/specpar
- Block1/Is/4/uxnmr.info
- Block1/Is/4/uxnmr.par
- Block1/Is/5/
- Block1/Is/5/EA
- Block1/Is/5/acqu
- Block1/Is/5/acqus
- Block1/Is/5/audita.txt
- Block1/Is/5/fid
- Block1/Is/5/format.ased
- Block1/Is/5/format.temp
- Block1/Is/5/fq1list
- Block1/Is/5/gpnam1
- Block1/Is/5/gpnam2
- Block1/Is/5/gradient_calib
- Block1/Is/5/pdata/
- Block1/Is/5/pdata/1/
- Block1/Is/5/pdata/1/IS5.txt
- Block1/Is/5/pdata/1/assocs
- Block1/Is/5/pdata/1/auditp.txt
- Block1/Is/5/pdata/1/outd
- Block1/Is/5/pdata/1/proc
- Block1/Is/5/pdata/1/procs
- Block1/Is/5/pdata/1/title
- Block1/Is/5/precom.output
- Block1/Is/5/pulseprogram
- Block1/Is/5/scon2
- Block1/Is/5/shimvalues
- Block1/Is/5/specpar
- Block1/Is/5/uxnmr.info
- Block1/Is/5/uxnmr.par
- Block1/Iu/
- Block1/Iu/1/
- Block1/Iu/1/EA
- Block1/Iu/1/acqu
- Block1/Iu/1/acqus
- Block1/Iu/1/audita.txt
- Block1/Iu/1/fid
- Block1/Iu/1/format.ased
- Block1/Iu/1/format.temp
- Block1/Iu/1/fq1list
- Block1/Iu/1/gpnam1
- Block1/Iu/1/gpnam2
- Block1/Iu/1/gradient_calib
- Block1/Iu/1/pdata/
- Block1/Iu/1/pdata/1/
- Block1/Iu/1/pdata/1/IU1.txt
- Block1/Iu/1/pdata/1/assocs
[truncated: 543 more entries]
