# Supplementary material for: Evolution of the metabolome in response to selection for increased immunity in populations of Drosophila melanogaster
Source: PLoS One. 2017 Nov 17;12(11):e0188089. doi: 10.1371/journal.pone.0188089 (PMC5693281; doi:10.1371/journal.pone.0188089)
Supplement: S1 File — (ZIP) [file pone.0188089.s018.zip › Block1/Ii/1/EA]

##TITLE= /u/exp/stan/nmr/lists/gp/Ea
##JCAMP-DX= 5.00 Bruker JCAMP library
##DATA TYPE= Shape Data
##ORIGIN= Bruker Analytik GmbH
##OWNER= <demo>
##DATE= 98/06/05
##TIME= 11:21:30
##$SHAPE_PARAMETERS=
##MINX= 0.000000e+00
##MAXX= 1.000000e+00
##MINY= -1.000000e+00
##MAXY= 1.000000e+00
##$SHAPE_EXMODE= Gradient
##$SHAPE_TOTROT= 0.000000e+00
##$SHAPE_BWFAC= 0.000000e+00
##$SHAPE_INTEGFAC= 0.000000e+00
##$SHAPE_MODE= 0
##NPOINTS= 2
##XYDATA= (X++(Y..Y))
1.000000e+00
-1.000000e+00
##END= 
