# Supplementary material for: Evolution of the metabolome in response to selection for increased immunity in populations of Drosophila melanogaster
Source: PLoS One. 2017 Nov 17;12(11):e0188089. doi: 10.1371/journal.pone.0188089 (PMC5693281; doi:10.1371/journal.pone.0188089)
Supplement: S1 File — (ZIP) [file pone.0188089.s018.zip › Block1/Ii/1/fq1list]

O 600.137706
-8500000
-8441406
-8382812
-8324219
-8265625
-8207031
-8148438
-8089844
-8031250
-7972656
-7914062
-7855469
-7796875
-7738281
-7679688
-7621094
-7562500
-7503906
-7445312
-7386719
-7328125
-7269531
-7210938
-7152344
-7093750
-7035156
-6976562
-6917969
-6859375
-6800781
-6742188
-6683594
-6625000
-6566406
-6507812
-6449219
-6390625
-6332031
-6273438
-6214844
-6156250
-6097656
-6039062
-5980469
-5921875
-5863281
-5804688
-5746094
-5687500
-5628906
-5570312
-5511719
-5453125
-5394531
-5335938
-5277344
-5218750
-5160156
-5101562
-5042969
-4984375
-4925781
-4867188
-4808594
-4750000
-4691406
-4632812
-4574219
-4515625
-4457031
-4398438
-4339844
-4281250
-4222656
-4164062
-4105469
-4046875
-3988281
-3929688
-3871094
-3812500
-3753906
-3695312
-3636719
-3578125
-3519531
-3460938
-3402344
-3343750
-3285156
-3226562
-3167969
-3109375
-3050781
-2992188
-2933594
-2875000
-2816406
-2757812
-2699219
-2640625
-2582031
-2523438
-2464844
-2406250
-2347656
-2289062
-2230469
-2171875
-2113281
-2054688
-1996094
-1937500
-1878906
-1820312
-1761719
-1703125
-1644531
-1585938
-1527344
-1468750
-1410156
-1351562
-1292969
-1234375
-1175781
-1117188
-1058594
-1000000
 -992157
 -984314
 -976471
 -968627
 -960784
 -952941
 -945098
 -937255
 -929412
 -921569
 -913725
 -905882
 -898039
 -890196
 -882353
 -874510
 -866667
 -858824
 -850980
 -843137
 -835294
 -827451
 -819608
 -811765
 -803922
 -796078
 -788235
 -780392
 -772549
 -764706
 -756863
 -749020
 -741176
 -733333
 -725490
 -717647
 -709804
 -701961
 -694118
 -686275
 -678431
 -670588
 -662745
 -654902
 -647059
 -639216
 -631373
 -623529
 -615686
 -607843
 -600000
 -592157
 -584314
 -576471
 -568627
 -560784
 -552941
 -545098
 -537255
 -529412
 -521569
 -513725
 -505882
 -498039
 -490196
 -482353
 -474510
 -466667
 -458824
 -450980
 -443137
 -435294
 -427451
 -419608
 -411765
 -403922
 -396078
 -388235
 -380392
 -372549
 -364706
 -356863
 -349020
 -341176
 -333333
 -325490
 -317647
 -309804
 -301961
 -294118
 -286275
 -278431
 -270588
 -262745
 -254902
 -247059
 -239216
 -231373
 -223529
 -215686
 -207843
 -200000
 -192157
 -184314
 -176471
 -168627
 -160784
 -152941
 -145098
 -137255
 -129412
 -121569
 -113725
 -105882
  -98039
  -90196
  -82353
  -74510
  -66667
  -58824
  -50980
  -43137
  -35294
  -27451
  -19608
  -11765
   -3922
    3922
   11765
   19608
   27451
   35294
   43137
   50980
   58824
   66667
   74510
   82353
   90196
   98039
  105882
  113725
  121569
  129412
  137255
  145098
  152941
  160784
  168627
  176471
  184314
  192157
  200000
  207843
  215686
  223529
  231373
  239216
  247059
  254902
  262745
  270588
  278431
  286275
  294118
  301961
  309804
  317647
  325490
  333333
  341176
  349020
  356863
  364706
  372549
  380392
  388235
  396078
  403922
  411765
  419608
  427451
  435294
  443137
  450980
  458824
  466667
  474510
  482353
  490196
  498039
  505882
  513725
  521569
  529412
  537255
  545098
  552941
  560784
  568627
  576471
  584314
  592157
  600000
  607843
  615686
  623529
  631373
  639216
  647059
  654902
  662745
  670588
  678431
  686275
  694118
  701961
  709804
  717647
  725490
  733333
  741176
  749020
  756863
  764706
  772549
  780392
  788235
  796078
  803922
  811765
  819608
  827451
  835294
  843137
  850980
  858824
  866667
  874510
  882353
  890196
  898039
  905882
  913725
  921569
  929412
  937255
  945098
  952941
  960784
  968627
  976471
  984314
  992157
 1000000
 1058594
 1117187
 1175781
 1234375
 1292969
 1351562
 1410156
 1468750
 1527344
 1585937
 1644531
 1703125
 1761719
 1820312
 1878906
 1937500
 1996094
 2054687
 2113281
 2171875
 2230469
 2289062
 2347656
 2406250
 2464844
 2523437
 2582031
 2640625
 2699219
 2757812
 2816406
 2875000
 2933594
 2992187
 3050781
 3109375
 3167969
 3226562
 3285156
 3343750
 3402344
 3460937
 3519531
 3578125
 3636719
 3695312
 3753906
 3812500
 3871094
 3929687
 3988281
 4046875
 4105469
 4164062
 4222656
 4281250
 4339844
 4398437
 4457031
 4515625
 4574219
 4632812
 4691406
 4750000
 4808594
 4867187
 4925781
 4984375
 5042969
 5101562
 5160156
 5218750
 5277344
 5335937
 5394531
 5453125
 5511719
 5570312
 5628906
 5687500
 5746094
 5804687
 5863281
 5921875
 5980469
 6039062
 6097656
 6156250
 6214844
 6273437
 6332031
 6390625
 6449219
 6507812
 6566406
 6625000
 6683594
 6742187
 6800781
 6859375
 6917969
 6976562
 7035156
 7093750
 7152344
 7210937
 7269531
 7328125
 7386719
 7445312
 7503906
 7562500
 7621094
 7679687
 7738281
 7796875
 7855469
 7914062
 7972656
 8031250
 8089844
 8148437
 8207031
 8265625
 8324219
 8382812
 8441406
 8500000
