# Supplementary material for: Evolution of the metabolome in response to selection for increased immunity in populations of Drosophila melanogaster
Source: PLoS One. 2017 Nov 17;12(11):e0188089. doi: 10.1371/journal.pone.0188089 (PMC5693281; doi:10.1371/journal.pone.0188089)
Supplement: S1 File — (ZIP) [file pone.0188089.s018.zip › Block1/Ii/1/gpnam1]

##TITLE= SmoothedChirp Amplitide
##JCAMP-DX= 5.00 Bruker JCAMP library
##DATA TYPE= Shape Data
##ORIGIN= Bruker BioSpin GmbH
##OWNER= <demo>
##DATE= 2004/09/06
##TIME= 16:28:02
##$SHAPE_PARAMETERS= Type: SmoothedSquare
##MINX= 0.000000E00
##MAXX= 1.000000E02
##MINY= 0.000000E00
##MAXY= 1.000000E00
##$SHAPE_EXMODE= Gradient
##$SHAPE_TOTROT= 0.000000E00
##$SHAPE_TYPE= None
##$SHAPE_USER_DEF= 
##$SHAPE_REPHFAC= 
##$SHAPE_BWFAC= 0.000000E00
##$SHAPE_BWFAC50= 
##$SHAPE_INTEGFAC= 9.000000E-01
##$SHAPE_MODE= 0
##NPOINTS= 100
##XYDATA= (X++(Y..Y))
0.000000E00
3.015369E-02
1.169778E-01
2.500000E-01
4.131759E-01
5.868241E-01
7.500000E-01
8.830222E-01
9.698463E-01
1.000000E00
1.000000E00
1.000000E00
1.000000E00
1.000000E00
1.000000E00
1.000000E00
1.000000E00
1.000000E00
1.000000E00
1.000000E00
1.000000E00
1.000000E00
1.000000E00
1.000000E00
1.000000E00
1.000000E00
1.000000E00
1.000000E00
1.000000E00
1.000000E00
1.000000E00
1.000000E00
1.000000E00
1.000000E00
1.000000E00
1.000000E00
1.000000E00
1.000000E00
1.000000E00
1.000000E00
1.000000E00
1.000000E00
1.000000E00
1.000000E00
1.000000E00
1.000000E00
1.000000E00
1.000000E00
1.000000E00
1.000000E00
1.000000E00
1.000000E00
1.000000E00
1.000000E00
1.000000E00
1.000000E00
1.000000E00
1.000000E00
1.000000E00
1.000000E00
1.000000E00
1.000000E00
1.000000E00
1.000000E00
1.000000E00
1.000000E00
1.000000E00
1.000000E00
1.000000E00
1.000000E00
1.000000E00
1.000000E00
1.000000E00
1.000000E00
1.000000E00
1.000000E00
1.000000E00
1.000000E00
1.000000E00
1.000000E00
1.000000E00
1.000000E00
1.000000E00
1.000000E00
1.000000E00
1.000000E00
1.000000E00
1.000000E00
1.000000E00
1.000000E00
1.000000E00
9.698463E-01
8.830222E-01
7.500000E-01
5.868241E-01
4.131759E-01
2.500000E-01
1.169778E-01
3.015369E-02
0.000000E00
##END
