# Supplementary material for: Evolution of the metabolome in response to selection for increased immunity in populations of Drosophila melanogaster
Source: PLoS One. 2017 Nov 17;12(11):e0188089. doi: 10.1371/journal.pone.0188089 (PMC5693281; doi:10.1371/journal.pone.0188089)
Supplement: S1 File — (ZIP) [file pone.0188089.s018.zip › Block1/Ii/1/pdata/1/ascii-spec.txt]

1	36918	6425.7416	10.707178
2	41744	6425.6315	10.706995
3	42361	6425.5215	10.706811
4	36162	6425.4114	10.706628
5	26602	6425.3014	10.706445
6	19889	6425.1914	10.706261
7	19372	6425.0813	10.706078
8	24370	6424.9713	10.705894
9	30500	6424.8612	10.705711
10	30815	6424.7512	10.705528
11	22225	6424.6412	10.705344
12	11712	6424.5311	10.705161
13	9745	6424.4211	10.704978
14	15824	6424.3110	10.704794
15	17863	6424.2010	10.704611
16	9346	6424.0910	10.704428
17	-544	6423.9809	10.704244
18	481	6423.8709	10.704061
19	11320	6423.7608	10.703878
20	20462	6423.6508	10.703694
21	20879	6423.5408	10.703511
22	14868	6423.4307	10.703327
23	7592	6423.3207	10.703144
24	3349	6423.2107	10.702961
25	5762	6423.1006	10.702777
26	13824	6422.9906	10.702594
27	18776	6422.8805	10.702411
28	12441	6422.7705	10.702227
29	-1623	6422.6605	10.702044
30	-12281	6422.5504	10.701861
31	-15551	6422.4404	10.701677
32	-17006	6422.3303	10.701494
33	-19323	6422.2203	10.701311
34	-17698	6422.1103	10.701127
35	-11244	6422.0002	10.700944
36	-8871	6421.8902	10.700760
37	-16385	6421.7801	10.700577
38	-24949	6421.6701	10.700394
39	-21774	6421.5601	10.700210
40	-8708	6421.4500	10.700027
41	-771	6421.3400	10.699844
42	-6597	6421.2299	10.699660
43	-18345	6421.1199	10.699477
44	-22787	6421.0099	10.699294
45	-16525	6420.8998	10.699110
46	-7153	6420.7898	10.698927
47	-2513	6420.6797	10.698744
48	-1667	6420.5697	10.698560
49	3572	6420.4597	10.698377
50	18128	6420.3496	10.698193
51	35122	6420.2396	10.698010
52	41250	6420.1295	10.697827
53	32885	6420.0195	10.697643
54	22887	6419.9095	10.697460
55	26789	6419.7994	10.697277
56	44996	6419.6894	10.697093
57	63862	6419.5794	10.696910
58	71785	6419.4693	10.696727
59	67640	6419.3593	10.696543
60	55526	6419.2492	10.696360
61	40300	6419.1392	10.696177
62	29328	6419.0292	10.695993
63	29452	6418.9191	10.695810
64	37740	6418.8091	10.695626
65	41520	6418.6990	10.695443
66	32374	6418.5890	10.695260
67	15992	6418.4790	10.695076
68	4691	6418.3689	10.694893
69	4464	6418.2589	10.694710
70	12413	6418.1488	10.694526
71	22210	6418.0388	10.694343
72	28265	6417.9288	10.694160
73	28621	6417.8187	10.693976
74	27392	6417.7087	10.693793
75	30458	6417.5986	10.693610
76	36289	6417.4886	10.693426
77	36610	6417.3786	10.693243
78	29384	6417.2685	10.693059
79	23797	6417.1585	10.692876
80	26705	6417.0484	10.692693
81	31667	6416.9384	10.692509
82	29676	6416.8284	10.692326
83	24097	6416.7183	10.692143
84	24202	6416.6083	10.691959
85	28295	6416.4983	10.691776
86	25891	6416.3882	10.691593
87	15837	6416.2782	10.691409
88	9910	6416.1681	10.691226
89	16143	6416.0581	10.691042
90	28651	6415.9481	10.690859
91	37218	6415.8380	10.690676
92	38438	6415.7280	10.690492
93	34087	6415.6179	10.690309
94	26303	6415.5079	10.690126
95	18251	6415.3979	10.689942
96	13187	6415.2878	10.689759
97	9572	6415.1778	10.689576
98	2789	6415.0677	10.689392
99	-6462	6414.9577	10.689209
100	-12039	6414.8477	10.689026
101	-11775	6414.7376	10.688842
102	-8852	6414.6276	10.688659
103	-2607	6414.5175	10.688475
104	11132	6414.4075	10.688292
105	26879	6414.2975	10.688109
106	29477	6414.1874	10.687925
107	15259	6414.0774	10.687742
108	1773	6413.9673	10.687559
109	4994	6413.8573	10.687375
110	16162	6413.7473	10.687192
111	15365	6413.6372	10.687009
112	2028	6413.5272	10.686825
113	-4202	6413.4171	10.686642
114	8273	6413.3071	10.686459
115	29145	6413.1971	10.686275
116	43225	6413.0870	10.686092
117	48309	6412.9770	10.685908
118	50581	6412.8670	10.685725
119	52126	6412.7569	10.685542
120	50284	6412.6469	10.685358
121	44243	6412.5368	10.685175
122	36558	6412.4268	10.684992
123	30300	6412.3168	10.684808
124	27033	6412.2067	10.684625
125	25392	6412.0967	10.684442
126	21703	6411.9866	10.684258
127	15245	6411.8766	10.684075
128	11181	6411.7666	10.683892
129	12813	6411.6565	10.683708
130	13416	6411.5465	10.683525
131	4542	6411.4364	10.683341
132	-8147	6411.3264	10.683158
133	-8496	6411.2164	10.682975
134	7685	6411.1063	10.682791
135	24762	6410.9963	10.682608
136	28262	6410.8862	10.682425
137	24100	6410.7762	10.682241
138	27700	6410.6662	10.682058
139	40773	6410.5561	10.681875
140	50121	6410.4461	10.681691
141	46992	6410.3360	10.681508
142	37272	6410.2260	10.681325
143	31902	6410.1160	10.681141
144	35126	6410.0059	10.680958
145	43787	6409.8959	10.680774
146	51785	6409.7859	10.680591
147	52926	6409.6758	10.680408
148	44323	6409.5658	10.680224
149	29858	6409.4557	10.680041
150	17711	6409.3457	10.679858
151	12965	6409.2357	10.679674
152	14708	6409.1256	10.679491
153	19942	6409.0156	10.679308
154	26126	6408.9055	10.679124
155	28949	6408.7955	10.678941
156	22827	6408.6855	10.678758
157	7612	6408.5754	10.678574
158	-7941	6408.4654	10.678391
159	-14085	6408.3553	10.678207
160	-11248	6408.2453	10.678024
161	-9447	6408.1353	10.677841
162	-15720	6408.0252	10.677657
163	-25519	6407.9152	10.677474
164	-28622	6407.8051	10.677291
165	-20626	6407.6951	10.677107
166	-5005	6407.5851	10.676924
167	14119	6407.4750	10.676741
168	35419	6407.3650	10.676557
169	55629	6407.2549	10.676374
170	67082	6407.1449	10.676190
171	63848	6407.0349	10.676007
172	47470	6406.9248	10.675824
173	24279	6406.8148	10.675640
174	1270	6406.7047	10.675457
175	-12439	6406.5947	10.675274
176	-7271	6406.4847	10.675090
177	15221	6406.3746	10.674907
178	36785	6406.2646	10.674724
179	39410	6406.1546	10.674540
180	27190	6406.0445	10.674357
181	20418	6405.9345	10.674174
182	27114	6405.8244	10.673990
183	33249	6405.7144	10.673807
184	26059	6405.6044	10.673623
185	13890	6405.4943	10.673440
186	12149	6405.3843	10.673257
187	18830	6405.2742	10.673073
188	18008	6405.1642	10.672890
189	4522	6405.0542	10.672707
190	-7939	6404.9441	10.672523
191	-4809	6404.8341	10.672340
192	12859	6404.7240	10.672157
193	32227	6404.6140	10.671973
194	41609	6404.5040	10.671790
195	37267	6404.3939	10.671607
196	24136	6404.2839	10.671423
197	13328	6404.1738	10.671240
198	14009	6404.0638	10.671056
199	24104	6403.9538	10.670873
200	32338	6403.8437	10.670690
201	32203	6403.7337	10.670506
202	30292	6403.6236	10.670323
203	36866	6403.5136	10.670140
204	50547	6403.4036	10.669956
205	57805	6403.2935	10.669773
206	48854	6403.1835	10.669590
207	29899	6403.0735	10.669406
208	15565	6402.9634	10.669223
209	10708	6402.8534	10.669040
210	5756	6402.7433	10.668856
211	-7629	6402.6333	10.668673
212	-22505	6402.5233	10.668489
213	-24738	6402.4132	10.668306
214	-11110	6402.3032	10.668123
215	9298	6402.1931	10.667939
216	29341	6402.0831	10.667756
217	47866	6401.9731	10.667573
218	59202	6401.8630	10.667389
219	53188	6401.7530	10.667206
220	32414	6401.6429	10.667023
221	16935	6401.5329	10.666839
222	21623	6401.4229	10.666656
223	38240	6401.3128	10.666473
224	50458	6401.2028	10.666289
225	57002	6401.0927	10.666106
226	66092	6400.9827	10.665922
227	74748	6400.8727	10.665739
228	70876	6400.7626	10.665556
229	53452	6400.6526	10.665372
230	34789	6400.5425	10.665189
231	22919	6400.4325	10.665006
232	15829	6400.3225	10.664822
233	12755	6400.2124	10.664639
234	16193	6400.1024	10.664456
235	21806	6399.9923	10.664272
236	21516	6399.8823	10.664089
237	18455	6399.7723	10.663906
238	22981	6399.6622	10.663722
239	31312	6399.5522	10.663539
240	26380	6399.4422	10.663355
241	6025	6399.3321	10.663172
242	-8423	6399.2221	10.662989
243	-1979	6399.1120	10.662805
244	12775	6399.0020	10.662622
245	17756	6398.8920	10.662439
246	17250	6398.7819	10.662255
247	26576	6398.6719	10.662072
248	44270	6398.5618	10.661889
249	54622	6398.4518	10.661705
250	51903	6398.3418	10.661522
251	44295	6398.2317	10.661338
252	36785	6398.1217	10.661155
253	26610	6398.0116	10.660972
254	15141	6397.9016	10.660788
255	9401	6397.7916	10.660605
256	9850	6397.6815	10.660422
257	8396	6397.5715	10.660238
258	638	6397.4614	10.660055
259	-9192	6397.3514	10.659872
260	-16494	6397.2414	10.659688
261	-21075	6397.1313	10.659505
262	-23146	6397.0213	10.659322
263	-22026	6396.9112	10.659138
264	-18642	6396.8012	10.658955
265	-12844	6396.6912	10.658771
266	-676	6396.5811	10.658588
267	17865	6396.4711	10.658405
268	31875	6396.3611	10.658221
269	30863	6396.2510	10.658038
270	21328	6396.1410	10.657855
271	20519	6396.0309	10.657671
272	33088	6395.9209	10.657488
273	44664	6395.8109	10.657305
274	40865	6395.7008	10.657121
275	23700	6395.5908	10.656938
276	6383	6395.4807	10.656755
277	-899	6395.3707	10.656571
278	2200	6395.2607	10.656388
279	7922	6395.1506	10.656204
280	8055	6395.0406	10.656021
281	3826	6394.9305	10.655838
282	5683	6394.8205	10.655654
283	17957	6394.7105	10.655471
284	29053	6394.6004	10.655288
285	25667	6394.4904	10.655104
286	11768	6394.3803	10.654921
287	2313	6394.2703	10.654738
288	2308	6394.1603	10.654554
289	4552	6394.0502	10.654371
290	4366	6393.9402	10.654188
291	2339	6393.8301	10.654004
292	-4349	6393.7201	10.653821
293	-16903	6393.6101	10.653637
294	-23167	6393.5000	10.653454
295	-9488	6393.3900	10.653271
296	15403	6393.2799	10.653087
297	27969	6393.1699	10.652904
298	23458	6393.0599	10.652721
299	20920	6392.9498	10.652537
300	30807	6392.8398	10.652354
301	40931	6392.7298	10.652171
302	42173	6392.6197	10.651987
303	43024	6392.5097	10.651804
304	46069	6392.3996	10.651621
305	35563	6392.2896	10.651437
306	7287	6392.1796	10.651254
307	-12210	6392.0695	10.651070
308	-44	6391.9595	10.650887
309	27589	6391.8494	10.650704
310	40027	6391.7394	10.650520
311	36198	6391.6294	10.650337
312	35294	6391.5193	10.650154
313	36842	6391.4093	10.649970
314	24117	6391.2992	10.649787
315	1245	6391.1892	10.649604
316	-8769	6391.0792	10.649420
317	-4248	6390.9691	10.649237
318	-8433	6390.8591	10.649054
319	-26008	6390.7490	10.648870
320	-30162	6390.6390	10.648687
321	-7602	6390.5290	10.648503
322	14250	6390.4189	10.648320
323	7144	6390.3089	10.648137
324	-13612	6390.1988	10.647953
325	-10489	6390.0888	10.647770
326	24295	6389.9788	10.647587
327	62807	6389.8687	10.647403
328	80376	6389.7587	10.647220
329	78648	6389.6487	10.647037
330	72108	6389.5386	10.646853
331	70278	6389.4286	10.646670
332	74655	6389.3185	10.646487
333	79259	6389.2085	10.646303
334	72064	6389.0985	10.646120
335	46249	6388.9884	10.645936
336	11617	6388.8784	10.645753
337	-13006	6388.7683	10.645570
338	-18905	6388.6583	10.645386
339	-12543	6388.5483	10.645203
340	-3565	6388.4382	10.645020
341	3988	6388.3282	10.644836
342	9479	6388.2181	10.644653
343	13219	6388.1081	10.644470
344	17146	6387.9981	10.644286
345	21878	6387.8880	10.644103
346	23249	6387.7780	10.643919
347	17536	6387.6679	10.643736
348	8679	6387.5579	10.643553
349	3284	6387.4479	10.643369
350	-366	6387.3378	10.643186
351	-9585	6387.2278	10.643003
352	-22717	6387.1177	10.642819
353	-26621	6387.0077	10.642636
354	-13206	6386.8977	10.642453
355	8017	6386.7876	10.642269
356	19376	6386.6776	10.642086
357	13338	6386.5675	10.641903
358	-2683	6386.4575	10.641719
359	-15846	6386.3475	10.641536
360	-16897	6386.2374	10.641352
361	-2580	6386.1274	10.641169
362	22929	6386.0174	10.640986
363	46452	6385.9073	10.640802
364	51230	6385.7973	10.640619
365	30316	6385.6872	10.640436
366	-4807	6385.5772	10.640252
367	-32511	6385.4672	10.640069
368	-39703	6385.3571	10.639886
369	-30766	6385.2471	10.639702
370	-18161	6385.1370	10.639519
371	-9069	6385.0270	10.639336
372	-4640	6384.9170	10.639152
373	-7244	6384.8069	10.638969
374	-19463	6384.6969	10.638785
375	-35298	6384.5868	10.638602
376	-40756	6384.4768	10.638419
377	-27869	6384.3668	10.638235
378	-3666	6384.2567	10.638052
379	18529	6384.1467	10.637869
380	32139	6384.0366	10.637685
381	37021	6383.9266	10.637502
382	31189	6383.8166	10.637319
383	11572	6383.7065	10.637135
384	-16261	6383.5965	10.636952
385	-36073	6383.4864	10.636769
386	-33629	6383.3764	10.636585
387	-10906	6383.2664	10.636402
388	14063	6383.1563	10.636218
389	22624	6383.0463	10.636035
390	12399	6382.9363	10.635852
391	-239	6382.8262	10.635668
392	4219	6382.7162	10.635485
393	29135	6382.6061	10.635302
394	58849	6382.4961	10.635118
395	74954	6382.3861	10.634935
396	73157	6382.2760	10.634752
397	63717	6382.1660	10.634568
398	59258	6382.0559	10.634385
399	64850	6381.9459	10.634202
400	76797	6381.8359	10.634018
401	86727	6381.7258	10.633835
402	87543	6381.6158	10.633651
403	78456	6381.5057	10.633468
404	64460	6381.3957	10.633285
405	50160	6381.2857	10.633101
406	36049	6381.1756	10.632918
407	22080	6381.0656	10.632735
408	11684	6380.9555	10.632551
409	8653	6380.8455	10.632368
410	11584	6380.7355	10.632185
411	14816	6380.6254	10.632001
412	14510	6380.5154	10.631818
413	11682	6380.4053	10.631635
414	10191	6380.2953	10.631451
415	13700	6380.1853	10.631268
416	23397	6380.0752	10.631084
417	36321	6379.9652	10.630901
418	46234	6379.8551	10.630718
419	47473	6379.7451	10.630534
420	37845	6379.6351	10.630351
421	18928	6379.5250	10.630168
422	-3465	6379.4150	10.629984
423	-19882	6379.3050	10.629801
424	-23730	6379.1949	10.629618
425	-18641	6379.0849	10.629434
426	-13843	6378.9748	10.629251
427	-10638	6378.8648	10.629067
428	-1034	6378.7548	10.628884
429	16426	6378.6447	10.628701
430	28667	6378.5347	10.628517
431	23780	6378.4246	10.628334
432	7413	6378.3146	10.628151
433	-6136	6378.2046	10.627967
434	-12389	6378.0945	10.627784
435	-14340	6377.9845	10.627601
436	-8470	6377.8744	10.627417
437	9472	6377.7644	10.627234
438	26522	6377.6544	10.627051
439	21093	6377.5443	10.626867
440	-4467	6377.4343	10.626684
441	-18703	6377.3242	10.626500
442	-395	6377.2142	10.626317
443	31494	6377.1042	10.626134
444	42190	6376.9941	10.625950
445	24147	6376.8841	10.625767
446	-1735	6376.7740	10.625584
447	-20064	6376.6640	10.625400
448	-34273	6376.5540	10.625217
449	-46552	6376.4439	10.625034
450	-46921	6376.3339	10.624850
451	-31347	6376.2238	10.624667
452	-14196	6376.1138	10.624484
453	-9641	6376.0038	10.624300
454	-11127	6375.8937	10.624117
455	-3264	6375.7837	10.623933
456	12180	6375.6737	10.623750
457	17371	6375.5636	10.623567
458	4819	6375.4536	10.623383
459	-11104	6375.3435	10.623200
460	-13364	6375.2335	10.623017
461	-3265	6375.1235	10.622833
462	3991	6375.0134	10.622650
463	-1321	6374.9034	10.622467
464	-14514	6374.7933	10.622283
465	-23105	6374.6833	10.622100
466	-17046	6374.5733	10.621917
467	4567	6374.4632	10.621733
468	31098	6374.3532	10.621550
469	46257	6374.2431	10.621366
470	42293	6374.1331	10.621183
471	28582	6374.0231	10.621000
472	21455	6373.9130	10.620816
473	25464	6373.8030	10.620633
474	29747	6373.6929	10.620450
475	23462	6373.5829	10.620266
476	8605	6373.4729	10.620083
477	-5185	6373.3628	10.619900
478	-12501	6373.2528	10.619716
479	-13636	6373.1427	10.619533
480	-8608	6373.0327	10.619350
481	2648	6372.9227	10.619166
482	14897	6372.8126	10.618983
483	19779	6372.7026	10.618799
484	16206	6372.5926	10.618616
485	13828	6372.4825	10.618433
486	21850	6372.3725	10.618249
487	36093	6372.2624	10.618066
488	41420	6372.1524	10.617883
489	28497	6372.0424	10.617699
490	6240	6371.9323	10.617516
491	-5187	6371.8223	10.617333
492	5029	6371.7122	10.617149
493	26491	6371.6022	10.616966
494	38961	6371.4922	10.616783
495	34474	6371.3821	10.616599
496	23560	6371.2721	10.616416
497	18928	6371.1620	10.616232
498	20012	6371.0520	10.616049
499	18872	6370.9420	10.615866
500	15412	6370.8319	10.615682
501	16936	6370.7219	10.615499
502	23798	6370.6118	10.615316
503	25943	6370.5018	10.615132
504	17282	6370.3918	10.614949
505	5393	6370.2817	10.614766
506	1392	6370.1717	10.614582
507	5935	6370.0616	10.614399
508	11389	6369.9516	10.614216
509	13259	6369.8416	10.614032
510	12152	6369.7315	10.613849
511	7506	6369.6215	10.613665
512	-1915	6369.5114	10.613482
513	-11012	6369.4014	10.613299
514	-9787	6369.2914	10.613115
515	5292	6369.1813	10.612932
516	26731	6369.0713	10.612749
517	45497	6368.9613	10.612565
518	59798	6368.8512	10.612382
519	70583	6368.7412	10.612199
520	73340	6368.6311	10.612015
521	61432	6368.5211	10.611832
522	37101	6368.4111	10.611648
523	13646	6368.3010	10.611465
524	4204	6368.1910	10.611282
525	9768	6368.0809	10.611098
526	18500	6367.9709	10.610915
527	16104	6367.8609	10.610732
528	-1540	6367.7508	10.610548
529	-23567	6367.6408	10.610365
530	-33218	6367.5307	10.610182
531	-24514	6367.4207	10.609998
532	-8371	6367.3107	10.609815
533	1132	6367.2006	10.609632
534	3432	6367.0906	10.609448
535	7594	6366.9805	10.609265
536	13891	6366.8705	10.609081
537	11066	6366.7605	10.608898
538	-3663	6366.6504	10.608715
539	-13271	6366.5404	10.608531
540	-463	6366.4303	10.608348
541	27783	6366.3203	10.608165
542	47054	6366.2103	10.607981
543	43688	6366.1002	10.607798
544	24235	6365.9902	10.607615
545	-556	6365.8802	10.607431
546	-25224	6365.7701	10.607248
547	-40998	6365.6601	10.607065
548	-35441	6365.5500	10.606881
549	-10882	6365.4400	10.606698
550	9819	6365.3300	10.606514
551	8860	6365.2199	10.606331
552	-3871	6365.1099	10.606148
553	-6570	6364.9998	10.605964
554	4105	6364.8898	10.605781
555	14041	6364.7798	10.605598
556	17776	6364.6697	10.605414
557	24779	6364.5597	10.605231
558	38784	6364.4496	10.605048
559	48996	6364.3396	10.604864
560	48152	6364.2296	10.604681
561	44597	6364.1195	10.604498
562	47217	6364.0095	10.604314
563	49800	6363.8994	10.604131
564	41406	6363.7894	10.603947
565	24989	6363.6794	10.603764
566	14597	6363.5693	10.603581
567	17597	6363.4593	10.603397
568	28981	6363.3492	10.603214
569	41875	6363.2392	10.603031
570	55622	6363.1292	10.602847
571	71892	6363.0191	10.602664
572	86853	6362.9091	10.602481
573	89492	6362.7990	10.602297
574	69582	6362.6890	10.602114
575	30550	6362.5790	10.601931
576	-7197	6362.4689	10.601747
577	-22443	6362.3589	10.601564
578	-13126	6362.2489	10.601380
579	6382	6362.1388	10.601197
580	26231	6362.0288	10.601014
581	47113	6361.9187	10.600830
582	64126	6361.8087	10.600647
583	62161	6361.6987	10.600464
584	37869	6361.5886	10.600280
585	12243	6361.4786	10.600097
586	6687	6361.3685	10.599914
587	16606	6361.2585	10.599730
588	23872	6361.1485	10.599547
589	25551	6361.0384	10.599364
590	30490	6360.9284	10.599180
591	33930	6360.8183	10.598997
592	19879	6360.7083	10.598813
593	-9322	6360.5983	10.598630
594	-28030	6360.4882	10.598447
595	-19159	6360.3782	10.598263
596	6189	6360.2681	10.598080
597	28448	6360.1581	10.597897
598	42570	6360.0481	10.597713
599	51997	6359.9380	10.597530
600	54980	6359.8280	10.597347
601	49447	6359.7179	10.597163
602	41017	6359.6079	10.596980
603	34860	6359.4979	10.596796
604	28235	6359.3878	10.596613
605	19845	6359.2778	10.596430
606	15910	6359.1678	10.596246
607	16832	6359.0577	10.596063
608	9644	6358.9477	10.595880
609	-12841	6358.8376	10.595696
610	-35405	6358.7276	10.595513
611	-38073	6358.6176	10.595330
612	-22551	6358.5075	10.595146
613	-5588	6358.3975	10.594963
614	6431	6358.2874	10.594780
615	18561	6358.1774	10.594596
616	28549	6358.0674	10.594413
617	27266	6357.9573	10.594229
618	16884	6357.8473	10.594046
619	9904	6357.7372	10.593863
620	9290	6357.6272	10.593679
621	7297	6357.5172	10.593496
622	4412	6357.4071	10.593313
623	9466	6357.2971	10.593129
624	18267	6357.1870	10.592946
625	14399	6357.0770	10.592763
626	-1805	6356.9670	10.592579
627	-7820	6356.8569	10.592396
628	5742	6356.7469	10.592213
629	16456	6356.6368	10.592029
630	4030	6356.5268	10.591846
631	-16203	6356.4168	10.591662
632	-16192	6356.3067	10.591479
633	2304	6356.1967	10.591296
634	13644	6356.0866	10.591112
635	9009	6355.9766	10.590929
636	4422	6355.8666	10.590746
637	9413	6355.7565	10.590562
638	13463	6355.6465	10.590379
639	8784	6355.5365	10.590196
640	4487	6355.4264	10.590012
641	9020	6355.3164	10.589829
642	16099	6355.2063	10.589646
643	18352	6355.0963	10.589462
644	20432	6354.9863	10.589279
645	27758	6354.8762	10.589095
646	34576	6354.7662	10.588912
647	34899	6354.6561	10.588729
648	34833	6354.5461	10.588545
649	41249	6354.4361	10.588362
650	46499	6354.3260	10.588179
651	38390	6354.2160	10.587995
652	20167	6354.1059	10.587812
653	6339	6353.9959	10.587629
654	785	6353.8859	10.587445
655	-6797	6353.7758	10.587262
656	-21516	6353.6658	10.587079
657	-33567	6353.5557	10.586895
658	-32928	6353.4457	10.586712
659	-23545	6353.3357	10.586528
660	-15267	6353.2256	10.586345
661	-8217	6353.1156	10.586162
662	5364	6353.0055	10.585978
663	24941	6352.8955	10.585795
664	36228	6352.7855	10.585612
665	26809	6352.6754	10.585428
666	4158	6352.5654	10.585245
667	-7916	6352.4554	10.585062
668	6898	6352.3453	10.584878
669	40190	6352.2353	10.584695
670	68264	6352.1252	10.584512
671	75611	6352.0152	10.584328
672	63833	6351.9052	10.584145
673	40519	6351.7951	10.583961
674	10368	6351.6851	10.583778
675	-19221	6351.5750	10.583595
676	-34739	6351.4650	10.583411
677	-29308	6351.3550	10.583228
678	-13992	6351.2449	10.583045
679	-5812	6351.1349	10.582861
680	-6164	6351.0248	10.582678
681	-1524	6350.9148	10.582495
682	14398	6350.8048	10.582311
683	30865	6350.6947	10.582128
684	36280	6350.5847	10.581945
685	33248	6350.4746	10.581761
686	29559	6350.3646	10.581578
687	22625	6350.2546	10.581394
688	4883	6350.1445	10.581211
689	-18191	6350.0345	10.581028
690	-28356	6349.9244	10.580844
691	-16500	6349.8144	10.580661
692	5087	6349.7044	10.580478
693	18734	6349.5943	10.580294
694	23422	6349.4843	10.580111
695	32190	6349.3742	10.579928
696	50075	6349.2642	10.579744
697	64936	6349.1542	10.579561
698	63646	6349.0441	10.579377
699	49647	6348.9341	10.579194
700	37158	6348.8241	10.579011
701	31941	6348.7140	10.578827
702	26875	6348.6040	10.578644
703	17059	6348.4939	10.578461
704	9889	6348.3839	10.578277
705	13915	6348.2739	10.578094
706	23066	6348.1638	10.577911
707	21100	6348.0538	10.577727
708	2823	6347.9437	10.577544
709	-16034	6347.8337	10.577361
710	-14938	6347.7237	10.577177
711	7807	6347.6136	10.576994
712	32407	6347.5036	10.576810
713	39315	6347.3935	10.576627
714	29819	6347.2835	10.576444
715	21953	6347.1735	10.576260
716	28139	6347.0634	10.576077
717	42561	6346.9534	10.575894
718	52153	6346.8433	10.575710
719	53835	6346.7333	10.575527
720	54802	6346.6233	10.575344
721	59090	6346.5132	10.575160
722	62544	6346.4032	10.574977
723	61837	6346.2931	10.574794
724	60011	6346.1831	10.574610
725	58812	6346.0731	10.574427
726	52371	6345.9630	10.574243
727	35169	6345.8530	10.574060
728	12490	6345.7430	10.573877
729	-3571	6345.6329	10.573693
730	-6320	6345.5229	10.573510
731	2832	6345.4128	10.573327
732	20586	6345.3028	10.573143
733	42154	6345.1928	10.572960
734	56028	6345.0827	10.572777
735	49018	6344.9727	10.572593
736	22479	6344.8626	10.572410
737	-2622	6344.7526	10.572227
738	-5053	6344.6426	10.572043
739	12798	6344.5325	10.571860
740	26326	6344.4225	10.571676
741	15876	6344.3124	10.571493
742	-11678	6344.2024	10.571310
743	-32077	6344.0924	10.571126
744	-31949	6343.9823	10.570943
745	-21882	6343.8723	10.570760
746	-19811	6343.7622	10.570576
747	-28066	6343.6522	10.570393
748	-33651	6343.5422	10.570210
749	-27369	6343.4321	10.570026
750	-12232	6343.3221	10.569843
751	7578	6343.2120	10.569660
752	33529	6343.1020	10.569476
753	61034	6342.9920	10.569293
754	71135	6342.8819	10.569109
755	47712	6342.7719	10.568926
756	1323	6342.6618	10.568743
757	-35732	6342.5518	10.568559
758	-40650	6342.4418	10.568376
759	-19479	6342.3317	10.568193
760	5647	6342.2217	10.568009
761	20360	6342.1117	10.567826
762	25756	6342.0016	10.567643
763	29185	6341.8916	10.567459
764	34294	6341.7815	10.567276
765	39683	6341.6715	10.567093
766	43961	6341.5615	10.566909
767	49463	6341.4514	10.566726
768	58367	6341.3414	10.566542
769	65514	6341.2313	10.566359
770	61413	6341.1213	10.566176
771	46439	6341.0113	10.565992
772	35250	6340.9012	10.565809
773	39179	6340.7912	10.565626
774	49795	6340.6811	10.565442
775	50618	6340.5711	10.565259
776	40941	6340.4611	10.565076
777	34094	6340.3510	10.564892
778	33423	6340.2410	10.564709
779	26944	6340.1309	10.564525
780	10362	6340.0209	10.564342
781	-966	6339.9109	10.564159
782	7115	6339.8008	10.563975
783	26564	6339.6908	10.563792
784	37858	6339.5807	10.563609
785	33090	6339.4707	10.563425
786	18668	6339.3607	10.563242
787	3598	6339.2506	10.563059
788	-4049	6339.1406	10.562875
789	3317	6339.0306	10.562692
790	24161	6338.9205	10.562509
791	43704	6338.8105	10.562325
792	49678	6338.7004	10.562142
793	47244	6338.5904	10.561958
794	47247	6338.4804	10.561775
795	46597	6338.3703	10.561592
796	35136	6338.2603	10.561408
797	16591	6338.1502	10.561225
798	4353	6338.0402	10.561042
799	-2137	6337.9302	10.560858
800	-16951	6337.8201	10.560675
801	-40312	6337.7101	10.560492
802	-51112	6337.6000	10.560308
803	-34905	6337.4900	10.560125
804	-3213	6337.3800	10.559942
805	24261	6337.2699	10.559758
806	41418	6337.1599	10.559575
807	49172	6337.0498	10.559391
808	44017	6336.9398	10.559208
809	30047	6336.8298	10.559025
810	28610	6336.7197	10.558841
811	53163	6336.6097	10.558658
812	80961	6336.4996	10.558475
813	74468	6336.3896	10.558291
814	32111	6336.2796	10.558108
815	-5830	6336.1695	10.557925
816	-9416	6336.0595	10.557741
817	4222	6335.9494	10.557558
818	278	6335.8394	10.557375
819	-24233	6335.7294	10.557191
820	-40789	6335.6193	10.557008
821	-31902	6335.5093	10.556824
822	-12170	6335.3993	10.556641
823	-4414	6335.2892	10.556458
824	-11070	6335.1792	10.556274
825	-17298	6335.0691	10.556091
826	-13328	6334.9591	10.555908
827	-4866	6334.8491	10.555724
828	-3700	6334.7390	10.555541
829	-12706	6334.6290	10.555358
830	-20237	6334.5189	10.555174
831	-10666	6334.4089	10.554991
832	15647	6334.2989	10.554808
833	35560	6334.1888	10.554624
834	25598	6334.0788	10.554441
835	-7524	6333.9687	10.554257
836	-30085	6333.8587	10.554074
837	-21064	6333.7487	10.553891
838	2227	6333.6386	10.553707
839	9053	6333.5286	10.553524
840	-3243	6333.4185	10.553341
841	-9151	6333.3085	10.553157
842	6195	6333.1985	10.552974
843	27118	6333.0884	10.552791
844	32454	6332.9784	10.552607
845	25073	6332.8683	10.552424
846	24311	6332.7583	10.552241
847	37692	6332.6483	10.552057
848	53521	6332.5382	10.551874
849	58601	6332.4282	10.551690
850	51447	6332.3182	10.551507
851	37246	6332.2081	10.551324
852	19900	6332.0981	10.551140
853	3421	6331.9880	10.550957
854	-5257	6331.8780	10.550774
855	-1210	6331.7680	10.550590
856	11446	6331.6579	10.550407
857	21051	6331.5479	10.550224
858	18398	6331.4378	10.550040
859	4971	6331.3278	10.549857
860	-9552	6331.2178	10.549674
861	-18285	6331.1077	10.549490
862	-23643	6330.9977	10.549307
863	-30635	6330.8876	10.549123
864	-36463	6330.7776	10.548940
865	-32903	6330.6676	10.548757
866	-19368	6330.5575	10.548573
867	-6418	6330.4475	10.548390
868	-2733	6330.3374	10.548207
869	-4408	6330.2274	10.548023
870	-1782	6330.1174	10.547840
871	7895	6330.0073	10.547657
872	19380	6329.8973	10.547473
873	26103	6329.7872	10.547290
874	22372	6329.6772	10.547106
875	4295	6329.5672	10.546923
876	-23533	6329.4571	10.546740
877	-45682	6329.3471	10.546556
878	-49000	6329.2370	10.546373
879	-37151	6329.1270	10.546190
880	-24955	6329.0170	10.546006
881	-19909	6328.9069	10.545823
882	-17299	6328.7969	10.545640
883	-12184	6328.6869	10.545456
884	-6256	6328.5768	10.545273
885	-1446	6328.4668	10.545090
886	3960	6328.3567	10.544906
887	9570	6328.2467	10.544723
888	11185	6328.1367	10.544539
889	8467	6328.0266	10.544356
890	7201	6327.9166	10.544173
891	9975	6327.8065	10.543989
892	11920	6327.6965	10.543806
893	10922	6327.5865	10.543623
894	14977	6327.4764	10.543439
895	31384	6327.3664	10.543256
896	52928	6327.2563	10.543073
897	63706	6327.1463	10.542889
898	58306	6327.0363	10.542706
899	48266	6326.9262	10.542523
900	48251	6326.8162	10.542339
901	60641	6326.7061	10.542156
902	75513	6326.5961	10.541972
903	82100	6326.4861	10.541789
904	77843	6326.3760	10.541606
905	68221	6326.2660	10.541422
906	60416	6326.1559	10.541239
907	57236	6326.0459	10.541056
908	55881	6325.9359	10.540872
909	51900	6325.8258	10.540689
910	44581	6325.7158	10.540506
911	38405	6325.6058	10.540322
912	38570	6325.4957	10.540139
913	44771	6325.3857	10.539956
914	50612	6325.2756	10.539772
915	49884	6325.1656	10.539589
916	41405	6325.0556	10.539405
917	26198	6324.9455	10.539222
918	4276	6324.8355	10.539039
919	-20351	6324.7254	10.538855
920	-35760	6324.6154	10.538672
921	-33796	6324.5054	10.538489
922	-25437	6324.3953	10.538305
923	-31422	6324.2853	10.538122
924	-53098	6324.1752	10.537939
925	-66502	6324.0652	10.537755
926	-54842	6323.9552	10.537572
927	-33506	6323.8451	10.537389
928	-27907	6323.7351	10.537205
929	-37232	6323.6250	10.537022
930	-39860	6323.5150	10.536838
931	-28814	6323.4050	10.536655
932	-18641	6323.2949	10.536472
933	-16318	6323.1849	10.536288
934	-9185	6323.0748	10.536105
935	9916	6322.9648	10.535922
936	26007	6322.8548	10.535738
937	24260	6322.7447	10.535555
938	14325	6322.6347	10.535372
939	16827	6322.5246	10.535188
940	33986	6322.4146	10.535005
941	47926	6322.3046	10.534822
942	43967	6322.1945	10.534638
943	24455	6322.0845	10.534455
944	2050	6321.9745	10.534271
945	-11929	6321.8644	10.534088
946	-14094	6321.7544	10.533905
947	-10130	6321.6443	10.533721
948	-8167	6321.5343	10.533538
949	-9010	6321.4243	10.533355
950	-7085	6321.3142	10.533171
951	-1198	6321.2042	10.532988
952	4256	6321.0941	10.532805
953	10068	6320.9841	10.532621
954	22748	6320.8741	10.532438
955	40994	6320.7640	10.532254
956	54802	6320.6540	10.532071
957	62698	6320.5439	10.531888
958	73608	6320.4339	10.531704
959	83793	6320.3239	10.531521
960	71852	6320.2138	10.531338
961	32330	6320.1038	10.531154
962	-3798	6319.9937	10.530971
963	-4383	6319.8837	10.530788
964	20781	6319.7737	10.530604
965	36352	6319.6636	10.530421
966	31785	6319.5536	10.530238
967	27678	6319.4435	10.530054
968	35558	6319.3335	10.529871
969	41194	6319.2235	10.529687
970	33034	6319.1134	10.529504
971	21366	6319.0034	10.529321
972	19065	6318.8934	10.529137
973	23256	6318.7833	10.528954
974	26121	6318.6733	10.528771
975	26932	6318.5632	10.528587
976	24109	6318.4532	10.528404
977	11793	6318.3432	10.528221
978	-5916	6318.2331	10.528037
979	-13320	6318.1231	10.527854
980	-6616	6318.0130	10.527671
981	-3052	6317.9030	10.527487
982	-13628	6317.7930	10.527304
983	-22253	6317.6829	10.527120
984	-9316	6317.5729	10.526937
985	15853	6317.4628	10.526754
986	26199	6317.3528	10.526570
987	14717	6317.2428	10.526387
988	1690	6317.1327	10.526204
989	4720	6317.0227	10.526020
990	17821	6316.9126	10.525837
991	23601	6316.8026	10.525654
992	14656	6316.6926	10.525470
993	-1392	6316.5825	10.525287
994	-11256	6316.4725	10.525104
995	-7951	6316.3624	10.524920
996	2195	6316.2524	10.524737
997	4754	6316.1424	10.524553
998	-6334	6316.0323	10.524370
999	-19282	6315.9223	10.524187
1000	-16281	6315.8122	10.524003
1001	6820	6315.7022	10.523820
1002	36756	6315.5922	10.523637
1003	56020	6315.4821	10.523453
1004	55709	6315.3721	10.523270
1005	39415	6315.2621	10.523087
1006	20496	6315.1520	10.522903
1007	13003	6315.0420	10.522720
1008	19811	6314.9319	10.522537
1009	31498	6314.8219	10.522353
1010	39696	6314.7119	10.522170
1011	45710	6314.6018	10.521986
1012	50818	6314.4918	10.521803
1013	46334	6314.3817	10.521620
1014	24937	6314.2717	10.521436
1015	-1772	6314.1617	10.521253
1016	-10478	6314.0516	10.521070
1017	6624	6313.9416	10.520886
1018	31453	6313.8315	10.520703
1019	41287	6313.7215	10.520520
1020	33673	6313.6115	10.520336
1021	25635	6313.5014	10.520153
1022	32764	6313.3914	10.519970
1023	54634	6313.2813	10.519786
1024	79135	6313.1713	10.519603
1025	95201	6313.0613	10.519419
1026	98301	6312.9512	10.519236
1027	87178	6312.8412	10.519053
1028	63089	6312.7311	10.518869
1029	35416	6312.6211	10.518686
1030	20478	6312.5111	10.518503
1031	25760	6312.4010	10.518319
1032	38801	6312.2910	10.518136
1033	41762	6312.1810	10.517953
1034	34602	6312.0709	10.517769
1035	31367	6311.9609	10.517586
1036	34986	6311.8508	10.517403
1037	32796	6311.7408	10.517219
1038	20222	6311.6308	10.517036
1039	9632	6311.5207	10.516852
1040	7183	6311.4107	10.516669
1041	721	6311.3006	10.516486
1042	-15017	6311.1906	10.516302
1043	-20188	6311.0806	10.516119
1044	2151	6310.9705	10.515936
1045	34081	6310.8605	10.515752
1046	43461	6310.7504	10.515569
1047	27586	6310.6404	10.515386
1048	10617	6310.5304	10.515202
1049	3217	6310.4203	10.515019
1050	-6670	6310.3103	10.514835
1051	-22569	6310.2002	10.514652
1052	-28234	6310.0902	10.514469
1053	-15294	6309.9802	10.514285
1054	2508	6309.8701	10.514102
1055	12782	6309.7601	10.513919
1056	20446	6309.6500	10.513735
1057	28748	6309.5400	10.513552
1058	24873	6309.4300	10.513369
1059	-276	6309.3199	10.513185
1060	-33367	6309.2099	10.513002
1061	-54290	6309.0998	10.512819
1062	-58607	6308.9898	10.512635
1063	-52949	6308.8798	10.512452
1064	-41513	6308.7697	10.512268
1065	-29707	6308.6597	10.512085
1066	-27875	6308.5497	10.511902
1067	-37123	6308.4396	10.511718
1068	-42318	6308.3296	10.511535
1069	-31978	6308.2195	10.511352
1070	-13935	6308.1095	10.511168
1071	569	6307.9995	10.510985
1072	13793	6307.8894	10.510802
1073	27491	6307.7794	10.510618
1074	27722	6307.6693	10.510435
1075	4243	6307.5593	10.510252
1076	-26968	6307.4493	10.510068
1077	-42809	6307.3392	10.509885
1078	-44820	6307.2292	10.509701
1079	-48236	6307.1191	10.509518
1080	-48523	6307.0091	10.509335
1081	-27833	6306.8991	10.509151
1082	7940	6306.7890	10.508968
1083	29050	6306.6790	10.508785
1084	23933	6306.5689	10.508601
1085	14717	6306.4589	10.508418
1086	22109	6306.3489	10.508235
1087	37850	6306.2388	10.508051
1088	43154	6306.1288	10.507868
1089	34957	6306.0187	10.507685
1090	21592	6305.9087	10.507501
1091	8380	6305.7987	10.507318
1092	-664	6305.6886	10.507134
1093	2	6305.5786	10.506951
1094	8384	6305.4686	10.506768
1095	14712	6305.3585	10.506584
1096	17445	6305.2485	10.506401
1097	26108	6305.1384	10.506218
1098	42018	6305.0284	10.506034
1099	52651	6304.9184	10.505851
1100	53244	6304.8083	10.505668
1101	55116	6304.6983	10.505484
1102	60833	6304.5882	10.505301
1103	51031	6304.4782	10.505118
1104	13674	6304.3682	10.504934
1105	-29654	6304.2581	10.504751
1106	-46540	6304.1481	10.504567
1107	-31273	6304.0380	10.504384
1108	-2217	6303.9280	10.504201
1109	25007	6303.8180	10.504017
1110	41816	6303.7079	10.503834
1111	37847	6303.5979	10.503651
1112	13445	6303.4878	10.503467
1113	-7364	6303.3778	10.503284
1114	-2135	6303.2678	10.503101
1115	17368	6303.1577	10.502917
1116	23299	6303.0477	10.502734
1117	15999	6302.9376	10.502551
1118	18978	6302.8276	10.502367
1119	31943	6302.7176	10.502184
1120	26571	6302.6075	10.502000
1121	-1708	6302.4975	10.501817
1122	-14755	6302.3874	10.501634
1123	14634	6302.2774	10.501450
1124	59618	6302.1674	10.501267
1125	76841	6302.0573	10.501084
1126	65304	6301.9473	10.500900
1127	57045	6301.8373	10.500717
1128	62906	6301.7272	10.500534
1129	61690	6301.6172	10.500350
1130	41085	6301.5071	10.500167
1131	18038	6301.3971	10.499983
1132	10936	6301.2871	10.499800
1133	15321	6301.1770	10.499617
1134	19267	6301.0670	10.499433
1135	25240	6300.9569	10.499250
1136	41209	6300.8469	10.499067
1137	59540	6300.7369	10.498883
1138	60949	6300.6268	10.498700
1139	39024	6300.5168	10.498517
1140	9967	6300.4067	10.498333
1141	-5500	6300.2967	10.498150
1142	-3778	6300.1867	10.497967
1143	2740	6300.0766	10.497783
1144	5029	6299.9666	10.497600
1145	7743	6299.8565	10.497416
1146	17166	6299.7465	10.497233
1147	25926	6299.6365	10.497050
1148	19217	6299.5264	10.496866
1149	-4521	6299.4164	10.496683
1150	-28343	6299.3063	10.496500
1151	-34757	6299.1963	10.496316
1152	-21532	6299.0863	10.496133
1153	2532	6298.9762	10.495950
1154	28071	6298.8662	10.495766
1155	45972	6298.7562	10.495583
1156	46572	6298.6461	10.495400
1157	27399	6298.5361	10.495216
1158	-1506	6298.4260	10.495033
1159	-25637	6298.3160	10.494849
1160	-36297	6298.2060	10.494666
1161	-31290	6298.0959	10.494483
1162	-14193	6297.9859	10.494299
1163	1949	6297.8758	10.494116
1164	553	6297.7658	10.493933
1165	-19544	6297.6558	10.493749
1166	-39433	6297.5457	10.493566
1167	-44065	6297.4357	10.493383
1168	-41585	6297.3256	10.493199
1169	-46697	6297.2156	10.493016
1170	-54906	6297.1056	10.492833
1171	-50922	6296.9955	10.492649
1172	-36005	6296.8855	10.492466
1173	-25990	6296.7754	10.492282
1174	-23980	6296.6654	10.492099
1175	-17442	6296.5554	10.491916
1176	-5710	6296.4453	10.491732
1177	-7555	6296.3353	10.491549
1178	-31872	6296.2252	10.491366
1179	-60452	6296.1152	10.491182
1180	-73377	6296.0052	10.490999
1181	-75800	6295.8951	10.490816
1182	-83675	6295.7851	10.490632
1183	-95270	6295.6750	10.490449
1184	-94950	6295.5650	10.490266
1185	-77809	6295.4550	10.490082
1186	-52838	6295.3449	10.489899
1187	-26317	6295.2349	10.489715
1188	-242	6295.1249	10.489532
1189	14299	6295.0148	10.489349
1190	2482	6294.9048	10.489165
1191	-29617	6294.7947	10.488982
1192	-51814	6294.6847	10.488799
1193	-41728	6294.5747	10.488615
1194	-9956	6294.4646	10.488432
1195	16530	6294.3546	10.488249
1196	28109	6294.2445	10.488065
1197	37358	6294.1345	10.487882
1198	54299	6294.0245	10.487699
1199	71560	6293.9144	10.487515
1200	77947	6293.8044	10.487332
1201	75149	6293.6943	10.487148
1202	71653	6293.5843	10.486965
1203	66547	6293.4743	10.486782
1204	51816	6293.3642	10.486598
1205	30664	6293.2542	10.486415
1206	20447	6293.1441	10.486232
1207	29929	6293.0341	10.486048
1208	42792	6292.9241	10.485865
1209	35650	6292.8140	10.485682
1210	8801	6292.7040	10.485498
1211	-14323	6292.5939	10.485315
1212	-19683	6292.4839	10.485132
1213	-20718	6292.3739	10.484948
1214	-35765	6292.2638	10.484765
1215	-57360	6292.1538	10.484581
1216	-57679	6292.0438	10.484398
1217	-23571	6291.9337	10.484215
1218	24921	6291.8237	10.484031
1219	55202	6291.7136	10.483848
1220	54616	6291.6036	10.483665
1221	36719	6291.4936	10.483481
1222	19468	6291.3835	10.483298
1223	6880	6291.2735	10.483115
1224	-4351	6291.1634	10.482931
1225	-9213	6291.0534	10.482748
1226	1829	6290.9434	10.482564
1227	23423	6290.8333	10.482381
1228	33873	6290.7233	10.482198
1229	21700	6290.6132	10.482014
1230	3323	6290.5032	10.481831
1231	1721	6290.3932	10.481648
1232	14971	6290.2831	10.481464
1233	22148	6290.1731	10.481281
1234	16441	6290.0630	10.481098
1235	12266	6289.9530	10.480914
1236	17471	6289.8430	10.480731
1237	20099	6289.7329	10.480548
1238	12067	6289.6229	10.480364
1239	6521	6289.5128	10.480181
1240	16262	6289.4028	10.479997
1241	29655	6289.2928	10.479814
1242	26544	6289.1827	10.479631
1243	8922	6289.0727	10.479447
1244	-3150	6288.9626	10.479264
1245	-904	6288.8526	10.479081
1246	5835	6288.7426	10.478897
1247	7792	6288.6325	10.478714
1248	5278	6288.5225	10.478531
1249	-985	6288.4125	10.478347
1250	-11150	6288.3024	10.478164
1251	-17703	6288.1924	10.477981
1252	-11641	6288.0823	10.477797
1253	1639	6287.9723	10.477614
1254	8760	6287.8623	10.477430
1255	11279	6287.7522	10.477247
1256	22686	6287.6422	10.477064
1257	39246	6287.5321	10.476880
1258	37580	6287.4221	10.476697
1259	12543	6287.3121	10.476514
1260	-4847	6287.2020	10.476330
1261	13695	6287.0920	10.476147
1262	53128	6286.9819	10.475964
1263	74970	6286.8719	10.475780
1264	66355	6286.7619	10.475597
1265	45995	6286.6518	10.475414
1266	29073	6286.5418	10.475230
1267	13355	6286.4317	10.475047
1268	-3	6286.3217	10.474863
1269	655	6286.2117	10.474680
1270	15447	6286.1016	10.474497
1271	26309	6285.9916	10.474313
1272	24350	6285.8815	10.474130
1273	24624	6285.7715	10.473947
1274	38433	6285.6615	10.473763
1275	48026	6285.5514	10.473580
1276	29701	6285.4414	10.473397
1277	-8190	6285.3314	10.473213
1278	-33126	6285.2213	10.473030
1279	-30486	6285.1113	10.472847
1280	-15765	6285.0012	10.472663
1281	-4428	6284.8912	10.472480
1282	7365	6284.7812	10.472296
1283	24617	6284.6711	10.472113
1284	37303	6284.5611	10.471930
1285	36900	6284.4510	10.471746
1286	34245	6284.3410	10.471563
1287	43320	6284.2310	10.471380
1288	56052	6284.1209	10.471196
1289	51479	6284.0109	10.471013
1290	26104	6283.9008	10.470830
1291	-2102	6283.7908	10.470646
1292	-19240	6283.6808	10.470463
1293	-28030	6283.5707	10.470280
1294	-32758	6283.4607	10.470096
1295	-29185	6283.3506	10.469913
1296	-17146	6283.2406	10.469729
1297	-8794	6283.1306	10.469546
1298	-13003	6283.0205	10.469363
1299	-20679	6282.9105	10.469179
1300	-16142	6282.8004	10.468996
1301	3484	6282.6904	10.468813
1302	29014	6282.5804	10.468629
1303	51647	6282.4703	10.468446
1304	64326	6282.3603	10.468263
1305	58764	6282.2502	10.468079
1306	35852	6282.1402	10.467896
1307	15072	6282.0302	10.467712
1308	17190	6281.9201	10.467529
1309	36261	6281.8101	10.467346
1310	43900	6281.7001	10.467162
1311	26239	6281.5900	10.466979
1312	3604	6281.4800	10.466796
1313	4937	6281.3699	10.466612
1314	31776	6281.2599	10.466429
1315	57557	6281.1499	10.466246
1316	58512	6281.0398	10.466062
1317	37245	6280.9298	10.465879
1318	17040	6280.8197	10.465696
1319	17960	6280.7097	10.465512
1320	37818	6280.5997	10.465329
1321	54584	6280.4896	10.465145
1322	50158	6280.3796	10.464962
1323	32564	6280.2695	10.464779
1324	28759	6280.1595	10.464595
1325	52360	6280.0495	10.464412
1326	85589	6279.9394	10.464229
1327	99715	6279.8294	10.464045
1328	87563	6279.7193	10.463862
1329	66827	6279.6093	10.463679
1330	54555	6279.4993	10.463495
1331	49300	6279.3892	10.463312
1332	39726	6279.2792	10.463129
1333	21364	6279.1691	10.462945
1334	217	6279.0591	10.462762
1335	-14372	6278.9491	10.462578
1336	-16225	6278.8390	10.462395
1337	-6013	6278.7290	10.462212
1338	7668	6278.6190	10.462028
1339	14251	6278.5089	10.461845
1340	11440	6278.3989	10.461662
1341	6142	6278.2888	10.461478
1342	2940	6278.1788	10.461295
1343	-2536	6278.0688	10.461112
1344	-13504	6277.9587	10.460928
1345	-21542	6277.8487	10.460745
1346	-15863	6277.7386	10.460562
1347	-410	6277.6286	10.460378
1348	9343	6277.5186	10.460195
1349	7016	6277.4085	10.460011
1350	955	6277.2985	10.459828
1351	-3760	6277.1884	10.459645
1352	-15204	6277.0784	10.459461
1353	-37569	6276.9684	10.459278
1354	-56137	6276.8583	10.459095
1355	-53755	6276.7483	10.458911
1356	-35703	6276.6382	10.458728
1357	-22528	6276.5282	10.458545
1358	-21105	6276.4182	10.458361
1359	-19387	6276.3081	10.458178
1360	-9925	6276.1981	10.457995
1361	-349	6276.0880	10.457811
1362	4523	6275.9780	10.457628
1363	13225	6275.8680	10.457444
1364	30273	6275.7579	10.457261
1365	42935	6275.6479	10.457078
1366	38314	6275.5378	10.456894
1367	22526	6275.4278	10.456711
1368	9546	6275.3178	10.456528
1369	928	6275.2077	10.456344
1370	-8270	6275.0977	10.456161
1371	-12034	6274.9877	10.455978
1372	-498	6274.8776	10.455794
1373	19455	6274.7676	10.455611
1374	29550	6274.6575	10.455428
1375	26276	6274.5475	10.455244
1376	24578	6274.4375	10.455061
1377	33392	6274.3274	10.454877
1378	44152	6274.2174	10.454694
1379	47989	6274.1073	10.454511
1380	48363	6273.9973	10.454327
1381	49536	6273.8873	10.454144
1382	46962	6273.7772	10.453961
1383	38784	6273.6672	10.453777
1384	35274	6273.5571	10.453594
1385	45415	6273.4471	10.453411
1386	61390	6273.3371	10.453227
1387	66495	6273.2270	10.453044
1388	54109	6273.1170	10.452860
1389	32281	6273.0069	10.452677
1390	14978	6272.8969	10.452494
1391	14184	6272.7869	10.452310
1392	33310	6272.6768	10.452127
1393	61162	6272.5668	10.451944
1394	78703	6272.4567	10.451760
1395	78547	6272.3467	10.451577
1396	71426	6272.2367	10.451394
1397	67706	6272.1266	10.451210
1398	62296	6272.0166	10.451027
1399	47086	6271.9066	10.450844
1400	27988	6271.7965	10.450660
1401	15339	6271.6865	10.450477
1402	4700	6271.5764	10.450293
1403	-15199	6271.4664	10.450110
1404	-37949	6271.3564	10.449927
1405	-42116	6271.2463	10.449743
1406	-22152	6271.1363	10.449560
1407	318	6271.0262	10.449377
1408	4455	6270.9162	10.449193
1409	-4133	6270.8062	10.449010
1410	-7018	6270.6961	10.448827
1411	-2121	6270.5861	10.448643
1412	-4226	6270.4760	10.448460
1413	-19497	6270.3660	10.448277
1414	-33892	6270.2560	10.448093
1415	-30724	6270.1459	10.447910
1416	-10557	6270.0359	10.447726
1417	11741	6269.9258	10.447543
1418	24274	6269.8158	10.447360
1419	27020	6269.7058	10.447176
1420	26862	6269.5957	10.446993
1421	29659	6269.4857	10.446810
1422	36531	6269.3756	10.446626
1423	43098	6269.2656	10.446443
1424	41980	6269.1556	10.446260
1425	30150	6269.0455	10.446076
1426	14559	6268.9355	10.445893
1427	6047	6268.8254	10.445710
1428	6469	6268.7154	10.445526
1429	7216	6268.6054	10.445343
1430	3122	6268.4953	10.445159
1431	1035	6268.3853	10.444976
1432	8242	6268.2753	10.444793
1433	17879	6268.1652	10.444609
1434	15742	6268.0552	10.444426
1435	384	6267.9451	10.444243
1436	-13393	6267.8351	10.444059
1437	-12976	6267.7251	10.443876
1438	-1759	6267.6150	10.443693
1439	8813	6267.5050	10.443509
1440	14110	6267.3949	10.443326
1441	18157	6267.2849	10.443143
1442	24562	6267.1749	10.442959
1443	30526	6267.0648	10.442776
1444	29493	6266.9548	10.442592
1445	18603	6266.8447	10.442409
1446	3617	6266.7347	10.442226
1447	-6222	6266.6247	10.442042
1448	-10503	6266.5146	10.441859
1449	-19399	6266.4046	10.441676
1450	-36961	6266.2945	10.441492
1451	-49349	6266.1845	10.441309
1452	-41855	6266.0745	10.441126
1453	-23693	6265.9644	10.440942
1454	-19575	6265.8544	10.440759
1455	-35474	6265.7443	10.440576
1456	-50190	6265.6343	10.440392
1457	-46601	6265.5243	10.440209
1458	-33900	6265.4142	10.440025
1459	-28462	6265.3042	10.439842
1460	-28225	6265.1941	10.439659
1461	-20829	6265.0841	10.439475
1462	-5863	6264.9741	10.439292
1463	6974	6264.8640	10.439109
1464	14119	6264.7540	10.438925
1465	17401	6264.6440	10.438742
1466	13623	6264.5339	10.438559
1467	788	6264.4239	10.438375
1468	-10063	6264.3138	10.438192
1469	-5686	6264.2038	10.438009
1470	9280	6264.0938	10.437825
1471	19011	6263.9837	10.437642
1472	21386	6263.8737	10.437458
1473	28695	6263.7636	10.437275
1474	42947	6263.6536	10.437092
1475	49335	6263.5436	10.436908
1476	40176	6263.4335	10.436725
1477	29049	6263.3235	10.436542
1478	31796	6263.2134	10.436358
1479	45415	6263.1034	10.436175
1480	55384	6262.9934	10.435992
1481	54767	6262.8833	10.435808
1482	46630	6262.7733	10.435625
1483	34519	6262.6632	10.435441
1484	20215	6262.5532	10.435258
1485	7164	6262.4432	10.435075
1486	-1440	6262.3331	10.434891
1487	-6172	6262.2231	10.434708
1488	-8647	6262.1130	10.434525
1489	-8822	6262.0030	10.434341
1490	-9015	6261.8930	10.434158
1491	-15768	6261.7829	10.433975
1492	-31260	6261.6729	10.433791
1493	-45095	6261.5629	10.433608
1494	-41192	6261.4528	10.433425
1495	-14285	6261.3428	10.433241
1496	22854	6261.2327	10.433058
1497	49716	6261.1227	10.432874
1498	55891	6261.0127	10.432691
1499	49466	6260.9026	10.432508
1500	46804	6260.7926	10.432324
1501	52734	6260.6825	10.432141
1502	53804	6260.5725	10.431958
1503	34903	6260.4625	10.431774
1504	-700	6260.3524	10.431591
1505	-34112	6260.2424	10.431408
1506	-51235	6260.1323	10.431224
1507	-52310	6260.0223	10.431041
1508	-42407	6259.9123	10.430858
1509	-23916	6259.8022	10.430674
1510	-2445	6259.6922	10.430491
1511	10394	6259.5821	10.430307
1512	8620	6259.4721	10.430124
1513	740	6259.3621	10.429941
1514	-792	6259.2520	10.429757
1515	5110	6259.1420	10.429574
1516	11283	6259.0319	10.429391
1517	16861	6258.9219	10.429207
1518	27111	6258.8119	10.429024
1519	37488	6258.7018	10.428841
1520	30570	6258.5918	10.428657
1521	-1408	6258.4817	10.428474
1522	-37706	6258.3717	10.428291
1523	-46095	6258.2617	10.428107
1524	-19777	6258.1516	10.427924
1525	14625	6258.0416	10.427740
1526	30506	6257.9316	10.427557
1527	30049	6257.8215	10.427374
1528	29514	6257.7115	10.427190
1529	28644	6257.6014	10.427007
1530	14896	6257.4914	10.426824
1531	-6751	6257.3814	10.426640
1532	-13128	6257.2713	10.426457
1533	2094	6257.1613	10.426274
1534	15214	6257.0512	10.426090
1535	6873	6256.9412	10.425907
1536	-9545	6256.8312	10.425724
1537	-10797	6256.7211	10.425540
1538	772	6256.6111	10.425357
1539	5901	6256.5010	10.425173
1540	1559	6256.3910	10.424990
1541	1401	6256.2810	10.424807
1542	7813	6256.1709	10.424623
1543	7253	6256.0609	10.424440
1544	-5174	6255.9508	10.424257
1545	-16380	6255.8408	10.424073
1546	-14222	6255.7308	10.423890
1547	-559	6255.6207	10.423707
1548	16232	6255.5107	10.423523
1549	27416	6255.4006	10.423340
1550	23082	6255.2906	10.423157
1551	2160	6255.1806	10.422973
1552	-15742	6255.0705	10.422790
1553	-6282	6254.9605	10.422606
1554	28640	6254.8505	10.422423
1555	61613	6254.7404	10.422240
1556	73121	6254.6304	10.422056
1557	67447	6254.5203	10.421873
1558	55079	6254.4103	10.421690
1559	40722	6254.3003	10.421506
1560	32391	6254.1902	10.421323
1561	38778	6254.0802	10.421140
1562	49279	6253.9701	10.420956
1563	39680	6253.8601	10.420773
1564	8928	6253.7501	10.420589
1565	-12909	6253.6400	10.420406
1566	-8655	6253.5300	10.420223
1567	-3634	6253.4199	10.420039
1568	-29741	6253.3099	10.419856
1569	-76086	6253.1999	10.419673
1570	-99368	6253.0898	10.419489
1571	-75468	6252.9798	10.419306
1572	-21406	6252.8697	10.419123
1573	27982	6252.7597	10.418939
1574	48898	6252.6497	10.418756
1575	39938	6252.5396	10.418573
1576	19984	6252.4296	10.418389
1577	11845	6252.3195	10.418206
1578	18648	6252.2095	10.418022
1579	22889	6252.0995	10.417839
1580	14636	6251.9894	10.417656
1581	6229	6251.8794	10.417472
1582	8757	6251.7693	10.417289
1583	11885	6251.6593	10.417106
1584	3669	6251.5493	10.416922
1585	-6698	6251.4392	10.416739
1586	-6869	6251.3292	10.416556
1587	-6533	6251.2192	10.416372
1588	-19560	6251.1091	10.416189
1589	-33726	6250.9991	10.416006
1590	-27070	6250.8890	10.415822
1591	-6291	6250.7790	10.415639
1592	1665	6250.6690	10.415455
1593	-7796	6250.5589	10.415272
1594	-14210	6250.4489	10.415089
1595	-11535	6250.3388	10.414905
1596	-16684	6250.2288	10.414722
1597	-32500	6250.1188	10.414539
1598	-35306	6250.0087	10.414355
1599	-13124	6249.8987	10.414172
1600	12127	6249.7886	10.413989
1601	18695	6249.6786	10.413805
1602	17576	6249.5686	10.413622
1603	29734	6249.4585	10.413439
1604	48810	6249.3485	10.413255
1605	50641	6249.2384	10.413072
1606	29960	6249.1284	10.412888
1607	5220	6249.0184	10.412705
1608	-9380	6248.9083	10.412522
1609	-17701	6248.7983	10.412338
1610	-27058	6248.6882	10.412155
1611	-34501	6248.5782	10.411972
1612	-32149	6248.4682	10.411788
1613	-18623	6248.3581	10.411605
1614	-1654	6248.2481	10.411422
1615	8755	6248.1381	10.411238
1616	10062	6248.0280	10.411055
1617	9876	6247.9180	10.410872
1618	15070	6247.8079	10.410688
1619	19546	6247.6979	10.410505
1620	11542	6247.5879	10.410321
1621	-5442	6247.4778	10.410138
1622	-10517	6247.3678	10.409955
1623	8880	6247.2577	10.409771
1624	38004	6247.1477	10.409588
1625	50885	6247.0377	10.409405
1626	40198	6246.9276	10.409221
1627	22556	6246.8176	10.409038
1628	17343	6246.7075	10.408855
1629	28474	6246.5975	10.408671
1630	45808	6246.4875	10.408488
1631	56985	6246.3774	10.408305
1632	56417	6246.2674	10.408121
1633	47403	6246.1573	10.407938
1634	37951	6246.0473	10.407754
1635	32996	6245.9373	10.407571
1636	29941	6245.8272	10.407388
1637	23250	6245.7172	10.407204
1638	14388	6245.6071	10.407021
1639	14736	6245.4971	10.406838
1640	33145	6245.3871	10.406654
1641	58211	6245.2770	10.406471
1642	61275	6245.1670	10.406288
1643	28116	6245.0569	10.406104
1644	-15953	6244.9469	10.405921
1645	-29009	6244.8369	10.405738
1646	-3481	6244.7268	10.405554
1647	24017	6244.6168	10.405371
1648	22943	6244.5068	10.405187
1649	8939	6244.3967	10.405004
1650	15566	6244.2867	10.404821
1651	42673	6244.1766	10.404637
1652	59773	6244.0666	10.404454
1653	53192	6243.9566	10.404271
1654	40625	6243.8465	10.404087
1655	37379	6243.7365	10.403904
1656	35293	6243.6264	10.403721
1657	23706	6243.5164	10.403537
1658	9507	6243.4064	10.403354
1659	4330	6243.2963	10.403170
1660	6990	6243.1863	10.402987
1661	9545	6243.0762	10.402804
1662	9813	6242.9662	10.402620
1663	9913	6242.8562	10.402437
1664	11643	6242.7461	10.402254
1665	18319	6242.6361	10.402070
1666	31883	6242.5260	10.401887
1667	45485	6242.4160	10.401704
1668	49205	6242.3060	10.401520
1669	43979	6242.1959	10.401337
1670	38400	6242.0859	10.401154
1671	33698	6241.9758	10.400970
1672	27236	6241.8658	10.400787
1673	27904	6241.7558	10.400603
1674	46933	6241.6457	10.400420
1675	73052	6241.5357	10.400237
1676	80509	6241.4257	10.400053
1677	65511	6241.3156	10.399870
1678	49678	6241.2056	10.399687
1679	42158	6241.0955	10.399503
1680	27388	6240.9855	10.399320
1681	842	6240.8755	10.399137
1682	-14646	6240.7654	10.398953
1683	-6418	6240.6554	10.398770
1684	3633	6240.5453	10.398587
1685	-3782	6240.4353	10.398403
1686	-10246	6240.3253	10.398220
1687	8920	6240.2152	10.398036
1688	39460	6240.1052	10.397853
1689	47782	6239.9951	10.397670
1690	31347	6239.8851	10.397486
1691	15932	6239.7751	10.397303
1692	12172	6239.6650	10.397120
1693	8809	6239.5550	10.396936
1694	4882	6239.4449	10.396753
1695	14599	6239.3349	10.396570
1696	37175	6239.2249	10.396386
1697	50829	6239.1148	10.396203
1698	43517	6239.0048	10.396020
1699	27202	6238.8947	10.395836
1700	16140	6238.7847	10.395653
1701	10990	6238.6747	10.395469
1702	9142	6238.5646	10.395286
1703	12237	6238.4546	10.395103
1704	18246	6238.3445	10.394919
1705	21649	6238.2345	10.394736
1706	24484	6238.1245	10.394553
1707	32612	6238.0144	10.394369
1708	40355	6237.9044	10.394186
1709	35114	6237.7944	10.394003
1710	18073	6237.6843	10.393819
1711	3548	6237.5743	10.393636
1712	-2896	6237.4642	10.393453
1713	-8004	6237.3542	10.393269
1714	-11535	6237.2442	10.393086
1715	-3075	6237.1341	10.392902
1716	17331	6237.0241	10.392719
1717	33185	6236.9140	10.392536
1718	32390	6236.8040	10.392352
1719	19862	6236.6940	10.392169
1720	5714	6236.5839	10.391986
1721	-4474	6236.4739	10.391802
1722	-4797	6236.3638	10.391619
1723	9355	6236.2538	10.391436
1724	30298	6236.1438	10.391252
1725	43332	6236.0337	10.391069
1726	46363	6235.9237	10.390886
1727	49613	6235.8136	10.390702
1728	54123	6235.7036	10.390519
1729	48414	6235.5936	10.390335
1730	30382	6235.4835	10.390152
1731	13734	6235.3735	10.389969
1732	6242	6235.2634	10.389785
1733	-335	6235.1534	10.389602
1734	-10796	6235.0434	10.389419
1735	-14312	6234.9333	10.389235
1736	-1894	6234.8233	10.389052
1737	18106	6234.7133	10.388869
1738	31636	6234.6032	10.388685
1739	34694	6234.4932	10.388502
1740	30989	6234.3831	10.388318
1741	25731	6234.2731	10.388135
1742	26164	6234.1631	10.387952
1743	35025	6234.0530	10.387768
1744	40711	6233.9430	10.387585
1745	29888	6233.8329	10.387402
1746	11752	6233.7229	10.387218
1747	9623	6233.6129	10.387035
1748	25248	6233.5028	10.386852
1749	35722	6233.3928	10.386668
1750	32265	6233.2827	10.386485
1751	33213	6233.1727	10.386302
1752	45282	6233.0627	10.386118
1753	42589	6232.9526	10.385935
1754	7489	6232.8426	10.385751
1755	-32831	6232.7325	10.385568
1756	-39141	6232.6225	10.385385
1757	-12094	6232.5125	10.385201
1758	16838	6232.4024	10.385018
1759	32180	6232.2924	10.384835
1760	42364	6232.1823	10.384651
1761	50484	6232.0723	10.384468
1762	48563	6231.9623	10.384285
1763	39587	6231.8522	10.384101
1764	38850	6231.7422	10.383918
1765	50692	6231.6321	10.383735
1766	62543	6231.5221	10.383551
1767	61791	6231.4121	10.383368
1768	43758	6231.3020	10.383184
1769	9217	6231.1920	10.383001
1770	-28300	6231.0820	10.382818
1771	-41779	6230.9719	10.382634
1772	-20137	6230.8619	10.382451
1773	8855	6230.7518	10.382268
1774	10051	6230.6418	10.382084
1775	-10945	6230.5318	10.381901
1776	-19676	6230.4217	10.381718
1777	-8282	6230.3117	10.381534
1778	-4764	6230.2016	10.381351
1779	-23897	6230.0916	10.381168
1780	-44450	6229.9816	10.380984
1781	-46531	6229.8715	10.380801
1782	-39216	6229.7615	10.380617
1783	-34918	6229.6514	10.380434
1784	-26008	6229.5414	10.380251
1785	-8024	6229.4314	10.380067
1786	-173	6229.3213	10.379884
1787	-16629	6229.2113	10.379701
1788	-36959	6229.1012	10.379517
1789	-33049	6228.9912	10.379334
1790	-12101	6228.8812	10.379151
1791	-4682	6228.7711	10.378967
1792	-18204	6228.6611	10.378784
1793	-29963	6228.5510	10.378601
1794	-23604	6228.4410	10.378417
1795	-6908	6228.3310	10.378234
1796	8112	6228.2209	10.378050
1797	19905	6228.1109	10.377867
1798	27585	6228.0009	10.377684
1799	25834	6227.8908	10.377500
1800	16001	6227.7808	10.377317
1801	6877	6227.6707	10.377134
1802	-945	6227.5607	10.376950
1803	-16601	6227.4507	10.376767
1804	-39133	6227.3406	10.376584
1805	-51114	6227.2306	10.376400
1806	-39939	6227.1205	10.376217
1807	-12282	6227.0105	10.376034
1808	20363	6226.9005	10.375850
1809	55271	6226.7904	10.375667
1810	85726	6226.6804	10.375483
1811	90309	6226.5703	10.375300
1812	55396	6226.4603	10.375117
1813	1567	6226.3503	10.374933
1814	-33326	6226.2402	10.374750
1815	-37122	6226.1302	10.374567
1816	-30955	6226.0201	10.374383
1817	-32543	6225.9101	10.374200
1818	-32931	6225.8001	10.374017
1819	-18656	6225.6900	10.373833
1820	1943	6225.5800	10.373650
1821	10942	6225.4699	10.373467
1822	7282	6225.3599	10.373283
1823	2807	6225.2499	10.373100
1824	-699	6225.1398	10.372916
1825	-10257	6225.0298	10.372733
1826	-19550	6224.9197	10.372550
1827	-9659	6224.8097	10.372366
1828	22428	6224.6997	10.372183
1829	53741	6224.5896	10.372000
1830	62914	6224.4796	10.371816
1831	53901	6224.3696	10.371633
1832	42526	6224.2595	10.371450
1833	33319	6224.1495	10.371266
1834	23599	6224.0394	10.371083
1835	19341	6223.9294	10.370899
1836	28561	6223.8194	10.370716
1837	42702	6223.7093	10.370533
1838	41746	6223.5993	10.370349
1839	19407	6223.4892	10.370166
1840	-9052	6223.3792	10.369983
1841	-25345	6223.2692	10.369799
1842	-23955	6223.1591	10.369616
1843	-9182	6223.0491	10.369433
1844	11447	6222.9390	10.369249
1845	27891	6222.8290	10.369066
1846	32615	6222.7190	10.368883
1847	30025	6222.6089	10.368699
1848	33357	6222.4989	10.368516
1849	48238	6222.3888	10.368332
1850	65658	6222.2788	10.368149
1851	73428	6222.1688	10.367966
1852	67494	6222.0587	10.367782
1853	50368	6221.9487	10.367599
1854	27676	6221.8386	10.367416
1855	9869	6221.7286	10.367232
1856	7960	6221.6186	10.367049
1857	21174	6221.5085	10.366866
1858	35544	6221.3985	10.366682
1859	40263	6221.2885	10.366499
1860	39463	6221.1784	10.366316
1861	43106	6221.0684	10.366132
1862	53043	6220.9583	10.365949
1863	63381	6220.8483	10.365765
1864	67315	6220.7383	10.365582
1865	57818	6220.6282	10.365399
1866	30421	6220.5182	10.365215
1867	-5568	6220.4081	10.365032
1868	-26863	6220.2981	10.364849
1869	-20043	6220.1881	10.364665
1870	-1288	6220.0780	10.364482
1871	1304	6219.9680	10.364299
1872	-16509	6219.8579	10.364115
1873	-31272	6219.7479	10.363932
1874	-25284	6219.6379	10.363749
1875	-8747	6219.5278	10.363565
1876	-1463	6219.4178	10.363382
1877	-4849	6219.3077	10.363198
1878	-3758	6219.1977	10.363015
1879	10513	6219.0877	10.362832
1880	30721	6218.9776	10.362648
1881	44771	6218.8676	10.362465
1882	46286	6218.7575	10.362282
1883	34964	6218.6475	10.362098
1884	15929	6218.5375	10.361915
1885	52	6218.4274	10.361732
1886	-3731	6218.3174	10.361548
1887	692	6218.2073	10.361365
1888	928	6218.0973	10.361182
1889	-5970	6217.9873	10.360998
1890	-8775	6217.8772	10.360815
1891	-891	6217.7672	10.360631
1892	5790	6217.6572	10.360448
1893	-3492	6217.5471	10.360265
1894	-23081	6217.4371	10.360081
1895	-32678	6217.3270	10.359898
1896	-24771	6217.2170	10.359715
1897	-12689	6217.1070	10.359531
1898	-9667	6216.9969	10.359348
1899	-13500	6216.8869	10.359165
1900	-16917	6216.7768	10.358981
1901	-19815	6216.6668	10.358798
1902	-22134	6216.5568	10.358615
1903	-15689	6216.4467	10.358431
1904	4362	6216.3367	10.358248
1905	26551	6216.2266	10.358064
1906	34295	6216.1166	10.357881
1907	26518	6216.0066	10.357698
1908	15342	6215.8965	10.357514
1909	5573	6215.7865	10.357331
1910	-10462	6215.6764	10.357148
1911	-36006	6215.5664	10.356964
1912	-58945	6215.4564	10.356781
1913	-63027	6215.3463	10.356598
1914	-44635	6215.2363	10.356414
1915	-15811	6215.1262	10.356231
1916	5866	6215.0162	10.356047
1917	10586	6214.9062	10.355864
1918	4052	6214.7961	10.355681
1919	1585	6214.6861	10.355497
1920	11198	6214.5761	10.355314
1921	25010	6214.4660	10.355131
1922	30485	6214.3560	10.354947
1923	24280	6214.2459	10.354764
1924	9758	6214.1359	10.354581
1925	-10421	6214.0259	10.354397
1926	-29598	6213.9158	10.354214
1927	-34751	6213.8058	10.354031
1928	-23682	6213.6957	10.353847
1929	-16669	6213.5857	10.353664
1930	-31921	6213.4757	10.353480
1931	-54728	6213.3656	10.353297
1932	-54128	6213.2556	10.353114
1933	-28900	6213.1455	10.352930
1934	-10122	6213.0355	10.352747
1935	-13494	6212.9255	10.352564
1936	-18543	6212.8154	10.352380
1937	-7823	6212.7054	10.352197
1938	2390	6212.5953	10.352014
1939	-7387	6212.4853	10.351830
1940	-22366	6212.3753	10.351647
1941	-15145	6212.2652	10.351464
1942	10269	6212.1552	10.351280
1943	26392	6212.0451	10.351097
1944	25702	6211.9351	10.350913
1945	25866	6211.8251	10.350730
1946	34446	6211.7150	10.350547
1947	38762	6211.6050	10.350363
1948	34186	6211.4949	10.350180
1949	33882	6211.3849	10.349997
1950	41082	6211.2749	10.349813
1951	36962	6211.1648	10.349630
1952	10625	6211.0548	10.349447
1953	-18334	6210.9448	10.349263
1954	-24497	6210.8347	10.349080
1955	-10902	6210.7247	10.348897
1956	-2058	6210.6146	10.348713
1957	-10626	6210.5046	10.348530
1958	-26029	6210.3946	10.348346
1959	-32331	6210.2845	10.348163
1960	-25362	6210.1745	10.347980
1961	-13246	6210.0644	10.347796
1962	-7596	6209.9544	10.347613
1963	-12708	6209.8444	10.347430
1964	-19301	6209.7343	10.347246
1965	-13585	6209.6243	10.347063
1966	3770	6209.5142	10.346880
1967	15555	6209.4042	10.346696
1968	11356	6209.2942	10.346513
1969	3995	6209.1841	10.346330
1970	11965	6209.0741	10.346146
1971	32165	6208.9640	10.345963
1972	43998	6208.8540	10.345779
1973	38053	6208.7440	10.345596
1974	25482	6208.6339	10.345413
1975	16120	6208.5239	10.345229
1976	2388	6208.4138	10.345046
1977	-24875	6208.3038	10.344863
1978	-54163	6208.1938	10.344679
1979	-61818	6208.0837	10.344496
1980	-42791	6207.9737	10.344313
1981	-19881	6207.8637	10.344129
1982	-15911	6207.7536	10.343946
1983	-26183	6207.6436	10.343763
1984	-30142	6207.5335	10.343579
1985	-24861	6207.4235	10.343396
1986	-28987	6207.3135	10.343212
1987	-48890	6207.2034	10.343029
1988	-59782	6207.0934	10.342846
1989	-36986	6206.9833	10.342662
1990	5135	6206.8733	10.342479
1991	27220	6206.7633	10.342296
1992	14888	6206.6532	10.342112
1993	-8404	6206.5432	10.341929
1994	-21503	6206.4331	10.341746
1995	-32971	6206.3231	10.341562
1996	-54742	6206.2131	10.341379
1997	-71164	6206.1030	10.341196
1998	-59076	6205.9930	10.341012
1999	-27302	6205.8829	10.340829
2000	-8632	6205.7729	10.340645
[truncated: 63,536 more rows]
