# Supplementary material for: Evolution of the metabolome in response to selection for increased immunity in populations of Drosophila melanogaster
Source: PLoS One. 2017 Nov 17;12(11):e0188089. doi: 10.1371/journal.pone.0188089 (PMC5693281; doi:10.1371/journal.pone.0188089)
Supplement: S1 File — (ZIP) [file pone.0188089.s018.zip › Block1/Ii/1/pdata/1/auditp.txt]

##TITLE= Audit trail, TopSpin 3.5 pl 2
##JCAMPDX= 5.01
##ORIGIN= Bruker BioSpin GmbH
##OWNER= nmrsu
$$ /opt/topspin3.5pl2/navdeep/nv-11sep-2015/388/pdata/1/auditp.txt
##AUDIT TRAIL=  $$ (NUMBER, WHEN, WHO, WHERE, PROCESS, VERSION, WHAT)
(   1,<2015-09-15 19:10:38.250 +0530>,<nmrsu>,<CZC51206BL>,<go4>,<TopSpin 3.5.2>,
      <created by zg
	started at 2015-09-15 19:09:19.280 +0530,
	POWCHK enabled, PULCHK disabled,
       configuration hash MD5:
       68 A8 47 55 1A A4 AB 4B E3 82 26 DA 1A 66 0A 05
       data hash MD5: 32K
       27 F0 75 5D 20 B2 22 1F F1 B0 E7 F2 76 A8 E9 95>)
(   2,<2015-09-15 19:18:27.560 +0530>,<nmrsu>,<CZC51206BL>,<proc1d>,<TopSpin 3.5.2>,
      <Start of raw data processing
       efp LB = 0.3 FT_mod = 6 PKNL = 1 PHC0 = 71.41409 PHC1 = -15.29808 SI = 64K 
       data hash MD5: 64K
       67 DE 6D 57 CD 73 3A 03 46 64 59 79 E6 9B 07 BF>)
(   3,<2015-09-15 19:18:28.858 +0530>,<nmrsu>,<CZC51206BL>,<proc1d>,<TopSpin 3.5.2>,
      <apk 
       data hash MD5: 64K
       BD 0F 1F BC 75 6C DC EC A5 92 CB D8 BE 9C 6F 46>)
(   4,<2015-09-15 19:18:29.698 +0530>,<nmrsu>,<CZC51206BL>,<proc1d>,<TopSpin 3.5.2>,
      <abs n ABSG = 5 
       data hash MD5: 64K
       EB CE A6 29 4D B7 A2 0F AD 14 6E 31 67 AB 93 03>)
(   5,<2017-10-28 16:59:05.494 +0530>,<nmrsu>,<NMRPC>,<disknew>,<TopSpin 3.5.2>,
      <processed data deleted>)
##END=

$$ hash MD5
$$ 55 2D A8 BB 46 78 CE 07 7D 62 4E 9A 60 0D 98 5D
