# Supplementary material for: Evolution of the metabolome in response to selection for increased immunity in populations of Drosophila melanogaster
Source: PLoS One. 2017 Nov 17;12(11):e0188089. doi: 10.1371/journal.pone.0188089 (PMC5693281; doi:10.1371/journal.pone.0188089)
Supplement: S1 File — (ZIP) [file pone.0188089.s018.zip › Block1/Ii/1/uxnmr.info]

CONFIGURATION INFORMATION
=========================

Path         : /opt/topspin3.5pl2/conf/instr/spect/uxnmr.info
Date         : Tue Aug 25 18:46:04 2015
Release      : TopSpin 3.5 pl 2
Installed in : /opt/topspin3.5pl2
Host         : CZC51206BL
OS           : CentOS release 5.11 (Final)
CPU          : Intel(R) Xeon(R) CPU E5-1620 v2 @ 3.70GHz (8 cores at 1200 MHz with Hyperthreading)
User         : nmrsu (NMR Administrator (nmrsu))
System       : Avance III 600 NMR spectrometer
1H-frequency : 600.13 MHz
Description  : Avance III
Configured in: CZC51206BL:/opt/topspin3.5pl2/conf/instr/spect

IPSO: connected to spectrometer subnet
- TCP/IP address = 149.236.99.254
 - IPSO type: 19"
- Tctrl : 1
- Fctrls: 3
- Gctrl1: with digital preemphasis
- Rctrl : none
- FREDs : none
- DPP : 1

DRU1: AQS DRU-E Z102520/01466 ECL 05.00
- TCP/IP address = 149.236.99.89
- Firmware Version = 150604
- DRU1 controls AQS-Rack and HPPR/2
DRU2: AQS DRU-E Z102520/01372 ECL 05.00
- TCP/IP address = 149.236.99.88
- Firmware Version = 150604

AQS: connected to 149.236.99.89:/dev/tty10
  _Slot_ SBSB _____________________Board_____________________
  Number Addr Type HW-VS FW-VS ID  ECL Name   Description
  -----------------------------------------------------------
     2   0x10 0x42   0x4    AW  R  4.4 REC-1  AQS RXAD600 Z102117/678 ECL 04.04
     3   0x34 0xc0   0x1        X  2.2 REF-1  REF-600 Reference Board for AQS Receiver
     4   0x24 0x19   0x8    AE  S  2.6 SGU-1  AQS SGU/2 600 Z103081/01287 ECL 02.06 FPGA-Vs=AF
     6   0x11 0x42   0x4    AW  R  4.4 REC-2  AQS RXAD600 Z102117/659 ECL 04.04
     7   0x25 0x19   0x8    AE  S  2.6 SGU-2  AQS SGU/2 600 Z103081/01284 ECL 02.06 FPGA-Vs=AF
     8   0x26 0x19   0x8    AE  S  2.6 SGU-3  AQS SGU/2 600 Z103081/01286 ECL 02.06 FPGA-Vs=AF
    21   0x21 0xcf     0        P  1.0 PSD-1  PSD/3 Power Supply Distribution Board
    --   0x20 0xd1     0        B  3.2 MASTER AQS/3 Chassis
     1   0x20  0x7     0        B      MASTER AQS Rack Master
  Logical Receiver/SGU configuration:


Router: none installed


Transmitters at the spectrometer subnet:
----------------------------------------
BLA_W1345096_0372 W1345096/0372 ECL 2:
- TCP/IP address = 149.236.99.251
- Firmware VS    = 20120627
- Amplifier      = BLAXH2H300/100/150 E 200-600MHZ INR: W1345096/0372 ECL 2
- Router         = BLMMR32 RF AMPLIFIER MODULE: W1345204/0586 ECL 0
- Controller     = BLA CONTROL BOARD 6 2V H-USB: W1522050/00683 ECL 03
- QNP-Accessory  : 1 X-input and 1 H-input
BLA_W1345092_0268 W1345092/0268 ECL 1:
- TCP/IP address = 149.236.99.250
- Firmware VS    = 20120627
- Amplifier      = BLAX300 E 6-365MHZ INR: W1345092/0268 ECL 1
- Router         = BLMMR31 RF AMPLIFIER MODULE: W1345212/0807 ECL 0
- Controller     = BLA CONTROL BOARD 6 2V H-USB: W1522050/00669 ECL 03

Gradient amplifiers at the spectrometer subnet:
----------------------------------------------
BGA1: BGA_W1213762_0084
- TCP/IP address   = 149.236.99.252
- Firmware version = 20080206
- Web version      = 1.1
- Current limits   = -10.0/X, -10.0/Y, -10.0/Z (in A)

BSMS: BSMS/2 connected to ethernet
- TCP/IP address = 149.236.99.20
- ELCB firmware version = 20150130
- SCB channels = 40
- Shim System = BOSS2-SB
- 2HTX Amplifier: not available
- Lock: installed

MAS2 control unit: connected to 149.236.99.254:/dev/tty04
MAS2: device not yet configured
MAS1: device could not be configured

Eurotherm VTU: device connected to 149.236.99.254:/dev/tty05

Gradient Temperature Unit (BCU-20): device connected to 149.236.99.254:/dev/tty01

Preamplifiers :
HPPR2: - HPPR/2 preamplifier connected to 149.236.99.89:/dev/tty10
    Type      : HPPR/2
    Controller: Cover/1 with Application firmware = AQ
                15 LEDs for tuning, 15 LEDs for matching
    Module  1 : 1H LNA
                PN=Z003462, SN=00650 from 20081201
    Module  2 : XBB19F 2HS
                PN=Z003506, SN=00745 from 20081203
    Module  3 : XBB19F 2HS
                PN=Z003506, SN=00744 from 20081203
    Module  4 : 2H
                PN=Z003473, SN=00650 from 20081104
    Module  5 : 1H LNA
                PN=Z003462, SN=00649 from 20081201


Gradient Controller cable connections
--------------------------------------------------------------------
GCtrl1: connected via DPP to GREAT 3-10 Gradient Amplifier Unit W1213762/0084

RF cable connections (detected)
--------------------------------------------------------------------
SGU1 NORM output -> input 1 of transmitter 1 (BLAXH2H300/100/150 E 200-600MHZ BLAX300 E 6-365MHZ INR W1345096/0372 at TCP/IP 149.236.99.251)
SGU1 AUX  output -> TUNE signal input of HPPR
SGU2 NORM output -> input 2 of transmitter 1 (BLAXH2H300/100/150 E 200-600MHZ BLAX300 E 6-365MHZ INR W1345096/0372 at TCP/IP 149.236.99.251)
SGU2 AUX  output -> TUNE signal input of HPPR
SGU3 NORM output -> input 1 of transmitter 2 (BLAX300 E 6-365MHZ INR W1345092/0268 at TCP/IP 149.236.99.250)
SGU3 AUX  output -> input 4 of transmitter 1 (BLAXH2H300/100/150 E 200-600MHZ BLAX300 E 6-365MHZ INR W1345096/0372 at TCP/IP 149.236.99.251)

Blanking cable connections (detected)
--------------------------------------------------------------------
transmitter 1 = BLAXH2H300/100/150 E 200-600MHZ BLAX300 E 6-365MHZ INR W1345096/0372 at TCP/IP 149.236.99.251:
- amplifier 1H-100W uses blanking 2
- amplifier X-300W uses blanking 1
- amplifier 2H-150W needs no blanking

transmitter 2 = BLAX300 E 6-365MHZ INR W1345092/0268 at TCP/IP 149.236.99.250:
- amplifier X-300W uses blanking 4


Switchbox (3 outputs: X / F / H) routing
--------------------------------------------------------------------
transmitter 1 = BLAXH2H300/100/150 E 200-600MHZ BLAX300 E 6-365MHZ INR W1345096/0372 at TCP/IP 149.236.99.251:
- amplifier X-300W at blanking 1 can be routed to switchbox output 1 = X and output 2 = F
- amplifier 1H-100W at blanking 2 can be routed to switchbox output 1 = X, output 2 = F and output 3 = H
- amplifier 2H-150W can be routed to switchbox output 5 (unknown)
