# Supplementary material for: Evolution of the metabolome in response to selection for increased immunity in populations of Drosophila melanogaster
Source: PLoS One. 2017 Nov 17;12(11):e0188089. doi: 10.1371/journal.pone.0188089 (PMC5693281; doi:10.1371/journal.pone.0188089)
Supplement: S1 File — (ZIP) [file pone.0188089.s018.zip › Block1/Ii/2/pdata/1/II2.txt]

1	-23592	6521.0241	10.865949
2	-14496	6520.9141	10.865765
3	-26948	6520.8041	10.865582
4	-46501	6520.6940	10.865398
5	-50963	6520.5840	10.865215
6	-37400	6520.4739	10.865032
7	-23884	6520.3639	10.864848
8	-22994	6520.2539	10.864665
9	-24298	6520.1438	10.864482
10	-10991	6520.0338	10.864298
11	14227	6519.9237	10.864115
12	32237	6519.8137	10.863932
13	33520	6519.7037	10.863748
14	27818	6519.5936	10.863565
15	26245	6519.4836	10.863382
16	26261	6519.3735	10.863198
17	20408	6519.2635	10.863015
18	10598	6519.1535	10.862831
19	5570	6519.0434	10.862648
20	9199	6518.9334	10.862465
21	17926	6518.8233	10.862281
22	26315	6518.7133	10.862098
23	29812	6518.6033	10.861915
24	25491	6518.4932	10.861731
25	15548	6518.3832	10.861548
26	8219	6518.2731	10.861365
27	10906	6518.1631	10.861181
28	23267	6518.0531	10.860998
29	38600	6517.9430	10.860815
30	48755	6517.8330	10.860631
31	46501	6517.7230	10.860448
32	29243	6517.6129	10.860264
33	5056	6517.5029	10.860081
34	-9899	6517.3928	10.859898
35	-5978	6517.2828	10.859714
36	10308	6517.1728	10.859531
37	25193	6517.0627	10.859348
38	32130	6516.9527	10.859164
39	32570	6516.8426	10.858981
40	27435	6516.7326	10.858798
41	16377	6516.6226	10.858614
42	3940	6516.5125	10.858431
43	-1993	6516.4025	10.858248
44	762	6516.2924	10.858064
45	7332	6516.1824	10.857881
46	14482	6516.0724	10.857697
47	24173	6515.9623	10.857514
48	35511	6515.8523	10.857331
49	39278	6515.7422	10.857147
50	27179	6515.6322	10.856964
51	5311	6515.5222	10.856781
52	-7624	6515.4121	10.856597
53	1348	6515.3021	10.856414
54	24919	6515.1920	10.856231
55	42293	6515.0820	10.856047
56	39906	6514.9720	10.855864
57	22133	6514.8619	10.855681
58	1643	6514.7519	10.855497
59	-14738	6514.6419	10.855314
60	-26368	6514.5318	10.855130
61	-30841	6514.4218	10.854947
62	-24960	6514.3117	10.854764
63	-13082	6514.2017	10.854580
64	-5706	6514.0917	10.854397
65	-7212	6513.9816	10.854214
66	-11267	6513.8716	10.854030
67	-10308	6513.7615	10.853847
68	-2784	6513.6515	10.853664
69	10719	6513.5415	10.853480
70	29733	6513.4314	10.853297
71	48001	6513.3214	10.853113
72	54494	6513.2113	10.852930
73	47695	6513.1013	10.852747
74	41491	6512.9913	10.852563
75	47879	6512.8812	10.852380
76	59625	6512.7712	10.852197
77	60233	6512.6611	10.852013
78	47138	6512.5511	10.851830
79	33479	6512.4411	10.851647
80	28193	6512.3310	10.851463
81	26040	6512.2210	10.851280
82	19693	6512.1109	10.851097
83	11866	6512.0009	10.850913
84	10690	6511.8909	10.850730
85	19079	6511.7808	10.850546
86	32477	6511.6708	10.850363
87	42842	6511.5607	10.850180
88	42611	6511.4507	10.849996
89	29421	6511.3407	10.849813
90	9994	6511.2306	10.849630
91	-3780	6511.1206	10.849446
92	-4485	6511.0106	10.849263
93	7278	6510.9005	10.849080
94	28020	6510.7905	10.848896
95	54095	6510.6804	10.848713
96	77737	6510.5704	10.848530
97	87089	6510.4604	10.848346
98	75994	6510.3503	10.848163
99	51907	6510.2403	10.847979
100	30099	6510.1302	10.847796
101	20183	6510.0202	10.847613
102	20019	6509.9102	10.847429
103	21705	6509.8001	10.847246
104	21297	6509.6901	10.847063
105	21910	6509.5800	10.846879
106	27537	6509.4700	10.846696
107	35088	6509.3600	10.846513
108	35955	6509.2499	10.846329
109	27315	6509.1399	10.846146
110	18020	6509.0298	10.845963
111	18212	6508.9198	10.845779
112	25288	6508.8098	10.845596
113	26842	6508.6997	10.845412
114	17542	6508.5897	10.845229
115	5692	6508.4796	10.845046
116	646	6508.3696	10.844862
117	842	6508.2596	10.844679
118	-501	6508.1495	10.844496
119	-3087	6508.0395	10.844312
120	-215	6507.9295	10.844129
121	10066	6507.8194	10.843946
122	21427	6507.7094	10.843762
123	27861	6507.5993	10.843579
124	30379	6507.4893	10.843396
125	32650	6507.3793	10.843212
126	34024	6507.2692	10.843029
127	31207	6507.1592	10.842845
128	25471	6507.0491	10.842662
129	23370	6506.9391	10.842479
130	28448	6506.8291	10.842295
131	35367	6506.7190	10.842112
132	35614	6506.6090	10.841929
133	27983	6506.4989	10.841745
134	19685	6506.3889	10.841562
135	17027	6506.2789	10.841379
136	19031	6506.1688	10.841195
137	21582	6506.0588	10.841012
138	23174	6505.9487	10.840829
139	22886	6505.8387	10.840645
140	16724	6505.7287	10.840462
141	2268	6505.6186	10.840278
142	-14114	6505.5086	10.840095
143	-21237	6505.3985	10.839912
144	-16323	6505.2885	10.839728
145	-9534	6505.1785	10.839545
146	-12212	6505.0684	10.839362
147	-23480	6504.9584	10.839178
148	-31920	6504.8483	10.838995
149	-29092	6504.7383	10.838812
150	-17891	6504.6283	10.838628
151	-7327	6504.5182	10.838445
152	-2319	6504.4082	10.838261
153	-1025	6504.2982	10.838078
154	-380	6504.1881	10.837895
155	370	6504.0781	10.837711
156	3121	6503.9680	10.837528
157	12924	6503.8580	10.837345
158	30724	6503.7480	10.837161
159	46444	6503.6379	10.836978
160	47584	6503.5279	10.836795
161	36420	6503.4178	10.836611
162	30401	6503.3078	10.836428
163	40712	6503.1978	10.836245
164	57747	6503.0877	10.836061
165	64954	6502.9777	10.835878
166	60745	6502.8676	10.835694
167	56480	6502.7576	10.835511
168	56365	6502.6476	10.835328
169	51953	6502.5375	10.835144
170	38294	6502.4275	10.834961
171	24454	6502.3174	10.834778
172	22454	6502.2074	10.834594
173	32560	6502.0974	10.834411
174	44756	6501.9873	10.834228
175	50264	6501.8773	10.834044
176	47740	6501.7672	10.833861
177	42224	6501.6572	10.833678
178	41329	6501.5472	10.833494
179	48774	6501.4371	10.833311
180	58962	6501.3271	10.833127
181	61813	6501.2171	10.832944
182	54706	6501.1070	10.832761
183	44392	6500.9970	10.832577
184	35534	6500.8869	10.832394
185	25346	6500.7769	10.832211
186	14012	6500.6669	10.832027
187	10982	6500.5568	10.831844
188	21403	6500.4468	10.831661
189	32978	6500.3367	10.831477
190	28991	6500.2267	10.831294
191	12563	6500.1167	10.831111
192	5152	6500.0066	10.830927
193	18879	6499.8966	10.830744
194	41730	6499.7865	10.830560
195	54864	6499.6765	10.830377
196	54454	6499.5665	10.830194
197	48848	6499.4564	10.830010
198	42401	6499.3464	10.829827
199	33053	6499.2363	10.829644
200	22382	6499.1263	10.829460
201	16270	6499.0163	10.829277
202	13994	6498.9062	10.829094
203	6140	6498.7962	10.828910
204	-11778	6498.6861	10.828727
205	-30004	6498.5761	10.828544
206	-35063	6498.4661	10.828360
207	-26300	6498.3560	10.828177
208	-15486	6498.2460	10.827993
209	-11184	6498.1359	10.827810
210	-10291	6498.0259	10.827627
211	-6715	6497.9159	10.827443
212	-1773	6497.8058	10.827260
213	-607	6497.6958	10.827077
214	-1918	6497.5858	10.826893
215	1073	6497.4757	10.826710
216	8923	6497.3657	10.826527
217	12604	6497.2556	10.826343
218	6373	6497.1456	10.826160
219	-1301	6497.0356	10.825977
220	2977	6496.9255	10.825793
221	19172	6496.8155	10.825610
222	33271	6496.7054	10.825426
223	36424	6496.5954	10.825243
224	35638	6496.4854	10.825060
225	39856	6496.3753	10.824876
226	43436	6496.2653	10.824693
227	34002	6496.1552	10.824510
228	13399	6496.0452	10.824326
229	-1362	6495.9352	10.824143
230	-111	6495.8251	10.823960
231	7937	6495.7151	10.823776
232	8483	6495.6050	10.823593
233	585	6495.4950	10.823409
234	-5662	6495.3850	10.823226
235	-3455	6495.2749	10.823043
236	5585	6495.1649	10.822859
237	15642	6495.0548	10.822676
238	19538	6494.9448	10.822493
239	12481	6494.8348	10.822309
240	-38	6494.7247	10.822126
241	-3911	6494.6147	10.821943
242	5615	6494.5046	10.821759
243	14135	6494.3946	10.821576
244	7492	6494.2846	10.821393
245	-5299	6494.1745	10.821209
246	-4084	6494.0645	10.821026
247	10982	6493.9545	10.820842
248	19039	6493.8444	10.820659
249	11061	6493.7344	10.820476
250	2335	6493.6243	10.820292
251	5381	6493.5143	10.820109
252	10341	6493.4043	10.819926
253	5432	6493.2942	10.819742
254	237	6493.1842	10.819559
255	11074	6493.0741	10.819376
256	34357	6492.9641	10.819192
257	52619	6492.8541	10.819009
258	59221	6492.7440	10.818826
259	58960	6492.6340	10.818642
260	50247	6492.5239	10.818459
261	27458	6492.4139	10.818275
262	-47	6492.3039	10.818092
263	-11842	6492.1938	10.817909
264	-3297	6492.0838	10.817725
265	8544	6491.9737	10.817542
266	11455	6491.8637	10.817359
267	14388	6491.7537	10.817175
268	28767	6491.6436	10.816992
269	46933	6491.5336	10.816809
270	51571	6491.4235	10.816625
271	39571	6491.3135	10.816442
272	25303	6491.2035	10.816259
273	21962	6491.0934	10.816075
274	26775	6490.9834	10.815892
275	25301	6490.8734	10.815708
276	8518	6490.7633	10.815525
277	-13794	6490.6533	10.815342
278	-19097	6490.5432	10.815158
279	3661	6490.4332	10.814975
280	38510	6490.3232	10.814792
281	58852	6490.2131	10.814608
282	57098	6490.1031	10.814425
283	47496	6489.9930	10.814242
284	40867	6489.8830	10.814058
285	31992	6489.7730	10.813875
286	16867	6489.6629	10.813692
287	6821	6489.5529	10.813508
288	13279	6489.4428	10.813325
289	27709	6489.3328	10.813141
290	30301	6489.2228	10.812958
291	15158	6489.1127	10.812775
292	-4310	6489.0027	10.812591
293	-14373	6488.8926	10.812408
294	-15899	6488.7826	10.812225
295	-18265	6488.6726	10.812041
296	-24877	6488.5625	10.811858
297	-29252	6488.4525	10.811675
298	-24411	6488.3424	10.811491
299	-12751	6488.2324	10.811308
300	-3080	6488.1224	10.811125
301	2367	6488.0123	10.810941
302	11998	6487.9023	10.810758
303	31287	6487.7922	10.810574
304	51257	6487.6822	10.810391
305	59441	6487.5722	10.810208
306	57840	6487.4621	10.810024
307	58351	6487.3521	10.809841
308	63116	6487.2421	10.809658
309	63463	6487.1320	10.809474
310	57465	6487.0220	10.809291
311	51917	6486.9119	10.809108
312	45091	6486.8019	10.808924
313	26940	6486.6919	10.808741
314	3004	6486.5818	10.808558
315	-2563	6486.4718	10.808374
316	19120	6486.3617	10.808191
317	42574	6486.2517	10.808007
318	39771	6486.1417	10.807824
319	16977	6486.0316	10.807641
320	1160	6485.9216	10.807457
321	1608	6485.8115	10.807274
322	6827	6485.7015	10.807091
323	11354	6485.5915	10.806907
324	21039	6485.4814	10.806724
325	33093	6485.3714	10.806541
326	33743	6485.2613	10.806357
327	19558	6485.1513	10.806174
328	3261	6485.0413	10.805990
329	-5401	6484.9312	10.805807
330	-9009	6484.8212	10.805624
331	-10057	6484.7111	10.805440
332	-5473	6484.6011	10.805257
333	2389	6484.4911	10.805074
334	4905	6484.3810	10.804890
335	2271	6484.2710	10.804707
336	4337	6484.1610	10.804524
337	11233	6484.0509	10.804340
338	9768	6483.9409	10.804157
339	-2901	6483.8308	10.803974
340	-8794	6483.7208	10.803790
341	5683	6483.6108	10.803607
342	28040	6483.5007	10.803423
343	37158	6483.3907	10.803240
344	31067	6483.2806	10.803057
345	22223	6483.1706	10.802873
346	14859	6483.0606	10.802690
347	5344	6482.9505	10.802507
348	-54	6482.8405	10.802323
349	12341	6482.7304	10.802140
350	41301	6482.6204	10.801957
351	66516	6482.5104	10.801773
352	71474	6482.4003	10.801590
353	59238	6482.2903	10.801407
354	41711	6482.1802	10.801223
355	24916	6482.0702	10.801040
356	11290	6481.9602	10.800856
357	6226	6481.8501	10.800673
358	12211	6481.7401	10.800490
359	21339	6481.6300	10.800306
360	22578	6481.5200	10.800123
361	14553	6481.4100	10.799940
362	4672	6481.2999	10.799756
363	-1740	6481.1899	10.799573
364	-4090	6481.0798	10.799390
365	-473	6480.9698	10.799206
366	11297	6480.8598	10.799023
367	25255	6480.7497	10.798840
368	29613	6480.6397	10.798656
369	21962	6480.5297	10.798473
370	13770	6480.4196	10.798289
371	13290	6480.3096	10.798106
372	12345	6480.1995	10.797923
373	-299	6480.0895	10.797739
374	-19282	6479.9795	10.797556
375	-29491	6479.8694	10.797373
376	-28406	6479.7594	10.797189
377	-25795	6479.6493	10.797006
378	-22260	6479.5393	10.796823
379	-7312	6479.4293	10.796639
380	16225	6479.3192	10.796456
381	26552	6479.2092	10.796273
382	14235	6479.0991	10.796089
383	1587	6478.9891	10.795906
384	12401	6478.8791	10.795722
385	35272	6478.7690	10.795539
386	39338	6478.6590	10.795356
387	19265	6478.5489	10.795172
388	229	6478.4389	10.794989
389	-795	6478.3289	10.794806
390	5542	6478.2188	10.794622
391	4899	6478.1088	10.794439
392	242	6477.9987	10.794256
393	-1022	6477.8887	10.794072
394	-2637	6477.7787	10.793889
395	-9502	6477.6686	10.793706
396	-15640	6477.5586	10.793522
397	-15152	6477.4486	10.793339
398	-14358	6477.3385	10.793155
399	-20098	6477.2285	10.792972
400	-24990	6477.1184	10.792789
401	-18406	6477.0084	10.792605
402	-5620	6476.8984	10.792422
403	-1392	6476.7883	10.792239
404	-7377	6476.6783	10.792055
405	-9705	6476.5682	10.791872
406	879	6476.4582	10.791689
407	18450	6476.3482	10.791505
408	33544	6476.2381	10.791322
409	44829	6476.1281	10.791138
410	54172	6476.0180	10.790955
411	57469	6475.9080	10.790772
412	48084	6475.7980	10.790588
413	28478	6475.6879	10.790405
414	12810	6475.5779	10.790222
415	13877	6475.4678	10.790038
416	27738	6475.3578	10.789855
417	35660	6475.2478	10.789672
418	24556	6475.1377	10.789488
419	1393	6475.0277	10.789305
420	-18367	6474.9176	10.789122
421	-31854	6474.8076	10.788938
422	-47543	6474.6976	10.788755
423	-64833	6474.5875	10.788571
424	-69576	6474.4775	10.788388
425	-54581	6474.3674	10.788205
426	-31575	6474.2574	10.788021
427	-15068	6474.1474	10.787838
428	-5591	6474.0373	10.787655
429	2118	6473.9273	10.787471
430	5586	6473.8173	10.787288
431	1626	6473.7072	10.787105
432	-1815	6473.5972	10.786921
433	5220	6473.4871	10.786738
434	19192	6473.3771	10.786555
435	29537	6473.2671	10.786371
436	35342	6473.1570	10.786188
437	41573	6473.0470	10.786004
438	43503	6472.9369	10.785821
439	31732	6472.8269	10.785638
440	11712	6472.7169	10.785454
441	1253	6472.6068	10.785271
442	6074	6472.4968	10.785088
443	13239	6472.3867	10.784904
444	12704	6472.2767	10.784721
445	10257	6472.1667	10.784538
446	12948	6472.0566	10.784354
447	16090	6471.9466	10.784171
448	13720	6471.8365	10.783988
449	10246	6471.7265	10.783804
450	11645	6471.6165	10.783621
451	14438	6471.5064	10.783437
452	13530	6471.3964	10.783254
453	12660	6471.2863	10.783071
454	16384	6471.1763	10.782887
455	18796	6471.0663	10.782704
456	12218	6470.9562	10.782521
457	2184	6470.8462	10.782337
458	1460	6470.7362	10.782154
459	11620	6470.6261	10.781971
460	21824	6470.5161	10.781787
461	24427	6470.4060	10.781604
462	20869	6470.2960	10.781421
463	13238	6470.1860	10.781237
464	1951	6470.0759	10.781054
465	-7052	6469.9659	10.780870
466	-4749	6469.8558	10.780687
467	7847	6469.7458	10.780504
468	19159	6469.6358	10.780320
469	23099	6469.5257	10.780137
470	25129	6469.4157	10.779954
471	27828	6469.3056	10.779770
472	22957	6469.1956	10.779587
473	6997	6469.0856	10.779404
474	-6213	6468.9755	10.779220
475	-1490	6468.8655	10.779037
476	15204	6468.7554	10.778854
477	23858	6468.6454	10.778670
478	16779	6468.5354	10.778487
479	4562	6468.4253	10.778303
480	-2905	6468.3153	10.778120
481	-7079	6468.2052	10.777937
482	-10456	6468.0952	10.777753
483	-9562	6467.9852	10.777570
484	-3645	6467.8751	10.777387
485	666	6467.7651	10.777203
486	-463	6467.6550	10.777020
487	-2277	6467.5450	10.776837
488	-636	6467.4350	10.776653
489	2879	6467.3249	10.776470
490	9611	6467.2149	10.776286
491	24547	6467.1049	10.776103
492	40654	6466.9948	10.775920
493	37608	6466.8848	10.775736
494	10434	6466.7747	10.775553
495	-13097	6466.6647	10.775370
496	-2982	6466.5547	10.775186
497	31913	6466.4446	10.775003
498	53411	6466.3346	10.774820
499	42119	6466.2245	10.774636
500	16125	6466.1145	10.774453
501	1239	6466.0045	10.774270
502	2804	6465.8944	10.774086
503	11733	6465.7844	10.773903
504	20018	6465.6743	10.773719
505	22336	6465.5643	10.773536
506	17064	6465.4543	10.773353
507	13256	6465.3442	10.773169
508	22997	6465.2342	10.772986
509	40198	6465.1241	10.772803
510	42095	6465.0141	10.772619
511	20383	6464.9041	10.772436
512	-4540	6464.7940	10.772253
513	-11308	6464.6840	10.772069
514	-4774	6464.5739	10.771886
515	-2204	6464.4639	10.771703
516	-5783	6464.3539	10.771519
517	-5107	6464.2438	10.771336
518	3187	6464.1338	10.771152
519	14843	6464.0238	10.770969
520	29178	6463.9137	10.770786
521	44693	6463.8037	10.770602
522	50489	6463.6936	10.770419
523	39202	6463.5836	10.770236
524	23583	6463.4736	10.770052
525	23210	6463.3635	10.769869
526	37810	6463.2535	10.769686
527	49845	6463.1434	10.769502
528	50750	6463.0334	10.769319
529	47979	6462.9234	10.769136
530	47539	6462.8133	10.768952
531	46521	6462.7033	10.768769
532	43542	6462.5932	10.768585
533	41330	6462.4832	10.768402
534	38201	6462.3732	10.768219
535	30988	6462.2631	10.768035
536	25224	6462.1531	10.767852
537	26657	6462.0430	10.767669
538	24569	6461.9330	10.767485
539	3126	6461.8230	10.767302
540	-29638	6461.7129	10.767119
541	-45566	6461.6029	10.766935
542	-33923	6461.4928	10.766752
543	-13972	6461.3828	10.766569
544	-2444	6461.2728	10.766385
545	9476	6461.1627	10.766202
546	33716	6461.0527	10.766018
547	59664	6460.9426	10.765835
548	68933	6460.8326	10.765652
549	62147	6460.7226	10.765468
550	52732	6460.6125	10.765285
551	43722	6460.5025	10.765102
552	29134	6460.3925	10.764918
553	13031	6460.2824	10.764735
554	9576	6460.1724	10.764552
555	23849	6460.0623	10.764368
556	44267	6459.9523	10.764185
557	54526	6459.8423	10.764002
558	46444	6459.7322	10.763818
559	24051	6459.6222	10.763635
560	1518	6459.5121	10.763451
561	-7119	6459.4021	10.763268
562	-2155	6459.2921	10.763085
563	2948	6459.1820	10.762901
564	1296	6459.0720	10.762718
565	2173	6458.9619	10.762535
566	14701	6458.8519	10.762351
567	32945	6458.7419	10.762168
568	46872	6458.6318	10.761985
569	56634	6458.5218	10.761801
570	63443	6458.4117	10.761618
571	57720	6458.3017	10.761434
572	33354	6458.1917	10.761251
573	5785	6458.0816	10.761068
574	-2648	6457.9716	10.760884
575	9099	6457.8615	10.760701
576	24362	6457.7515	10.760518
577	35422	6457.6415	10.760334
578	46409	6457.5314	10.760151
579	52574	6457.4214	10.759968
580	40664	6457.3114	10.759784
581	13936	6457.2013	10.759601
582	-5110	6457.0913	10.759418
583	-4900	6456.9812	10.759234
584	1552	6456.8712	10.759051
585	2439	6456.7612	10.758867
586	7292	6456.6511	10.758684
587	26832	6456.5411	10.758501
588	48296	6456.4310	10.758317
589	49481	6456.3210	10.758134
590	29167	6456.2110	10.757951
591	6546	6456.1009	10.757767
592	-5223	6455.9909	10.757584
593	-9426	6455.8808	10.757401
594	-11746	6455.7708	10.757217
595	-10487	6455.6608	10.757034
596	-3354	6455.5507	10.756851
597	6427	6455.4407	10.756667
598	14199	6455.3306	10.756484
599	17701	6455.2206	10.756300
600	15499	6455.1106	10.756117
601	7416	6455.0005	10.755934
602	-2574	6454.8905	10.755750
603	-9463	6454.7804	10.755567
604	-14161	6454.6704	10.755384
605	-22404	6454.5604	10.755200
606	-35813	6454.4503	10.755017
607	-48813	6454.3403	10.754834
608	-55714	6454.2302	10.754650
609	-56580	6454.1202	10.754467
610	-54529	6454.0102	10.754284
611	-51148	6453.9001	10.754100
612	-46737	6453.7901	10.753917
613	-42054	6453.6801	10.753733
614	-37256	6453.5700	10.753550
615	-30842	6453.4600	10.753367
616	-21925	6453.3499	10.753183
617	-12697	6453.2399	10.753000
618	-6561	6453.1299	10.752817
619	-3556	6453.0198	10.752633
620	992	6452.9098	10.752450
621	11598	6452.7997	10.752267
622	25605	6452.6897	10.752083
623	32393	6452.5797	10.751900
624	22559	6452.4696	10.751717
625	-532	6452.3596	10.751533
626	-20596	6452.2495	10.751350
627	-23000	6452.1395	10.751166
628	-9659	6452.0295	10.750983
629	3452	6451.9194	10.750800
630	5129	6451.8094	10.750616
631	2676	6451.6993	10.750433
632	12610	6451.5893	10.750250
633	37707	6451.4793	10.750066
634	59411	6451.3692	10.749883
635	58563	6451.2592	10.749700
636	39902	6451.1491	10.749516
637	26444	6451.0391	10.749333
638	28745	6450.9291	10.749150
639	31379	6450.8190	10.748966
640	17412	6450.7090	10.748783
641	-3823	6450.5990	10.748599
642	-7663	6450.4889	10.748416
643	10595	6450.3789	10.748233
644	27501	6450.2688	10.748049
645	22347	6450.1588	10.747866
646	2745	6450.0488	10.747683
647	-8582	6449.9387	10.747499
648	-2432	6449.8287	10.747316
649	11772	6449.7186	10.747133
650	22812	6449.6086	10.746949
651	27449	6449.4986	10.746766
652	25125	6449.3885	10.746582
653	14381	6449.2785	10.746399
654	-1842	6449.1684	10.746216
655	-13893	6449.0584	10.746032
656	-12894	6448.9484	10.745849
657	1136	6448.8383	10.745666
658	19902	6448.7283	10.745482
659	34230	6448.6182	10.745299
660	40479	6448.5082	10.745116
661	40709	6448.3982	10.744932
662	36942	6448.2881	10.744749
663	27055	6448.1781	10.744566
664	9627	6448.0680	10.744382
665	-8285	6447.9580	10.744199
666	-15035	6447.8480	10.744015
667	-8740	6447.7379	10.743832
668	-1233	6447.6279	10.743649
669	-3091	6447.5178	10.743465
670	-10523	6447.4078	10.743282
671	-12962	6447.2978	10.743099
672	-8083	6447.1877	10.742915
673	-1829	6447.0777	10.742732
674	1924	6446.9677	10.742549
675	3360	6446.8576	10.742365
676	2091	6446.7476	10.742182
677	-606	6446.6375	10.741999
678	1639	6446.5275	10.741815
679	11753	6446.4175	10.741632
680	20381	6446.3074	10.741448
681	17152	6446.1974	10.741265
682	8642	6446.0873	10.741082
683	11762	6445.9773	10.740898
684	29454	6445.8673	10.740715
685	47447	6445.7572	10.740532
686	56538	6445.6472	10.740348
687	61431	6445.5371	10.740165
688	63055	6445.4271	10.739982
689	51164	6445.3171	10.739798
690	25412	6445.2070	10.739615
691	7033	6445.0970	10.739432
692	13778	6444.9869	10.739248
693	35157	6444.8769	10.739065
694	48818	6444.7669	10.738881
695	51636	6444.6568	10.738698
696	56846	6444.5468	10.738515
697	68372	6444.4367	10.738331
698	78208	6444.3267	10.738148
699	84917	6444.2167	10.737965
700	93637	6444.1066	10.737781
701	98346	6443.9966	10.737598
702	85322	6443.8866	10.737415
703	57379	6443.7765	10.737231
704	35040	6443.6665	10.737048
705	28180	6443.5564	10.736865
706	24980	6443.4464	10.736681
707	15905	6443.3364	10.736498
708	9788	6443.2263	10.736314
709	15550	6443.1163	10.736131
710	24875	6443.0062	10.735948
711	26406	6442.8962	10.735764
712	23531	6442.7862	10.735581
713	24295	6442.6761	10.735398
714	25698	6442.5661	10.735214
715	22598	6442.4560	10.735031
716	21374	6442.3460	10.734848
717	28721	6442.2360	10.734664
718	35876	6442.1259	10.734481
719	30876	6442.0159	10.734298
720	19317	6441.9058	10.734114
721	14937	6441.7958	10.733931
722	14682	6441.6858	10.733747
723	2547	6441.5757	10.733564
724	-23060	6441.4657	10.733381
725	-44271	6441.3556	10.733197
726	-48032	6441.2456	10.733014
727	-39738	6441.1356	10.732831
728	-30397	6441.0255	10.732647
729	-24403	6440.9155	10.732464
730	-21985	6440.8054	10.732281
731	-20004	6440.6954	10.732097
732	-8851	6440.5854	10.731914
733	16126	6440.4753	10.731731
734	38138	6440.3653	10.731547
735	31611	6440.2553	10.731364
736	-2520	6440.1452	10.731180
737	-31489	6440.0352	10.730997
738	-30503	6439.9251	10.730814
739	-13018	6439.8151	10.730630
740	-8735	6439.7051	10.730447
741	-23431	6439.5950	10.730264
742	-35795	6439.4850	10.730080
743	-27825	6439.3749	10.729897
744	-4261	6439.2649	10.729714
745	16962	6439.1549	10.729530
746	23808	6439.0448	10.729347
747	18979	6438.9348	10.729163
748	14426	6438.8247	10.728980
749	16975	6438.7147	10.728797
750	20092	6438.6047	10.728613
751	14813	6438.4946	10.728430
752	6367	6438.3846	10.728247
753	8626	6438.2745	10.728063
754	21667	6438.1645	10.727880
755	29895	6438.0545	10.727697
756	27308	6437.9444	10.727513
757	28308	6437.8344	10.727330
758	43921	6437.7243	10.727147
759	62782	6437.6143	10.726963
760	68721	6437.5043	10.726780
761	63523	6437.3942	10.726596
762	56890	6437.2842	10.726413
763	46701	6437.1742	10.726230
764	28507	6437.0641	10.726046
765	14797	6436.9541	10.725863
766	22154	6436.8440	10.725680
767	43118	6436.7340	10.725496
768	52868	6436.6240	10.725313
769	44005	6436.5139	10.725130
770	33920	6436.4039	10.724946
771	34442	6436.2938	10.724763
772	34371	6436.1838	10.724580
773	20257	6436.0738	10.724396
774	-1546	6435.9637	10.724213
775	-14300	6435.8537	10.724029
776	-12249	6435.7436	10.723846
777	-3211	6435.6336	10.723663
778	3850	6435.5236	10.723479
779	6571	6435.4135	10.723296
780	7877	6435.3035	10.723113
781	10712	6435.1934	10.722929
782	12448	6435.0834	10.722746
783	6203	6434.9734	10.722563
784	-8124	6434.8633	10.722379
785	-18911	6434.7533	10.722196
786	-17169	6434.6432	10.722013
787	-10886	6434.5332	10.721829
788	-13341	6434.4232	10.721646
789	-21058	6434.3131	10.721462
790	-18554	6434.2031	10.721279
791	-3926	6434.0930	10.721096
792	7434	6433.9830	10.720912
793	7622	6433.8730	10.720729
794	8141	6433.7629	10.720546
795	20267	6433.6529	10.720362
796	37440	6433.5429	10.720179
797	45808	6433.4328	10.719996
798	42379	6433.3228	10.719812
799	35242	6433.2127	10.719629
800	33361	6433.1027	10.719446
801	40764	6432.9927	10.719262
802	53516	6432.8826	10.719079
803	60242	6432.7726	10.718895
804	54063	6432.6625	10.718712
805	43629	6432.5525	10.718529
806	41355	6432.4425	10.718345
807	43383	6432.3324	10.718162
808	37612	6432.2224	10.717979
809	29476	6432.1123	10.717795
810	36797	6432.0023	10.717612
811	55892	6431.8923	10.717429
812	59569	6431.7822	10.717245
813	39234	6431.6722	10.717062
814	22171	6431.5621	10.716879
815	29871	6431.4521	10.716695
816	44031	6431.3421	10.716512
817	36912	6431.2320	10.716328
818	14833	6431.1220	10.716145
819	4176	6431.0119	10.715962
820	9171	6430.9019	10.715778
821	12227	6430.7919	10.715595
822	6333	6430.6818	10.715412
823	-742	6430.5718	10.715228
824	-7483	6430.4618	10.715045
825	-17002	6430.3517	10.714862
826	-20211	6430.2417	10.714678
827	-7971	6430.1316	10.714495
828	4815	6430.0216	10.714311
829	-3747	6429.9116	10.714128
830	-24410	6429.8015	10.713945
831	-26903	6429.6915	10.713761
832	-8101	6429.5814	10.713578
833	3698	6429.4714	10.713395
834	-2764	6429.3614	10.713211
835	-4744	6429.2513	10.713028
836	11584	6429.1413	10.712845
837	26462	6429.0312	10.712661
838	23635	6428.9212	10.712478
839	20665	6428.8112	10.712295
840	37320	6428.7011	10.712111
841	58851	6428.5911	10.711928
842	58607	6428.4810	10.711744
843	38289	6428.3710	10.711561
844	18238	6428.2610	10.711378
845	3772	6428.1509	10.711194
846	-9735	6428.0409	10.711011
847	-11385	6427.9308	10.710828
848	12873	6427.8208	10.710644
849	47885	6427.7108	10.710461
850	60684	6427.6007	10.710278
851	44533	6427.4907	10.710094
852	24210	6427.3806	10.709911
853	15706	6427.2706	10.709728
854	8690	6427.1606	10.709544
855	-4542	6427.0505	10.709361
856	-9919	6426.9405	10.709177
857	4903	6426.8305	10.708994
858	27846	6426.7204	10.708811
859	38375	6426.6104	10.708627
860	32562	6426.5003	10.708444
861	19748	6426.3903	10.708261
862	6300	6426.2803	10.708077
863	-4550	6426.1702	10.707894
864	-6764	6426.0602	10.707711
865	1274	6425.9501	10.707527
866	10182	6425.8401	10.707344
867	11791	6425.7301	10.707161
868	12375	6425.6200	10.706977
869	22510	6425.5100	10.706794
870	37989	6425.3999	10.706610
871	42455	6425.2899	10.706427
872	28257	6425.1799	10.706244
873	5685	6425.0698	10.706060
874	-8462	6424.9598	10.705877
875	-4952	6424.8497	10.705694
876	13532	6424.7397	10.705510
877	34462	6424.6297	10.705327
878	42257	6424.5196	10.705144
879	30742	6424.4096	10.704960
880	10493	6424.2995	10.704777
881	-1760	6424.1895	10.704594
882	-2052	6424.0795	10.704410
883	-1909	6423.9694	10.704227
884	-10971	6423.8594	10.704043
885	-23720	6423.7494	10.703860
886	-27798	6423.6393	10.703677
887	-20267	6423.5293	10.703493
888	-9229	6423.4192	10.703310
889	-1902	6423.3092	10.703127
890	1212	6423.1992	10.702943
891	-199	6423.0891	10.702760
892	-10199	6422.9791	10.702577
893	-28502	6422.8690	10.702393
894	-43927	6422.7590	10.702210
895	-44283	6422.6490	10.702027
896	-31355	6422.5389	10.701843
897	-17720	6422.4289	10.701660
898	-8292	6422.3188	10.701476
899	5089	6422.2088	10.701293
900	26577	6422.0988	10.701110
901	43974	6421.9887	10.700926
902	43020	6421.8787	10.700743
903	28147	6421.7686	10.700560
904	17687	6421.6586	10.700376
905	20361	6421.5486	10.700193
906	27612	6421.4385	10.700010
907	29832	6421.3285	10.699826
908	28741	6421.2184	10.699643
909	29060	6421.1084	10.699459
910	27155	6420.9984	10.699276
911	15921	6420.8883	10.699093
912	-3213	6420.7783	10.698909
913	-19845	6420.6682	10.698726
914	-25118	6420.5582	10.698543
915	-19163	6420.4482	10.698359
916	-9239	6420.3381	10.698176
917	-2582	6420.2281	10.697993
918	647	6420.1181	10.697809
919	8512	6420.0080	10.697626
920	28507	6419.8980	10.697443
921	55951	6419.7879	10.697259
922	74486	6419.6779	10.697076
923	71161	6419.5679	10.696892
924	49601	6419.4578	10.696709
925	27037	6419.3478	10.696526
926	19974	6419.2377	10.696342
927	32119	6419.1277	10.696159
928	51433	6419.0177	10.695976
929	57471	6418.9076	10.695792
930	37513	6418.7976	10.695609
931	466	6418.6875	10.695426
932	-27793	6418.5775	10.695242
933	-27508	6418.4675	10.695059
934	-3223	6418.3574	10.694876
935	22781	6418.2474	10.694692
936	32840	6418.1373	10.694509
937	27028	6418.0273	10.694325
938	16824	6417.9173	10.694142
939	11610	6417.8072	10.693959
940	13636	6417.6972	10.693775
941	22638	6417.5871	10.693592
942	39059	6417.4771	10.693409
943	59224	6417.3671	10.693225
944	71365	6417.2570	10.693042
945	65202	6417.1470	10.692859
946	47366	6417.0370	10.692675
947	38120	6416.9269	10.692492
948	46674	6416.8169	10.692309
949	58619	6416.7068	10.692125
950	57511	6416.5968	10.691942
951	49729	6416.4868	10.691758
952	51950	6416.3767	10.691575
953	59483	6416.2667	10.691392
954	48619	6416.1566	10.691208
955	13027	6416.0466	10.691025
956	-23050	6415.9366	10.690842
957	-35609	6415.8265	10.690658
958	-26137	6415.7165	10.690475
959	-6631	6415.6064	10.690292
960	19679	6415.4964	10.690108
961	46376	6415.3864	10.689925
962	51984	6415.2763	10.689742
963	24505	6415.1663	10.689558
964	-13229	6415.0562	10.689375
965	-28164	6414.9462	10.689191
966	-21296	6414.8362	10.689008
967	-21915	6414.7261	10.688825
968	-39636	6414.6161	10.688641
969	-49785	6414.5060	10.688458
970	-32014	6414.3960	10.688275
971	1873	6414.2860	10.688091
972	29785	6414.1759	10.687908
973	48034	6414.0659	10.687725
974	63452	6413.9558	10.687541
975	73436	6413.8458	10.687358
976	71534	6413.7358	10.687175
977	63133	6413.6257	10.686991
978	58526	6413.5157	10.686808
979	54698	6413.4057	10.686624
980	38458	6413.2956	10.686441
981	7306	6413.1856	10.686258
982	-23145	6413.0755	10.686074
983	-34154	6412.9655	10.685891
984	-21131	6412.8555	10.685708
985	3258	6412.7454	10.685524
986	19567	6412.6354	10.685341
987	16751	6412.5253	10.685158
988	-209	6412.4153	10.684974
989	-18614	6412.3053	10.684791
990	-32534	6412.1952	10.684607
991	-44122	6412.0852	10.684424
992	-52861	6411.9751	10.684241
993	-53516	6411.8651	10.684057
994	-46359	6411.7551	10.683874
995	-38850	6411.6450	10.683691
996	-33366	6411.5350	10.683507
997	-23516	6411.4249	10.683324
998	-7820	6411.3149	10.683141
999	3211	6411.2049	10.682957
1000	937	6411.0948	10.682774
1001	-8651	6410.9848	10.682591
1002	-13163	6410.8747	10.682407
1003	-8003	6410.7647	10.682224
1004	2913	6410.6547	10.682040
1005	12999	6410.5446	10.681857
1006	15159	6410.4346	10.681674
1007	7715	6410.3246	10.681490
1008	2607	6410.2145	10.681307
1009	15316	6410.1045	10.681124
1010	39929	6409.9944	10.680940
1011	48608	6409.8844	10.680757
1012	26304	6409.7744	10.680574
1013	-7861	6409.6643	10.680390
1014	-26811	6409.5543	10.680207
1015	-29157	6409.4442	10.680024
1016	-29960	6409.3342	10.679840
1017	-30526	6409.2242	10.679657
1018	-19252	6409.1141	10.679473
1019	3601	6409.0041	10.679290
1020	23422	6408.8940	10.679107
1021	32149	6408.7840	10.678923
1022	33875	6408.6740	10.678740
1023	31076	6408.5639	10.678557
1024	22376	6408.4539	10.678373
1025	13385	6408.3438	10.678190
1026	13471	6408.2338	10.678007
1027	21567	6408.1238	10.677823
1028	29546	6408.0137	10.677640
1029	37568	6407.9037	10.677457
1030	50443	6407.7936	10.677273
1031	61994	6407.6836	10.677090
1032	61881	6407.5736	10.676906
1033	56186	6407.4635	10.676723
1034	60501	6407.3535	10.676540
1035	71963	6407.2434	10.676356
1036	70063	6407.1334	10.676173
1037	48377	6407.0234	10.675990
1038	23690	6406.9133	10.675806
1039	9014	6406.8033	10.675623
1040	287	6406.6933	10.675440
1041	-3445	6406.5832	10.675256
1042	8835	6406.4732	10.675073
1043	37129	6406.3631	10.674890
1044	60798	6406.2531	10.674706
1045	66088	6406.1431	10.674523
1046	63680	6406.0330	10.674339
1047	64472	6405.9230	10.674156
1048	58595	6405.8129	10.673973
1049	36715	6405.7029	10.673789
1050	13104	6405.5929	10.673606
1051	5227	6405.4828	10.673423
1052	5127	6405.3728	10.673239
1053	-5441	6405.2627	10.673056
1054	-22943	6405.1527	10.672873
1055	-29222	6405.0427	10.672689
1056	-22119	6404.9326	10.672506
1057	-14453	6404.8226	10.672323
1058	-8220	6404.7125	10.672139
1059	4941	6404.6025	10.671956
1060	20048	6404.4925	10.671772
1061	21450	6404.3824	10.671589
1062	11648	6404.2724	10.671406
1063	12872	6404.1623	10.671222
1064	32919	6404.0523	10.671039
1065	50939	6403.9423	10.670856
1066	48044	6403.8322	10.670672
1067	34380	6403.7222	10.670489
1068	31645	6403.6122	10.670306
1069	40820	6403.5021	10.670122
1070	43102	6403.3921	10.669939
1071	28426	6403.2820	10.669756
1072	9580	6403.1720	10.669572
1073	5810	6403.0620	10.669389
1074	19527	6402.9519	10.669205
1075	33979	6402.8419	10.669022
1076	33378	6402.7318	10.668839
1077	21357	6402.6218	10.668655
1078	14392	6402.5118	10.668472
1079	17805	6402.4017	10.668289
1080	17353	6402.2917	10.668105
1081	-775	6402.1816	10.667922
1082	-30148	6402.0716	10.667739
1083	-52263	6401.9616	10.667555
1084	-57764	6401.8515	10.667372
1085	-50716	6401.7415	10.667188
1086	-38443	6401.6314	10.667005
1087	-27688	6401.5214	10.666822
1088	-24623	6401.4114	10.666638
1089	-26327	6401.3013	10.666455
1090	-17319	6401.1913	10.666272
1091	11693	6401.0812	10.666088
1092	45463	6400.9712	10.665905
1093	59720	6400.8612	10.665722
1094	52423	6400.7511	10.665538
1095	42619	6400.6411	10.665355
1096	38884	6400.5310	10.665172
1097	29068	6400.4210	10.664988
1098	6763	6400.3110	10.664805
1099	-11984	6400.2009	10.664621
1100	-11032	6400.0909	10.664438
1101	472	6399.9809	10.664255
1102	602	6399.8708	10.664071
1103	-14159	6399.7608	10.663888
1104	-24813	6399.6507	10.663705
1105	-16211	6399.5407	10.663521
1106	3804	6399.4307	10.663338
1107	15265	6399.3206	10.663155
1108	9667	6399.2106	10.662971
1109	-3125	6399.1005	10.662788
1110	-10563	6398.9905	10.662605
1111	-13604	6398.8805	10.662421
1112	-21135	6398.7704	10.662238
1113	-30962	6398.6604	10.662054
1114	-27491	6398.5503	10.661871
1115	-3084	6398.4403	10.661688
1116	28219	6398.3303	10.661504
1117	47058	6398.2202	10.661321
1118	51140	6398.1102	10.661138
1119	51218	6398.0001	10.660954
1120	52419	6397.8901	10.660771
1121	52845	6397.7801	10.660588
1122	55090	6397.6700	10.660404
1123	63254	6397.5600	10.660221
1124	70372	6397.4499	10.660038
1125	64640	6397.3399	10.659854
1126	48764	6397.2299	10.659671
1127	38121	6397.1198	10.659487
1128	37859	6397.0098	10.659304
1129	36641	6396.8998	10.659121
1130	26774	6396.7897	10.658937
1131	16024	6396.6797	10.658754
1132	13407	6396.5696	10.658571
1133	15494	6396.4596	10.658387
1134	13899	6396.3496	10.658204
1135	6853	6396.2395	10.658021
1136	-2643	6396.1295	10.657837
1137	-11753	6396.0194	10.657654
1138	-15744	6395.9094	10.657471
1139	-8741	6395.7994	10.657287
1140	8418	6395.6893	10.657104
1141	26745	6395.5793	10.656920
1142	38327	6395.4692	10.656737
1143	41859	6395.3592	10.656554
1144	39136	6395.2492	10.656370
1145	32784	6395.1391	10.656187
1146	26536	6395.0291	10.656004
1147	20766	6394.9190	10.655820
1148	10926	6394.8090	10.655637
1149	-1722	6394.6990	10.655454
1150	-4601	6394.5889	10.655270
1151	8575	6394.4789	10.655087
1152	22587	6394.3688	10.654904
1153	20385	6394.2588	10.654720
1154	10630	6394.1488	10.654537
1155	13273	6394.0387	10.654353
1156	23020	6393.9287	10.654170
1157	15765	6393.8186	10.653987
1158	-7735	6393.7086	10.653803
1159	-16315	6393.5986	10.653620
1160	4737	6393.4885	10.653437
1161	31138	6393.3785	10.653253
1162	37297	6393.2685	10.653070
1163	28500	6393.1584	10.652887
1164	19013	6393.0484	10.652703
1165	6049	6392.9383	10.652520
1166	-11742	6392.8283	10.652336
1167	-14635	6392.7183	10.652153
1168	10540	6392.6082	10.651970
1169	39947	6392.4982	10.651786
1170	39152	6392.3881	10.651603
1171	9925	6392.2781	10.651420
1172	-15168	6392.1681	10.651236
1173	-16845	6392.0580	10.651053
1174	-3044	6391.9480	10.650870
1175	14706	6391.8379	10.650686
1176	32678	6391.7279	10.650503
1177	43231	6391.6179	10.650320
1178	34736	6391.5078	10.650136
1179	8649	6391.3978	10.649953
1180	-17029	6391.2877	10.649769
1181	-24884	6391.1777	10.649586
1182	-12214	6391.0677	10.649403
1183	8810	6390.9576	10.649219
1184	20015	6390.8476	10.649036
1185	14291	6390.7375	10.648853
1186	7830	6390.6275	10.648669
1187	21052	6390.5175	10.648486
1188	42142	6390.4074	10.648303
1189	32479	6390.2974	10.648119
1190	-18140	6390.1873	10.647936
1191	-67390	6390.0773	10.647753
1192	-73684	6389.9673	10.647569
1193	-49862	6389.8572	10.647386
1194	-35384	6389.7472	10.647202
1195	-37293	6389.6372	10.647019
1196	-35214	6389.5271	10.646836
1197	-28496	6389.4171	10.646652
1198	-35052	6389.3070	10.646469
1199	-48771	6389.1970	10.646286
1200	-40798	6389.0870	10.646102
1201	-7232	6388.9769	10.645919
1202	21161	6388.8669	10.645736
1203	24378	6388.7568	10.645552
1204	16993	6388.6468	10.645369
1205	18767	6388.5368	10.645186
1206	29091	6388.4267	10.645002
1207	38199	6388.3167	10.644819
1208	40024	6388.2066	10.644635
1209	29968	6388.0966	10.644452
1210	12596	6387.9866	10.644269
1211	9774	6387.8765	10.644085
1212	33668	6387.7665	10.643902
1213	56167	6387.6564	10.643719
1214	40626	6387.5464	10.643535
1215	2111	6387.4364	10.643352
1216	-7006	6387.3263	10.643169
1217	23478	6387.2163	10.642985
1218	44286	6387.1062	10.642802
1219	23506	6386.9962	10.642619
1220	-7718	6386.8862	10.642435
1221	-11448	6386.7761	10.642252
1222	274	6386.6661	10.642068
1223	-255	6386.5561	10.641885
1224	-3441	6386.4460	10.641702
1225	13851	6386.3360	10.641518
1226	38440	6386.2259	10.641335
1227	38625	6386.1159	10.641152
1228	15923	6386.0059	10.640968
1229	-584	6385.8958	10.640785
1230	-1354	6385.7858	10.640602
1231	-2098	6385.6757	10.640418
1232	-9013	6385.5657	10.640235
1233	-11005	6385.4557	10.640052
1234	-4135	6385.3456	10.639868
1235	3011	6385.2356	10.639685
1236	6533	6385.1255	10.639501
1237	8004	6385.0155	10.639318
1238	2652	6384.9055	10.639135
1239	-13476	6384.7954	10.638951
1240	-31024	6384.6854	10.638768
1241	-40002	6384.5753	10.638585
1242	-44867	6384.4653	10.638401
1243	-48468	6384.3553	10.638218
1244	-35784	6384.2452	10.638035
1245	1750	6384.1352	10.637851
1246	39126	6384.0251	10.637668
1247	43449	6383.9151	10.637484
1248	17549	6383.8051	10.637301
1249	-9305	6383.6950	10.637118
1250	-24373	6383.5850	10.636934
1251	-35208	6383.4749	10.636751
1252	-39593	6383.3649	10.636568
1253	-26269	6383.2549	10.636384
1254	-3121	6383.1448	10.636201
1255	8412	6383.0348	10.636018
1256	7768	6382.9248	10.635834
1257	13799	6382.8147	10.635651
1258	28675	6382.7047	10.635468
1259	34517	6382.5946	10.635284
1260	27706	6382.4846	10.635101
1261	24026	6382.3746	10.634917
1262	25507	6382.2645	10.634734
1263	15478	6382.1545	10.634551
1264	-5665	6382.0444	10.634367
1265	-13074	6381.9344	10.634184
1266	2024	6381.8244	10.634001
1267	15026	6381.7143	10.633817
1268	5869	6381.6043	10.633634
1269	-13395	6381.4942	10.633451
1270	-24296	6381.3842	10.633267
1271	-28770	6381.2742	10.633084
1272	-32747	6381.1641	10.632901
1273	-27183	6381.0541	10.632717
1274	-5396	6380.9440	10.632534
1275	19863	6380.8340	10.632350
1276	34386	6380.7240	10.632167
1277	40076	6380.6139	10.631984
1278	40082	6380.5039	10.631800
1279	27166	6380.3938	10.631617
1280	3865	6380.2838	10.631434
1281	-6870	6380.1738	10.631250
1282	8112	6380.0637	10.631067
1283	28984	6379.9537	10.630884
1284	30304	6379.8437	10.630700
1285	14717	6379.7336	10.630517
1286	-677	6379.6236	10.630334
1287	-13196	6379.5135	10.630150
1288	-26025	6379.4035	10.629967
1289	-27951	6379.2935	10.629783
1290	-9683	6379.1834	10.629600
1291	12142	6379.0734	10.629417
1292	16168	6378.9633	10.629233
1293	12188	6378.8533	10.629050
1294	26292	6378.7433	10.628867
1295	56766	6378.6332	10.628683
1296	76347	6378.5232	10.628500
1297	76435	6378.4131	10.628317
1298	76643	6378.3031	10.628133
1299	86048	6378.1931	10.627950
1300	86151	6378.0830	10.627767
1301	63692	6377.9730	10.627583
1302	34887	6377.8629	10.627400
1303	22099	6377.7529	10.627216
1304	24883	6377.6429	10.627033
1305	28364	6377.5328	10.626850
1306	25768	6377.4228	10.626666
1307	19695	6377.3127	10.626483
1308	12574	6377.2027	10.626300
1309	7501	6377.0927	10.626116
1310	9293	6376.9826	10.625933
1311	15859	6376.8726	10.625750
1312	17952	6376.7625	10.625566
1313	14662	6376.6525	10.625383
1314	17441	6376.5425	10.625200
1315	29780	6376.4324	10.625016
1316	35605	6376.3224	10.624833
1317	20243	6376.2124	10.624649
1318	-7577	6376.1023	10.624466
1319	-28309	6375.9923	10.624283
1320	-36677	6375.8822	10.624099
1321	-38037	6375.7722	10.623916
1322	-27483	6375.6622	10.623733
1323	6019	6375.5521	10.623549
1324	54134	6375.4421	10.623366
1325	87584	6375.3320	10.623183
1326	87162	6375.2220	10.622999
1327	62910	6375.1120	10.622816
1328	36057	6375.0019	10.622632
1329	15457	6374.8919	10.622449
1330	1121	6374.7818	10.622266
1331	-1973	6374.6718	10.622082
1332	10591	6374.5618	10.621899
1333	28588	6374.4517	10.621716
1334	33544	6374.3417	10.621532
1335	19509	6374.2316	10.621349
1336	-2824	6374.1216	10.621166
1337	-21837	6374.0116	10.620982
1338	-33695	6373.9015	10.620799
1339	-35412	6373.7915	10.620616
1340	-22511	6373.6814	10.620432
1341	1607	6373.5714	10.620249
1342	24453	6373.4614	10.620065
1343	38466	6373.3513	10.619882
1344	47749	6373.2413	10.619699
1345	55789	6373.1313	10.619515
1346	55992	6373.0212	10.619332
1347	41414	6372.9112	10.619149
1348	15677	6372.8011	10.618965
1349	-12469	6372.6911	10.618782
1350	-36513	6372.5811	10.618599
1351	-47806	6372.4710	10.618415
1352	-36517	6372.3610	10.618232
1353	-8187	6372.2509	10.618049
1354	12893	6372.1409	10.617865
1355	11944	6372.0309	10.617682
1356	4647	6371.9208	10.617498
1357	12240	6371.8108	10.617315
1358	26577	6371.7007	10.617132
1359	23720	6371.5907	10.616948
1360	5744	6371.4807	10.616765
1361	291	6371.3706	10.616582
1362	17407	6371.2606	10.616398
1363	35653	6371.1505	10.616215
1364	38378	6371.0405	10.616032
1365	36387	6370.9305	10.615848
1366	41964	6370.8204	10.615665
1367	45656	6370.7104	10.615482
1368	36230	6370.6003	10.615298
1369	22739	6370.4903	10.615115
1370	17146	6370.3803	10.614931
1371	12934	6370.2702	10.614748
1372	2070	6370.1602	10.614565
1373	-3061	6370.0501	10.614381
1374	10273	6369.9401	10.614198
1375	25274	6369.8301	10.614015
1376	14417	6369.7200	10.613831
1377	-16005	6369.6100	10.613648
1378	-27652	6369.5000	10.613465
1379	325	6369.3899	10.613281
1380	45709	6369.2799	10.613098
1381	72980	6369.1698	10.612915
1382	70749	6369.0598	10.612731
1383	52537	6368.9498	10.612548
1384	35286	6368.8397	10.612364
1385	27009	6368.7297	10.612181
1386	27629	6368.6196	10.611998
1387	33886	6368.5096	10.611814
1388	44507	6368.3996	10.611631
1389	59896	6368.2895	10.611448
1390	73545	6368.1795	10.611264
1391	69852	6368.0694	10.611081
1392	40323	6367.9594	10.610898
1393	-1266	6367.8494	10.610714
1394	-30545	6367.7393	10.610531
1395	-38056	6367.6293	10.610348
1396	-34036	6367.5192	10.610164
1397	-30915	6367.4092	10.609981
1398	-32187	6367.2992	10.609797
1399	-36586	6367.1891	10.609614
1400	-41469	6367.0791	10.609431
1401	-41972	6366.9690	10.609247
1402	-35970	6366.8590	10.609064
1403	-28095	6366.7490	10.608881
1404	-20430	6366.6389	10.608697
1405	-5246	6366.5289	10.608514
1406	20641	6366.4189	10.608331
1407	41589	6366.3088	10.608147
1408	40950	6366.1988	10.607964
1409	28436	6366.0887	10.607781
1410	28065	6365.9787	10.607597
1411	39640	6365.8687	10.607414
1412	37125	6365.7586	10.607230
1413	11018	6365.6486	10.607047
1414	-12925	6365.5385	10.606864
1415	-10099	6365.4285	10.606680
1416	9157	6365.3185	10.606497
1417	19774	6365.2084	10.606314
1418	19640	6365.0984	10.606130
1419	26418	6364.9883	10.605947
1420	46676	6364.8783	10.605764
1421	69024	6364.7683	10.605580
1422	83935	6364.6582	10.605397
1423	91737	6364.5482	10.605213
1424	91139	6364.4381	10.605030
1425	76856	6364.3281	10.604847
1426	52976	6364.2181	10.604663
1427	35853	6364.1080	10.604480
1428	36721	6363.9980	10.604297
1429	48521	6363.8879	10.604113
1430	55616	6363.7779	10.603930
1431	51772	6363.6679	10.603747
1432	42988	6363.5578	10.603563
1433	34980	6363.4478	10.603380
1434	24276	6363.3377	10.603197
1435	4274	6363.2277	10.603013
1436	-23063	6363.1177	10.602830
1437	-46419	6363.0076	10.602646
1438	-56538	6362.8976	10.602463
1439	-53809	6362.7876	10.602280
1440	-42999	6362.6775	10.602096
1441	-27060	6362.5675	10.601913
1442	-10872	6362.4574	10.601730
1443	-3430	6362.3474	10.601546
1444	-6649	6362.2374	10.601363
1445	-7371	6362.1273	10.601180
1446	6891	6362.0173	10.600996
1447	26833	6361.9072	10.600813
1448	30575	6361.7972	10.600630
1449	15000	6361.6872	10.600446
1450	2300	6361.5771	10.600263
1451	9531	6361.4671	10.600079
1452	25751	6361.3570	10.599896
1453	29027	6361.2470	10.599713
1454	15670	6361.1370	10.599529
1455	949	6361.0269	10.599346
1456	-3351	6360.9169	10.599163
1457	-1132	6360.8068	10.598979
1458	-3423	6360.6968	10.598796
1459	-15183	6360.5868	10.598613
1460	-30736	6360.4767	10.598429
1461	-38963	6360.3667	10.598246
1462	-33554	6360.2566	10.598063
1463	-18228	6360.1466	10.597879
1464	552	6360.0366	10.597696
1465	22356	6359.9265	10.597512
1466	46289	6359.8165	10.597329
1467	58935	6359.7065	10.597146
1468	43349	6359.5964	10.596962
1469	4186	6359.4864	10.596779
1470	-29309	6359.3763	10.596596
1471	-33369	6359.2663	10.596412
1472	-13729	6359.1563	10.596229
1473	6726	6359.0462	10.596046
1474	14023	6358.9362	10.595862
1475	8600	6358.8261	10.595679
1476	-4908	6358.7161	10.595496
1477	-20858	6358.6061	10.595312
1478	-30286	6358.4960	10.595129
1479	-26092	6358.3860	10.594945
1480	-9903	6358.2759	10.594762
1481	10870	6358.1659	10.594579
1482	29091	6358.0559	10.594395
1483	37717	6357.9458	10.594212
1484	30812	6357.8358	10.594029
1485	10990	6357.7257	10.593845
1486	-9599	6357.6157	10.593662
1487	-21021	6357.5057	10.593479
1488	-23419	6357.3956	10.593295
1489	-20697	6357.2856	10.593112
1490	-14615	6357.1755	10.592929
1491	-8738	6357.0655	10.592745
1492	-8709	6356.9555	10.592562
1493	-14144	6356.8454	10.592378
1494	-19923	6356.7354	10.592195
1495	-27912	6356.6253	10.592012
1496	-43082	6356.5153	10.591828
1497	-54463	6356.4053	10.591645
1498	-40753	6356.2952	10.591462
1499	-5881	6356.1852	10.591278
1500	13203	6356.0752	10.591095
1501	-6167	6355.9651	10.590912
1502	-35831	6355.8551	10.590728
1503	-32702	6355.7450	10.590545
1504	2127	6355.6350	10.590361
1505	28958	6355.5250	10.590178
1506	26357	6355.4149	10.589995
1507	10950	6355.3049	10.589811
1508	904	6355.1948	10.589628
1509	-8295	6355.0848	10.589445
1510	-23021	6354.9748	10.589261
1511	-33925	6354.8647	10.589078
1512	-34049	6354.7547	10.588895
1513	-34747	6354.6446	10.588711
1514	-47044	6354.5346	10.588528
1515	-60334	6354.4246	10.588345
1516	-55817	6354.3145	10.588161
1517	-34198	6354.2045	10.587978
1518	-16523	6354.0944	10.587794
1519	-18849	6353.9844	10.587611
1520	-33710	6353.8744	10.587428
1521	-37310	6353.7643	10.587244
1522	-14435	6353.6543	10.587061
1523	22067	6353.5442	10.586878
1524	40627	6353.4342	10.586694
1525	26138	6353.3242	10.586511
1526	-2	6353.2141	10.586328
1527	-6080	6353.1041	10.586144
1528	9635	6352.9941	10.585961
1529	21699	6352.8840	10.585778
1530	18001	6352.7740	10.585594
1531	15745	6352.6639	10.585411
1532	31785	6352.5539	10.585227
1533	57282	6352.4439	10.585044
1534	73133	6352.3338	10.584861
1535	75883	6352.2238	10.584677
1536	75846	6352.1137	10.584494
1537	79529	6352.0037	10.584311
1538	84500	6351.8937	10.584127
1539	84413	6351.7836	10.583944
1540	72266	6351.6736	10.583761
1541	47211	6351.5635	10.583577
1542	22960	6351.4535	10.583394
1543	17590	6351.3435	10.583211
1544	29144	6351.2334	10.583027
1545	35597	6351.1234	10.582844
1546	27748	6351.0133	10.582660
1547	25835	6350.9033	10.582477
1548	49427	6350.7933	10.582294
1549	85340	6350.6832	10.582110
1550	104440	6350.5732	10.581927
1551	100361	6350.4631	10.581744
1552	90205	6350.3531	10.581560
1553	82078	6350.2431	10.581377
1554	65558	6350.1330	10.581194
1555	37199	6350.0230	10.581010
1556	14388	6349.9129	10.580827
1557	13861	6349.8029	10.580644
1558	29420	6349.6929	10.580460
1559	41470	6349.5828	10.580277
1560	40725	6349.4728	10.580093
1561	32831	6349.3628	10.579910
1562	24711	6349.2527	10.579727
1563	17184	6349.1427	10.579543
1564	11847	6349.0326	10.579360
1565	16407	6348.9226	10.579177
1566	36173	6348.8126	10.578993
1567	61751	6348.7025	10.578810
1568	72475	6348.5925	10.578627
1569	56803	6348.4824	10.578443
1570	26283	6348.3724	10.578260
1571	3830	6348.2624	10.578077
1572	-427	6348.1523	10.577893
1573	4245	6348.0423	10.577710
1574	5186	6347.9322	10.577526
1575	825	6347.8222	10.577343
1576	-1865	6347.7122	10.577160
1577	3918	6347.6021	10.576976
1578	21352	6347.4921	10.576793
1579	47370	6347.3820	10.576610
1580	69727	6347.2720	10.576426
1581	74151	6347.1620	10.576243
1582	59418	6347.0519	10.576060
1583	39403	6346.9419	10.575876
1584	26070	6346.8318	10.575693
1585	16784	6346.7218	10.575509
1586	2957	6346.6118	10.575326
1587	-15491	6346.5017	10.575143
1588	-30097	6346.3917	10.574959
1589	-33288	6346.2817	10.574776
1590	-23299	6346.1716	10.574593
1591	-4504	6346.0616	10.574409
1592	13866	6345.9515	10.574226
1593	24591	6345.8415	10.574043
1594	29872	6345.7315	10.573859
1595	34864	6345.6214	10.573676
1596	33761	6345.5114	10.573493
1597	14762	6345.4013	10.573309
1598	-17274	6345.2913	10.573126
1599	-37933	6345.1813	10.572942
1600	-32328	6345.0712	10.572759
1601	-14616	6344.9612	10.572576
1602	-7472	6344.8511	10.572392
1603	-13735	6344.7411	10.572209
1604	-21862	6344.6311	10.572026
1605	-28593	6344.5210	10.571842
1606	-38395	6344.4110	10.571659
1607	-46321	6344.3009	10.571476
1608	-39603	6344.1909	10.571292
1609	-15986	6344.0809	10.571109
1610	13479	6343.9708	10.570926
1611	39366	6343.8608	10.570742
1612	59235	6343.7507	10.570559
1613	69568	6343.6407	10.570375
1614	65849	6343.5307	10.570192
1615	51504	6343.4206	10.570009
1616	35252	6343.3106	10.569825
1617	18781	6343.2005	10.569642
1618	-2043	6343.0905	10.569459
1619	-23269	6342.9805	10.569275
1620	-31928	6342.8704	10.569092
1621	-22094	6342.7604	10.568909
1622	-3008	6342.6504	10.568725
1623	11278	6342.5403	10.568542
1624	13577	6342.4303	10.568359
1625	5002	6342.3202	10.568175
1626	-7143	6342.2102	10.567992
1627	-12634	6342.1002	10.567808
1628	-7279	6341.9901	10.567625
1629	1098	6341.8801	10.567442
1630	2198	6341.7700	10.567258
1631	-2743	6341.6600	10.567075
1632	-3849	6341.5500	10.566892
1633	2817	6341.4399	10.566708
1634	11773	6341.3299	10.566525
1635	16688	6341.2198	10.566342
1636	14016	6341.1098	10.566158
1637	2049	6340.9998	10.565975
1638	-13614	6340.8897	10.565792
1639	-18246	6340.7797	10.565608
1640	-4598	6340.6696	10.565425
1641	12502	6340.5596	10.565241
1642	12459	6340.4496	10.565058
1643	-2365	6340.3395	10.564875
1644	-10380	6340.2295	10.564691
1645	-2317	6340.1194	10.564508
1646	9010	6340.0094	10.564325
1647	12671	6339.8994	10.564141
1648	14405	6339.7893	10.563958
1649	21125	6339.6793	10.563775
1650	27660	6339.5693	10.563591
1651	27962	6339.4592	10.563408
1652	25750	6339.3492	10.563225
1653	25094	6339.2391	10.563041
1654	22666	6339.1291	10.562858
1655	17575	6339.0191	10.562674
1656	16754	6338.9090	10.562491
1657	21933	6338.7990	10.562308
1658	23507	6338.6889	10.562124
1659	16852	6338.5789	10.561941
1660	12229	6338.4689	10.561758
1661	16646	6338.3588	10.561574
1662	17229	6338.2488	10.561391
1663	-2642	6338.1387	10.561208
1664	-37571	6338.0287	10.561024
1665	-64095	6337.9187	10.560841
1666	-66178	6337.8086	10.560657
1667	-46129	6337.6986	10.560474
1668	-15255	6337.5885	10.560291
1669	14880	6337.4785	10.560107
1670	35306	6337.3685	10.559924
1671	44413	6337.2584	10.559741
1672	48097	6337.1484	10.559557
1673	47946	6337.0383	10.559374
1674	34667	6336.9283	10.559191
1675	3410	6336.8183	10.559007
1676	-29203	6336.7082	10.558824
1677	-37205	6336.5982	10.558641
1678	-15610	6336.4881	10.558457
1679	12010	6336.3781	10.558274
1680	19911	6336.2681	10.558090
1681	7226	6336.1580	10.557907
1682	-5362	6336.0480	10.557724
1683	-1778	6335.9380	10.557540
1684	12008	6335.8279	10.557357
1685	18454	6335.7179	10.557174
1686	13137	6335.6078	10.556990
1687	10523	6335.4978	10.556807
1688	20141	6335.3878	10.556624
1689	27338	6335.2777	10.556440
1690	13337	6335.1677	10.556257
1691	-10384	6335.0576	10.556074
1692	-10364	6334.9476	10.555890
1693	21556	6334.8376	10.555707
1694	52668	6334.7275	10.555523
1695	54125	6334.6175	10.555340
1696	39482	6334.5074	10.555157
1697	38059	6334.3974	10.554973
1698	47452	6334.2874	10.554790
1699	41048	6334.1773	10.554607
1700	15108	6334.0673	10.554423
1701	-1897	6333.9572	10.554240
1702	10044	6333.8472	10.554057
1703	36740	6333.7372	10.553873
1704	51578	6333.6271	10.553690
1705	44028	6333.5171	10.553507
1706	19722	6333.4070	10.553323
1707	-9989	6333.2970	10.553140
1708	-29842	6333.1870	10.552956
1709	-27878	6333.0769	10.552773
1710	-11501	6332.9669	10.552590
1711	-4130	6332.8569	10.552406
1712	-16346	6332.7468	10.552223
1713	-31866	6332.6368	10.552040
1714	-31367	6332.5267	10.551856
1715	-17416	6332.4167	10.551673
1716	-3933	6332.3067	10.551490
1717	5983	6332.1966	10.551306
1718	14873	6332.0866	10.551123
1719	13705	6331.9765	10.550940
1720	-7608	6331.8665	10.550756
1721	-34140	6331.7565	10.550573
1722	-33366	6331.6464	10.550389
1723	3682	6331.5364	10.550206
1724	45756	6331.4263	10.550023
1725	57026	6331.3163	10.549839
1726	36925	6331.2063	10.549656
1727	11913	6331.0962	10.549473
1728	-1462	6330.9862	10.549289
1729	-7211	6330.8761	10.549106
1730	-8577	6330.7661	10.548923
1731	2004	6330.6561	10.548739
1732	25946	6330.5460	10.548556
1733	49414	6330.4360	10.548373
1734	62381	6330.3259	10.548189
1735	73226	6330.2159	10.548006
1736	90299	6330.1059	10.547822
1737	100282	6329.9958	10.547639
1738	84290	6329.8858	10.547456
1739	50084	6329.7757	10.547272
1740	26495	6329.6657	10.547089
1741	24653	6329.5557	10.546906
1742	26085	6329.4456	10.546722
1743	15073	6329.3356	10.546539
1744	1377	6329.2256	10.546356
1745	-1124	6329.1155	10.546172
1746	940	6329.0055	10.545989
1747	-5081	6328.8954	10.545806
1748	-13196	6328.7854	10.545622
1749	-9537	6328.6754	10.545439
1750	1091	6328.5653	10.545255
1751	1337	6328.4553	10.545072
1752	-10285	6328.3452	10.544889
1753	-18726	6328.2352	10.544705
1754	-19135	6328.1252	10.544522
1755	-22264	6328.0151	10.544339
1756	-30577	6327.9051	10.544155
1757	-31878	6327.7950	10.543972
1758	-24945	6327.6850	10.543789
1759	-29254	6327.5750	10.543605
1760	-53743	6327.4649	10.543422
1761	-73574	6327.3549	10.543238
1762	-59509	6327.2448	10.543055
1763	-21096	6327.1348	10.542872
1764	2753	6327.0248	10.542688
1765	-4634	6326.9147	10.542505
1766	-17530	6326.8047	10.542322
1767	-5989	6326.6946	10.542138
1768	24465	6326.5846	10.541955
1769	45747	6326.4746	10.541772
1770	48257	6326.3645	10.541588
1771	49632	6326.2545	10.541405
1772	63892	6326.1445	10.541222
1773	80727	6326.0344	10.541038
1774	83344	6325.9244	10.540855
1775	73046	6325.8143	10.540671
1776	63354	6325.7043	10.540488
1777	58265	6325.5943	10.540305
1778	51134	6325.4842	10.540121
1779	40611	6325.3742	10.539938
1780	31263	6325.2641	10.539755
1781	19590	6325.1541	10.539571
1782	-2483	6325.0441	10.539388
1783	-27344	6324.9340	10.539205
1784	-34134	6324.8240	10.539021
1785	-18647	6324.7139	10.538838
1786	-1435	6324.6039	10.538655
1787	4984	6324.4939	10.538471
1788	15896	6324.3838	10.538288
1789	42910	6324.2738	10.538104
1790	62768	6324.1637	10.537921
1791	46487	6324.0537	10.537738
1792	9074	6323.9437	10.537554
1793	-2883	6323.8336	10.537371
1794	26227	6323.7236	10.537188
1795	61133	6323.6135	10.537004
1796	65174	6323.5035	10.536821
1797	42274	6323.3935	10.536638
1798	17380	6323.2834	10.536454
1799	-95	6323.1734	10.536271
1800	-14208	6323.0633	10.536088
1801	-21413	6322.9533	10.535904
1802	-14027	6322.8433	10.535721
1803	2699	6322.7332	10.535537
1804	14992	6322.6232	10.535354
1805	18474	6322.5132	10.535171
1806	18064	6322.4031	10.534987
1807	13748	6322.2931	10.534804
1808	366	6322.1830	10.534621
1809	-19187	6322.0730	10.534437
1810	-32720	6321.9630	10.534254
1811	-32770	6321.8529	10.534071
1812	-23424	6321.7429	10.533887
1813	-11346	6321.6328	10.533704
1814	2621	6321.5228	10.533521
1815	19049	6321.4128	10.533337
1816	31703	6321.3027	10.533154
1817	29897	6321.1927	10.532970
1818	11726	6321.0826	10.532787
1819	-7231	6320.9726	10.532604
1820	-5034	6320.8626	10.532420
1821	22252	6320.7525	10.532237
1822	51727	6320.6425	10.532054
1823	56137	6320.5324	10.531870
1824	32203	6320.4224	10.531687
1825	-531	6320.3124	10.531504
1826	-24000	6320.2023	10.531320
1827	-33026	6320.0923	10.531137
1828	-26468	6319.9822	10.530954
1829	-4235	6319.8722	10.530770
1830	24183	6319.7622	10.530587
1831	43975	6319.6521	10.530403
1832	52695	6319.5421	10.530220
1833	59257	6319.4321	10.530037
1834	61788	6319.3220	10.529853
1835	46164	6319.2120	10.529670
1836	15735	6319.1019	10.529487
1837	572	6318.9919	10.529303
1838	18965	6318.8819	10.529120
1839	47011	6318.7718	10.528937
1840	49864	6318.6618	10.528753
1841	31354	6318.5517	10.528570
1842	25453	6318.4417	10.528386
1843	43548	6318.3317	10.528203
1844	59796	6318.2216	10.528020
1845	53797	6318.1116	10.527836
1846	41253	6318.0015	10.527653
1847	48666	6317.8915	10.527470
1848	75718	6317.7815	10.527286
1849	98854	6317.6714	10.527103
1850	101609	6317.5614	10.526920
1851	86564	6317.4513	10.526736
1852	63438	6317.3413	10.526553
1853	39583	6317.2313	10.526370
1854	21177	6317.1212	10.526186
1855	12400	6317.0112	10.526003
1856	10774	6316.9011	10.525819
1857	9566	6316.7911	10.525636
1858	6467	6316.6811	10.525453
1859	5147	6316.5710	10.525269
1860	7280	6316.4610	10.525086
1861	8426	6316.3509	10.524903
1862	5202	6316.2409	10.524719
1863	2874	6316.1309	10.524536
1864	10430	6316.0208	10.524353
1865	28039	6315.9108	10.524169
1866	43519	6315.8008	10.523986
1867	43215	6315.6907	10.523803
1868	24170	6315.5807	10.523619
1869	-5092	6315.4706	10.523436
1870	-31680	6315.3606	10.523252
1871	-43767	6315.2506	10.523069
1872	-34219	6315.1405	10.522886
1873	-5658	6315.0305	10.522702
1874	28757	6314.9204	10.522519
1875	54131	6314.8104	10.522336
1876	62886	6314.7004	10.522152
1877	53683	6314.5903	10.521969
1878	28020	6314.4803	10.521786
1879	-4993	6314.3702	10.521602
1880	-26844	6314.2602	10.521419
1881	-24645	6314.1502	10.521236
1882	-6167	6314.0401	10.521052
1883	10777	6313.9301	10.520869
1884	20906	6313.8200	10.520685
1885	30125	6313.7100	10.520502
1886	35285	6313.6000	10.520319
1887	25193	6313.4899	10.520135
1888	4625	6313.3799	10.519952
1889	-4009	6313.2698	10.519769
1890	7888	6313.1598	10.519585
1891	21135	6313.0498	10.519402
1892	18667	6312.9397	10.519219
1893	11416	6312.8297	10.519035
1894	17827	6312.7197	10.518852
1895	33071	6312.6096	10.518669
1896	39140	6312.4996	10.518485
1897	34948	6312.3895	10.518302
1898	34628	6312.2795	10.518118
1899	41823	6312.1695	10.517935
1900	46765	6312.0594	10.517752
1901	46470	6311.9494	10.517568
1902	48408	6311.8393	10.517385
1903	53926	6311.7293	10.517202
1904	55075	6311.6193	10.517018
1905	48794	6311.5092	10.516835
1906	39505	6311.3992	10.516652
1907	28166	6311.2891	10.516468
1908	14127	6311.1791	10.516285
1909	6987	6311.0691	10.516102
1910	18806	6310.9590	10.515918
1911	42288	6310.8490	10.515735
1912	53859	6310.7389	10.515551
1913	42927	6310.6289	10.515368
1914	23040	6310.5189	10.515185
1915	9632	6310.4088	10.515001
1916	2410	6310.2988	10.514818
1917	-3987	6310.1887	10.514635
1918	-7324	6310.0787	10.514451
1919	-5333	6309.9687	10.514268
1920	-4093	6309.8586	10.514085
1921	-9055	6309.7486	10.513901
1922	-16427	6309.6385	10.513718
1923	-21295	6309.5285	10.513534
1924	-25577	6309.4185	10.513351
1925	-30080	6309.3084	10.513168
1926	-27234	6309.1984	10.512984
1927	-11269	6309.0884	10.512801
1928	10188	6308.9783	10.512618
1929	23610	6308.8683	10.512434
1930	25249	6308.7582	10.512251
1931	22327	6308.6482	10.512068
1932	21520	6308.5382	10.511884
1933	23077	6308.4281	10.511701
1934	25605	6308.3181	10.511518
1935	31207	6308.2080	10.511334
1936	43297	6308.0980	10.511151
1937	59702	6307.9880	10.510967
1938	70310	6307.8779	10.510784
1939	66362	6307.7679	10.510601
1940	52968	6307.6578	10.510417
1941	44922	6307.5478	10.510234
1942	45884	6307.4378	10.510051
1943	41817	6307.3277	10.509867
1944	24514	6307.2177	10.509684
1945	10796	6307.1076	10.509501
1946	22069	6306.9976	10.509317
1947	51212	6306.8876	10.509134
1948	68728	6306.7775	10.508951
1949	59431	6306.6675	10.508767
1950	33953	6306.5574	10.508584
1951	5358	6306.4474	10.508400
1952	-23218	6306.3374	10.508217
1953	-44996	6306.2273	10.508034
1954	-47809	6306.1173	10.507850
1955	-34715	6306.0073	10.507667
1956	-25511	6305.8972	10.507484
1957	-27795	6305.7872	10.507300
1958	-26919	6305.6771	10.507117
1959	-15659	6305.5671	10.506934
1960	-10864	6305.4571	10.506750
1961	-23692	6305.3470	10.506567
1962	-34937	6305.2370	10.506384
1963	-22954	6305.1269	10.506200
1964	481	6305.0169	10.506017
1965	8203	6304.9069	10.505833
1966	-195	6304.7968	10.505650
1967	-1919	6304.6868	10.505467
1968	9653	6304.5767	10.505283
1969	17732	6304.4667	10.505100
1970	14300	6304.3567	10.504917
1971	12853	6304.2466	10.504733
1972	23203	6304.1366	10.504550
1973	35531	6304.0265	10.504367
1974	37795	6303.9165	10.504183
1975	31212	6303.8065	10.504000
1976	20204	6303.6964	10.503817
1977	3052	6303.5864	10.503633
1978	-17585	6303.4763	10.503450
1979	-28551	6303.3663	10.503266
1980	-22147	6303.2563	10.503083
1981	-8968	6303.1462	10.502900
1982	-4673	6303.0362	10.502716
1983	-11108	6302.9261	10.502533
1984	-18976	6302.8161	10.502350
1985	-22204	6302.7061	10.502166
1986	-20438	6302.5960	10.501983
1987	-12989	6302.4860	10.501800
1988	-476	6302.3760	10.501616
1989	9867	6302.2659	10.501433
1990	9296	6302.1559	10.501250
1991	-2141	6302.0458	10.501066
1992	-15931	6301.9358	10.500883
1993	-24435	6301.8258	10.500699
1994	-24510	6301.7157	10.500516
1995	-13887	6301.6057	10.500333
1996	7851	6301.4956	10.500149
1997	32835	6301.3856	10.499966
1998	46702	6301.2756	10.499783
1999	42712	6301.1655	10.499599
2000	31314	6301.0555	10.499416
[truncated: 63,536 more rows]
