# Supplementary material for: Evolution of the metabolome in response to selection for increased immunity in populations of Drosophila melanogaster
Source: PLoS One. 2017 Nov 17;12(11):e0188089. doi: 10.1371/journal.pone.0188089 (PMC5693281; doi:10.1371/journal.pone.0188089)
Supplement: S1 File — (ZIP) [file pone.0188089.s018.zip › Block1/Ii/2/pdata/1/auditp.txt]

##TITLE= Audit trail, TopSpin 3.5 pl 2
##JCAMPDX= 5.01
##ORIGIN= Bruker BioSpin GmbH
##OWNER= nmrsu
$$ /opt/topspin3.5pl2/navdeep/nv-11sep-2015/300/pdata/1/auditp.txt
##AUDIT TRAIL=  $$ (NUMBER, WHEN, WHO, WHERE, PROCESS, VERSION, WHAT)
(   1,<2015-09-14 12:58:06.132 +0530>,<nmrsu>,<CZC51206BL>,<go4>,<TopSpin 3.5.2>,
      <created by zg
	started at 2015-09-14 12:56:47.260 +0530,
	POWCHK enabled, PULCHK disabled,
       configuration hash MD5:
       68 A8 47 55 1A A4 AB 4B E3 82 26 DA 1A 66 0A 05
       data hash MD5: 32K
       8C 3F 17 AB 54 A8 24 5B 6B 42 BF C1 22 E9 C7 56>)
(   2,<2015-09-14 13:03:36.042 +0530>,<nmrsu>,<CZC51206BL>,<proc1d>,<TopSpin 3.5.2>,
      <Start of raw data processing
       efp LB = 0.3 FT_mod = 6 PKNL = 1 PHC0 = 71.34949 PHC1 = -15.3334 SI = 64K 
       data hash MD5: 64K
       3C 37 FB 61 C6 6D 12 A6 BE F9 03 F9 44 37 19 8E>)
(   3,<2015-09-14 13:03:37.354 +0530>,<nmrsu>,<CZC51206BL>,<proc1d>,<TopSpin 3.5.2>,
      <apk 
       data hash MD5: 64K
       78 A1 31 49 89 E3 2E 16 E8 79 A5 D9 1E A8 BD CE>)
(   4,<2015-09-14 13:03:38.197 +0530>,<nmrsu>,<CZC51206BL>,<proc1d>,<TopSpin 3.5.2>,
      <abs n ABSG = 5 
       data hash MD5: 64K
       77 0C 7F AE 37 E7 55 9F 59 A2 75 66 EF 7C 63 AF>)
(   5,<2017-10-28 16:59:04.988 +0530>,<nmrsu>,<NMRPC>,<disknew>,<TopSpin 3.5.2>,
      <processed data deleted>)
##END=

$$ hash MD5
$$ CB C1 79 AE F6 48 7C 56 D9 CF 8B 0A 1A 24 49 A0
