# Supplementary material for: Evolution of the metabolome in response to selection for increased immunity in populations of Drosophila melanogaster
Source: PLoS One. 2017 Nov 17;12(11):e0188089. doi: 10.1371/journal.pone.0188089 (PMC5693281; doi:10.1371/journal.pone.0188089)
Supplement: S1 File — (ZIP) [file pone.0188089.s018.zip › Block1/Ii/2/pdata/1/outd]

##TITLE= Parameter file, TopSpin 3.5 pl 2
##JCAMPDX= 5.0
##DATATYPE= Parameter Values
##NPOINTS= 1	$$ modification sequence number
##ORIGIN= Bruker BioSpin GmbH
##OWNER= nmrsu
$$ 2015-09-14 12:47:22.854 +0530  nmrsu@CZC51206BL
$$ /opt/topspin3.5pl2/navdeep/nv-11sep-2015/300/pdata/1/outd
$$ process /opt/topspin3.5pl2/prog/mod/dirdata
##$CURPLOT= <Хg	�g	�g	>
##$CURPRIN= <$1#1#1#1#1#1#1#1#0#-1#-1#1#-1>
##$DFORMAT= <normdp>
##$LAYOUT= <+/1D_H.xwp>
##$LFORMAT= <normlp>
##$PFORMAT= <normpl>
##END=
