# Supplementary material for: Evolution of the metabolome in response to selection for increased immunity in populations of Drosophila melanogaster
Source: PLoS One. 2017 Nov 17;12(11):e0188089. doi: 10.1371/journal.pone.0188089 (PMC5693281; doi:10.1371/journal.pone.0188089)
Supplement: S1 File — (ZIP) [file pone.0188089.s018.zip › Block1/Ii/2/specpar]

##TITLE= Parameter file, TopSpin 3.5 pl 2
##JCAMPDX= 5.0
##DATATYPE= Parameter Values
##NPOINTS= 88378	$$ modification sequence number
##ORIGIN= Bruker BioSpin GmbH
##OWNER= nmr
$$ 2015-09-04 01:38:31.410 +0530  nmrsu@CZC51206BL
$$ /opt/topspin3.5pl2/conf/instr/spect/specpar
$$ process /opt/topspin3.5pl2/prog/mod/hconfserver
##$HPPRECH= (0..15)
-1 -1 -1 -1 -1 -1 -1 -1 -1 -1 -1 -1 -1 -1 -1 -1
##$HPSELECT= no
##$NUC1= 1
##$NUC2= 0
##$NUC3= 0
##$NUC4= 0
##$NUC5= 0
##$NUC6= 0
##$NUC7= 0
##$NUC8= 0
##$NUCARR= (0..123)
600.134 600.134 92.124223 640.126774 457.178702 88.316236 233.234859 84.329707
64.476345 192.546837 150.903814 43.35299 60.81105 81.356908 564.690152
47.376354 158.746846 36.738013 156.37607 119.229744 242.938696 46.066286
58.800583 48.945279 28.004491 15.371262 40.389192 145.783033 33.832758
33.841778 59.835214 157.852934 33.92255 148.768526 19.431007 142.394238
53.62828 159.128369 170.460219 37.549202 144.040286 183.02109 20.934564
102.758628 114.454634 31.313324 150.357452 162.075297 23.090756 57.942596
196.366569 26.008739 29.407754 55.790245 146.889818 39.110289 39.931086
135.080117 27.637077 30.97513 19.122952 27.462732 24.292338 27.927434 127.321309
133.188789 131.22383 131.505137 196.356337 213.841301 223.793761 143.615529
77.772667 157.053519 189.340891 120.071726 166.898382 49.474573 78.714428
59.620054 66.692459 79.18348 84.772774 183.761031 32.707303 20.164502 25.025588
20.64461 149.193312 65.894713 18.424114 24.1854 144.272214 20.64461 28.926459
128.068596 17.283859 49.751109 105.019285 28.93246 68.439281 48.796896
24.047369 15.105373 71.953666 25.003905 135.177783 136.540087 13.697044
46.602806 10.310302 11.228507 129.00951 10.376317 107.488933 39.678358
342.815745 346.180324 125.551628 96.437261 11.050867 100 100 100
##$NUCOFFS= (0..127)
<1H> <31P> <> <> <> <> <> <> <> <> <> <> <> <> <> <> <> <> <> <> <> <>
<> <> <> <> <> <> <> <> <> <> <> <> <> <> <> <> <> <> <> <> <> <> <> <>
<> <> <> <> <> <> <> <> <> <> <> <> <> <> <> <> <> <> <> <> <> <> <> <>
<> <> <> <> <> <> <> <> <> <> <> <> <> <> <> <> <> <> <> <> <> <> <> <>
<> <> <> <> <> <> <> <> <> <> <> <> <> <> <> <> <> <> <> <> <> <> <> <>
<> <> <> <> <> <> <> <> <> <>
##$OFFS= (0..127)
0 0 0 0 0 0 0 0 0 0 0 0 0 0 0 0 0 0 0 0 0 0 0 0 0 0 0 0 0 0 0 0 0 0 0 0
0 0 0 0 0 0 0 0 0 0 0 0 0 0 0 0 0 0 0 0 0 0 0 0 0 0 0 0 0 0 0 0 0 0 0 0
0 0 0 0 0 0 0 0 0 0 0 0 0 0 0 0 0 0 0 0 0 0 0 0 0 0 0 0 0 0 0 0 0 0 0 0
0 0 0 0 0 0 0 0 0 0 0 0 0 0 0 0 0 0 0 0
##$OFFSF= (0..7)
-67762.8 -86788.6 0 0 0 0 0 0
##$OFFSH= (0..7)
3706.1 762.9 0 0 0 0 0 0
##$OFFSX= (0..7)
2065.00000001597 0.2 0 0 0 0 0 0
##$PRECHAN= (0..15)
-1 1 -1 4 -1 3 2 -1 -1 -1 -1 -1 -1 -1 -1 -1
##$RECPRE= (0..15)
-1 4 0 -1 -1 -1 -1 -1 -1 -1 -1 -1 -1 -1 -1 -1
##$RECSEL= (0..15)
0 1 0 2 0 0 0 0 0 0 0 0 0 0 0 0
##$SELREC= (0..9)
0 0 0 0 0 0 0 0 0 0
##$SFO1= 600.136826
##$SFO2= 600.136821
##$SFO3= 600.136821
##$SFO4= 600.136821
##$SFO5= 600.136821
##$SFO6= 600.136821
##$SFO7= 600.136821
##$SFO8= 600.136821
##END=
