# Supplementary material for: Evolution of the metabolome in response to selection for increased immunity in populations of Drosophila melanogaster
Source: PLoS One. 2017 Nov 17;12(11):e0188089. doi: 10.1371/journal.pone.0188089 (PMC5693281; doi:10.1371/journal.pone.0188089)
Supplement: S1 File — (ZIP) [file pone.0188089.s018.zip › Block1/Ii/3/pdata/1/II3.txt]

1	-3704	6519.6317	10.863628
2	-10245	6519.5216	10.863445
3	-4571	6519.4116	10.863262
4	-270	6519.3015	10.863078
5	-10288	6519.1915	10.862895
6	-24523	6519.0815	10.862711
7	-28586	6518.9714	10.862528
8	-29755	6518.8614	10.862345
9	-41854	6518.7513	10.862161
10	-56170	6518.6413	10.861978
11	-52710	6518.5313	10.861795
12	-33906	6518.4212	10.861611
13	-22345	6518.3112	10.861428
14	-27357	6518.2012	10.861245
15	-36420	6518.0911	10.861061
16	-38846	6517.9811	10.860878
17	-36367	6517.8710	10.860695
18	-30139	6517.7610	10.860511
19	-18928	6517.6510	10.860328
20	-12047	6517.5409	10.860144
21	-22354	6517.4309	10.859961
22	-42229	6517.3208	10.859778
23	-47562	6517.2108	10.859594
24	-32228	6517.1008	10.859411
25	-18772	6516.9907	10.859228
26	-26323	6516.8807	10.859044
27	-46297	6516.7706	10.858861
28	-60222	6516.6606	10.858678
29	-64509	6516.5506	10.858494
30	-64477	6516.4405	10.858311
31	-58031	6516.3305	10.858128
32	-40642	6516.2204	10.857944
33	-18096	6516.1104	10.857761
34	-1538	6516.0004	10.857577
35	4796	6515.8903	10.857394
36	2640	6515.7803	10.857211
37	-6091	6515.6702	10.857027
38	-16204	6515.5602	10.856844
39	-18444	6515.4502	10.856661
40	-10589	6515.3401	10.856477
41	-2412	6515.2301	10.856294
42	-2002	6515.1200	10.856111
43	-4761	6515.0100	10.855927
44	-3390	6514.9000	10.855744
45	13	6514.7899	10.855561
46	413	6514.6799	10.855377
47	-528	6514.5699	10.855194
48	-837	6514.4598	10.855010
49	-5186	6514.3498	10.854827
50	-14649	6514.2397	10.854644
51	-18772	6514.1297	10.854460
52	-10927	6514.0197	10.854277
53	-2995	6513.9096	10.854094
54	-9055	6513.7996	10.853910
55	-21220	6513.6895	10.853727
56	-20621	6513.5795	10.853544
57	-9477	6513.4695	10.853360
58	-11030	6513.3594	10.853177
59	-33921	6513.2494	10.852993
60	-56345	6513.1393	10.852810
61	-55294	6513.0293	10.852627
62	-36739	6512.9193	10.852443
63	-23917	6512.8092	10.852260
64	-25013	6512.6992	10.852077
65	-26491	6512.5891	10.851893
66	-15653	6512.4791	10.851710
67	2081	6512.3691	10.851527
68	10640	6512.2590	10.851343
69	1485	6512.1490	10.851160
70	-18797	6512.0389	10.850977
71	-36288	6511.9289	10.850793
72	-42465	6511.8189	10.850610
73	-39190	6511.7088	10.850426
74	-33009	6511.5988	10.850243
75	-27858	6511.4888	10.850060
76	-24536	6511.3787	10.849876
77	-23190	6511.2687	10.849693
78	-22232	6511.1586	10.849510
79	-18103	6511.0486	10.849326
80	-11487	6510.9386	10.849143
81	-10761	6510.8285	10.848960
82	-21963	6510.7185	10.848776
83	-37142	6510.6084	10.848593
84	-41397	6510.4984	10.848410
85	-31750	6510.3884	10.848226
86	-20011	6510.2783	10.848043
87	-15613	6510.1683	10.847859
88	-15457	6510.0582	10.847676
89	-13829	6509.9482	10.847493
90	-11677	6509.8382	10.847309
91	-10211	6509.7281	10.847126
92	-5511	6509.6181	10.846943
93	2167	6509.5080	10.846759
94	3016	6509.3980	10.846576
95	-7558	6509.2880	10.846393
96	-16500	6509.1779	10.846209
97	-9185	6509.0679	10.846026
98	6767	6508.9578	10.845843
99	9537	6508.8478	10.845659
100	-5319	6508.7378	10.845476
101	-17424	6508.6277	10.845292
102	-10040	6508.5177	10.845109
103	7835	6508.4076	10.844926
104	15209	6508.2976	10.844742
105	3996	6508.1876	10.844559
106	-18185	6508.0775	10.844376
107	-40761	6507.9675	10.844192
108	-55672	6507.8575	10.844009
109	-56896	6507.7474	10.843826
110	-45697	6507.6374	10.843642
111	-33636	6507.5273	10.843459
112	-31952	6507.4173	10.843276
113	-39906	6507.3073	10.843092
114	-49118	6507.1972	10.842909
115	-53804	6507.0872	10.842725
116	-49434	6506.9771	10.842542
117	-29397	6506.8671	10.842359
118	4019	6506.7571	10.842175
119	30453	6506.6470	10.841992
120	29355	6506.5370	10.841809
121	6721	6506.4269	10.841625
122	-11258	6506.3169	10.841442
123	-12386	6506.2069	10.841259
124	-9553	6506.0968	10.841075
125	-13817	6505.9868	10.840892
126	-15747	6505.8767	10.840709
127	-4833	6505.7667	10.840525
128	8925	6505.6567	10.840342
129	9559	6505.5466	10.840158
130	919	6505.4366	10.839975
131	-26	6505.3265	10.839792
132	10108	6505.2165	10.839608
133	19231	6505.1065	10.839425
134	22675	6504.9964	10.839242
135	29416	6504.8864	10.839058
136	41681	6504.7764	10.838875
137	44801	6504.6663	10.838692
138	26685	6504.5563	10.838508
139	-2508	6504.4462	10.838325
140	-19870	6504.3362	10.838142
141	-14503	6504.2262	10.837958
142	4051	6504.1161	10.837775
143	19319	6504.0061	10.837591
144	24135	6503.8960	10.837408
145	23691	6503.7860	10.837225
146	25622	6503.6760	10.837041
147	28469	6503.5659	10.836858
148	21861	6503.4559	10.836675
149	-134	6503.3458	10.836491
150	-28885	6503.2358	10.836308
151	-49400	6503.1258	10.836125
152	-56888	6503.0157	10.835941
153	-58587	6502.9057	10.835758
154	-59267	6502.7956	10.835574
155	-53437	6502.6856	10.835391
156	-36483	6502.5756	10.835208
157	-17768	6502.4655	10.835024
158	-14845	6502.3555	10.834841
159	-33555	6502.2454	10.834658
160	-57845	6502.1354	10.834474
161	-63284	6502.0254	10.834291
162	-42077	6501.9153	10.834108
163	-12502	6501.8053	10.833924
164	-127	6501.6952	10.833741
165	-10881	6501.5852	10.833558
166	-28186	6501.4752	10.833374
167	-36035	6501.3651	10.833191
168	-35342	6501.2551	10.833007
169	-33595	6501.1451	10.832824
170	-29476	6501.0350	10.832641
171	-18302	6500.9250	10.832457
172	-6012	6500.8149	10.832274
173	-5126	6500.7049	10.832091
174	-18513	6500.5949	10.831907
175	-37048	6500.4848	10.831724
176	-51879	6500.3748	10.831541
177	-60134	6500.2647	10.831357
178	-60840	6500.1547	10.831174
179	-55208	6500.0447	10.830991
180	-49345	6499.9346	10.830807
181	-46945	6499.8246	10.830624
182	-41643	6499.7145	10.830440
183	-27459	6499.6045	10.830257
184	-13668	6499.4945	10.830074
185	-15262	6499.3844	10.829890
186	-29584	6499.2744	10.829707
187	-37907	6499.1643	10.829524
188	-32124	6499.0543	10.829340
189	-24447	6498.9443	10.829157
190	-26536	6498.8342	10.828974
191	-33776	6498.7242	10.828790
192	-36445	6498.6141	10.828607
193	-33330	6498.5041	10.828424
194	-27254	6498.3941	10.828240
195	-18559	6498.2840	10.828057
196	-9445	6498.1740	10.827873
197	-4188	6498.0640	10.827690
198	-86	6497.9539	10.827507
199	10370	6497.8439	10.827323
200	24048	6497.7338	10.827140
201	27534	6497.6238	10.826957
202	17915	6497.5138	10.826773
203	8033	6497.4037	10.826590
204	4708	6497.2937	10.826407
205	-1099	6497.1836	10.826223
206	-13462	6497.0736	10.826040
207	-19626	6496.9636	10.825857
208	-12152	6496.8535	10.825673
209	-5224	6496.7435	10.825490
210	-12343	6496.6334	10.825306
211	-23448	6496.5234	10.825123
212	-22818	6496.4134	10.824940
213	-15299	6496.3033	10.824756
214	-13548	6496.1933	10.824573
215	-11546	6496.0832	10.824390
216	4981	6495.9732	10.824206
217	29769	6495.8632	10.824023
218	42083	6495.7531	10.823840
219	37024	6495.6431	10.823656
220	26491	6495.5330	10.823473
221	13510	6495.4230	10.823290
222	-9467	6495.3130	10.823106
223	-36672	6495.2029	10.822923
224	-48513	6495.0929	10.822739
225	-40024	6494.9828	10.822556
226	-28822	6494.8728	10.822373
227	-28609	6494.7628	10.822189
228	-33257	6494.6527	10.822006
229	-33274	6494.5427	10.821823
230	-30456	6494.4327	10.821639
231	-28837	6494.3226	10.821456
232	-26449	6494.2126	10.821273
233	-23270	6494.1025	10.821089
234	-23947	6493.9925	10.820906
235	-26637	6493.8825	10.820722
236	-22327	6493.7724	10.820539
237	-10915	6493.6624	10.820356
238	-4967	6493.5523	10.820172
239	-11855	6493.4423	10.819989
240	-24178	6493.3323	10.819806
241	-32196	6493.2222	10.819622
242	-32914	6493.1122	10.819439
243	-23246	6493.0021	10.819256
244	550	6492.8921	10.819072
245	30423	6492.7821	10.818889
246	48110	6492.6720	10.818706
247	46795	6492.5620	10.818522
248	38453	6492.4519	10.818339
249	33252	6492.3419	10.818155
250	25514	6492.2319	10.817972
251	7987	6492.1218	10.817789
252	-13612	6492.0118	10.817605
253	-29956	6491.9017	10.817422
254	-40506	6491.7917	10.817239
255	-47470	6491.6817	10.817055
256	-47821	6491.5716	10.816872
257	-39881	6491.4616	10.816689
258	-28830	6491.3516	10.816505
259	-19431	6491.2415	10.816322
260	-12674	6491.1315	10.816139
261	-13107	6491.0214	10.815955
262	-26139	6490.9114	10.815772
263	-43277	6490.8014	10.815588
264	-45732	6490.6913	10.815405
265	-29889	6490.5813	10.815222
266	-13908	6490.4712	10.815038
267	-11981	6490.3612	10.814855
268	-18922	6490.2512	10.814672
269	-27442	6490.1411	10.814488
270	-39570	6490.0311	10.814305
271	-49722	6489.9210	10.814122
272	-40100	6489.8110	10.813938
273	-10778	6489.7010	10.813755
274	7382	6489.5909	10.813572
275	-7966	6489.4809	10.813388
276	-37096	6489.3708	10.813205
277	-48196	6489.2608	10.813021
278	-42610	6489.1508	10.812838
279	-41058	6489.0407	10.812655
280	-40567	6488.9307	10.812471
281	-21703	6488.8206	10.812288
282	8149	6488.7106	10.812105
283	17032	6488.6006	10.811921
284	-3054	6488.4905	10.811738
285	-23986	6488.3805	10.811555
286	-26205	6488.2704	10.811371
287	-24866	6488.1604	10.811188
288	-38171	6488.0504	10.811005
289	-55668	6487.9403	10.810821
290	-56007	6487.8303	10.810638
291	-38384	6487.7203	10.810454
292	-19184	6487.6102	10.810271
293	-9507	6487.5002	10.810088
294	-10215	6487.3901	10.809904
295	-19753	6487.2801	10.809721
296	-33571	6487.1701	10.809538
297	-41431	6487.0600	10.809354
298	-35462	6486.9500	10.809171
299	-18739	6486.8399	10.808988
300	-1672	6486.7299	10.808804
301	6893	6486.6199	10.808621
302	4828	6486.5098	10.808438
303	-984	6486.3998	10.808254
304	729	6486.2897	10.808071
305	10751	6486.1797	10.807887
306	13123	6486.0697	10.807704
307	-4280	6485.9596	10.807521
308	-27348	6485.8496	10.807337
309	-30304	6485.7395	10.807154
310	-10629	6485.6295	10.806971
311	9182	6485.5195	10.806787
312	14376	6485.4094	10.806604
313	10980	6485.2994	10.806421
314	3795	6485.1893	10.806237
315	-13699	6485.0793	10.806054
316	-38733	6484.9693	10.805870
317	-52497	6484.8592	10.805687
318	-47712	6484.7492	10.805504
319	-42253	6484.6392	10.805320
320	-49538	6484.5291	10.805137
321	-54794	6484.4191	10.804954
322	-39879	6484.3090	10.804770
323	-15004	6484.1990	10.804587
324	-3576	6484.0890	10.804404
325	-7588	6483.9789	10.804220
326	-10789	6483.8689	10.804037
327	-8025	6483.7588	10.803854
328	-8714	6483.6488	10.803670
329	-15477	6483.5388	10.803487
330	-20670	6483.4287	10.803303
331	-23342	6483.3187	10.803120
332	-31151	6483.2086	10.802937
333	-44644	6483.0986	10.802753
334	-54881	6482.9886	10.802570
335	-57296	6482.8785	10.802387
336	-55235	6482.7685	10.802203
337	-51108	6482.6584	10.802020
338	-46289	6482.5484	10.801837
339	-46218	6482.4384	10.801653
340	-51836	6482.3283	10.801470
341	-50611	6482.2183	10.801287
342	-32604	6482.1082	10.801103
343	-11198	6481.9982	10.800920
344	-7967	6481.8882	10.800736
345	-18898	6481.7781	10.800553
346	-18626	6481.6681	10.800370
347	-847	6481.5580	10.800186
348	10351	6481.4480	10.800003
349	-1371	6481.3380	10.799820
350	-18802	6481.2279	10.799636
351	-19639	6481.1179	10.799453
352	-12094	6481.0079	10.799270
353	-20762	6480.8978	10.799086
354	-47221	6480.7878	10.798903
355	-66571	6480.6777	10.798720
356	-61177	6480.5677	10.798536
357	-39763	6480.4577	10.798353
358	-20700	6480.3476	10.798169
359	-10859	6480.2376	10.797986
360	-7380	6480.1275	10.797803
361	-10488	6480.0175	10.797619
362	-24401	6479.9075	10.797436
363	-46265	6479.7974	10.797253
364	-60816	6479.6874	10.797069
365	-51532	6479.5773	10.796886
366	-18497	6479.4673	10.796703
367	18110	6479.3573	10.796519
368	36240	6479.2472	10.796336
369	31833	6479.1372	10.796153
370	16750	6479.0271	10.795969
371	1299	6478.9171	10.795786
372	-12033	6478.8071	10.795602
373	-19404	6478.6970	10.795419
374	-13575	6478.5870	10.795236
375	3585	6478.4769	10.795052
376	16839	6478.3669	10.794869
377	14103	6478.2569	10.794686
378	1456	6478.1468	10.794502
379	-4768	6478.0368	10.794319
380	4160	6477.9268	10.794136
381	24459	6477.8167	10.793952
382	46372	6477.7067	10.793769
383	59348	6477.5966	10.793586
384	57219	6477.4866	10.793402
385	45955	6477.3766	10.793219
386	41129	6477.2665	10.793035
387	49602	6477.1565	10.792852
388	58441	6477.0464	10.792669
389	50542	6476.9364	10.792485
390	27302	6476.8264	10.792302
391	6710	6476.7163	10.792119
392	2239	6476.6063	10.791935
393	12712	6476.4962	10.791752
394	29367	6476.3862	10.791569
395	41536	6476.2762	10.791385
396	37277	6476.1661	10.791202
397	11656	6476.0561	10.791018
398	-23022	6475.9460	10.790835
399	-45704	6475.8360	10.790652
400	-48537	6475.7260	10.790468
401	-41966	6475.6159	10.790285
402	-36786	6475.5059	10.790102
403	-32254	6475.3958	10.789918
404	-25558	6475.2858	10.789735
405	-20821	6475.1758	10.789552
406	-20973	6475.0657	10.789368
407	-20229	6474.9557	10.789185
408	-13880	6474.8456	10.789002
409	-8130	6474.7356	10.788818
410	-10333	6474.6256	10.788635
411	-15477	6474.5155	10.788451
412	-13635	6474.4055	10.788268
413	-6931	6474.2955	10.788085
414	-6578	6474.1854	10.787901
415	-13669	6474.0754	10.787718
416	-15916	6473.9653	10.787535
417	-7456	6473.8553	10.787351
418	-939	6473.7453	10.787168
419	-11936	6473.6352	10.786985
420	-37361	6473.5252	10.786801
421	-57987	6473.4151	10.786618
422	-60654	6473.3051	10.786435
423	-50636	6473.1951	10.786251
424	-40900	6473.0850	10.786068
425	-35429	6472.9750	10.785884
426	-28194	6472.8649	10.785701
427	-16180	6472.7549	10.785518
428	-6390	6472.6449	10.785334
429	-6470	6472.5348	10.785151
430	-12741	6472.4248	10.784968
431	-13964	6472.3147	10.784784
432	-6352	6472.2047	10.784601
433	1743	6472.0947	10.784418
434	1608	6471.9846	10.784234
435	-5583	6471.8746	10.784051
436	-12964	6471.7645	10.783868
437	-16054	6471.6545	10.783684
438	-13023	6471.5445	10.783501
439	-4092	6471.4344	10.783317
440	3862	6471.3244	10.783134
441	147	6471.2144	10.782951
442	-13909	6471.1043	10.782767
443	-20130	6470.9943	10.782584
444	-6726	6470.8842	10.782401
445	10548	6470.7742	10.782217
446	7093	6470.6642	10.782034
447	-14234	6470.5541	10.781851
448	-26122	6470.4441	10.781667
449	-17997	6470.3340	10.781484
450	-10950	6470.2240	10.781301
451	-22029	6470.1140	10.781117
452	-36654	6470.0039	10.780934
453	-34776	6469.8939	10.780750
454	-25707	6469.7838	10.780567
455	-31625	6469.6738	10.780384
456	-47873	6469.5638	10.780200
457	-49064	6469.4537	10.780017
458	-31794	6469.3437	10.779834
459	-20864	6469.2336	10.779650
460	-27638	6469.1236	10.779467
461	-31601	6469.0136	10.779284
462	-16986	6468.9035	10.779100
463	-1773	6468.7935	10.778917
464	-8627	6468.6834	10.778734
465	-26163	6468.5734	10.778550
466	-26244	6468.4634	10.778367
467	-9673	6468.3533	10.778183
468	-5872	6468.2433	10.778000
469	-27920	6468.1332	10.777817
470	-54339	6468.0232	10.777633
471	-61757	6467.9132	10.777450
472	-53639	6467.8031	10.777267
473	-46373	6467.6931	10.777083
474	-45261	6467.5831	10.776900
475	-47857	6467.4730	10.776717
476	-56672	6467.3630	10.776533
477	-72020	6467.2529	10.776350
478	-81272	6467.1429	10.776167
479	-72418	6467.0329	10.775983
480	-54446	6466.9228	10.775800
481	-48682	6466.8128	10.775616
482	-60783	6466.7027	10.775433
483	-75067	6466.5927	10.775250
484	-76877	6466.4827	10.775066
485	-66798	6466.3726	10.774883
486	-50868	6466.2626	10.774700
487	-31684	6466.1525	10.774516
488	-15727	6466.0425	10.774333
489	-15714	6465.9325	10.774150
490	-34049	6465.8224	10.773966
491	-52174	6465.7124	10.773783
492	-48992	6465.6023	10.773599
493	-26725	6465.4923	10.773416
494	-8039	6465.3823	10.773233
495	-8979	6465.2722	10.773049
496	-23881	6465.1622	10.772866
497	-36617	6465.0521	10.772683
498	-38021	6464.9421	10.772499
499	-30938	6464.8321	10.772316
500	-25221	6464.7220	10.772133
501	-29485	6464.6120	10.771949
502	-42074	6464.5020	10.771766
503	-49285	6464.3919	10.771583
504	-38623	6464.2819	10.771399
505	-14892	6464.1718	10.771216
506	3356	6464.0618	10.771032
507	4859	6463.9518	10.770849
508	-3538	6463.8417	10.770666
509	-8900	6463.7317	10.770482
510	-6936	6463.6216	10.770299
511	-538	6463.5116	10.770116
512	8066	6463.4016	10.769932
513	15974	6463.2915	10.769749
514	15807	6463.1815	10.769566
515	2788	6463.0714	10.769382
516	-14863	6462.9614	10.769199
517	-20047	6462.8514	10.769016
518	-3691	6462.7413	10.768832
519	25128	6462.6313	10.768649
520	46266	6462.5212	10.768465
521	44648	6462.4112	10.768282
522	21604	6462.3012	10.768099
523	-6991	6462.1911	10.767915
524	-24982	6462.0811	10.767732
525	-29549	6461.9710	10.767549
526	-28745	6461.8610	10.767365
527	-26901	6461.7510	10.767182
528	-19899	6461.6409	10.766999
529	-7219	6461.5309	10.766815
530	1215	6461.4208	10.766632
531	-1732	6461.3108	10.766449
532	-7604	6461.2008	10.766265
533	-3709	6461.0907	10.766082
534	7263	6460.9807	10.765898
535	11354	6460.8707	10.765715
536	5412	6460.7606	10.765532
537	1639	6460.6506	10.765348
538	8050	6460.5405	10.765165
539	17187	6460.4305	10.764982
540	19703	6460.3205	10.764798
541	18316	6460.2104	10.764615
542	20408	6460.1004	10.764432
543	24631	6459.9903	10.764248
544	23904	6459.8803	10.764065
545	17045	6459.7703	10.763882
546	9322	6459.6602	10.763698
547	4171	6459.5502	10.763515
548	1204	6459.4401	10.763331
549	92	6459.3301	10.763148
550	-120	6459.2201	10.762965
551	-3708	6459.1100	10.762781
552	-13627	6459.0000	10.762598
553	-25096	6458.8899	10.762415
554	-30385	6458.7799	10.762231
555	-29778	6458.6699	10.762048
556	-30439	6458.5598	10.761865
557	-32865	6458.4498	10.761681
558	-26744	6458.3397	10.761498
559	-6227	6458.2297	10.761315
560	16307	6458.1197	10.761131
561	21145	6458.0096	10.760948
562	6066	6457.8996	10.760764
563	-8281	6457.7896	10.760581
564	-2654	6457.6795	10.760398
565	16783	6457.5695	10.760214
566	25982	6457.4594	10.760031
567	12073	6457.3494	10.759848
568	-13708	6457.2394	10.759664
569	-32923	6457.1293	10.759481
570	-40338	6457.0193	10.759298
571	-42739	6456.9092	10.759114
572	-45651	6456.7992	10.758931
573	-49743	6456.6892	10.758747
574	-55371	6456.5791	10.758564
575	-60766	6456.4691	10.758381
576	-57927	6456.3590	10.758197
577	-40784	6456.2490	10.758014
578	-18332	6456.1390	10.757831
579	-9831	6456.0289	10.757647
580	-23397	6455.9189	10.757464
581	-46751	6455.8088	10.757281
582	-62704	6455.6988	10.757097
583	-66976	6455.5888	10.756914
584	-66159	6455.4787	10.756731
585	-64560	6455.3687	10.756547
586	-60256	6455.2586	10.756364
587	-51851	6455.1486	10.756180
588	-43307	6455.0386	10.755997
589	-41251	6454.9285	10.755814
590	-49145	6454.8185	10.755630
591	-63394	6454.7084	10.755447
592	-74839	6454.5984	10.755264
593	-75909	6454.4884	10.755080
594	-66499	6454.3783	10.754897
595	-51538	6454.2683	10.754714
596	-35258	6454.1583	10.754530
597	-21712	6454.0482	10.754347
598	-17590	6453.9382	10.754164
599	-26679	6453.8281	10.753980
600	-41702	6453.7181	10.753797
601	-49303	6453.6081	10.753613
602	-44590	6453.4980	10.753430
603	-34507	6453.3880	10.753247
604	-26577	6453.2779	10.753063
605	-21843	6453.1679	10.752880
606	-19291	6453.0579	10.752697
607	-18267	6452.9478	10.752513
608	-15116	6452.8378	10.752330
609	-6999	6452.7277	10.752147
610	-812	6452.6177	10.751963
611	-7125	6452.5077	10.751780
612	-22191	6452.3976	10.751597
613	-28714	6452.2876	10.751413
614	-19972	6452.1775	10.751230
615	-9799	6452.0675	10.751046
616	-10436	6451.9575	10.750863
617	-14026	6451.8474	10.750680
618	-7610	6451.7374	10.750496
619	5602	6451.6273	10.750313
620	14173	6451.5173	10.750130
621	17820	6451.4073	10.749946
622	22819	6451.2972	10.749763
623	25039	6451.1872	10.749580
624	14290	6451.0772	10.749396
625	-8003	6450.9671	10.749213
626	-30379	6450.8571	10.749030
627	-47173	6450.7470	10.748846
628	-58466	6450.6370	10.748663
629	-59043	6450.5270	10.748479
630	-45134	6450.4169	10.748296
631	-29910	6450.3069	10.748113
632	-32689	6450.1968	10.747929
633	-50712	6450.0868	10.747746
634	-60151	6449.9768	10.747563
635	-49526	6449.8667	10.747379
636	-34515	6449.7567	10.747196
637	-33310	6449.6466	10.747013
638	-44291	6449.5366	10.746829
639	-56891	6449.4266	10.746646
640	-68357	6449.3165	10.746463
641	-77440	6449.2065	10.746279
642	-74623	6449.0964	10.746096
643	-54011	6448.9864	10.745912
644	-27823	6448.8764	10.745729
645	-15083	6448.7663	10.745546
646	-18643	6448.6563	10.745362
647	-23562	6448.5462	10.745179
648	-16678	6448.4362	10.744996
649	-482	6448.3262	10.744812
650	11035	6448.2161	10.744629
651	6075	6448.1061	10.744446
652	-12502	6447.9960	10.744262
653	-26008	6447.8860	10.744079
654	-17144	6447.7760	10.743895
655	9093	6447.6659	10.743712
656	29604	6447.5559	10.743529
657	31609	6447.4459	10.743345
658	26112	6447.3358	10.743162
659	26742	6447.2258	10.742979
660	27992	6447.1157	10.742795
661	17112	6447.0057	10.742612
662	-1460	6446.8957	10.742429
663	-9637	6446.7856	10.742245
664	-592	6446.6756	10.742062
665	14088	6446.5655	10.741879
666	21901	6446.4555	10.741695
667	21599	6446.3455	10.741512
668	16244	6446.2354	10.741328
669	5296	6446.1254	10.741145
670	-11701	6446.0153	10.740962
671	-29654	6445.9053	10.740778
672	-39135	6445.7953	10.740595
673	-30768	6445.6852	10.740412
674	-1663	6445.5752	10.740228
675	36046	6445.4651	10.740045
676	57111	6445.3551	10.739862
677	44803	6445.2451	10.739678
678	11356	6445.1350	10.739495
679	-13180	6445.0250	10.739312
680	-14495	6444.9149	10.739128
681	-7179	6444.8049	10.738945
682	-11890	6444.6949	10.738761
683	-29889	6444.5848	10.738578
684	-46216	6444.4748	10.738395
685	-49453	6444.3648	10.738211
686	-39860	6444.2547	10.738028
687	-23362	6444.1447	10.737845
688	-6873	6444.0346	10.737661
689	2033	6443.9246	10.737478
690	-648	6443.8146	10.737295
691	-9238	6443.7045	10.737111
692	-11180	6443.5945	10.736928
693	1020	6443.4844	10.736745
694	21596	6443.3744	10.736561
695	36376	6443.2644	10.736378
696	36192	6443.1543	10.736194
697	25602	6443.0443	10.736011
698	16996	6442.9342	10.735828
699	14824	6442.8242	10.735644
700	9034	6442.7142	10.735461
701	-10791	6442.6041	10.735278
702	-37038	6442.4941	10.735094
703	-49041	6442.3840	10.734911
704	-38623	6442.2740	10.734728
705	-21328	6442.1640	10.734544
706	-16265	6442.0539	10.734361
707	-23467	6441.9439	10.734178
708	-30229	6441.8338	10.733994
709	-31765	6441.7238	10.733811
710	-31758	6441.6138	10.733627
711	-27074	6441.5037	10.733444
712	-10168	6441.3937	10.733261
713	11047	6441.2836	10.733077
714	14403	6441.1736	10.732894
715	-6067	6441.0636	10.732711
716	-26375	6440.9535	10.732527
717	-22806	6440.8435	10.732344
718	-3724	6440.7335	10.732161
719	5529	6440.6234	10.731977
720	-17	6440.5134	10.731794
721	-3605	6440.4033	10.731611
722	1709	6440.2933	10.731427
723	4387	6440.1833	10.731244
724	296	6440.0732	10.731060
725	3356	6439.9632	10.730877
726	19747	6439.8531	10.730694
727	31561	6439.7431	10.730510
728	21620	6439.6331	10.730327
729	-206	6439.5230	10.730144
730	-12543	6439.4130	10.729960
731	-13521	6439.3029	10.729777
732	-18239	6439.1929	10.729594
733	-32236	6439.0829	10.729410
734	-45303	6438.9728	10.729227
735	-48518	6438.8628	10.729043
736	-42119	6438.7527	10.728860
737	-28840	6438.6427	10.728677
738	-13082	6438.5327	10.728493
739	-3278	6438.4226	10.728310
740	-1251	6438.3126	10.728127
741	5957	6438.2025	10.727943
742	27571	6438.0925	10.727760
743	47769	6437.9825	10.727577
744	43274	6437.8724	10.727393
745	19772	6437.7624	10.727210
746	7302	6437.6524	10.727027
747	17211	6437.5423	10.726843
748	28061	6437.4323	10.726660
749	20901	6437.3222	10.726476
750	3898	6437.2122	10.726293
751	-9525	6437.1022	10.726110
752	-23185	6436.9921	10.725926
753	-41618	6436.8821	10.725743
754	-51111	6436.7720	10.725560
755	-39076	6436.6620	10.725376
756	-19033	6436.5520	10.725193
757	-14606	6436.4419	10.725010
758	-26850	6436.3319	10.724826
759	-36769	6436.2218	10.724643
760	-33469	6436.1118	10.724460
761	-21270	6436.0018	10.724276
762	-4797	6435.8917	10.724093
763	13242	6435.7817	10.723909
764	22483	6435.6716	10.723726
765	12848	6435.5616	10.723543
766	-7207	6435.4516	10.723359
767	-17256	6435.3415	10.723176
768	-11822	6435.2315	10.722993
769	-6043	6435.1214	10.722809
770	-12176	6435.0114	10.722626
771	-24244	6434.9014	10.722443
772	-29870	6434.7913	10.722259
773	-25928	6434.6813	10.722076
774	-18395	6434.5712	10.721893
775	-15217	6434.4612	10.721709
776	-21623	6434.3512	10.721526
777	-35150	6434.2411	10.721342
778	-45063	6434.1311	10.721159
779	-43935	6434.0211	10.720976
780	-37615	6433.9110	10.720792
781	-34868	6433.8010	10.720609
782	-31221	6433.6909	10.720426
783	-16059	6433.5809	10.720242
784	6356	6433.4709	10.720059
785	18275	6433.3608	10.719876
786	12606	6433.2508	10.719692
787	1401	6433.1407	10.719509
788	-3620	6433.0307	10.719326
789	-6191	6432.9207	10.719142
790	-15837	6432.8106	10.718959
791	-33437	6432.7006	10.718775
792	-51446	6432.5905	10.718592
793	-60376	6432.4805	10.718409
794	-52927	6432.3705	10.718225
795	-31187	6432.2604	10.718042
796	-11344	6432.1504	10.717859
797	-9973	6432.0403	10.717675
798	-23478	6431.9303	10.717492
799	-33236	6431.8203	10.717309
800	-33029	6431.7102	10.717125
801	-35979	6431.6002	10.716942
802	-48961	6431.4901	10.716759
803	-57257	6431.3801	10.716575
804	-46283	6431.2701	10.716392
805	-25447	6431.1600	10.716208
806	-16586	6431.0500	10.716025
807	-27078	6430.9400	10.715842
808	-46897	6430.8299	10.715658
809	-65096	6430.7199	10.715475
810	-75988	6430.6098	10.715292
811	-74089	6430.4998	10.715108
812	-57089	6430.3898	10.714925
813	-33711	6430.2797	10.714742
814	-18190	6430.1697	10.714558
815	-15737	6430.0596	10.714375
816	-19724	6429.9496	10.714192
817	-22159	6429.8396	10.714008
818	-20853	6429.7295	10.713825
819	-17788	6429.6195	10.713641
820	-16601	6429.5094	10.713458
821	-21037	6429.3994	10.713275
822	-31182	6429.2894	10.713091
823	-41671	6429.1793	10.712908
824	-45970	6429.0693	10.712725
825	-40275	6428.9592	10.712541
826	-23078	6428.8492	10.712358
827	2267	6428.7392	10.712175
828	22307	6428.6291	10.711991
829	20793	6428.5191	10.711808
830	-1421	6428.4090	10.711624
831	-22286	6428.2990	10.711441
832	-24090	6428.1890	10.711258
833	-16252	6428.0789	10.711074
834	-21084	6427.9689	10.710891
835	-41774	6427.8588	10.710708
836	-58406	6427.7488	10.710524
837	-55368	6427.6388	10.710341
838	-39622	6427.5287	10.710158
839	-28744	6427.4187	10.709974
840	-30704	6427.3087	10.709791
841	-39126	6427.1986	10.709608
842	-40978	6427.0886	10.709424
843	-26243	6426.9785	10.709241
844	2613	6426.8685	10.709057
845	28015	6426.7585	10.708874
846	31924	6426.6484	10.708691
847	16930	6426.5384	10.708507
848	4887	6426.4283	10.708324
849	9277	6426.3183	10.708141
850	17140	6426.2083	10.707957
851	7399	6426.0982	10.707774
852	-19077	6425.9882	10.707591
853	-40508	6425.8781	10.707407
854	-44276	6425.7681	10.707224
855	-42000	6425.6581	10.707041
856	-49066	6425.5480	10.706857
857	-61449	6425.4380	10.706674
858	-64327	6425.3279	10.706490
859	-55909	6425.2179	10.706307
860	-47043	6425.1079	10.706124
861	-39432	6424.9978	10.705940
862	-22448	6424.8878	10.705757
863	3441	6424.7777	10.705574
864	17963	6424.6677	10.705390
865	7990	6424.5577	10.705207
866	-10338	6424.4476	10.705024
867	-11978	6424.3376	10.704840
868	4553	6424.2276	10.704657
869	22268	6424.1175	10.704474
870	34091	6424.0075	10.704290
871	44027	6423.8974	10.704107
872	45177	6423.7874	10.703923
873	23908	6423.6774	10.703740
874	-10945	6423.5673	10.703557
875	-29855	6423.4573	10.703373
876	-23113	6423.3472	10.703190
877	-15231	6423.2372	10.703007
878	-25856	6423.1272	10.702823
879	-40003	6423.0171	10.702640
880	-35670	6422.9071	10.702457
881	-19812	6422.7970	10.702273
882	-12743	6422.6870	10.702090
883	-12868	6422.5770	10.701907
884	-4288	6422.4669	10.701723
885	10786	6422.3569	10.701540
886	15577	6422.2468	10.701356
887	9832	6422.1368	10.701173
888	9999	6422.0268	10.700990
889	19522	6421.9167	10.700806
890	25286	6421.8067	10.700623
891	24933	6421.6966	10.700440
892	30743	6421.5866	10.700256
893	41052	6421.4766	10.700073
894	34680	6421.3665	10.699890
895	4859	6421.2565	10.699706
896	-24564	6421.1464	10.699523
897	-30872	6421.0364	10.699340
898	-21256	6420.9264	10.699156
899	-15012	6420.8163	10.698973
900	-14266	6420.7063	10.698789
901	-9779	6420.5963	10.698606
902	-2697	6420.4862	10.698423
903	-1853	6420.3762	10.698239
904	-7111	6420.2661	10.698056
905	-10849	6420.1561	10.697873
906	-10120	6420.0461	10.697689
907	-5033	6419.9360	10.697506
908	7291	6419.8260	10.697323
909	24490	6419.7159	10.697139
910	33166	6419.6059	10.696956
911	25732	6419.4959	10.696772
912	15083	6419.3858	10.696589
913	16263	6419.2758	10.696406
914	20732	6419.1657	10.696222
915	8451	6419.0557	10.696039
916	-18310	6418.9457	10.695856
917	-35190	6418.8356	10.695672
918	-31710	6418.7256	10.695489
919	-26031	6418.6155	10.695306
920	-36737	6418.5055	10.695122
921	-57689	6418.3955	10.694939
922	-71330	6418.2854	10.694756
923	-72683	6418.1754	10.694572
924	-67428	6418.0653	10.694389
925	-56289	6417.9553	10.694205
926	-35837	6417.8453	10.694022
927	-10695	6417.7352	10.693839
928	7087	6417.6252	10.693655
929	10786	6417.5151	10.693472
930	4149	6417.4051	10.693289
931	-4890	6417.2951	10.693105
932	-9961	6417.1850	10.692922
933	-7930	6417.0750	10.692739
934	-1163	6416.9650	10.692555
935	2586	6416.8549	10.692372
936	-2453	6416.7449	10.692189
937	-13300	6416.6348	10.692005
938	-22387	6416.5248	10.691822
939	-26923	6416.4148	10.691638
940	-30129	6416.3047	10.691455
941	-34846	6416.1947	10.691272
942	-40021	6416.0846	10.691088
943	-42648	6415.9746	10.690905
944	-39988	6415.8646	10.690722
945	-31720	6415.7545	10.690538
946	-23083	6415.6445	10.690355
947	-22744	6415.5344	10.690172
948	-32763	6415.4244	10.689988
949	-43608	6415.3144	10.689805
950	-45199	6415.2043	10.689622
951	-40284	6415.0943	10.689438
952	-39009	6414.9842	10.689255
953	-41466	6414.8742	10.689071
954	-35378	6414.7642	10.688888
955	-13570	6414.6541	10.688705
956	14521	6414.5441	10.688521
957	32561	6414.4340	10.688338
958	32215	6414.3240	10.688155
959	15730	6414.2140	10.687971
960	-7862	6414.1039	10.687788
961	-24071	6413.9939	10.687605
962	-19601	6413.8839	10.687421
963	2619	6413.7738	10.687238
964	19989	6413.6638	10.687055
965	11710	6413.5537	10.686871
966	-17966	6413.4437	10.686688
967	-45756	6413.3337	10.686504
968	-55994	6413.2236	10.686321
969	-52549	6413.1136	10.686138
970	-46160	6413.0035	10.685954
971	-41166	6412.8935	10.685771
972	-37255	6412.7835	10.685588
973	-35278	6412.6734	10.685404
974	-36593	6412.5634	10.685221
975	-41420	6412.4533	10.685038
976	-49518	6412.3433	10.684854
977	-57280	6412.2333	10.684671
978	-54675	6412.1232	10.684488
979	-34135	6412.0132	10.684304
980	-5011	6411.9031	10.684121
981	10210	6411.7931	10.683937
982	-246	6411.6831	10.683754
983	-24175	6411.5730	10.683571
984	-41379	6411.4630	10.683387
985	-46169	6411.3529	10.683204
986	-47142	6411.2429	10.683021
987	-49975	6411.1329	10.682837
988	-49169	6411.0228	10.682654
989	-36400	6410.9128	10.682471
990	-12274	6410.8027	10.682287
991	10530	6410.6927	10.682104
992	15986	6410.5827	10.681920
993	809	6410.4726	10.681737
994	-18620	6410.3626	10.681554
995	-23158	6410.2526	10.681370
996	-15359	6410.1425	10.681187
997	-15717	6410.0325	10.681004
998	-31003	6409.9224	10.680820
999	-41454	6409.8124	10.680637
1000	-29475	6409.7024	10.680454
1001	-6150	6409.5923	10.680270
1002	7484	6409.4823	10.680087
1003	13768	6409.3722	10.679904
1004	30504	6409.2622	10.679720
1005	55417	6409.1522	10.679537
1006	65195	6409.0421	10.679353
1007	54015	6408.9321	10.679170
1008	48012	6408.8220	10.678987
1009	68488	6408.7120	10.678803
1010	99017	6408.6020	10.678620
1011	105629	6408.4919	10.678437
1012	78565	6408.3819	10.678253
1013	37945	6408.2718	10.678070
1014	5084	6408.1618	10.677887
1015	-15758	6408.0518	10.677703
1016	-29808	6407.9417	10.677520
1017	-41189	6407.8317	10.677337
1018	-52617	6407.7216	10.677153
1019	-65823	6407.6116	10.676970
1020	-78412	6407.5016	10.676786
1021	-84822	6407.3915	10.676603
1022	-81069	6407.2815	10.676420
1023	-65753	6407.1715	10.676236
1024	-39948	6407.0614	10.676053
1025	-12144	6406.9514	10.675870
1026	1077	6406.8413	10.675686
1027	-10322	6406.7313	10.675503
1028	-34478	6406.6213	10.675320
1029	-46857	6406.5112	10.675136
1030	-36958	6406.4012	10.674953
1031	-16967	6406.2911	10.674770
1032	-1524	6406.1811	10.674586
1033	9493	6406.0711	10.674403
1034	21003	6405.9610	10.674219
1035	27203	6405.8510	10.674036
1036	20023	6405.7409	10.673853
1037	7568	6405.6309	10.673669
1038	7574	6405.5209	10.673486
1039	21328	6405.4108	10.673303
1040	29618	6405.3008	10.673119
1041	19861	6405.1907	10.672936
1042	2337	6405.0807	10.672753
1043	-9811	6404.9707	10.672569
1044	-21673	6404.8606	10.672386
1045	-41433	6404.7506	10.672203
1046	-55696	6404.6405	10.672019
1047	-43212	6404.5305	10.671836
1048	-10887	6404.4205	10.671652
1049	7811	6404.3104	10.671469
1050	-4406	6404.2004	10.671286
1051	-28619	6404.0903	10.671102
1052	-40976	6403.9803	10.670919
1053	-42980	6403.8703	10.670736
1054	-46560	6403.7602	10.670552
1055	-48066	6403.6502	10.670369
1056	-37590	6403.5402	10.670186
1057	-21470	6403.4301	10.670002
1058	-13769	6403.3201	10.669819
1059	-13172	6403.2100	10.669636
1060	-9094	6403.1000	10.669452
1061	-3969	6402.9900	10.669269
1062	-6844	6402.8799	10.669085
1063	-9533	6402.7699	10.668902
1064	5284	6402.6598	10.668719
1065	32122	6402.5498	10.668535
1066	44814	6402.4398	10.668352
1067	34941	6402.3297	10.668169
1068	22649	6402.2197	10.667985
1069	21687	6402.1096	10.667802
1070	19953	6401.9996	10.667619
1071	7776	6401.8896	10.667435
1072	123	6401.7795	10.667252
1073	10998	6401.6695	10.667068
1074	26318	6401.5594	10.666885
1075	25932	6401.4494	10.666702
1076	17521	6401.3394	10.666518
1077	22464	6401.2293	10.666335
1078	36769	6401.1193	10.666152
1079	32676	6401.0092	10.665968
1080	-1986	6400.8992	10.665785
1081	-47826	6400.7892	10.665602
1082	-78292	6400.6791	10.665418
1083	-82109	6400.5691	10.665235
1084	-61524	6400.4591	10.665052
1085	-27569	6400.3490	10.664868
1086	-713	6400.2390	10.664685
1087	1123	6400.1289	10.664501
1088	-17999	6400.0189	10.664318
1089	-36483	6399.9089	10.664135
1090	-42302	6399.7988	10.663951
1091	-42460	6399.6888	10.663768
1092	-42465	6399.5787	10.663585
1093	-32977	6399.4687	10.663401
1094	-6177	6399.3587	10.663218
1095	27017	6399.2486	10.663035
1096	46926	6399.1386	10.662851
1097	44551	6399.0285	10.662668
1098	23160	6398.9185	10.662485
1099	-9986	6398.8085	10.662301
1100	-42709	6398.6984	10.662118
1101	-56523	6398.5884	10.661934
1102	-40707	6398.4783	10.661751
1103	-7661	6398.3683	10.661568
1104	16161	6398.2583	10.661384
1105	16666	6398.1482	10.661201
1106	3519	6398.0382	10.661018
1107	-4777	6397.9281	10.660834
1108	-367	6397.8181	10.660651
1109	10708	6397.7081	10.660468
1110	18689	6397.5980	10.660284
1111	20012	6397.4880	10.660101
1112	19368	6397.3779	10.659918
1113	23240	6397.2679	10.659734
1114	29758	6397.1579	10.659551
1115	26691	6397.0478	10.659367
1116	5330	6396.9378	10.659184
1117	-22908	6396.8278	10.659001
1118	-31920	6396.7177	10.658817
1119	-9612	6396.6077	10.658634
1120	23976	6396.4976	10.658451
1121	37096	6396.3876	10.658267
1122	24199	6396.2776	10.658084
1123	12417	6396.1675	10.657901
1124	26549	6396.0575	10.657717
1125	58296	6395.9474	10.657534
1126	79111	6395.8374	10.657351
1127	75262	6395.7274	10.657167
1128	57515	6395.6173	10.656984
1129	40439	6395.5073	10.656800
1130	27460	6395.3972	10.656617
1131	17433	6395.2872	10.656434
1132	10881	6395.1772	10.656250
1133	3608	6395.0671	10.656067
1134	-13671	6394.9571	10.655884
1135	-40902	6394.8470	10.655700
1136	-63103	6394.7370	10.655517
1137	-67809	6394.6270	10.655334
1138	-60107	6394.5169	10.655150
1139	-51544	6394.4069	10.654967
1140	-42608	6394.2968	10.654784
1141	-27942	6394.1868	10.654600
1142	-12222	6394.0768	10.654417
1143	-5939	6393.9667	10.654233
1144	-7135	6393.8567	10.654050
1145	-2119	6393.7467	10.653867
1146	12782	6393.6366	10.653683
1147	22524	6393.5266	10.653500
1148	12843	6393.4165	10.653317
1149	-9396	6393.3065	10.653133
1150	-22719	6393.1965	10.652950
1151	-15096	6393.0864	10.652767
1152	3644	6392.9764	10.652583
1153	13117	6392.8663	10.652400
1154	3618	6392.7563	10.652217
1155	-14537	6392.6463	10.652033
1156	-22456	6392.5362	10.651850
1157	-11833	6392.4262	10.651666
1158	9093	6392.3161	10.651483
1159	26109	6392.2061	10.651300
1160	29786	6392.0961	10.651116
1161	16825	6391.9860	10.650933
1162	-9396	6391.8760	10.650750
1163	-35629	6391.7659	10.650566
1164	-45142	6391.6559	10.650383
1165	-34302	6391.5459	10.650200
1166	-16770	6391.4358	10.650016
1167	-6290	6391.3258	10.649833
1168	-3921	6391.2157	10.649649
1169	-8048	6391.1057	10.649466
1170	-23916	6390.9957	10.649283
1171	-50306	6390.8856	10.649099
1172	-67980	6390.7756	10.648916
1173	-60111	6390.6655	10.648733
1174	-38893	6390.5555	10.648549
1175	-32362	6390.4455	10.648366
1176	-45793	6390.3354	10.648183
1177	-55400	6390.2254	10.647999
1178	-42596	6390.1154	10.647816
1179	-15765	6390.0053	10.647633
1180	7627	6389.8953	10.647449
1181	22751	6389.7852	10.647266
1182	31892	6389.6752	10.647082
1183	31956	6389.5652	10.646899
1184	20145	6389.4551	10.646716
1185	3416	6389.3451	10.646532
1186	-8170	6389.2350	10.646349
1187	-11849	6389.1250	10.646166
1188	-9301	6389.0150	10.645982
1189	-934	6388.9049	10.645799
1190	9778	6388.7949	10.645616
1191	13842	6388.6848	10.645432
1192	7268	6388.5748	10.645249
1193	-1284	6388.4648	10.645066
1194	-843	6388.3547	10.644882
1195	8407	6388.2447	10.644699
1196	18048	6388.1346	10.644515
1197	22290	6388.0246	10.644332
1198	19511	6387.9146	10.644149
1199	8567	6387.8045	10.643965
1200	-9040	6387.6945	10.643782
1201	-27247	6387.5844	10.643599
1202	-41915	6387.4744	10.643415
1203	-54998	6387.3644	10.643232
1204	-67081	6387.2543	10.643049
1205	-72169	6387.1443	10.642865
1206	-67583	6387.0343	10.642682
1207	-62827	6386.9242	10.642499
1208	-68126	6386.8142	10.642315
1209	-77781	6386.7041	10.642132
1210	-76340	6386.5941	10.641948
1211	-60707	6386.4841	10.641765
1212	-44838	6386.3740	10.641582
1213	-40247	6386.2640	10.641398
1214	-41985	6386.1539	10.641215
1215	-39148	6386.0439	10.641032
1216	-31245	6385.9339	10.640848
1217	-25994	6385.8238	10.640665
1218	-24595	6385.7138	10.640482
1219	-18409	6385.6037	10.640298
1220	-2106	6385.4937	10.640115
1221	16133	6385.3837	10.639932
1222	22348	6385.2736	10.639748
1223	12650	6385.1636	10.639565
1224	-3036	6385.0535	10.639381
1225	-12760	6384.9435	10.639198
1226	-14169	6384.8335	10.639015
1227	-13926	6384.7234	10.638831
1228	-19341	6384.6134	10.638648
1229	-31439	6384.5033	10.638465
1230	-42496	6384.3933	10.638281
1231	-40221	6384.2833	10.638098
1232	-20358	6384.1732	10.637915
1233	3619	6384.0632	10.637731
1234	11450	6383.9531	10.637548
1235	417	6383.8431	10.637365
1236	-10335	6383.7331	10.637181
1237	-6131	6383.6230	10.636998
1238	2575	6383.5130	10.636814
1239	-3661	6383.4030	10.636631
1240	-24707	6383.2929	10.636448
1241	-41804	6383.1829	10.636264
1242	-41855	6383.0728	10.636081
1243	-27518	6382.9628	10.635898
1244	-7661	6382.8528	10.635714
1245	7566	6382.7427	10.635531
1246	6230	6382.6327	10.635348
1247	-13540	6382.5226	10.635164
1248	-32387	6382.4126	10.634981
1249	-28104	6382.3026	10.634797
1250	-5850	6382.1925	10.634614
1251	7828	6382.0825	10.634431
1252	2176	6381.9724	10.634247
1253	-6727	6381.8624	10.634064
1254	-5581	6381.7524	10.633881
1255	-1626	6381.6423	10.633697
1256	-2069	6381.5323	10.633514
1257	1515	6381.4222	10.633331
1258	13561	6381.3122	10.633147
1259	18309	6381.2022	10.632964
1260	1605	6381.0921	10.632781
1261	-24384	6380.9821	10.632597
1262	-36416	6380.8720	10.632414
1263	-30792	6380.7620	10.632230
1264	-22351	6380.6520	10.632047
1265	-20594	6380.5419	10.631864
1266	-22606	6380.4319	10.631680
1267	-24579	6380.3219	10.631497
1268	-26720	6380.2118	10.631314
1269	-30177	6380.1018	10.631130
1270	-38513	6379.9917	10.630947
1271	-56105	6379.8817	10.630764
1272	-76863	6379.7717	10.630580
1273	-83926	6379.6616	10.630397
1274	-70750	6379.5516	10.630214
1275	-52422	6379.4415	10.630030
1276	-45207	6379.3315	10.629847
1277	-46306	6379.2215	10.629663
1278	-46386	6379.1114	10.629480
1279	-48818	6379.0014	10.629297
1280	-59500	6378.8913	10.629113
1281	-69227	6378.7813	10.628930
1282	-66125	6378.6713	10.628747
1283	-57245	6378.5612	10.628563
1284	-57291	6378.4512	10.628380
1285	-62148	6378.3411	10.628197
1286	-54692	6378.2311	10.628013
1287	-33151	6378.1211	10.627830
1288	-13131	6378.0110	10.627647
1289	-3292	6377.9010	10.627463
1290	1711	6377.7909	10.627280
1291	5413	6377.6809	10.627096
1292	5665	6377.5709	10.626913
1293	5979	6377.4608	10.626730
1294	12258	6377.3508	10.626546
1295	18073	6377.2407	10.626363
1296	11214	6377.1307	10.626180
1297	-4749	6377.0207	10.625996
1298	-13167	6376.9106	10.625813
1299	-9174	6376.8006	10.625630
1300	-4349	6376.6906	10.625446
1301	-5889	6376.5805	10.625263
1302	-8559	6376.4705	10.625080
1303	-8124	6376.3604	10.624896
1304	-5254	6376.2504	10.624713
1305	4320	6376.1404	10.624529
1306	25071	6376.0303	10.624346
1307	46148	6375.9203	10.624163
1308	49319	6375.8102	10.623979
1309	33643	6375.7002	10.623796
1310	14133	6375.5902	10.623613
1311	-2856	6375.4801	10.623429
1312	-21372	6375.3701	10.623246
1313	-34952	6375.2600	10.623063
1314	-31276	6375.1500	10.622879
1315	-20254	6375.0400	10.622696
1316	-27501	6374.9299	10.622513
1317	-51865	6374.8199	10.622329
1318	-59666	6374.7098	10.622146
1319	-34257	6374.5998	10.621962
1320	-2542	6374.4898	10.621779
1321	5093	6374.3797	10.621596
1322	-5505	6374.2697	10.621412
1323	-13059	6374.1596	10.621229
1324	-16591	6374.0496	10.621046
1325	-25370	6373.9396	10.620862
1326	-32750	6373.8295	10.620679
1327	-27087	6373.7195	10.620496
1328	-15626	6373.6095	10.620312
1329	-13456	6373.4994	10.620129
1330	-19526	6373.3894	10.619945
1331	-24820	6373.2793	10.619762
1332	-31709	6373.1693	10.619579
1333	-42069	6373.0593	10.619395
1334	-38705	6372.9492	10.619212
1335	-6125	6372.8392	10.619029
1336	37048	6372.7291	10.618845
1337	53766	6372.6191	10.618662
1338	35074	6372.5091	10.618479
1339	7635	6372.3990	10.618295
1340	-4266	6372.2890	10.618112
1341	-1780	6372.1789	10.617929
1342	4423	6372.0689	10.617745
1343	11572	6371.9589	10.617562
1344	20361	6371.8488	10.617378
1345	27756	6371.7388	10.617195
1346	28871	6371.6287	10.617012
1347	18331	6371.5187	10.616828
1348	-6469	6371.4087	10.616645
1349	-33768	6371.2986	10.616462
1350	-38878	6371.1886	10.616278
1351	-14455	6371.0785	10.616095
1352	8817	6370.9685	10.615912
1353	-6180	6370.8585	10.615728
1354	-54256	6370.7484	10.615545
1355	-93085	6370.6384	10.615362
1356	-95796	6370.5283	10.615178
1357	-74935	6370.4183	10.614995
1358	-52599	6370.3083	10.614811
1359	-32734	6370.1982	10.614628
1360	-12464	6370.0882	10.614445
1361	791	6369.9782	10.614261
1362	-1278	6369.8681	10.614078
1363	-12985	6369.7581	10.613895
1364	-20342	6369.6480	10.613711
1365	-15344	6369.5380	10.613528
1366	-126	6369.4280	10.613345
1367	15636	6369.3179	10.613161
1368	20568	6369.2079	10.612978
1369	14144	6369.0978	10.612795
1370	11589	6368.9878	10.612611
1371	23956	6368.8778	10.612428
1372	36962	6368.7677	10.612244
1373	27360	6368.6577	10.612061
1374	-1045	6368.5476	10.611878
1375	-19170	6368.4376	10.611694
1376	-13019	6368.3276	10.611511
1377	657	6368.2175	10.611328
1378	5584	6368.1075	10.611144
1379	8721	6367.9974	10.610961
1380	19346	6367.8874	10.610778
1381	27377	6367.7774	10.610594
1382	20358	6367.6673	10.610411
1383	5890	6367.5573	10.610228
1384	-1197	6367.4472	10.610044
1385	-1651	6367.3372	10.609861
1386	-3810	6367.2272	10.609677
1387	-3161	6367.1171	10.609494
1388	11216	6367.0071	10.609311
1389	35794	6366.8971	10.609127
1390	54859	6366.7870	10.608944
1391	59756	6366.6770	10.608761
1392	52036	6366.5669	10.608577
1393	32698	6366.4569	10.608394
1394	3698	6366.3469	10.608211
1395	-22531	6366.2368	10.608027
1396	-30473	6366.1268	10.607844
1397	-19743	6366.0167	10.607661
1398	-5829	6365.9067	10.607477
1399	-3195	6365.7967	10.607294
1400	-16114	6365.6866	10.607110
1401	-42582	6365.5766	10.606927
1402	-75621	6365.4665	10.606744
1403	-101469	6365.3565	10.606560
1404	-107361	6365.2465	10.606377
1405	-93126	6365.1364	10.606194
1406	-69384	6365.0264	10.606010
1407	-46531	6364.9163	10.605827
1408	-31672	6364.8063	10.605644
1409	-30746	6364.6963	10.605460
1410	-42559	6364.5862	10.605277
1411	-53329	6364.4762	10.605093
1412	-48905	6364.3661	10.604910
1413	-32377	6364.2561	10.604727
1414	-19958	6364.1461	10.604543
1415	-19845	6364.0360	10.604360
1416	-24746	6363.9260	10.604177
1417	-24930	6363.8159	10.603993
1418	-18518	6363.7059	10.603810
1419	-8279	6363.5959	10.603627
1420	1820	6363.4858	10.603443
1421	5561	6363.3758	10.603260
1422	-418	6363.2658	10.603077
1423	-8830	6363.1557	10.602893
1424	-8460	6363.0457	10.602710
1425	-611	6362.9356	10.602526
1426	1372	6362.8256	10.602343
1427	-7521	6362.7156	10.602160
1428	-14500	6362.6055	10.601976
1429	-6540	6362.4955	10.601793
1430	10281	6362.3854	10.601610
1431	16970	6362.2754	10.601426
1432	3788	6362.1654	10.601243
1433	-19498	6362.0553	10.601060
1434	-33882	6361.9453	10.600876
1435	-28701	6361.8352	10.600693
1436	-10658	6361.7252	10.600510
1437	3571	6361.6152	10.600326
1438	5251	6361.5051	10.600143
1439	1640	6361.3951	10.599959
1440	1643	6361.2850	10.599776
1441	-1205	6361.1750	10.599593
1442	-19591	6361.0650	10.599409
1443	-47684	6360.9549	10.599226
1444	-61706	6360.8449	10.599043
1445	-51041	6360.7348	10.598859
1446	-33547	6360.6248	10.598676
1447	-29214	6360.5148	10.598493
1448	-32304	6360.4047	10.598309
1449	-25900	6360.2947	10.598126
1450	-13986	6360.1847	10.597943
1451	-17196	6360.0746	10.597759
1452	-38261	6359.9646	10.597576
1453	-53858	6359.8545	10.597392
1454	-46946	6359.7445	10.597209
1455	-28818	6359.6345	10.597026
1456	-18552	6359.5244	10.596842
1457	-15870	6359.4144	10.596659
1458	-9051	6359.3043	10.596476
1459	692	6359.1943	10.596292
1460	132	6359.0843	10.596109
1461	-14785	6358.9742	10.595926
1462	-34318	6358.8642	10.595742
1463	-49975	6358.7541	10.595559
1464	-59253	6358.6441	10.595376
1465	-55529	6358.5341	10.595192
1466	-30740	6358.4240	10.595009
1467	6376	6358.3140	10.594825
1468	30838	6358.2039	10.594642
1469	30241	6358.0939	10.594459
1470	20411	6357.9839	10.594275
1471	20857	6357.8738	10.594092
1472	26806	6357.7638	10.593909
1473	21382	6357.6537	10.593725
1474	5837	6357.5437	10.593542
1475	-3290	6357.4337	10.593359
1476	-3826	6357.3236	10.593175
1477	-11621	6357.2136	10.592992
1478	-30022	6357.1035	10.592809
1479	-37223	6356.9935	10.592625
1480	-15925	6356.8835	10.592442
1481	20291	6356.7734	10.592258
1482	44706	6356.6634	10.592075
1483	49973	6356.5534	10.591892
1484	47420	6356.4433	10.591708
1485	43060	6356.3333	10.591525
1486	33288	6356.2232	10.591342
1487	21396	6356.1132	10.591158
1488	19345	6356.0032	10.590975
1489	29550	6355.8931	10.590792
1490	39439	6355.7831	10.590608
1491	39016	6355.6730	10.590425
1492	31796	6355.5630	10.590242
1493	23282	6355.4530	10.590058
1494	10961	6355.3429	10.589875
1495	-6395	6355.2329	10.589691
1496	-20459	6355.1228	10.589508
1497	-25507	6355.0128	10.589325
1498	-31141	6354.9028	10.589141
1499	-49971	6354.7927	10.588958
1500	-76101	6354.6827	10.588775
1501	-88642	6354.5726	10.588591
1502	-76805	6354.4626	10.588408
1503	-50255	6354.3526	10.588225
1504	-22831	6354.2425	10.588041
1505	2135	6354.1325	10.587858
1506	24356	6354.0224	10.587674
1507	35213	6353.9124	10.587491
1508	25657	6353.8024	10.587308
1509	2267	6353.6923	10.587124
1510	-15861	6353.5823	10.586941
1511	-18663	6353.4723	10.586758
1512	-16079	6353.3622	10.586574
1513	-23715	6353.2522	10.586391
1514	-42760	6353.1421	10.586208
1515	-59387	6353.0321	10.586024
1516	-61233	6352.9221	10.585841
1517	-48513	6352.8120	10.585658
1518	-29229	6352.7020	10.585474
1519	-9876	6352.5919	10.585291
1520	5844	6352.4819	10.585107
1521	14016	6352.3719	10.584924
1522	12593	6352.2618	10.584741
1523	5795	6352.1518	10.584557
1524	616	6352.0417	10.584374
1525	-2421	6351.9317	10.584191
1526	-9614	6351.8217	10.584007
1527	-22370	6351.7116	10.583824
1528	-30862	6351.6016	10.583641
1529	-25280	6351.4915	10.583457
1530	-9410	6351.3815	10.583274
1531	4495	6351.2715	10.583091
1532	11553	6351.1614	10.582907
1533	15498	6351.0514	10.582724
1534	15466	6350.9413	10.582540
1535	4622	6350.8313	10.582357
1536	-14248	6350.7213	10.582174
1537	-25237	6350.6112	10.581990
1538	-20146	6350.5012	10.581807
1539	-11376	6350.3911	10.581624
1540	-12757	6350.2811	10.581440
1541	-18492	6350.1711	10.581257
1542	-16648	6350.0610	10.581074
1543	-14065	6349.9510	10.580890
1544	-26431	6349.8410	10.580707
1545	-47349	6349.7309	10.580524
1546	-51676	6349.6209	10.580340
1547	-32834	6349.5108	10.580157
1548	-13347	6349.4008	10.579973
1549	-10411	6349.2908	10.579790
1550	-13643	6349.1807	10.579607
1551	-8883	6349.0707	10.579423
1552	-1736	6348.9606	10.579240
1553	-457	6348.8506	10.579057
1554	4242	6348.7406	10.578873
1555	20070	6348.6305	10.578690
1556	30073	6348.5205	10.578507
1557	14228	6348.4104	10.578323
1558	-17186	6348.3004	10.578140
1559	-37825	6348.1904	10.577957
1560	-43877	6348.0803	10.577773
1561	-50289	6347.9703	10.577590
1562	-55503	6347.8602	10.577406
1563	-43196	6347.7502	10.577223
1564	-19336	6347.6402	10.577040
1565	-13139	6347.5301	10.576856
1566	-33139	6347.4201	10.576673
1567	-53440	6347.3100	10.576490
1568	-55196	6347.2000	10.576306
1569	-52008	6347.0900	10.576123
1570	-58503	6346.9799	10.575940
1571	-62514	6346.8699	10.575756
1572	-50279	6346.7599	10.575573
1573	-35172	6346.6498	10.575390
1574	-35601	6346.5398	10.575206
1575	-42313	6346.4297	10.575023
1576	-34048	6346.3197	10.574839
1577	-12440	6346.2097	10.574656
1578	4158	6346.0996	10.574473
1579	11037	6345.9896	10.574289
1580	16187	6345.8795	10.574106
1581	17848	6345.7695	10.573923
1582	8883	6345.6595	10.573739
1583	-2633	6345.5494	10.573556
1584	-3608	6345.4394	10.573373
1585	-2631	6345.3293	10.573189
1586	-18508	6345.2193	10.573006
1587	-42128	6345.1093	10.572822
1588	-39605	6344.9992	10.572639
1589	-1596	6344.8892	10.572456
1590	36345	6344.7791	10.572272
1591	36589	6344.6691	10.572089
1592	4358	6344.5591	10.571906
1593	-24694	6344.4490	10.571722
1594	-29226	6344.3390	10.571539
1595	-20230	6344.2289	10.571356
1596	-20379	6344.1189	10.571172
1597	-36306	6344.0089	10.570989
1598	-51361	6343.8988	10.570806
1599	-43596	6343.7888	10.570622
1600	-12347	6343.6787	10.570439
1601	16983	6343.5687	10.570255
1602	20904	6343.4587	10.570072
1603	5012	6343.3486	10.569889
1604	-6876	6343.2386	10.569705
1605	-4206	6343.1286	10.569522
1606	4460	6343.0185	10.569339
1607	11811	6342.9085	10.569155
1608	18808	6342.7984	10.568972
1609	22185	6342.6884	10.568789
1610	14941	6342.5784	10.568605
1611	2138	6342.4683	10.568422
1612	-2378	6342.3583	10.568239
1613	1315	6342.2482	10.568055
1614	-1526	6342.1382	10.567872
1615	-14266	6342.0282	10.567688
1616	-22470	6341.9181	10.567505
1617	-19541	6341.8081	10.567322
1618	-16830	6341.6980	10.567138
1619	-18811	6341.5880	10.566955
1620	-11109	6341.4780	10.566772
1621	12735	6341.3679	10.566588
1622	33880	6341.2579	10.566405
1623	34907	6341.1478	10.566222
1624	24487	6341.0378	10.566038
1625	16035	6340.9278	10.565855
1626	1637	6340.8177	10.565672
1627	-27044	6340.7077	10.565488
1628	-48618	6340.5976	10.565305
1629	-35808	6340.4876	10.565121
1630	-2248	6340.3776	10.564938
1631	9494	6340.2675	10.564755
1632	-10832	6340.1575	10.564571
1633	-25078	6340.0475	10.564388
1634	-3618	6339.9374	10.564205
1635	30250	6339.8274	10.564021
1636	33554	6339.7173	10.563838
1637	2367	6339.6073	10.563655
1638	-27934	6339.4973	10.563471
1639	-33233	6339.3872	10.563288
1640	-25582	6339.2772	10.563105
1641	-24465	6339.1671	10.562921
1642	-24548	6339.0571	10.562738
1643	-7734	6338.9471	10.562554
1644	23057	6338.8370	10.562371
1645	41853	6338.7270	10.562188
1646	33740	6338.6169	10.562004
1647	15219	6338.5069	10.561821
1648	11343	6338.3969	10.561638
1649	24481	6338.2868	10.561454
1650	39153	6338.1768	10.561271
1651	48649	6338.0667	10.561088
1652	58123	6337.9567	10.560904
1653	65413	6337.8467	10.560721
1654	61071	6337.7366	10.560538
1655	50036	6337.6266	10.560354
1656	50735	6337.5165	10.560171
1657	64670	6337.4065	10.559987
1658	68710	6337.2965	10.559804
1659	49982	6337.1864	10.559621
1660	27153	6337.0764	10.559437
1661	19134	6336.9663	10.559254
1662	12185	6336.8563	10.559071
1663	-16833	6336.7463	10.558887
1664	-57293	6336.6362	10.558704
1665	-73907	6336.5262	10.558521
1666	-56272	6336.4162	10.558337
1667	-33210	6336.3061	10.558154
1668	-33073	6336.1961	10.557970
1669	-49151	6336.0860	10.557787
1670	-51967	6335.9760	10.557604
1671	-24467	6335.8660	10.557420
1672	19970	6335.7559	10.557237
1673	48721	6335.6459	10.557054
1674	40471	6335.5358	10.556870
1675	9459	6335.4258	10.556687
1676	-8468	6335.3158	10.556504
1677	-832	6335.2057	10.556320
1678	5081	6335.0957	10.556137
1679	-15052	6334.9856	10.555954
1680	-41119	6334.8756	10.555770
1681	-35136	6334.7656	10.555587
1682	2913	6334.6555	10.555403
1683	37143	6334.5455	10.555220
1684	48198	6334.4354	10.555037
1685	49295	6334.3254	10.554853
1686	48583	6334.2154	10.554670
1687	32233	6334.1053	10.554487
1688	-3467	6333.9953	10.554303
1689	-35298	6333.8852	10.554120
1690	-45311	6333.7752	10.553937
1691	-43763	6333.6652	10.553753
1692	-42701	6333.5551	10.553570
1693	-31802	6333.4451	10.553387
1694	-1780	6333.3351	10.553203
1695	29535	6333.2250	10.553020
1696	38860	6333.1150	10.552836
1697	30052	6333.0049	10.552653
1698	22608	6332.8949	10.552470
1699	20792	6332.7849	10.552286
1700	16966	6332.6748	10.552103
1701	14542	6332.5648	10.551920
1702	23196	6332.4547	10.551736
1703	37145	6332.3447	10.551553
1704	40269	6332.2347	10.551370
1705	30116	6332.1246	10.551186
1706	18957	6332.0146	10.551003
1707	14696	6331.9045	10.550820
1708	17024	6331.7945	10.550636
1709	26974	6331.6845	10.550453
1710	42307	6331.5744	10.550269
1711	48466	6331.4644	10.550086
1712	33718	6331.3543	10.549903
1713	10495	6331.2443	10.549719
1714	2258	6331.1343	10.549536
1715	10520	6331.0242	10.549353
1716	14809	6330.9142	10.549169
1717	5618	6330.8041	10.548986
1718	-3244	6330.6941	10.548803
1719	1117	6330.5841	10.548619
1720	13411	6330.4740	10.548436
1721	23476	6330.3640	10.548253
1722	30104	6330.2539	10.548069
1723	33890	6330.1439	10.547886
1724	30992	6330.0339	10.547702
1725	22889	6329.9238	10.547519
1726	19793	6329.8138	10.547336
1727	24823	6329.7038	10.547152
1728	25583	6329.5937	10.546969
1729	12336	6329.4837	10.546786
1730	-3515	6329.3736	10.546602
1731	-1702	6329.2636	10.546419
1732	18774	6329.1536	10.546236
1733	34626	6329.0435	10.546052
1734	24341	6328.9335	10.545869
1735	-6103	6328.8234	10.545686
1736	-28253	6328.7134	10.545502
1737	-21913	6328.6034	10.545319
1738	3428	6328.4933	10.545135
1739	22391	6328.3833	10.544952
1740	25300	6328.2732	10.544769
1741	25129	6328.1632	10.544585
1742	31916	6328.0532	10.544402
1743	35991	6327.9431	10.544219
1744	26576	6327.8331	10.544035
1745	12745	6327.7230	10.543852
1746	8884	6327.6130	10.543669
1747	8521	6327.5030	10.543485
1748	-7010	6327.3929	10.543302
1749	-37242	6327.2829	10.543118
1750	-59993	6327.1728	10.542935
1751	-60625	6327.0628	10.542752
1752	-45644	6326.9528	10.542568
1753	-25359	6326.8427	10.542385
1754	-1625	6326.7327	10.542202
1755	22274	6326.6227	10.542018
1756	36852	6326.5126	10.541835
1757	39328	6326.4026	10.541652
1758	38334	6326.2925	10.541468
1759	39605	6326.1825	10.541285
1760	38622	6326.0725	10.541102
1761	31536	6325.9624	10.540918
1762	21115	6325.8524	10.540735
1763	9180	6325.7423	10.540551
1764	-2992	6325.6323	10.540368
1765	-5749	6325.5223	10.540185
1766	8865	6325.4122	10.540001
1767	25170	6325.3022	10.539818
1768	15062	6325.1921	10.539635
1769	-20209	6325.0821	10.539451
1770	-43516	6324.9721	10.539268
1771	-31428	6324.8620	10.539085
1772	-7340	6324.7520	10.538901
1773	-5803	6324.6419	10.538718
1774	-25039	6324.5319	10.538535
1775	-40089	6324.4219	10.538351
1776	-45640	6324.3118	10.538168
1777	-54301	6324.2018	10.537984
1778	-61932	6324.0917	10.537801
1779	-49624	6323.9817	10.537618
1780	-21788	6323.8717	10.537434
1781	-10683	6323.7616	10.537251
1782	-32566	6323.6516	10.537068
1783	-62693	6323.5415	10.536884
1784	-67020	6323.4315	10.536701
1785	-42179	6323.3215	10.536518
1786	-11437	6323.2114	10.536334
1787	6186	6323.1014	10.536151
1788	9276	6322.9914	10.535968
1789	4222	6322.8813	10.535784
1790	-5129	6322.7713	10.535601
1791	-18729	6322.6612	10.535417
1792	-37075	6322.5512	10.535234
1793	-56479	6322.4412	10.535051
1794	-67379	6322.3311	10.534867
1795	-61896	6322.2211	10.534684
1796	-43887	6322.1110	10.534501
1797	-26482	6322.0010	10.534317
1798	-18807	6321.8910	10.534134
1799	-19606	6321.7809	10.533951
1800	-23176	6321.6709	10.533767
1801	-25527	6321.5608	10.533584
1802	-25115	6321.4508	10.533401
1803	-23678	6321.3408	10.533217
1804	-25786	6321.2307	10.533034
1805	-31499	6321.1207	10.532850
1806	-31496	6321.0106	10.532667
1807	-17649	6320.9006	10.532484
1808	3077	6320.7906	10.532300
1809	14702	6320.6805	10.532117
1810	11946	6320.5705	10.531934
1811	4114	6320.4604	10.531750
1812	-890	6320.3504	10.531567
1813	-4912	6320.2404	10.531384
1814	-9005	6320.1303	10.531200
1815	-6333	6320.0203	10.531017
1816	7191	6319.9103	10.530834
1817	22683	6319.8002	10.530650
1818	26381	6319.6902	10.530467
1819	14786	6319.5801	10.530283
1820	-2810	6319.4701	10.530100
1821	-14707	6319.3601	10.529917
1822	-17487	6319.2500	10.529733
1823	-18431	6319.1400	10.529550
1824	-27306	6319.0299	10.529367
1825	-43288	6318.9199	10.529183
1826	-52963	6318.8099	10.529000
1827	-46688	6318.6998	10.528817
1828	-33124	6318.5898	10.528633
1829	-28911	6318.4797	10.528450
1830	-36560	6318.3697	10.528267
1831	-43811	6318.2597	10.528083
1832	-44382	6318.1496	10.527900
1833	-46206	6318.0396	10.527716
1834	-55777	6317.9295	10.527533
1835	-66754	6317.8195	10.527350
1836	-70714	6317.7095	10.527166
1837	-69571	6317.5994	10.526983
1838	-69224	6317.4894	10.526800
1839	-67202	6317.3793	10.526616
1840	-54460	6317.2693	10.526433
1841	-27378	6317.1593	10.526250
1842	5673	6317.0492	10.526066
1843	28373	6316.9392	10.525883
1844	28522	6316.8291	10.525699
1845	11407	6316.7191	10.525516
1846	-1262	6316.6091	10.525333
1847	6085	6316.4990	10.525149
1848	24009	6316.3890	10.524966
1849	32564	6316.2790	10.524783
1850	31246	6316.1689	10.524599
1851	37818	6316.0589	10.524416
1852	56882	6315.9488	10.524233
1853	70293	6315.8388	10.524049
1854	66062	6315.7288	10.523866
1855	56311	6315.6187	10.523683
1856	53473	6315.5087	10.523499
1857	47526	6315.3986	10.523316
1858	26347	6315.2886	10.523132
1859	4520	6315.1786	10.522949
1860	6971	6315.0685	10.522766
1861	28778	6314.9585	10.522582
1862	36004	6314.8484	10.522399
1863	11027	6314.7384	10.522216
1864	-21881	6314.6284	10.522032
1865	-26047	6314.5183	10.521849
1866	3168	6314.4083	10.521666
1867	33681	6314.2982	10.521482
1868	33596	6314.1882	10.521299
1869	5516	6314.0782	10.521116
1870	-19108	6313.9681	10.520932
1871	-18120	6313.8581	10.520749
1872	-3588	6313.7480	10.520565
1873	-1353	6313.6380	10.520382
1874	-12607	6313.5280	10.520199
1875	-13321	6313.4179	10.520015
1876	6595	6313.3079	10.519832
1877	25280	6313.1979	10.519649
1878	21446	6313.0878	10.519465
1879	5592	6312.9778	10.519282
1880	474	6312.8677	10.519099
1881	5918	6312.7577	10.518915
1882	6615	6312.6477	10.518732
1883	4956	6312.5376	10.518549
1884	18685	6312.4276	10.518365
1885	47418	6312.3175	10.518182
1886	67524	6312.2075	10.517998
1887	65081	6312.0975	10.517815
1888	52592	6311.9874	10.517632
1889	46615	6311.8774	10.517448
1890	48141	6311.7673	10.517265
1891	53290	6311.6573	10.517082
1892	65158	6311.5473	10.516898
1893	83048	6311.4372	10.516715
1894	93708	6311.3272	10.516532
1895	86729	6311.2171	10.516348
1896	70446	6311.1071	10.516165
1897	61690	6310.9971	10.515982
1898	65290	6310.8870	10.515798
1899	72244	6310.7770	10.515615
1900	73857	6310.6669	10.515431
1901	70854	6310.5569	10.515248
1902	70567	6310.4469	10.515065
1903	77984	6310.3368	10.514881
1904	87088	6310.2268	10.514698
1905	82339	6310.1167	10.514515
1906	55131	6310.0067	10.514331
1907	17578	6309.8967	10.514148
1908	-7946	6309.7866	10.513965
1909	-11410	6309.6766	10.513781
1910	1065	6309.5666	10.513598
1911	20691	6309.4565	10.513415
1912	38874	6309.3465	10.513231
1913	40536	6309.2364	10.513048
1914	15349	6309.1264	10.512864
1915	-21700	6309.0164	10.512681
1916	-41594	6308.9063	10.512498
1917	-39278	6308.7963	10.512314
1918	-39414	6308.6862	10.512131
1919	-55134	6308.5762	10.511948
1920	-64215	6308.4662	10.511764
1921	-43311	6308.3561	10.511581
1922	-6459	6308.2461	10.511398
1923	12986	6308.1360	10.511214
1924	6484	6308.0260	10.511031
1925	-6133	6307.9160	10.510847
1926	-9467	6307.8059	10.510664
1927	-6973	6307.6959	10.510481
1928	-6247	6307.5858	10.510297
1929	-10101	6307.4758	10.510114
1930	-21794	6307.3658	10.509931
1931	-41717	6307.2557	10.509747
1932	-58123	6307.1457	10.509564
1933	-56227	6307.0356	10.509381
1934	-37529	6306.9256	10.509197
1935	-17209	6306.8156	10.509014
1936	-3020	6306.7055	10.508831
1937	9289	6306.5955	10.508647
1938	20097	6306.4854	10.508464
1939	21171	6306.3754	10.508280
1940	9889	6306.2654	10.508097
1941	-5277	6306.1553	10.507914
1942	-17750	6306.0453	10.507730
1943	-30371	6305.9353	10.507547
1944	-46081	6305.8252	10.507364
1945	-60337	6305.7152	10.507180
1946	-66110	6305.6051	10.506997
1947	-59173	6305.4951	10.506814
1948	-37820	6305.3851	10.506630
1949	-5664	6305.2750	10.506447
1950	25602	6305.1650	10.506264
1951	44920	6305.0549	10.506080
1952	52189	6304.9449	10.505897
1953	51420	6304.8349	10.505713
1954	39049	6304.7248	10.505530
1955	13501	6304.6148	10.505347
1956	-8264	6304.5047	10.505163
1957	-4647	6304.3947	10.504980
1958	18223	6304.2847	10.504797
1959	29645	6304.1746	10.504613
1960	17008	6304.0646	10.504430
1961	4226	6303.9545	10.504247
1962	15195	6303.8445	10.504063
1963	37915	6303.7345	10.503880
1964	43070	6303.6244	10.503697
1965	25185	6303.5144	10.503513
1966	5159	6303.4043	10.503330
1967	-1024	6303.2943	10.503146
1968	3274	6303.1843	10.502963
1969	9796	6303.0742	10.502780
1970	17079	6302.9642	10.502596
1971	26085	6302.8542	10.502413
1972	36858	6302.7441	10.502230
1973	51462	6302.6341	10.502046
1974	70334	6302.5240	10.501863
1975	84894	6302.4140	10.501680
1976	83474	6302.3040	10.501496
1977	66444	6302.1939	10.501313
1978	47636	6302.0839	10.501130
1979	39370	6301.9738	10.500946
1980	42370	6301.8638	10.500763
1981	49754	6301.7538	10.500579
1982	53001	6301.6437	10.500396
1983	44421	6301.5337	10.500213
1984	23506	6301.4236	10.500029
1985	3089	6301.3136	10.499846
1986	196	6301.2036	10.499663
1987	16190	6301.0935	10.499479
1988	32635	6300.9835	10.499296
1989	31546	6300.8734	10.499113
1990	14628	6300.7634	10.498929
1991	-2165	6300.6534	10.498746
1992	-8794	6300.5433	10.498563
1993	-9980	6300.4333	10.498379
1994	-15609	6300.3232	10.498196
1995	-27483	6300.2132	10.498012
1996	-37199	6300.1032	10.497829
1997	-35579	6299.9931	10.497646
1998	-22968	6299.8831	10.497462
1999	-9614	6299.7730	10.497279
2000	-5977	6299.6630	10.497096
[truncated: 63,536 more rows]
