# Supplementary material for: Evolution of the metabolome in response to selection for increased immunity in populations of Drosophila melanogaster
Source: PLoS One. 2017 Nov 17;12(11):e0188089. doi: 10.1371/journal.pone.0188089 (PMC5693281; doi:10.1371/journal.pone.0188089)
Supplement: S1 File — (ZIP) [file pone.0188089.s018.zip › Block1/Ii/3/pdata/1/auditp.txt]

##TITLE= Audit trail, TopSpin 3.5 pl 2
##JCAMPDX= 5.01
##ORIGIN= Bruker BioSpin GmbH
##OWNER= nmrsu
$$ /opt/topspin3.5pl2/navdeep/nv-11sep-2015/304/pdata/1/auditp.txt
##AUDIT TRAIL=  $$ (NUMBER, WHEN, WHO, WHERE, PROCESS, VERSION, WHAT)
(   1,<2015-09-13 23:36:55.570 +0530>,<nmrsu>,<CZC51206BL>,<go4>,<TopSpin 3.5.2>,
      <created by zg
	started at 2015-09-13 23:35:36.697 +0530,
	POWCHK enabled, PULCHK disabled,
       configuration hash MD5:
       68 A8 47 55 1A A4 AB 4B E3 82 26 DA 1A 66 0A 05
       data hash MD5: 32K
       39 49 38 A6 05 2E 39 8D F2 2C A6 1A C7 6F 93 A9>)
(   2,<2015-09-14 10:24:54.798 +0530>,<nmrsu>,<CZC51206BL>,<proc1d>,<TopSpin 3.5.2>,
      <Start of raw data processing
       efp LB = 0.3 FT_mod = 6 PKNL = 1 PHC0 = 73.44387 PHC1 = -18.29177 SI = 64K 
       data hash MD5: 64K
       F5 90 FB D6 CE 27 52 C3 AD 8A CF EC 42 50 E0 15>)
(   3,<2015-09-14 10:24:56.178 +0530>,<nmrsu>,<CZC51206BL>,<proc1d>,<TopSpin 3.5.2>,
      <apk 
       data hash MD5: 64K
       AD 11 B1 F1 77 14 22 BF 9B 6B C6 92 95 7B EC DD>)
(   4,<2015-09-14 10:24:57.078 +0530>,<nmrsu>,<CZC51206BL>,<proc1d>,<TopSpin 3.5.2>,
      <abs n ABSG = 5 
       data hash MD5: 64K
       B3 1E 1C 92 BE 96 05 F0 D7 07 7D 05 1B C3 CF 68>)
(   5,<2015-09-14 10:25:20.980 +0530>,<nmrsu>,<CZC51206BL>,<dirdata>,<TopSpin 3.5.2>,
      <wrpa from 1 244 "nv-11sep-2015" "/opt/topspin3.5pl2/navdeep"
       data hash MD5: 64K
       B3 1E 1C 92 BE 96 05 F0 D7 07 7D 05 1B C3 CF 68>)
(   6,<2015-09-14 10:30:11.652 +0530>,<nmrsu>,<CZC51206BL>,<dirdata>,<TopSpin 3.5.2>,
      <wrpa from 1 248 "nv-11sep-2015" "/opt/topspin3.5pl2/navdeep"
       data hash MD5: 64K
       B3 1E 1C 92 BE 96 05 F0 D7 07 7D 05 1B C3 CF 68>)
(   7,<2015-09-14 10:45:11.374 +0530>,<nmrsu>,<CZC51206BL>,<dirdata>,<TopSpin 3.5.2>,
      <wrpa from 1 252 "nv-11sep-2015" "/opt/topspin3.5pl2/navdeep"
       data hash MD5: 64K
       B3 1E 1C 92 BE 96 05 F0 D7 07 7D 05 1B C3 CF 68>)
(   8,<2015-09-14 10:53:26.706 +0530>,<nmrsu>,<CZC51206BL>,<dirdata>,<TopSpin 3.5.2>,
      <wrpa from 1 256 "nv-11sep-2015" "/opt/topspin3.5pl2/navdeep"
       data hash MD5: 64K
       B3 1E 1C 92 BE 96 05 F0 D7 07 7D 05 1B C3 CF 68>)
(   9,<2015-09-14 11:16:20.221 +0530>,<nmrsu>,<CZC51206BL>,<dirdata>,<TopSpin 3.5.2>,
      <wrpa from 1 260 "nv-11sep-2015" "/opt/topspin3.5pl2/navdeep"
       data hash MD5: 64K
       B3 1E 1C 92 BE 96 05 F0 D7 07 7D 05 1B C3 CF 68>)
(  10,<2015-09-14 11:26:26.528 +0530>,<nmrsu>,<CZC51206BL>,<dirdata>,<TopSpin 3.5.2>,
      <wrpa from 1 264 "nv-11sep-2015" "/opt/topspin3.5pl2/navdeep"
       data hash MD5: 64K
       B3 1E 1C 92 BE 96 05 F0 D7 07 7D 05 1B C3 CF 68>)
(  11,<2015-09-14 11:37:17.122 +0530>,<nmrsu>,<CZC51206BL>,<dirdata>,<TopSpin 3.5.2>,
      <wrpa from 1 268 "nv-11sep-2015" "/opt/topspin3.5pl2/navdeep"
       data hash MD5: 64K
       B3 1E 1C 92 BE 96 05 F0 D7 07 7D 05 1B C3 CF 68>)
(  12,<2015-09-14 11:48:03.553 +0530>,<nmrsu>,<CZC51206BL>,<dirdata>,<TopSpin 3.5.2>,
      <wrpa from 1 272 "nv-11sep-2015" "/opt/topspin3.5pl2/navdeep"
       data hash MD5: 64K
       B3 1E 1C 92 BE 96 05 F0 D7 07 7D 05 1B C3 CF 68>)
(  13,<2015-09-14 11:53:53.560 +0530>,<nmrsu>,<CZC51206BL>,<dirdata>,<TopSpin 3.5.2>,
      <wrpa from 1 276 "nv-11sep-2015" "/opt/topspin3.5pl2/navdeep"
       data hash MD5: 64K
       B3 1E 1C 92 BE 96 05 F0 D7 07 7D 05 1B C3 CF 68>)
(  14,<2015-09-14 12:06:38.437 +0530>,<nmrsu>,<CZC51206BL>,<dirdata>,<TopSpin 3.5.2>,
      <wrpa from 1 280 "nv-11sep-2015" "/opt/topspin3.5pl2/navdeep"
       data hash MD5: 64K
       B3 1E 1C 92 BE 96 05 F0 D7 07 7D 05 1B C3 CF 68>)
(  15,<2015-09-14 12:17:54.241 +0530>,<nmrsu>,<CZC51206BL>,<dirdata>,<TopSpin 3.5.2>,
      <wrpa from 1 284 "nv-11sep-2015" "/opt/topspin3.5pl2/navdeep"
       data hash MD5: 64K
       B3 1E 1C 92 BE 96 05 F0 D7 07 7D 05 1B C3 CF 68>)
(  16,<2015-09-14 12:25:52.701 +0530>,<nmrsu>,<CZC51206BL>,<dirdata>,<TopSpin 3.5.2>,
      <wrpa from 1 288 "nv-11sep-2015" "/opt/topspin3.5pl2/navdeep"
       data hash MD5: 64K
       B3 1E 1C 92 BE 96 05 F0 D7 07 7D 05 1B C3 CF 68>)
(  17,<2015-09-14 12:36:33.795 +0530>,<nmrsu>,<CZC51206BL>,<dirdata>,<TopSpin 3.5.2>,
      <wrpa from 1 292 "nv-11sep-2015" "/opt/topspin3.5pl2/navdeep"
       data hash MD5: 64K
       B3 1E 1C 92 BE 96 05 F0 D7 07 7D 05 1B C3 CF 68>)
(  18,<2015-09-14 12:47:22.859 +0530>,<nmrsu>,<CZC51206BL>,<dirdata>,<TopSpin 3.5.2>,
      <wrpa from 1 296 "nv-11sep-2015" "/opt/topspin3.5pl2/navdeep"
       data hash MD5: 64K
       B3 1E 1C 92 BE 96 05 F0 D7 07 7D 05 1B C3 CF 68>)
(  19,<2015-09-14 12:55:10.000 +0530>,<nmrsu>,<CZC51206BL>,<dirdata>,<TopSpin 3.5.2>,
      <wrpa from 1 300 "nv-11sep-2015" "/opt/topspin3.5pl2/navdeep"
       data hash MD5: 64K
       B3 1E 1C 92 BE 96 05 F0 D7 07 7D 05 1B C3 CF 68>)
(  20,<2017-10-28 16:59:04.997 +0530>,<nmrsu>,<NMRPC>,<disknew>,<TopSpin 3.5.2>,
      <processed data deleted>)
##END=

$$ hash MD5
$$ DB 99 F5 7D F1 BC 5D 64 92 93 AA 5E D6 2A CB 80
