# Supplementary material for: Evolution of the metabolome in response to selection for increased immunity in populations of Drosophila melanogaster
Source: PLoS One. 2017 Nov 17;12(11):e0188089. doi: 10.1371/journal.pone.0188089 (PMC5693281; doi:10.1371/journal.pone.0188089)
Supplement: S1 File — (ZIP) [file pone.0188089.s018.zip › Block1/Ii/4/pdata/1/II4.txt]

1	100618	6522.2420	10.867978
2	83969	6522.1320	10.867795
3	71262	6522.0220	10.867611
4	68449	6521.9119	10.867428
5	77523	6521.8019	10.867245
6	91792	6521.6918	10.867061
7	100155	6521.5818	10.866878
8	97615	6521.4718	10.866694
9	88400	6521.3617	10.866511
10	79033	6521.2517	10.866328
11	71529	6521.1416	10.866144
12	63175	6521.0316	10.865961
13	50670	6520.9216	10.865778
14	35452	6520.8115	10.865594
15	25787	6520.7015	10.865411
16	30155	6520.5915	10.865228
17	46543	6520.4814	10.865044
18	62766	6520.3714	10.864861
19	69926	6520.2613	10.864678
20	70062	6520.1513	10.864494
21	67716	6520.0413	10.864311
22	62693	6519.9312	10.864127
23	57367	6519.8212	10.863944
24	61317	6519.7111	10.863761
25	77404	6519.6011	10.863577
26	90729	6519.4911	10.863394
27	85537	6519.3810	10.863211
28	68744	6519.2710	10.863027
29	61003	6519.1609	10.862844
30	65818	6519.0509	10.862661
31	64592	6518.9409	10.862477
32	45272	6518.8308	10.862294
33	19815	6518.7208	10.862111
34	6473	6518.6107	10.861927
35	7946	6518.5007	10.861744
36	15612	6518.3907	10.861560
37	24561	6518.2806	10.861377
38	34716	6518.1706	10.861194
39	44484	6518.0605	10.861010
40	52408	6517.9505	10.860827
41	60864	6517.8405	10.860644
42	72261	6517.7304	10.860460
43	85780	6517.6204	10.860277
44	100600	6517.5104	10.860094
45	115220	6517.4003	10.859910
46	121404	6517.2903	10.859727
47	109814	6517.1802	10.859544
48	86757	6517.0702	10.859360
49	72844	6516.9602	10.859177
50	76532	6516.8501	10.858993
51	81653	6516.7401	10.858810
52	72945	6516.6300	10.858627
53	61428	6516.5200	10.858443
54	67223	6516.4100	10.858260
55	85853	6516.2999	10.858077
56	92542	6516.1899	10.857893
57	78276	6516.0798	10.857710
58	61333	6515.9698	10.857527
59	59438	6515.8598	10.857343
60	67877	6515.7497	10.857160
61	72145	6515.6397	10.856976
62	68332	6515.5296	10.856793
63	62074	6515.4196	10.856610
64	57422	6515.3096	10.856426
65	55616	6515.1995	10.856243
66	57530	6515.0895	10.856060
67	59488	6514.9794	10.855876
68	52746	6514.8694	10.855693
69	35086	6514.7594	10.855510
70	18398	6514.6493	10.855326
71	16815	6514.5393	10.855143
72	29376	6514.4292	10.854960
73	41111	6514.3192	10.854776
74	40955	6514.2092	10.854593
75	33730	6514.0991	10.854409
76	33721	6513.9891	10.854226
77	48802	6513.8791	10.854043
78	71508	6513.7690	10.853859
79	85787	6513.6590	10.853676
80	83296	6513.5489	10.853493
81	71768	6513.4389	10.853309
82	64744	6513.3289	10.853126
83	65421	6513.2188	10.852943
84	65892	6513.1088	10.852759
85	60783	6512.9987	10.852576
86	53669	6512.8887	10.852393
87	48701	6512.7787	10.852209
88	44158	6512.6686	10.852026
89	38439	6512.5586	10.851842
90	35348	6512.4485	10.851659
91	37694	6512.3385	10.851476
92	40916	6512.2285	10.851292
93	39667	6512.1184	10.851109
94	37453	6512.0084	10.850926
95	43412	6511.8983	10.850742
96	60619	6511.7883	10.850559
97	82080	6511.6783	10.850376
98	97423	6511.5682	10.850192
99	100669	6511.4582	10.850009
100	93590	6511.3481	10.849826
101	84821	6511.2381	10.849642
102	83520	6511.1281	10.849459
103	90325	6511.0180	10.849275
104	95921	6510.9080	10.849092
105	91168	6510.7980	10.848909
106	76654	6510.6879	10.848725
107	60225	6510.5779	10.848542
108	48412	6510.4678	10.848359
109	43249	6510.3578	10.848175
110	43704	6510.2478	10.847992
111	46221	6510.1377	10.847809
112	47321	6510.0277	10.847625
113	49955	6509.9176	10.847442
114	62856	6509.8076	10.847259
115	87455	6509.6976	10.847075
116	109228	6509.5875	10.846892
117	110608	6509.4775	10.846708
118	91687	6509.3674	10.846525
119	70060	6509.2574	10.846342
120	59529	6509.1474	10.846158
121	56981	6509.0373	10.845975
122	52740	6508.9273	10.845792
123	46092	6508.8172	10.845608
124	44759	6508.7072	10.845425
125	52992	6508.5972	10.845242
126	65630	6508.4871	10.845058
127	73214	6508.3771	10.844875
128	70268	6508.2670	10.844692
129	59517	6508.1570	10.844508
130	49536	6508.0470	10.844325
131	46863	6507.9369	10.844141
132	49424	6507.8269	10.843958
133	49442	6507.7168	10.843775
134	43123	6507.6068	10.843591
135	34513	6507.4968	10.843408
136	29076	6507.3867	10.843225
137	27704	6507.2767	10.843041
138	29448	6507.1667	10.842858
139	35877	6507.0566	10.842675
140	48132	6506.9466	10.842491
141	62245	6506.8365	10.842308
142	72645	6506.7265	10.842124
143	79152	6506.6165	10.841941
144	85192	6506.5064	10.841758
145	89689	6506.3964	10.841574
146	87582	6506.2863	10.841391
147	80071	6506.1763	10.841208
148	76700	6506.0663	10.841024
149	81762	6505.9562	10.840841
150	85022	6505.8462	10.840658
151	74957	6505.7361	10.840474
152	57852	6505.6261	10.840291
153	52109	6505.5161	10.840108
154	62095	6505.4060	10.839924
155	69734	6505.2960	10.839741
156	58689	6505.1859	10.839557
157	37196	6505.0759	10.839374
158	26770	6504.9659	10.839191
159	34737	6504.8558	10.839007
160	49814	6504.7458	10.838824
161	60971	6504.6357	10.838641
162	66974	6504.5257	10.838457
163	67803	6504.4157	10.838274
164	61577	6504.3056	10.838091
165	54141	6504.1956	10.837907
166	57732	6504.0856	10.837724
167	72498	6503.9755	10.837541
168	81329	6503.8655	10.837357
169	73229	6503.7554	10.837174
170	61511	6503.6454	10.836990
171	65344	6503.5354	10.836807
172	80345	6503.4253	10.836624
173	83514	6503.3153	10.836440
174	65795	6503.2052	10.836257
175	44314	6503.0952	10.836074
176	39074	6502.9852	10.835890
177	49743	6502.8751	10.835707
178	61234	6502.7651	10.835524
179	63364	6502.6550	10.835340
180	58469	6502.5450	10.835157
181	54960	6502.4350	10.834974
182	58947	6502.3249	10.834790
183	69130	6502.2149	10.834607
184	76803	6502.1048	10.834423
185	73723	6501.9948	10.834240
186	61800	6501.8848	10.834057
187	51162	6501.7747	10.833873
188	47309	6501.6647	10.833690
189	45258	6501.5546	10.833507
190	39176	6501.4446	10.833323
191	32691	6501.3346	10.833140
192	34659	6501.2245	10.832957
193	46732	6501.1145	10.832773
194	59281	6501.0044	10.832590
195	60277	6500.8944	10.832407
196	47984	6500.7844	10.832223
197	35399	6500.6743	10.832040
198	39952	6500.5643	10.831856
199	64816	6500.4543	10.831673
200	91596	6500.3442	10.831490
201	97064	6500.2342	10.831306
202	77767	6500.1241	10.831123
203	52679	6500.0141	10.830940
204	40871	6499.9041	10.830756
205	42989	6499.7940	10.830573
206	46938	6499.6840	10.830390
207	44898	6499.5739	10.830206
208	39872	6499.4639	10.830023
209	39890	6499.3539	10.829840
210	50184	6499.2438	10.829656
211	67855	6499.1338	10.829473
212	81395	6499.0237	10.829289
213	79793	6498.9137	10.829106
214	65746	6498.8037	10.828923
215	55419	6498.6936	10.828739
216	60983	6498.5836	10.828556
217	77397	6498.4735	10.828373
218	90469	6498.3635	10.828189
219	93220	6498.2535	10.828006
220	88971	6498.1434	10.827823
221	82964	6498.0334	10.827639
222	78255	6497.9233	10.827456
223	77392	6497.8133	10.827272
224	81069	6497.7033	10.827089
225	85788	6497.5932	10.826906
226	88011	6497.4832	10.826722
227	88635	6497.3731	10.826539
228	88027	6497.2631	10.826356
229	80218	6497.1531	10.826172
230	60763	6497.0430	10.825989
231	38946	6496.9330	10.825806
232	31603	6496.8230	10.825622
233	42244	6496.7129	10.825439
234	55268	6496.6029	10.825256
235	55290	6496.4928	10.825072
236	44560	6496.3828	10.824889
237	35796	6496.2728	10.824705
238	35364	6496.1627	10.824522
239	41935	6496.0527	10.824339
240	56101	6495.9426	10.824155
241	79230	6495.8326	10.823972
242	102772	6495.7226	10.823789
243	110562	6495.6125	10.823605
244	97617	6495.5025	10.823422
245	79083	6495.3924	10.823239
246	73192	6495.2824	10.823055
247	80081	6495.1724	10.822872
248	85729	6495.0623	10.822689
249	83603	6494.9523	10.822505
250	81377	6494.8422	10.822322
251	85057	6494.7322	10.822138
252	88473	6494.6222	10.821955
253	85539	6494.5121	10.821772
254	83498	6494.4021	10.821588
255	92321	6494.2920	10.821405
256	105101	6494.1820	10.821222
257	101863	6494.0720	10.821038
258	74673	6493.9619	10.820855
259	39309	6493.8519	10.820672
260	18431	6493.7419	10.820488
261	19933	6493.6318	10.820305
262	34724	6493.5218	10.820122
263	49440	6493.4117	10.819938
264	57755	6493.3017	10.819755
265	63795	6493.1917	10.819571
266	76605	6493.0816	10.819388
267	97166	6492.9716	10.819205
268	111997	6492.8615	10.819021
269	107263	6492.7515	10.818838
270	88249	6492.6415	10.818655
271	73556	6492.5314	10.818471
272	69461	6492.4214	10.818288
273	65110	6492.3113	10.818105
274	57219	6492.2013	10.817921
275	60134	6492.0913	10.817738
276	79167	6491.9812	10.817555
277	92313	6491.8712	10.817371
278	78686	6491.7611	10.817188
279	51947	6491.6511	10.817004
280	41185	6491.5411	10.816821
281	46978	6491.4310	10.816638
282	44499	6491.3210	10.816454
283	27837	6491.2109	10.816271
284	19716	6491.1009	10.816088
285	30727	6490.9909	10.815904
286	40266	6490.8808	10.815721
287	33680	6490.7708	10.815538
288	30843	6490.6607	10.815354
289	53757	6490.5507	10.815171
290	85821	6490.4407	10.814988
291	92534	6490.3306	10.814804
292	72036	6490.2206	10.814621
293	55515	6490.1106	10.814437
294	60041	6490.0005	10.814254
295	69072	6489.8905	10.814071
296	63742	6489.7804	10.813887
297	48797	6489.6704	10.813704
298	37979	6489.5604	10.813521
299	33514	6489.4503	10.813337
300	32119	6489.3403	10.813154
301	36183	6489.2302	10.812971
302	45873	6489.1202	10.812787
303	51603	6489.0102	10.812604
304	47516	6488.9001	10.812420
305	43620	6488.7901	10.812237
306	51139	6488.6800	10.812054
307	62650	6488.5700	10.811870
308	61542	6488.4600	10.811687
309	48075	6488.3499	10.811504
310	41134	6488.2399	10.811320
311	52593	6488.1298	10.811137
312	72302	6488.0198	10.810954
313	82995	6487.9098	10.810770
314	80921	6487.7997	10.810587
315	75656	6487.6897	10.810404
316	74851	6487.5796	10.810220
317	75465	6487.4696	10.810037
318	69186	6487.3596	10.809853
319	53467	6487.2495	10.809670
320	36222	6487.1395	10.809487
321	28564	6487.0295	10.809303
322	32390	6486.9194	10.809120
323	38579	6486.8094	10.808937
324	40121	6486.6993	10.808753
325	41747	6486.5893	10.808570
326	49906	6486.4793	10.808387
327	57923	6486.3692	10.808203
328	52256	6486.2592	10.808020
329	33493	6486.1491	10.807837
330	19299	6486.0391	10.807653
331	22665	6485.9291	10.807470
332	37323	6485.8190	10.807286
333	50220	6485.7090	10.807103
334	58555	6485.5989	10.806920
335	66447	6485.4889	10.806736
336	73347	6485.3789	10.806553
337	76372	6485.2688	10.806370
338	78227	6485.1588	10.806186
339	81431	6485.0487	10.806003
340	78537	6484.9387	10.805820
341	60361	6484.8287	10.805636
342	32548	6484.7186	10.805453
343	11883	6484.6086	10.805270
344	5512	6484.4985	10.805086
345	5399	6484.3885	10.804903
346	5042	6484.2785	10.804719
347	9344	6484.1684	10.804536
348	23102	6484.0584	10.804353
349	40685	6483.9483	10.804169
350	53741	6483.8383	10.803986
351	60518	6483.7283	10.803803
352	61155	6483.6182	10.803619
353	52665	6483.5082	10.803436
354	36890	6483.3982	10.803253
355	25655	6483.2881	10.803069
356	27789	6483.1781	10.802886
357	36105	6483.0680	10.802703
358	37501	6482.9580	10.802519
359	32568	6482.8480	10.802336
360	34424	6482.7379	10.802152
361	49012	6482.6279	10.801969
362	66461	6482.5178	10.801786
363	73414	6482.4078	10.801602
364	66117	6482.2978	10.801419
365	49716	6482.1877	10.801236
366	31519	6482.0777	10.801052
367	17751	6481.9676	10.800869
368	11810	6481.8576	10.800686
369	12347	6481.7476	10.800502
370	14959	6481.6375	10.800319
371	16537	6481.5275	10.800136
372	16218	6481.4174	10.799952
373	13456	6481.3074	10.799769
374	8478	6481.1974	10.799585
375	3706	6481.0873	10.799402
376	1443	6480.9773	10.799219
377	1412	6480.8672	10.799035
378	3643	6480.7572	10.798852
379	11478	6480.6472	10.798669
380	27209	6480.5371	10.798485
381	46605	6480.4271	10.798302
382	62798	6480.3171	10.798119
383	74431	6480.2070	10.797935
384	85084	6480.0970	10.797752
385	95495	6479.9869	10.797569
386	101249	6479.8769	10.797385
387	97972	6479.7669	10.797202
388	85140	6479.6568	10.797018
389	65857	6479.5468	10.796835
390	46307	6479.4367	10.796652
391	33444	6479.3267	10.796468
392	29117	6479.2167	10.796285
393	28521	6479.1066	10.796102
394	27909	6478.9966	10.795918
395	30300	6478.8865	10.795735
396	38908	6478.7765	10.795552
397	49411	6478.6665	10.795368
398	55049	6478.5564	10.795185
399	55841	6478.4464	10.795001
400	56504	6478.3363	10.794818
401	59357	6478.2263	10.794635
402	65410	6478.1163	10.794451
403	76454	6478.0062	10.794268
404	88042	6477.8962	10.794085
405	87793	6477.7861	10.793901
406	71762	6477.6761	10.793718
407	55526	6477.5661	10.793535
408	55124	6477.4560	10.793351
409	63387	6477.3460	10.793168
410	61939	6477.2359	10.792985
411	51368	6477.1259	10.792801
412	48582	6477.0159	10.792618
413	56101	6476.9058	10.792434
414	58235	6476.7958	10.792251
415	51411	6476.6858	10.792068
416	53292	6476.5757	10.791884
417	72034	6476.4657	10.791701
418	89579	6476.3556	10.791518
419	89672	6476.2456	10.791334
420	82541	6476.1356	10.791151
421	84422	6476.0255	10.790968
422	89244	6475.9155	10.790784
423	80408	6475.8054	10.790601
424	58745	6475.6954	10.790418
425	38959	6475.5854	10.790234
426	26935	6475.4753	10.790051
427	19353	6475.3653	10.789867
428	19271	6475.2552	10.789684
429	33235	6475.1452	10.789501
430	55919	6475.0352	10.789317
431	73663	6474.9251	10.789134
432	81406	6474.8151	10.788951
433	83478	6474.7050	10.788767
434	81881	6474.5950	10.788584
435	76872	6474.4850	10.788401
436	74250	6474.3749	10.788217
437	77929	6474.2649	10.788034
438	79601	6474.1548	10.787851
439	69840	6474.0448	10.787667
440	55069	6473.9348	10.787484
441	48884	6473.8247	10.787300
442	51137	6473.7147	10.787117
443	51259	6473.6047	10.786934
444	48437	6473.4946	10.786750
445	51972	6473.3846	10.786567
446	64332	6473.2745	10.786384
447	79925	6473.1645	10.786200
448	97363	6473.0545	10.786017
449	115754	6472.9444	10.785834
450	122763	6472.8344	10.785650
451	106669	6472.7243	10.785467
452	79041	6472.6143	10.785284
453	64374	6472.5043	10.785100
454	66641	6472.3942	10.784917
455	67272	6472.2842	10.784733
456	57303	6472.1741	10.784550
457	47960	6472.0641	10.784367
458	45704	6471.9541	10.784183
459	42234	6471.8440	10.784000
460	37322	6471.7340	10.783817
461	46239	6471.6239	10.783633
462	71851	6471.5139	10.783450
463	92143	6471.4039	10.783267
464	90764	6471.2938	10.783083
465	79562	6471.1838	10.782900
466	74423	6471.0737	10.782717
467	68886	6470.9637	10.782533
468	52265	6470.8537	10.782350
469	36897	6470.7436	10.782166
470	43305	6470.6336	10.781983
471	68468	6470.5235	10.781800
472	90763	6470.4135	10.781616
473	98973	6470.3035	10.781433
474	97055	6470.1934	10.781250
475	87981	6470.0834	10.781066
476	73478	6469.9734	10.780883
477	63643	6469.8633	10.780700
478	65887	6469.7533	10.780516
479	68535	6469.6432	10.780333
480	56310	6469.5332	10.780149
481	38257	6469.4232	10.779966
482	36956	6469.3131	10.779783
483	50709	6469.2031	10.779599
484	52376	6469.0930	10.779416
485	31860	6468.9830	10.779233
486	15020	6468.8730	10.779049
487	26954	6468.7629	10.778866
488	55671	6468.6529	10.778683
489	70053	6468.5428	10.778499
490	62418	6468.4328	10.778316
491	54217	6468.3228	10.778133
492	63067	6468.2127	10.777949
493	80933	6468.1027	10.777766
494	88422	6467.9926	10.777582
495	79378	6467.8826	10.777399
496	63843	6467.7726	10.777216
497	51497	6467.6625	10.777032
498	41232	6467.5525	10.776849
499	29757	6467.4424	10.776666
500	23677	6467.3324	10.776482
501	33632	6467.2224	10.776299
502	56174	6467.1123	10.776116
503	71202	6467.0023	10.775932
504	63461	6466.8923	10.775749
505	40485	6466.7822	10.775566
506	22906	6466.6722	10.775382
507	21973	6466.5621	10.775199
508	33029	6466.4521	10.775015
509	45558	6466.3421	10.774832
510	51162	6466.2320	10.774649
511	45825	6466.1220	10.774465
512	33751	6466.0119	10.774282
513	26843	6465.9019	10.774099
514	31818	6465.7919	10.773915
515	39665	6465.6818	10.773732
516	36183	6465.5718	10.773549
517	21112	6465.4617	10.773365
518	8196	6465.3517	10.773182
519	7599	6465.2417	10.772999
520	17001	6465.1316	10.772815
521	29668	6465.0216	10.772632
522	42739	6464.9115	10.772448
523	56497	6464.8015	10.772265
524	71419	6464.6915	10.772082
525	85535	6464.5814	10.771898
526	90855	6464.4714	10.771715
527	77494	6464.3613	10.771532
528	48623	6464.2513	10.771348
529	24896	6464.1413	10.771165
530	22938	6464.0312	10.770982
531	34288	6463.9212	10.770798
532	38517	6463.8111	10.770615
533	32776	6463.7011	10.770432
534	32255	6463.5911	10.770248
535	42773	6463.4810	10.770065
536	51401	6463.3710	10.769881
537	48145	6463.2610	10.769698
538	40295	6463.1509	10.769515
539	38387	6463.0409	10.769331
540	41814	6462.9308	10.769148
541	46201	6462.8208	10.768965
542	52977	6462.7108	10.768781
543	62787	6462.6007	10.768598
544	68761	6462.4907	10.768415
545	64405	6462.3806	10.768231
546	51172	6462.2706	10.768048
547	33557	6462.1606	10.767865
548	15818	6462.0505	10.767681
549	7399	6461.9405	10.767498
550	19043	6461.8304	10.767314
551	46233	6461.7204	10.767131
552	68658	6461.6104	10.766948
553	75478	6461.5003	10.766764
554	79608	6461.3903	10.766581
555	95845	6461.2802	10.766398
556	115837	6461.1702	10.766214
557	119269	6461.0602	10.766031
558	102515	6460.9501	10.765848
559	81413	6460.8401	10.765664
560	69814	6460.7300	10.765481
561	69038	6460.6200	10.765297
562	75255	6460.5100	10.765114
563	83459	6460.3999	10.764931
564	85166	6460.2899	10.764747
565	75344	6460.1799	10.764564
566	62482	6460.0698	10.764381
567	60299	6459.9598	10.764197
568	68002	6459.8497	10.764014
569	69740	6459.7397	10.763831
570	56250	6459.6297	10.763647
571	36955	6459.5196	10.763464
572	26507	6459.4096	10.763281
573	27914	6459.2995	10.763097
574	34214	6459.1895	10.762914
575	40255	6459.0795	10.762730
576	46447	6458.9694	10.762547
577	54075	6458.8594	10.762364
578	62183	6458.7493	10.762180
579	69158	6458.6393	10.761997
580	75522	6458.5293	10.761814
581	84280	6458.4192	10.761630
582	96349	6458.3092	10.761447
583	104362	6458.1991	10.761264
584	95725	6458.0891	10.761080
585	67966	6457.9791	10.760897
586	38414	6457.8690	10.760714
587	30022	6457.7590	10.760530
588	46088	6457.6489	10.760347
589	66303	6457.5389	10.760163
590	70601	6457.4289	10.759980
591	60268	6457.3188	10.759797
592	50880	6457.2088	10.759613
593	50746	6457.0987	10.759430
594	54516	6456.9887	10.759247
595	55597	6456.8787	10.759063
596	54952	6456.7686	10.758880
597	54440	6456.6586	10.758697
598	49501	6456.5486	10.758513
599	36660	6456.4385	10.758330
600	24822	6456.3285	10.758147
601	28611	6456.2184	10.757963
602	47943	6456.1084	10.757780
603	63473	6455.9984	10.757596
604	59088	6455.8883	10.757413
605	42382	6455.7783	10.757230
606	34150	6455.6682	10.757046
607	42275	6455.5582	10.756863
608	56437	6455.4482	10.756680
609	65592	6455.3381	10.756496
610	67943	6455.2281	10.756313
611	63696	6455.1180	10.756130
612	52364	6455.0080	10.755946
613	41608	6454.8980	10.755763
614	44960	6454.7879	10.755580
615	62828	6454.6779	10.755396
616	77000	6454.5678	10.755213
617	73373	6454.4578	10.755029
618	60477	6454.3478	10.754846
619	55633	6454.2377	10.754663
620	62357	6454.1277	10.754479
621	73573	6454.0176	10.754296
622	87989	6453.9076	10.754113
623	107143	6453.7976	10.753929
624	121397	6453.6875	10.753746
625	117071	6453.5775	10.753563
626	97983	6453.4675	10.753379
627	84071	6453.3574	10.753196
628	85272	6453.2474	10.753013
629	90585	6453.1373	10.752829
630	87569	6453.0273	10.752646
631	79533	6452.9173	10.752462
632	76112	6452.8072	10.752279
633	77638	6452.6972	10.752096
634	78085	6452.5871	10.751912
635	75809	6452.4771	10.751729
636	71410	6452.3671	10.751546
637	60086	6452.2570	10.751362
638	37061	6452.1470	10.751179
639	9858	6452.0369	10.750996
640	-4419	6451.9269	10.750812
641	2531	6451.8169	10.750629
642	20070	6451.7068	10.750445
643	30613	6451.5968	10.750262
644	28269	6451.4867	10.750079
645	21014	6451.3767	10.749895
646	16204	6451.2667	10.749712
647	11186	6451.1566	10.749529
648	1711	6451.0466	10.749345
649	-6490	6450.9365	10.749162
650	-2754	6450.8265	10.748979
651	13622	6450.7165	10.748795
652	32197	6450.6064	10.748612
653	45697	6450.4964	10.748429
654	56090	6450.3863	10.748245
655	63950	6450.2763	10.748062
656	62877	6450.1663	10.747878
657	51314	6450.0562	10.747695
658	40071	6449.9462	10.747512
659	38703	6449.8362	10.747328
660	42206	6449.7261	10.747145
661	41795	6449.6161	10.746962
662	41569	6449.5060	10.746778
663	51089	6449.3960	10.746595
664	66062	6449.2860	10.746412
665	71413	6449.1759	10.746228
666	62773	6449.0659	10.746045
667	50636	6448.9558	10.745862
668	41975	6448.8458	10.745678
669	31672	6448.7358	10.745495
670	16335	6448.6257	10.745311
671	4387	6448.5157	10.745128
672	5642	6448.4056	10.744945
673	18635	6448.2956	10.744761
674	33532	6448.1856	10.744578
675	41609	6448.0755	10.744395
676	38877	6447.9655	10.744211
677	27244	6447.8554	10.744028
678	15588	6447.7454	10.743845
679	13796	6447.6354	10.743661
680	22463	6447.5253	10.743478
681	32609	6447.4153	10.743295
682	36307	6447.3052	10.743111
683	32989	6447.1952	10.742928
684	26828	6447.0852	10.742744
685	24412	6446.9751	10.742561
686	32468	6446.8651	10.742378
687	48997	6446.7551	10.742194
688	59663	6446.6450	10.742011
689	54382	6446.5350	10.741828
690	44811	6446.4249	10.741644
691	50306	6446.3149	10.741461
692	67108	6446.2049	10.741278
693	69846	6446.0948	10.741094
694	47965	6445.9848	10.740911
695	21921	6445.8747	10.740728
696	14561	6445.7647	10.740544
697	23815	6445.6547	10.740361
698	35530	6445.5446	10.740177
699	46991	6445.4346	10.739994
700	61554	6445.3245	10.739811
701	72524	6445.2145	10.739627
702	71477	6445.1045	10.739444
703	66046	6444.9944	10.739261
704	71924	6444.8844	10.739077
705	90188	6444.7743	10.738894
706	107206	6444.6643	10.738711
707	114237	6444.5543	10.738527
708	113075	6444.4442	10.738344
709	104582	6444.3342	10.738161
710	87100	6444.2241	10.737977
711	67372	6444.1141	10.737794
712	58865	6444.0041	10.737610
713	64651	6443.8940	10.737427
714	71815	6443.7840	10.737244
715	66952	6443.6739	10.737060
716	50138	6443.5639	10.736877
717	31270	6443.4539	10.736694
718	20142	6443.3438	10.736510
719	22927	6443.2338	10.736327
720	41264	6443.1238	10.736144
721	69365	6443.0137	10.735960
722	95090	6442.9037	10.735777
723	108187	6442.7936	10.735594
724	108211	6442.6836	10.735410
725	103654	6442.5736	10.735227
726	102559	6442.4635	10.735043
727	103323	6442.3535	10.734860
728	97481	6442.2434	10.734677
729	84638	6442.1334	10.734493
730	79153	6442.0234	10.734310
731	91825	6441.9133	10.734127
732	108400	6441.8033	10.733943
733	102672	6441.6932	10.733760
734	73463	6441.5832	10.733577
735	49398	6441.4732	10.733393
736	48111	6441.3631	10.733210
737	51084	6441.2531	10.733026
738	35605	6441.1430	10.732843
739	12990	6441.0330	10.732660
740	10106	6440.9230	10.732476
741	24557	6440.8129	10.732293
742	28046	6440.7029	10.732110
743	11708	6440.5928	10.731926
744	-1267	6440.4828	10.731743
745	6857	6440.3728	10.731560
746	24307	6440.2627	10.731376
747	33186	6440.1527	10.731193
748	35141	6440.0427	10.731010
749	40523	6439.9326	10.730826
750	49005	6439.8226	10.730643
751	55159	6439.7125	10.730459
752	60749	6439.6025	10.730276
753	68039	6439.4925	10.730093
754	70674	6439.3824	10.729909
755	63046	6439.2724	10.729726
756	50342	6439.1623	10.729543
757	39100	6439.0523	10.729359
758	27204	6438.9423	10.729176
759	14631	6438.8322	10.728993
760	14251	6438.7222	10.728809
761	36576	6438.6121	10.728626
762	68988	6438.5021	10.728443
763	85899	6438.3921	10.728259
764	79577	6438.2820	10.728076
765	68524	6438.1720	10.727892
766	73293	6438.0619	10.727709
767	93287	6437.9519	10.727526
768	110165	6437.8419	10.727342
769	107587	6437.7318	10.727159
770	85226	6437.6218	10.726976
771	57883	6437.5117	10.726792
772	42843	6437.4017	10.726609
773	45509	6437.2917	10.726426
774	56672	6437.1816	10.726242
775	64483	6437.0716	10.726059
776	66834	6436.9615	10.725876
777	69712	6436.8515	10.725692
778	76157	6436.7415	10.725509
779	80958	6436.6314	10.725325
780	76200	6436.5214	10.725142
781	60081	6436.4114	10.724959
782	40388	6436.3013	10.724775
783	29290	6436.1913	10.724592
784	33312	6436.0812	10.724409
785	48704	6435.9712	10.724225
786	67404	6435.8612	10.724042
787	84097	6435.7511	10.723859
788	94045	6435.6411	10.723675
789	89842	6435.5310	10.723492
790	69243	6435.4210	10.723309
791	43609	6435.3110	10.723125
792	28704	6435.2009	10.722942
793	28310	6435.0909	10.722758
794	36446	6434.9808	10.722575
795	51917	6434.8708	10.722392
796	74994	6434.7608	10.722208
797	90942	6434.6507	10.722025
798	78533	6434.5407	10.721842
799	42834	6434.4306	10.721658
800	19576	6434.3206	10.721475
801	32961	6434.2106	10.721292
802	64408	6434.1005	10.721108
803	78957	6433.9905	10.720925
804	69624	6433.8804	10.720742
805	57719	6433.7704	10.720558
806	59536	6433.6604	10.720375
807	73019	6433.5503	10.720191
808	90883	6433.4403	10.720008
809	105950	6433.3303	10.719825
810	105871	6433.2202	10.719641
811	82796	6433.1102	10.719458
812	49389	6433.0001	10.719275
813	28120	6432.8901	10.719091
814	23888	6432.7801	10.718908
815	24139	6432.6700	10.718725
816	25985	6432.5600	10.718541
817	42120	6432.4499	10.718358
818	74086	6432.3399	10.718174
819	100011	6432.2299	10.717991
820	100387	6432.1198	10.717808
821	81678	6432.0098	10.717624
822	63214	6431.8997	10.717441
823	53039	6431.7897	10.717258
824	48228	6431.6797	10.717074
825	48414	6431.5696	10.716891
826	55953	6431.4596	10.716708
827	69256	6431.3495	10.716524
828	86000	6431.2395	10.716341
829	105875	6431.1295	10.716158
830	120682	6431.0194	10.715974
831	111439	6430.9094	10.715791
832	69939	6430.7993	10.715607
833	18167	6430.6893	10.715424
834	-9101	6430.5793	10.715241
835	-862	6430.4692	10.715057
836	22576	6430.3592	10.714874
837	37831	6430.2491	10.714691
838	41418	6430.1391	10.714507
839	42634	6430.0291	10.714324
840	46192	6429.9190	10.714141
841	49147	6429.8090	10.713957
842	48591	6429.6990	10.713774
843	46208	6429.5889	10.713591
844	47150	6429.4789	10.713407
845	55745	6429.3688	10.713224
846	69218	6429.2588	10.713040
847	77033	6429.1488	10.712857
848	72703	6429.0387	10.712674
849	65115	6428.9287	10.712490
850	68411	6428.8186	10.712307
851	78894	6428.7086	10.712124
852	74059	6428.5986	10.711940
853	42249	6428.4885	10.711757
854	3413	6428.3785	10.711574
855	-11432	6428.2684	10.711390
856	3635	6428.1584	10.711207
857	26473	6428.0484	10.711024
858	37778	6427.9383	10.710840
859	40579	6427.8283	10.710657
860	45819	6427.7182	10.710473
861	52139	6427.6082	10.710290
862	49614	6427.4982	10.710107
863	36412	6427.3881	10.709923
864	22080	6427.2781	10.709740
865	16768	6427.1680	10.709557
866	23466	6427.0580	10.709373
867	38216	6426.9480	10.709190
868	52463	6426.8379	10.709007
869	58275	6426.7279	10.708823
870	56615	6426.6179	10.708640
871	56777	6426.5078	10.708457
872	62105	6426.3978	10.708273
873	61837	6426.2877	10.708090
874	45760	6426.1777	10.707906
875	22247	6426.0677	10.707723
876	10609	6425.9576	10.707540
877	18001	6425.8476	10.707356
878	35273	6425.7375	10.707173
879	53156	6425.6275	10.706990
880	68400	6425.5175	10.706806
881	74647	6425.4074	10.706623
882	64559	6425.2974	10.706440
883	45312	6425.1873	10.706256
884	35149	6425.0773	10.706073
885	37473	6424.9673	10.705890
886	34495	6424.8572	10.705706
887	15870	6424.7472	10.705523
888	-3236	6424.6371	10.705339
889	-5823	6424.5271	10.705156
890	1187	6424.4171	10.704973
891	2042	6424.3070	10.704789
892	-783	6424.1970	10.704606
893	4318	6424.0869	10.704423
894	11906	6423.9769	10.704239
895	6866	6423.8669	10.704056
896	-5634	6423.7568	10.703873
897	-1442	6423.6468	10.703689
898	28822	6423.5367	10.703506
899	66235	6423.4267	10.703322
900	86584	6423.3167	10.703139
901	81301	6423.2066	10.702956
902	55695	6423.0966	10.702772
903	23929	6422.9866	10.702589
904	5790	6422.8765	10.702406
905	8922	6422.7665	10.702222
906	13218	6422.6564	10.702039
907	-6063	6422.5464	10.701856
908	-37913	6422.4364	10.701672
909	-43463	6422.3263	10.701489
910	-10355	6422.2163	10.701306
911	28213	6422.1062	10.701122
912	41158	6421.9962	10.700939
913	38998	6421.8862	10.700755
914	46746	6421.7761	10.700572
915	61928	6421.6661	10.700389
916	65467	6421.5560	10.700205
917	56603	6421.4460	10.700022
918	48477	6421.3360	10.699839
919	40055	6421.2259	10.699655
920	20964	6421.1159	10.699472
921	-1203	6421.0058	10.699289
922	-5498	6420.8958	10.699105
923	11407	6420.7858	10.698922
924	31956	6420.6757	10.698739
925	44728	6420.5657	10.698555
926	52325	6420.4556	10.698372
927	52826	6420.3456	10.698188
928	38440	6420.2356	10.698005
929	17227	6420.1255	10.697822
930	12062	6420.0155	10.697638
931	28467	6419.9055	10.697455
932	43831	6419.7954	10.697272
933	40478	6419.6854	10.697088
934	32252	6419.5753	10.696905
935	43329	6419.4653	10.696722
936	72189	6419.3553	10.696538
937	91837	6419.2452	10.696355
938	81268	6419.1352	10.696172
939	46927	6419.0251	10.695988
940	15723	6418.9151	10.695805
941	11458	6418.8051	10.695621
942	33744	6418.6950	10.695438
943	57724	6418.5850	10.695255
944	60442	6418.4749	10.695071
945	47107	6418.3649	10.694888
946	41887	6418.2549	10.694705
947	54167	6418.1448	10.694521
948	69476	6418.0348	10.694338
949	76162	6417.9247	10.694155
950	81315	6417.8147	10.693971
951	90154	6417.7047	10.693788
952	88385	6417.5946	10.693605
953	63303	6417.4846	10.693421
954	30890	6417.3745	10.693238
955	21194	6417.2645	10.693054
956	40292	6417.1545	10.692871
957	64300	6417.0444	10.692688
958	71208	6416.9344	10.692504
959	63216	6416.8243	10.692321
960	54511	6416.7143	10.692138
961	50319	6416.6043	10.691954
962	45976	6416.4942	10.691771
963	39818	6416.3842	10.691588
964	38383	6416.2742	10.691404
965	47671	6416.1641	10.691221
966	62537	6416.0541	10.691038
967	69384	6415.9440	10.690854
968	62645	6415.8340	10.690671
969	54333	6415.7240	10.690487
970	58545	6415.6139	10.690304
971	68852	6415.5039	10.690121
972	65289	6415.3938	10.689937
973	46581	6415.2838	10.689754
974	37408	6415.1738	10.689571
975	52346	6415.0637	10.689387
976	69407	6414.9537	10.689204
977	58698	6414.8436	10.689021
978	26603	6414.7336	10.688837
979	8003	6414.6236	10.688654
980	18347	6414.5135	10.688470
981	37679	6414.4035	10.688287
982	44638	6414.2934	10.688104
983	42291	6414.1834	10.687920
984	41225	6414.0734	10.687737
985	38585	6413.9633	10.687554
986	29783	6413.8533	10.687370
987	26030	6413.7432	10.687187
988	41162	6413.6332	10.687004
989	67913	6413.5232	10.686820
990	84640	6413.4131	10.686637
991	83408	6413.3031	10.686454
992	76718	6413.1931	10.686270
993	76021	6413.0830	10.686087
994	77520	6412.9730	10.685903
995	73111	6412.8629	10.685720
996	63686	6412.7529	10.685537
997	53985	6412.6429	10.685353
998	41999	6412.5328	10.685170
999	23133	6412.4228	10.684987
1000	2127	6412.3127	10.684803
1001	-9063	6412.2027	10.684620
1002	-7753	6412.0927	10.684437
1003	-7488	6411.9826	10.684253
1004	-22429	6411.8726	10.684070
1005	-48397	6411.7625	10.683887
1006	-66689	6411.6525	10.683703
1007	-65950	6411.5425	10.683520
1008	-52015	6411.4324	10.683336
1009	-34490	6411.3224	10.683153
1010	-13655	6411.2123	10.682970
1011	12162	6411.1023	10.682786
1012	34508	6410.9923	10.682603
1013	41914	6410.8822	10.682420
1014	36300	6410.7722	10.682236
1015	31140	6410.6621	10.682053
1016	33869	6410.5521	10.681870
1017	40851	6410.4421	10.681686
1018	49795	6410.3320	10.681503
1019	63789	6410.2220	10.681320
1020	78775	6410.1119	10.681136
1021	80323	6410.0019	10.680953
1022	62515	6409.8919	10.680769
1023	41082	6409.7818	10.680586
1024	36622	6409.6718	10.680403
1025	49277	6409.5618	10.680219
1026	60188	6409.4517	10.680036
1027	55395	6409.3417	10.679853
1028	38703	6409.2316	10.679669
1029	21411	6409.1216	10.679486
1030	8632	6409.0116	10.679303
1031	-1028	6408.9015	10.679119
1032	-7757	6408.7915	10.678936
1033	-7020	6408.6814	10.678753
1034	6235	6408.5714	10.678569
1035	30463	6408.4614	10.678386
1036	55522	6408.3513	10.678202
1037	69990	6408.2413	10.678019
1038	69860	6408.1312	10.677836
1039	56908	6408.0212	10.677652
1040	31502	6407.9112	10.677469
1041	-3839	6407.8011	10.677286
1042	-33603	6407.6911	10.677102
1043	-35206	6407.5810	10.676919
1044	-3767	6407.4710	10.676736
1045	38052	6407.3610	10.676552
1046	63489	6407.2509	10.676369
1047	66945	6407.1409	10.676186
1048	57777	6407.0308	10.676002
1049	40682	6406.9208	10.675819
1050	17380	6406.8108	10.675635
1051	-434	6406.7007	10.675452
1052	576	6406.5907	10.675269
1053	15555	6406.4807	10.675085
1054	27205	6406.3706	10.674902
1055	31327	6406.2606	10.674719
1056	39094	6406.1505	10.674535
1057	52629	6406.0405	10.674352
1058	58264	6405.9305	10.674169
1059	50284	6405.8204	10.673985
1060	42292	6405.7104	10.673802
1061	44712	6405.6003	10.673619
1062	47487	6405.4903	10.673435
1063	37831	6405.3803	10.673252
1064	21575	6405.2702	10.673068
1065	13656	6405.1602	10.672885
1066	19125	6405.0501	10.672702
1067	36108	6404.9401	10.672518
1068	63789	6404.8301	10.672335
1069	91271	6404.7200	10.672152
1070	92528	6404.6100	10.671968
1071	55928	6404.4999	10.671785
1072	11567	6404.3899	10.671602
1073	3911	6404.2799	10.671418
1074	37107	6404.1698	10.671235
1075	69903	6404.0598	10.671051
1076	67754	6403.9497	10.670868
1077	38560	6403.8397	10.670685
1078	10925	6403.7297	10.670501
1079	-1733	6403.6196	10.670318
1080	-3780	6403.5096	10.670135
1081	-633	6403.3995	10.669951
1082	5896	6403.2895	10.669768
1083	14367	6403.1795	10.669585
1084	26098	6403.0694	10.669401
1085	43508	6402.9594	10.669218
1086	59673	6402.8494	10.669035
1087	60167	6402.7393	10.668851
1088	43279	6402.6293	10.668668
1089	26714	6402.5192	10.668484
1090	23765	6402.4092	10.668301
1091	24290	6402.2992	10.668118
1092	12840	6402.1891	10.667934
1093	-4174	6402.0791	10.667751
1094	-6579	6401.9690	10.667568
1095	9132	6401.8590	10.667384
1096	24500	6401.7490	10.667201
1097	24129	6401.6389	10.667018
1098	11797	6401.5289	10.666834
1099	149	6401.4188	10.666651
1100	-3606	6401.3088	10.666468
1101	815	6401.1988	10.666284
1102	9482	6401.0887	10.666101
1103	15403	6400.9787	10.665917
1104	14314	6400.8686	10.665734
1105	10713	6400.7586	10.665551
1106	12002	6400.6486	10.665367
1107	17862	6400.5385	10.665184
1108	23129	6400.4285	10.665001
1109	28545	6400.3184	10.664817
1110	38006	6400.2084	10.664634
1111	46813	6400.0984	10.664451
1112	45525	6399.9883	10.664267
1113	36439	6399.8783	10.664084
1114	33060	6399.7683	10.663901
1115	40673	6399.6582	10.663717
1116	50672	6399.5482	10.663534
1117	57575	6399.4381	10.663350
1118	66527	6399.3281	10.663167
1119	77861	6399.2181	10.662984
1120	80437	6399.1080	10.662800
1121	70802	6398.9980	10.662617
1122	63743	6398.8879	10.662434
1123	69786	6398.7779	10.662250
1124	76031	6398.6679	10.662067
1125	67589	6398.5578	10.661884
1126	56873	6398.4478	10.661700
1127	67991	6398.3377	10.661517
1128	96420	6398.2277	10.661334
1129	109820	6398.1177	10.661150
1130	92976	6398.0076	10.660967
1131	69060	6397.8976	10.660783
1132	66269	6397.7875	10.660600
1133	81601	6397.6775	10.660417
1134	91029	6397.5675	10.660233
1135	82089	6397.4574	10.660050
1136	61558	6397.3474	10.659867
1137	39751	6397.2373	10.659683
1138	22342	6397.1273	10.659500
1139	13396	6397.0173	10.659317
1140	13381	6396.9072	10.659133
1141	15635	6396.7972	10.658950
1142	14017	6396.6871	10.658767
1143	11145	6396.5771	10.658583
1144	10594	6396.4671	10.658400
1145	6720	6396.3570	10.658216
1146	-5608	6396.2470	10.658033
1147	-15778	6396.1370	10.657850
1148	-7900	6396.0269	10.657666
1149	14147	6395.9169	10.657483
1150	29444	6395.8068	10.657300
1151	31527	6395.6968	10.657116
1152	39238	6395.5868	10.656933
1153	66639	6395.4767	10.656750
1154	97855	6395.3667	10.656566
1155	106643	6395.2566	10.656383
1156	90598	6395.1466	10.656199
1157	69386	6395.0366	10.656016
1158	56138	6394.9265	10.655833
1159	49322	6394.8165	10.655649
1160	50366	6394.7064	10.655466
1161	67636	6394.5964	10.655283
1162	96447	6394.4864	10.655099
1163	112864	6394.3763	10.654916
1164	100181	6394.2663	10.654733
1165	71464	6394.1562	10.654549
1166	53420	6394.0462	10.654366
1167	54254	6393.9362	10.654183
1168	60125	6393.8261	10.653999
1169	59989	6393.7161	10.653816
1170	59884	6393.6060	10.653632
1171	69088	6393.4960	10.653449
1172	82277	6393.3860	10.653266
1173	83134	6393.2759	10.653082
1174	63499	6393.1659	10.652899
1175	34424	6393.0559	10.652716
1176	17657	6392.9458	10.652532
1177	26327	6392.8358	10.652349
1178	52937	6392.7257	10.652166
1179	76196	6392.6157	10.651982
1180	80972	6392.5057	10.651799
1181	72163	6392.3956	10.651616
1182	68869	6392.2856	10.651432
1183	84954	6392.1755	10.651249
1184	114486	6392.0655	10.651065
1185	134870	6391.9555	10.650882
1186	126070	6391.8454	10.650699
1187	90616	6391.7354	10.650515
1188	54396	6391.6253	10.650332
1189	42719	6391.5153	10.650149
1190	55088	6391.4053	10.649965
1191	69032	6391.2952	10.649782
1192	69029	6391.1852	10.649599
1193	62363	6391.0751	10.649415
1194	62824	6390.9651	10.649232
1195	69899	6390.8551	10.649049
1196	73839	6390.7450	10.648865
1197	73013	6390.6350	10.648682
1198	73209	6390.5249	10.648498
1199	73493	6390.4149	10.648315
1200	65928	6390.3049	10.648132
1201	48633	6390.1948	10.647948
1202	28189	6390.0848	10.647765
1203	10393	6389.9747	10.647582
1204	90	6389.8647	10.647398
1205	6845	6389.7547	10.647215
1206	34036	6389.6446	10.647032
1207	61815	6389.5346	10.646848
1208	61241	6389.4246	10.646665
1209	32718	6389.3145	10.646482
1210	11549	6389.2045	10.646298
1211	23274	6389.0944	10.646115
1212	50648	6388.9844	10.645931
1213	61206	6388.8744	10.645748
1214	52394	6388.7643	10.645565
1215	47375	6388.6543	10.645381
1216	55516	6388.5442	10.645198
1217	62572	6388.4342	10.645015
1218	59167	6388.3242	10.644831
1219	55059	6388.2141	10.644648
1220	59648	6388.1041	10.644465
1221	67463	6387.9940	10.644281
1222	70602	6387.8840	10.644098
1223	69891	6387.7740	10.643915
1224	65940	6387.6639	10.643731
1225	53676	6387.5539	10.643548
1226	34693	6387.4438	10.643364
1227	21455	6387.3338	10.643181
1228	19255	6387.2238	10.642998
1229	16749	6387.1137	10.642814
1230	6204	6387.0037	10.642631
1231	364	6386.8936	10.642448
1232	13489	6386.7836	10.642264
1233	35318	6386.6736	10.642081
1234	42442	6386.5635	10.641898
1235	30700	6386.4535	10.641714
1236	17761	6386.3434	10.641531
1237	15157	6386.2334	10.641347
1238	16579	6386.1234	10.641164
1239	15791	6386.0133	10.640981
1240	16952	6385.9033	10.640797
1241	20466	6385.7933	10.640614
1242	16042	6385.6832	10.640431
1243	1096	6385.5732	10.640247
1244	-7633	6385.4631	10.640064
1245	5094	6385.3531	10.639881
1246	29990	6385.2431	10.639697
1247	45937	6385.1330	10.639514
1248	49628	6385.0230	10.639331
1249	56152	6384.9129	10.639147
1250	71367	6384.8029	10.638964
1251	80251	6384.6929	10.638780
1252	68016	6384.5828	10.638597
1253	41115	6384.4728	10.638414
1254	19768	6384.3627	10.638230
1255	16111	6384.2527	10.638047
1256	25708	6384.1427	10.637864
1257	36095	6384.0326	10.637680
1258	38835	6383.9226	10.637497
1259	36192	6383.8125	10.637314
1260	38877	6383.7025	10.637130
1261	53622	6383.5925	10.636947
1262	71796	6383.4824	10.636764
1263	77090	6383.3724	10.636580
1264	67992	6383.2623	10.636397
1265	64258	6383.1523	10.636213
1266	83141	6383.0423	10.636030
1267	115243	6382.9322	10.635847
1268	134208	6382.8222	10.635663
1269	127188	6382.7122	10.635480
1270	104670	6382.6021	10.635297
1271	81692	6382.4921	10.635113
1272	63037	6382.3820	10.634930
1273	50493	6382.2720	10.634747
1274	50700	6382.1620	10.634563
1275	65225	6382.0519	10.634380
1276	81105	6381.9419	10.634197
1277	83567	6381.8318	10.634013
1278	74938	6381.7218	10.633830
1279	69551	6381.6118	10.633646
1280	70739	6381.5017	10.633463
1281	65428	6381.3917	10.633280
1282	45646	6381.2816	10.633096
1283	24756	6381.1716	10.632913
1284	23170	6381.0616	10.632730
1285	43006	6380.9515	10.632546
1286	66544	6380.8415	10.632363
1287	79114	6380.7314	10.632180
1288	84448	6380.6214	10.631996
1289	93996	6380.5114	10.631813
1290	107972	6380.4013	10.631630
1291	114438	6380.2913	10.631446
1292	105660	6380.1812	10.631263
1293	88342	6380.0712	10.631079
1294	74991	6379.9612	10.630896
1295	69545	6379.8511	10.630713
1296	65489	6379.7411	10.630529
1297	55978	6379.6310	10.630346
1298	41254	6379.5210	10.630163
1299	26530	6379.4110	10.629979
1300	16893	6379.3009	10.629796
1301	15316	6379.1909	10.629613
1302	21557	6379.0809	10.629429
1303	30539	6378.9708	10.629246
1304	34358	6378.8608	10.629063
1305	28657	6378.7507	10.628879
1306	15914	6378.6407	10.628696
1307	1485	6378.5307	10.628512
1308	-11190	6378.4206	10.628329
1309	-20119	6378.3106	10.628146
1310	-23200	6378.2005	10.627962
1311	-20488	6378.0905	10.627779
1312	-15467	6377.9805	10.627596
1313	-10236	6377.8704	10.627412
1314	-1593	6377.7604	10.627229
1315	13708	6377.6503	10.627046
1316	31530	6377.5403	10.626862
1317	43246	6377.4303	10.626679
1318	45000	6377.3202	10.626495
1319	38686	6377.2102	10.626312
1320	25312	6377.1001	10.626129
1321	6163	6376.9901	10.625945
1322	-7958	6376.8801	10.625762
1323	112	6376.7700	10.625579
1324	32630	6376.6600	10.625395
1325	65668	6376.5499	10.625212
1326	71504	6376.4399	10.625029
1327	51944	6376.3299	10.624845
1328	37960	6376.2198	10.624662
1329	52675	6376.1098	10.624479
1330	84791	6375.9998	10.624295
1331	106110	6375.8897	10.624112
1332	107090	6375.7797	10.623928
1333	102872	6375.6696	10.623745
1334	106633	6375.5596	10.623562
1335	111130	6375.4496	10.623378
1336	101892	6375.3395	10.623195
1337	78733	6375.2295	10.623012
1338	55465	6375.1194	10.622828
1339	43383	6375.0094	10.622645
1340	43071	6374.8994	10.622462
1341	48841	6374.7893	10.622278
1342	52450	6374.6793	10.622095
1343	44666	6374.5692	10.621912
1344	23775	6374.4592	10.621728
1345	3728	6374.3492	10.621545
1346	3278	6374.2391	10.621361
1347	22415	6374.1291	10.621178
1348	38626	6374.0190	10.620995
1349	33820	6373.9090	10.620811
1350	18469	6373.7990	10.620628
1351	19666	6373.6889	10.620445
1352	47047	6373.5789	10.620261
1353	78623	6373.4688	10.620078
1354	82416	6373.3588	10.619895
1355	49289	6373.2488	10.619711
1356	3787	6373.1387	10.619528
1357	-17665	6373.0287	10.619345
1358	-2605	6372.9186	10.619161
1359	23181	6372.8086	10.618978
1360	22831	6372.6986	10.618794
1361	-9216	6372.5885	10.618611
1362	-41390	6372.4785	10.618428
1363	-45435	6372.3685	10.618244
1364	-29871	6372.2584	10.618061
1365	-21797	6372.1484	10.617878
1366	-26650	6372.0383	10.617694
1367	-24824	6371.9283	10.617511
1368	-4728	6371.8183	10.617328
1369	21043	6371.7082	10.617144
1370	35946	6371.5982	10.616961
1371	38462	6371.4881	10.616778
1372	33680	6371.3781	10.616594
1373	20759	6371.2681	10.616411
1374	-606	6371.1580	10.616227
1375	-21094	6371.0480	10.616044
1376	-29946	6370.9379	10.615861
1377	-26833	6370.8279	10.615677
1378	-19039	6370.7179	10.615494
1379	-12947	6370.6078	10.615311
1380	-13330	6370.4978	10.615127
1381	-22390	6370.3877	10.614944
1382	-32953	6370.2777	10.614761
1383	-31494	6370.1677	10.614577
1384	-15342	6370.0576	10.614394
1385	2354	6369.9476	10.614211
1386	12598	6369.8375	10.614027
1387	23786	6369.7275	10.613844
1388	43668	6369.6175	10.613660
1389	60533	6369.5074	10.613477
1390	59138	6369.3974	10.613294
1391	46019	6369.2874	10.613110
1392	38795	6369.1773	10.612927
1393	36483	6369.0673	10.612744
1394	24321	6368.9572	10.612560
1395	7278	6368.8472	10.612377
1396	11855	6368.7372	10.612194
1397	45786	6368.6271	10.612010
1398	78874	6368.5171	10.611827
1399	78894	6368.4070	10.611644
1400	50447	6368.2970	10.611460
1401	22560	6368.1870	10.611277
1402	10746	6368.0769	10.611093
1403	8917	6367.9669	10.610910
1404	9869	6367.8568	10.610727
1405	14096	6367.7468	10.610543
1406	20652	6367.6368	10.610360
1407	26176	6367.5267	10.610177
1408	34114	6367.4167	10.609993
1409	51134	6367.3066	10.609810
1410	72293	6367.1966	10.609627
1411	82206	6367.0866	10.609443
1412	74850	6366.9765	10.609260
1413	61161	6366.8665	10.609076
1414	51508	6366.7564	10.608893
1415	40581	6366.6464	10.608710
1416	18969	6366.5364	10.608526
1417	-5928	6366.4263	10.608343
1418	-12045	6366.3163	10.608160
1419	11624	6366.2062	10.607976
1420	47786	6366.0962	10.607793
1421	65369	6365.9862	10.607610
1422	51679	6365.8761	10.607426
1423	25895	6365.7661	10.607243
1424	17354	6365.6561	10.607060
1425	33358	6365.5460	10.606876
1426	55084	6365.4360	10.606693
1427	64614	6365.3259	10.606509
1428	65834	6365.2159	10.606326
1429	73037	6365.1059	10.606143
1430	87791	6364.9958	10.605959
1431	97543	6364.8858	10.605776
1432	93035	6364.7757	10.605593
1433	76406	6364.6657	10.605409
1434	53847	6364.5557	10.605226
1435	31117	6364.4456	10.605043
1436	16569	6364.3356	10.604859
1437	16948	6364.2255	10.604676
1438	26711	6364.1155	10.604493
1439	31401	6364.0055	10.604309
1440	26315	6363.8954	10.604126
1441	22846	6363.7854	10.603942
1442	30707	6363.6753	10.603759
1443	42901	6363.5653	10.603576
1444	46635	6363.4553	10.603392
1445	41879	6363.3452	10.603209
1446	38713	6363.2352	10.603026
1447	40549	6363.1251	10.602842
1448	41500	6363.0151	10.602659
1449	39817	6362.9051	10.602476
1450	42762	6362.7950	10.602292
1451	54328	6362.6850	10.602109
1452	65883	6362.5750	10.601926
1453	65079	6362.4649	10.601742
1454	51119	6362.3549	10.601559
1455	36721	6362.2448	10.601375
1456	35162	6362.1348	10.601192
1457	47340	6362.0248	10.601009
1458	61953	6361.9147	10.600825
1459	67359	6361.8047	10.600642
1460	61679	6361.6946	10.600459
1461	50255	6361.5846	10.600275
1462	36420	6361.4746	10.600092
1463	21084	6361.3645	10.599909
1464	10922	6361.2545	10.599725
1465	16676	6361.1444	10.599542
1466	36767	6361.0344	10.599359
1467	50932	6360.9244	10.599175
1468	41682	6360.8143	10.598992
1469	18432	6360.7043	10.598808
1470	7322	6360.5942	10.598625
1471	16480	6360.4842	10.598442
1472	24624	6360.3742	10.598258
1473	9644	6360.2641	10.598075
1474	-22287	6360.1541	10.597892
1475	-45013	6360.0440	10.597708
1476	-43140	6359.9340	10.597525
1477	-24918	6359.8240	10.597342
1478	-7067	6359.7139	10.597158
1479	4309	6359.6039	10.596975
1480	16048	6359.4938	10.596792
1481	35707	6359.3838	10.596608
1482	59247	6359.2738	10.596425
1483	71169	6359.1637	10.596241
1484	59242	6359.0537	10.596058
1485	29740	6358.9437	10.595875
1486	3870	6358.8336	10.595691
1487	-3096	6358.7236	10.595508
1488	5123	6358.6135	10.595325
1489	15702	6358.5035	10.595141
1490	23183	6358.3935	10.594958
1491	30485	6358.2834	10.594775
1492	38662	6358.1734	10.594591
1493	43472	6358.0633	10.594408
1494	40902	6357.9533	10.594224
1495	30864	6357.8433	10.594041
1496	17325	6357.7332	10.593858
1497	9054	6357.6232	10.593674
1498	16035	6357.5131	10.593491
1499	38153	6357.4031	10.593308
1500	60485	6357.2931	10.593124
1501	67845	6357.1830	10.592941
1502	62224	6357.0730	10.592758
1503	57889	6356.9629	10.592574
1504	61385	6356.8529	10.592391
1505	66485	6356.7429	10.592208
1506	68222	6356.6328	10.592024
1507	69696	6356.5228	10.591841
1508	71867	6356.4127	10.591657
1509	68260	6356.3027	10.591474
1510	56387	6356.1927	10.591291
1511	45272	6356.0826	10.591107
1512	43493	6355.9726	10.590924
1513	46082	6355.8626	10.590741
1514	41626	6355.7525	10.590557
1515	28408	6355.6425	10.590374
1516	16198	6355.5324	10.590191
1517	14729	6355.4224	10.590007
1518	26534	6355.3124	10.589824
1519	48192	6355.2023	10.589641
1520	71727	6355.0923	10.589457
1521	86233	6354.9822	10.589274
1522	84610	6354.8722	10.589090
1523	69536	6354.7622	10.588907
1524	49946	6354.6521	10.588724
1525	33519	6354.5421	10.588540
1526	25558	6354.4320	10.588357
1527	30694	6354.3220	10.588174
1528	48442	6354.2120	10.587990
1529	68447	6354.1019	10.587807
1530	77536	6353.9919	10.587624
1531	73245	6353.8818	10.587440
1532	65631	6353.7718	10.587257
1533	64048	6353.6618	10.587074
1534	65691	6353.5517	10.586890
1535	59425	6353.4417	10.586707
1536	39107	6353.3316	10.586523
1537	11199	6353.2216	10.586340
1538	-11290	6353.1116	10.586157
1539	-22107	6353.0015	10.585973
1540	-26880	6352.8915	10.585790
1541	-32417	6352.7814	10.585607
1542	-34178	6352.6714	10.585423
1543	-21974	6352.5614	10.585240
1544	1907	6352.4513	10.585057
1545	20792	6352.3413	10.584873
1546	24909	6352.2313	10.584690
1547	25074	6352.1212	10.584507
1548	36976	6352.0112	10.584323
1549	59867	6351.9011	10.584140
1550	81139	6351.7911	10.583956
1551	94712	6351.6811	10.583773
1552	101510	6351.5710	10.583590
1553	97126	6351.4610	10.583406
1554	76260	6351.3509	10.583223
1555	49381	6351.2409	10.583040
1556	37166	6351.1309	10.582856
1557	43254	6351.0208	10.582673
1558	47866	6350.9108	10.582490
1559	36179	6350.8007	10.582306
1560	18922	6350.6907	10.582123
1561	14340	6350.5807	10.581940
1562	22463	6350.4706	10.581756
1563	31456	6350.3606	10.581573
1564	39919	6350.2505	10.581389
1565	55062	6350.1405	10.581206
1566	72289	6350.0305	10.581023
1567	75465	6349.9204	10.580839
1568	61187	6349.8104	10.580656
1569	47476	6349.7003	10.580473
1570	50185	6349.5903	10.580289
1571	61349	6349.4803	10.580106
1572	61216	6349.3702	10.579923
1573	45733	6349.2602	10.579739
1574	30784	6349.1502	10.579556
1575	30188	6349.0401	10.579372
1576	40167	6348.9301	10.579189
1577	49696	6348.8200	10.579006
1578	57781	6348.7100	10.578822
1579	70898	6348.6000	10.578639
1580	85204	6348.4899	10.578456
1581	83216	6348.3799	10.578272
1582	55049	6348.2698	10.578089
1583	16202	6348.1598	10.577906
1584	-6533	6348.0498	10.577722
1585	-5206	6347.9397	10.577539
1586	4288	6347.8297	10.577356
1587	8477	6347.7196	10.577172
1588	13478	6347.6096	10.576989
1589	27717	6347.4996	10.576805
1590	40520	6347.3895	10.576622
1591	34706	6347.2795	10.576439
1592	15563	6347.1694	10.576255
1593	8616	6347.0594	10.576072
1594	25807	6346.9494	10.575889
1595	50436	6346.8393	10.575705
1596	62294	6346.7293	10.575522
1597	61679	6346.6192	10.575339
1598	56562	6346.5092	10.575155
1599	40691	6346.3992	10.574972
1600	5006	6346.2891	10.574789
1601	-35357	6346.1791	10.574605
1602	-49132	6346.0690	10.574422
1603	-28258	6345.9590	10.574238
1604	-150	6345.8490	10.574055
1605	7786	6345.7389	10.573872
1606	-580	6345.6289	10.573688
1607	-6011	6345.5189	10.573505
1608	-5701	6345.4088	10.573322
1609	-10920	6345.2988	10.573138
1610	-22074	6345.1887	10.572955
1611	-26877	6345.0787	10.572772
1612	-21382	6344.9687	10.572588
1613	-13643	6344.8586	10.572405
1614	-5417	6344.7486	10.572222
1615	10823	6344.6385	10.572038
1616	32002	6344.5285	10.571855
1617	40245	6344.4185	10.571671
1618	27699	6344.3084	10.571488
1619	10194	6344.1984	10.571305
1620	5474	6344.0883	10.571121
1621	11330	6343.9783	10.570938
1622	16583	6343.8683	10.570755
1623	20080	6343.7582	10.570571
1624	24892	6343.6482	10.570388
1625	26864	6343.5381	10.570205
1626	26231	6343.4281	10.570021
1627	39244	6343.3181	10.569838
1628	77027	6343.2080	10.569655
1629	119888	6343.0980	10.569471
1630	135267	6342.9879	10.569288
1631	118493	6342.8779	10.569104
1632	93843	6342.7679	10.568921
1633	77045	6342.6578	10.568738
1634	61286	6342.5478	10.568554
1635	42557	6342.4378	10.568371
1636	31610	6342.3277	10.568188
1637	30928	6342.2177	10.568004
1638	24128	6342.1076	10.567821
1639	3420	6341.9976	10.567638
1640	-12543	6341.8876	10.567454
1641	-5660	6341.7775	10.567271
1642	12058	6341.6675	10.567088
1643	15911	6341.5574	10.566904
1644	4818	6341.4474	10.566721
1645	-52	6341.3374	10.566537
1646	12001	6341.2273	10.566354
1647	27847	6341.1173	10.566171
1648	29749	6341.0072	10.565987
1649	15753	6340.8972	10.565804
1650	505	6340.7872	10.565621
1651	2542	6340.6771	10.565437
1652	27445	6340.5671	10.565254
1653	58536	6340.4570	10.565071
1654	71129	6340.3470	10.564887
1655	60983	6340.2370	10.564704
1656	47986	6340.1269	10.564520
1657	45285	6340.0169	10.564337
1658	40398	6339.9068	10.564154
1659	19351	6339.7968	10.563970
1660	-7128	6339.6868	10.563787
1661	-20791	6339.5767	10.563604
1662	-25612	6339.4667	10.563420
1663	-36301	6339.3566	10.563237
1664	-45822	6339.2466	10.563054
1665	-31506	6339.1366	10.562870
1666	7976	6339.0265	10.562687
1667	46561	6338.9165	10.562504
1668	63363	6338.8065	10.562320
1669	59836	6338.6964	10.562137
1670	44417	6338.5864	10.561953
1671	24340	6338.4763	10.561770
1672	15119	6338.3663	10.561587
1673	30928	6338.2563	10.561403
1674	57060	6338.1462	10.561220
1675	57664	6338.0362	10.561037
1676	23643	6337.9261	10.560853
1677	-10298	6337.8161	10.560670
1678	-11962	6337.7061	10.560487
1679	6436	6337.5960	10.560303
1680	12007	6337.4860	10.560120
1681	-1170	6337.3759	10.559937
1682	-11268	6337.2659	10.559753
1683	-4234	6337.1559	10.559570
1684	12611	6337.0458	10.559386
1685	26879	6336.9358	10.559203
1686	31931	6336.8257	10.559020
1687	25109	6336.7157	10.558836
1688	11485	6336.6057	10.558653
1689	6176	6336.4956	10.558470
1690	18551	6336.3856	10.558286
1691	37898	6336.2755	10.558103
1692	47946	6336.1655	10.557920
1693	49443	6336.0555	10.557736
1694	52307	6335.9454	10.557553
1695	51588	6335.8354	10.557370
1696	32187	6335.7254	10.557186
1697	-2006	6335.6153	10.557003
1698	-23255	6335.5053	10.556819
1699	-10169	6335.3952	10.556636
1700	30073	6335.2852	10.556453
1701	72484	6335.1752	10.556269
1702	94760	6335.0651	10.556086
1703	85771	6334.9551	10.555903
1704	49690	6334.8450	10.555719
1705	8178	6334.7350	10.555536
1706	-13960	6334.6250	10.555353
1707	-12696	6334.5149	10.555169
1708	-5882	6334.4049	10.554986
1709	-6811	6334.2948	10.554803
1710	-8190	6334.1848	10.554619
1711	1789	6334.0748	10.554436
1712	19421	6333.9647	10.554252
1713	31076	6333.8547	10.554069
1714	30704	6333.7446	10.553886
1715	22934	6333.6346	10.553702
1716	15163	6333.5246	10.553519
1717	14442	6333.4145	10.553336
1718	25600	6333.3045	10.553152
1719	43454	6333.1944	10.552969
1720	52175	6333.0844	10.552786
1721	41904	6332.9744	10.552602
1722	22408	6332.8643	10.552419
1723	11178	6332.7543	10.552236
1724	10955	6332.6442	10.552052
1725	9043	6332.5342	10.551869
1726	-2416	6332.4242	10.551685
1727	-16327	6332.3141	10.551502
1728	-22376	6332.2041	10.551319
1729	-19048	6332.0941	10.551135
1730	-9804	6331.9840	10.550952
1731	4206	6331.8740	10.550769
1732	20608	6331.7639	10.550585
1733	30473	6331.6539	10.550402
1734	25845	6331.5439	10.550219
1735	12391	6331.4338	10.550035
1736	6813	6331.3238	10.549852
1737	18145	6331.2137	10.549669
1738	36069	6331.1037	10.549485
1739	42365	6330.9937	10.549302
1740	31819	6330.8836	10.549118
1741	16748	6330.7736	10.548935
1742	11243	6330.6635	10.548752
1743	16713	6330.5535	10.548568
1744	25458	6330.4435	10.548385
1745	32578	6330.3334	10.548202
1746	37912	6330.2234	10.548018
1747	39066	6330.1133	10.547835
1748	31659	6330.0033	10.547652
1749	19033	6329.8933	10.547468
1750	13963	6329.7832	10.547285
1751	23755	6329.6732	10.547101
1752	37657	6329.5631	10.546918
1753	38085	6329.4531	10.546735
1754	25030	6329.3431	10.546551
1755	19909	6329.2330	10.546368
1756	39005	6329.1230	10.546185
1757	69681	6329.0130	10.546001
1758	83260	6328.9029	10.545818
1759	69498	6328.7929	10.545635
1760	46187	6328.6828	10.545451
1761	32129	6328.5728	10.545268
1762	25082	6328.4628	10.545085
1763	16480	6328.3527	10.544901
1764	14470	6328.2427	10.544718
1765	32311	6328.1326	10.544534
1766	58254	6328.0226	10.544351
1767	60731	6327.9126	10.544168
1768	30304	6327.8025	10.543984
1769	-2964	6327.6925	10.543801
1770	-5912	6327.5824	10.543618
1771	19464	6327.4724	10.543434
1772	48174	6327.3624	10.543251
1773	67587	6327.2523	10.543068
1774	80123	6327.1423	10.542884
1775	81148	6327.0322	10.542701
1776	61129	6326.9222	10.542518
1777	30709	6326.8122	10.542334
1778	18669	6326.7021	10.542151
1779	35543	6326.5921	10.541967
1780	57069	6326.4820	10.541784
1781	54695	6326.3720	10.541601
1782	28677	6326.2620	10.541417
1783	93	6326.1519	10.541234
1784	-16759	6326.0419	10.541051
1785	-19928	6325.9318	10.540867
1786	-8187	6325.8218	10.540684
1787	17839	6325.7118	10.540501
1788	44908	6325.6017	10.540317
1789	52981	6325.4917	10.540134
1790	35464	6325.3817	10.539951
1791	5268	6325.2716	10.539767
1792	-20883	6325.1616	10.539584
1793	-36727	6325.0515	10.539400
1794	-43699	6324.9415	10.539217
1795	-41970	6324.8315	10.539034
1796	-29954	6324.7214	10.538850
1797	-10772	6324.6114	10.538667
1798	4712	6324.5013	10.538484
1799	4430	6324.3913	10.538300
1800	-12040	6324.2813	10.538117
1801	-27492	6324.1712	10.537934
1802	-20612	6324.0612	10.537750
1803	9938	6323.9511	10.537567
1804	40106	6323.8411	10.537384
1805	45516	6323.7311	10.537200
1806	28235	6323.6210	10.537017
1807	11208	6323.5110	10.536833
1808	9641	6323.4009	10.536650
1809	18271	6323.2909	10.536467
1810	26834	6323.1809	10.536283
1811	35549	6323.0708	10.536100
1812	48669	6322.9608	10.535917
1813	61313	6322.8507	10.535733
1814	63045	6322.7407	10.535550
1815	52605	6322.6307	10.535367
1816	40502	6322.5206	10.535183
1817	35579	6322.4106	10.535000
1818	35299	6322.3006	10.534817
1819	32416	6322.1905	10.534633
1820	26709	6322.0805	10.534450
1821	24868	6321.9704	10.534266
1822	29944	6321.8604	10.534083
1823	35746	6321.7504	10.533900
1824	33111	6321.6403	10.533716
1825	19398	6321.5303	10.533533
1826	1162	6321.4202	10.533350
1827	-10020	6321.3102	10.533166
1828	-4553	6321.2002	10.532983
1829	17504	6321.0901	10.532800
1830	43500	6320.9801	10.532616
1831	57674	6320.8700	10.532433
1832	57366	6320.7600	10.532249
1833	55734	6320.6500	10.532066
1834	64069	6320.5399	10.531883
1835	76662	6320.4299	10.531699
1836	79929	6320.3198	10.531516
1837	71822	6320.2098	10.531333
1838	62883	6320.0998	10.531149
1839	61036	6319.9897	10.530966
1840	65846	6319.8797	10.530783
1841	75860	6319.7696	10.530599
1842	89191	6319.6596	10.530416
1843	96803	6319.5496	10.530233
1844	89295	6319.4395	10.530049
1845	72900	6319.3295	10.529866
1846	63794	6319.2194	10.529682
1847	61883	6319.1094	10.529499
1848	47287	6318.9994	10.529316
1849	12187	6318.8893	10.529132
1850	-20970	6318.7793	10.528949
1851	-27434	6318.6693	10.528766
1852	-12107	6318.5592	10.528582
1853	3353	6318.4492	10.528399
1854	12347	6318.3391	10.528216
1855	21414	6318.2291	10.528032
1856	27217	6318.1191	10.527849
1857	21633	6318.0090	10.527666
1858	15658	6317.8990	10.527482
1859	30368	6317.7889	10.527299
1860	61328	6317.6789	10.527115
1861	78615	6317.5689	10.526932
1862	69645	6317.4588	10.526749
1863	56640	6317.3488	10.526565
1864	59766	6317.2387	10.526382
1865	67399	6317.1287	10.526199
1866	60848	6317.0187	10.526015
1867	47625	6316.9086	10.525832
1868	46531	6316.7986	10.525649
1869	53761	6316.6885	10.525465
1870	50034	6316.5785	10.525282
1871	34936	6316.4685	10.525099
1872	28637	6316.3584	10.524915
1873	38996	6316.2484	10.524732
1874	49163	6316.1383	10.524548
1875	43450	6316.0283	10.524365
1876	28865	6315.9183	10.524182
1877	23616	6315.8082	10.523998
1878	35065	6315.6982	10.523815
1879	54199	6315.5882	10.523632
1880	63865	6315.4781	10.523448
1881	50849	6315.3681	10.523265
1882	19284	6315.2580	10.523082
1883	-6886	6315.1480	10.522898
1884	-5437	6315.0380	10.522715
1885	18124	6314.9279	10.522532
1886	36421	6314.8179	10.522348
1887	33499	6314.7078	10.522165
1888	20370	6314.5978	10.521981
1889	15168	6314.4878	10.521798
1890	21902	6314.3777	10.521615
1891	34459	6314.2677	10.521431
1892	47536	6314.1576	10.521248
1893	54860	6314.0476	10.521065
1894	49419	6313.9376	10.520881
1895	36873	6313.8275	10.520698
1896	37773	6313.7175	10.520515
1897	62909	6313.6074	10.520331
1898	94619	6313.4974	10.520148
1899	106926	6313.3874	10.519965
1900	97947	6313.2773	10.519781
1901	86809	6313.1673	10.519598
1902	82667	6313.0572	10.519414
1903	74902	6312.9472	10.519231
1904	55335	6312.8372	10.519048
1905	33823	6312.7271	10.518864
1906	25764	6312.6171	10.518681
1907	35021	6312.5070	10.518498
1908	53620	6312.3970	10.518314
1909	68815	6312.2870	10.518131
1910	67462	6312.1769	10.517948
1911	44586	6312.0669	10.517764
1912	12584	6311.9569	10.517581
1913	-8040	6311.8468	10.517397
1914	-12127	6311.7368	10.517214
1915	-13949	6311.6267	10.517031
1916	-23001	6311.5167	10.516847
1917	-28542	6311.4067	10.516664
1918	-17576	6311.2966	10.516481
1919	3560	6311.1866	10.516297
1920	19025	6311.0765	10.516114
1921	26805	6310.9665	10.515931
1922	37474	6310.8565	10.515747
1923	53932	6310.7464	10.515564
1924	66824	6310.6364	10.515381
1925	68916	6310.5263	10.515197
1926	61822	6310.4163	10.515014
1927	49359	6310.3063	10.514830
1928	35964	6310.1962	10.514647
1929	30153	6310.0862	10.514464
1930	36506	6309.9761	10.514280
1931	44686	6309.8661	10.514097
1932	40669	6309.7561	10.513914
1933	29351	6309.6460	10.513730
1934	29653	6309.5360	10.513547
1935	44002	6309.4259	10.513364
1936	51336	6309.3159	10.513180
1937	38603	6309.2059	10.512997
1938	20858	6309.0958	10.512814
1939	16427	6308.9858	10.512630
1940	17975	6308.8758	10.512447
1941	7153	6308.7657	10.512263
1942	-12607	6308.6557	10.512080
1943	-19631	6308.5456	10.511897
1944	-6722	6308.4356	10.511713
1945	10007	6308.3256	10.511530
1946	16284	6308.2155	10.511347
1947	16047	6308.1055	10.511163
1948	18868	6307.9954	10.510980
1949	26417	6307.8854	10.510797
1950	37446	6307.7754	10.510613
1951	53159	6307.6653	10.510430
1952	69874	6307.5553	10.510247
1953	76401	6307.4452	10.510063
1954	67060	6307.3352	10.509880
1955	50314	6307.2252	10.509696
1956	37348	6307.1151	10.509513
1957	27669	6307.0051	10.509330
1958	12458	6306.8950	10.509146
1959	-12133	6306.7850	10.508963
1960	-40152	6306.6750	10.508780
1961	-60660	6306.5649	10.508596
1962	-64196	6306.4549	10.508413
1963	-49560	6306.3448	10.508230
1964	-27861	6306.2348	10.508046
1965	-14691	6306.1248	10.507863
1966	-14223	6306.0147	10.507680
1967	-15403	6305.9047	10.507496
1968	-6573	6305.7946	10.507313
1969	11837	6305.6846	10.507129
1970	31794	6305.5746	10.506946
1971	47134	6305.4645	10.506763
1972	53878	6305.3545	10.506579
1973	48892	6305.2445	10.506396
1974	35635	6305.1344	10.506213
1975	25706	6305.0244	10.506029
1976	27409	6304.9143	10.505846
1977	36581	6304.8043	10.505663
1978	44367	6304.6943	10.505479
1979	48965	6304.5842	10.505296
1980	53305	6304.4742	10.505113
1981	56642	6304.3641	10.504929
1982	56016	6304.2541	10.504746
1983	51561	6304.1441	10.504562
1984	42979	6304.0340	10.504379
1985	25871	6303.9240	10.504196
1986	294	6303.8139	10.504012
1987	-21489	6303.7039	10.503829
1988	-25793	6303.5939	10.503646
1989	-13573	6303.4838	10.503462
1990	2268	6303.3738	10.503279
1991	11699	6303.2637	10.503096
1992	11128	6303.1537	10.502912
1993	-1510	6303.0437	10.502729
1994	-22392	6302.9336	10.502545
1995	-36816	6302.8236	10.502362
1996	-33706	6302.7135	10.502179
1997	-23460	6302.6035	10.501995
1998	-25273	6302.4935	10.501812
1999	-36833	6302.3834	10.501629
2000	-35105	6302.2734	10.501445
[truncated: 63,536 more rows]
