# Supplementary material for: Evolution of the metabolome in response to selection for increased immunity in populations of Drosophila melanogaster
Source: PLoS One. 2017 Nov 17;12(11):e0188089. doi: 10.1371/journal.pone.0188089 (PMC5693281; doi:10.1371/journal.pone.0188089)
Supplement: S1 File — (ZIP) [file pone.0188089.s018.zip › Block1/Ii/5/pdata/1/II5.txt]

1	3209	6521.2702	10.866359
2	1755	6521.1602	10.866175
3	15218	6521.0502	10.865992
4	27299	6520.9401	10.865809
5	31276	6520.8301	10.865625
6	36536	6520.7200	10.865442
7	49837	6520.6100	10.865258
8	62240	6520.5000	10.865075
9	60017	6520.3899	10.864892
10	41187	6520.2799	10.864708
11	15966	6520.1698	10.864525
12	-4577	6520.0598	10.864342
13	-15438	6519.9498	10.864158
14	-16547	6519.8397	10.863975
15	-10804	6519.7297	10.863792
16	-3796	6519.6196	10.863608
17	-1090	6519.5096	10.863425
18	-2732	6519.3996	10.863242
19	-1800	6519.2895	10.863058
20	8110	6519.1795	10.862875
21	23414	6519.0694	10.862691
22	32200	6518.9594	10.862508
23	28115	6518.8494	10.862325
24	19848	6518.7393	10.862141
25	22490	6518.6293	10.861958
26	40313	6518.5192	10.861775
27	62396	6518.4092	10.861591
28	74933	6518.2992	10.861408
29	73664	6518.1891	10.861225
30	64209	6518.0791	10.861041
31	54925	6517.9691	10.860858
32	50451	6517.8590	10.860675
33	47967	6517.7490	10.860491
34	38851	6517.6389	10.860308
35	18287	6517.5289	10.860124
36	-6018	6517.4189	10.859941
37	-19328	6517.3088	10.859758
38	-14981	6517.1988	10.859574
39	928	6517.0887	10.859391
40	20055	6516.9787	10.859208
41	39401	6516.8687	10.859024
42	55994	6516.7586	10.858841
43	62641	6516.6486	10.858658
44	55659	6516.5385	10.858474
45	41780	6516.4285	10.858291
46	30910	6516.3185	10.858108
47	25406	6516.2084	10.857924
48	21660	6516.0984	10.857741
49	18210	6515.9883	10.857557
50	16089	6515.8783	10.857374
51	14319	6515.7683	10.857191
52	11864	6515.6582	10.857007
53	12154	6515.5482	10.856824
54	19259	6515.4381	10.856641
55	30690	6515.3281	10.856457
56	39898	6515.2181	10.856274
57	45017	6515.1080	10.856091
58	49078	6514.9980	10.855907
59	52015	6514.8880	10.855724
60	49256	6514.7779	10.855541
61	39922	6514.6679	10.855357
62	30831	6514.5578	10.855174
63	29264	6514.4478	10.854990
64	34814	6514.3378	10.854807
65	40689	6514.2277	10.854624
66	40811	6514.1177	10.854440
67	33817	6514.0076	10.854257
68	22015	6513.8976	10.854074
69	9108	6513.7876	10.853890
70	-601	6513.6775	10.853707
71	-2483	6513.5675	10.853524
72	6088	6513.4574	10.853340
73	21513	6513.3474	10.853157
74	33749	6513.2374	10.852973
75	34383	6513.1273	10.852790
76	25451	6513.0173	10.852607
77	16742	6512.9072	10.852423
78	14371	6512.7972	10.852240
79	16669	6512.6872	10.852057
80	21360	6512.5771	10.851873
81	29087	6512.4671	10.851690
82	36873	6512.3570	10.851507
83	36654	6512.2470	10.851323
84	27051	6512.1370	10.851140
85	20169	6512.0269	10.850957
86	27954	6511.9169	10.850773
87	45593	6511.8068	10.850590
88	56862	6511.6968	10.850406
89	53077	6511.5868	10.850223
90	38717	6511.4767	10.850040
91	21423	6511.3667	10.849856
92	6729	6511.2567	10.849673
93	1402	6511.1466	10.849490
94	10181	6511.0366	10.849306
95	26229	6510.9265	10.849123
96	34067	6510.8165	10.848940
97	26103	6510.7065	10.848756
98	9511	6510.5964	10.848573
99	-5597	6510.4864	10.848390
100	-16202	6510.3763	10.848206
101	-20494	6510.2663	10.848023
102	-11668	6510.1563	10.847839
103	13054	6510.0462	10.847656
104	41891	6509.9362	10.847473
105	57205	6509.8261	10.847289
106	55112	6509.7161	10.847106
107	49315	6509.6061	10.846923
108	53242	6509.4960	10.846739
109	63644	6509.3860	10.846556
110	66037	6509.2759	10.846373
111	53989	6509.1659	10.846189
112	37404	6509.0559	10.846006
113	29777	6508.9458	10.845823
114	31646	6508.8358	10.845639
115	32505	6508.7257	10.845456
116	27673	6508.6157	10.845272
117	24885	6508.5057	10.845089
118	30976	6508.3956	10.844906
119	40233	6508.2856	10.844722
120	43322	6508.1756	10.844539
121	41673	6508.0655	10.844356
122	42956	6507.9555	10.844172
123	45589	6507.8454	10.843989
124	39473	6507.7354	10.843806
125	22620	6507.6254	10.843622
126	6026	6507.5153	10.843439
127	-996	6507.4053	10.843256
128	-597	6507.2952	10.843072
129	2587	6507.1852	10.842889
130	10610	6507.0752	10.842705
131	25396	6506.9651	10.842522
132	39518	6506.8551	10.842339
133	42186	6506.7450	10.842155
134	31993	6506.6350	10.841972
135	18216	6506.5250	10.841789
136	11185	6506.4149	10.841605
137	14587	6506.3049	10.841422
138	24285	6506.1948	10.841239
139	31653	6506.0848	10.841055
140	31311	6505.9748	10.840872
141	28010	6505.8647	10.840689
142	31428	6505.7547	10.840505
143	41486	6505.6446	10.840322
144	45019	6505.5346	10.840138
145	32606	6505.4246	10.839955
146	13469	6505.3145	10.839772
147	6426	6505.2045	10.839588
148	18985	6505.0944	10.839405
149	42307	6504.9844	10.839222
150	64277	6504.8744	10.839038
151	78857	6504.7643	10.838855
152	82200	6504.6543	10.838672
153	69482	6504.5443	10.838488
154	42539	6504.4342	10.838305
155	16728	6504.3242	10.838122
156	11786	6504.2141	10.837938
157	32197	6504.1041	10.837755
158	59707	6503.9941	10.837571
159	70003	6503.8840	10.837388
160	57061	6503.7740	10.837205
161	36776	6503.6639	10.837021
162	25607	6503.5539	10.836838
163	22436	6503.4439	10.836655
164	16785	6503.3338	10.836471
165	8249	6503.2238	10.836288
166	6888	6503.1137	10.836105
167	15821	6503.0037	10.835921
168	25093	6502.8937	10.835738
169	25847	6502.7836	10.835554
170	21439	6502.6736	10.835371
171	20362	6502.5635	10.835188
172	25519	6502.4535	10.835004
173	34701	6502.3435	10.834821
174	44903	6502.2334	10.834638
175	51966	6502.1234	10.834454
176	52089	6502.0133	10.834271
177	47642	6501.9033	10.834088
178	45917	6501.7933	10.833904
179	49260	6501.6832	10.833721
180	52664	6501.5732	10.833538
181	52864	6501.4632	10.833354
182	51700	6501.3531	10.833171
183	49049	6501.2431	10.832987
184	43225	6501.1330	10.832804
185	40962	6501.0230	10.832621
186	53318	6500.9130	10.832437
187	75849	6500.8029	10.832254
188	87435	6500.6929	10.832071
189	77675	6500.5828	10.831887
190	60739	6500.4728	10.831704
191	51301	6500.3628	10.831521
192	43438	6500.2527	10.831337
193	29210	6500.1427	10.831154
194	21408	6500.0326	10.830971
195	35004	6499.9226	10.830787
196	57542	6499.8126	10.830604
197	63911	6499.7025	10.830420
198	53853	6499.5925	10.830237
199	47732	6499.4824	10.830054
200	48146	6499.3724	10.829870
201	35403	6499.2624	10.829687
202	4646	6499.1523	10.829504
203	-21169	6499.0423	10.829320
204	-24292	6498.9322	10.829137
205	-13069	6498.8222	10.828954
206	728	6498.7122	10.828770
207	20394	6498.6021	10.828587
208	44972	6498.4921	10.828404
209	54734	6498.3820	10.828220
210	37226	6498.2720	10.828037
211	11746	6498.1620	10.827853
212	6248	6498.0519	10.827670
213	20855	6497.9419	10.827487
214	34364	6497.8319	10.827303
215	37752	6497.7218	10.827120
216	40117	6497.6118	10.826937
217	46706	6497.5017	10.826753
218	51667	6497.3917	10.826570
219	51927	6497.2817	10.826387
220	51177	6497.1716	10.826203
221	49469	6497.0616	10.826020
222	43214	6496.9515	10.825837
223	35903	6496.8415	10.825653
224	35392	6496.7315	10.825470
225	39727	6496.6214	10.825286
226	38516	6496.5114	10.825103
227	30376	6496.4013	10.824920
228	27237	6496.2913	10.824736
229	38271	6496.1813	10.824553
230	58958	6496.0712	10.824370
231	78374	6495.9612	10.824186
232	88548	6495.8511	10.824003
233	84822	6495.7411	10.823820
234	66678	6495.6311	10.823636
235	42247	6495.5210	10.823453
236	24153	6495.4110	10.823270
237	16053	6495.3009	10.823086
238	8616	6495.1909	10.822903
239	-6835	6495.0809	10.822719
240	-24573	6494.9708	10.822536
241	-29012	6494.8608	10.822353
242	-12493	6494.7508	10.822169
243	14056	6494.6407	10.821986
244	30507	6494.5307	10.821803
245	28877	6494.4206	10.821619
246	22179	6494.3106	10.821436
247	26762	6494.2006	10.821253
248	39103	6494.0905	10.821069
249	41516	6493.9805	10.820886
250	31302	6493.8704	10.820702
251	28165	6493.7604	10.820519
252	44845	6493.6504	10.820336
253	66250	6493.5403	10.820152
254	71897	6493.4303	10.819969
255	66137	6493.3202	10.819786
256	67811	6493.2102	10.819602
257	79202	6493.1002	10.819419
258	86304	6492.9901	10.819236
259	84662	6492.8801	10.819052
260	82389	6492.7700	10.818869
261	78650	6492.6600	10.818686
262	62468	6492.5500	10.818502
263	36488	6492.4399	10.818319
264	20254	6492.3299	10.818135
265	22920	6492.2198	10.817952
266	31627	6492.1098	10.817769
267	34566	6491.9998	10.817585
268	37012	6491.8897	10.817402
269	45350	6491.7797	10.817219
270	53191	6491.6696	10.817035
271	54570	6491.5596	10.816852
272	54186	6491.4496	10.816669
273	52539	6491.3395	10.816485
274	38459	6491.2295	10.816302
275	11903	6491.1195	10.816119
276	-2525	6491.0094	10.815935
277	15046	6490.8994	10.815752
278	48468	6490.7893	10.815568
279	64366	6490.6793	10.815385
280	53857	6490.5693	10.815202
281	35393	6490.4592	10.815018
282	23286	6490.3492	10.814835
283	16086	6490.2391	10.814652
284	13033	6490.1291	10.814468
285	18505	6490.0191	10.814285
286	27733	6489.9090	10.814102
287	28437	6489.7990	10.813918
288	21177	6489.6889	10.813735
289	20413	6489.5789	10.813552
290	30818	6489.4689	10.813368
291	39777	6489.3588	10.813185
292	39333	6489.2488	10.813001
293	38220	6489.1387	10.812818
294	43638	6489.0287	10.812635
295	47378	6488.9187	10.812451
296	41509	6488.8086	10.812268
297	34438	6488.6986	10.812085
298	38178	6488.5885	10.811901
299	49601	6488.4785	10.811718
300	57139	6488.3685	10.811535
301	58401	6488.2584	10.811351
302	58894	6488.1484	10.811168
303	59739	6488.0384	10.810985
304	58205	6487.9283	10.810801
305	54702	6487.8183	10.810618
306	48046	6487.7082	10.810434
307	30593	6487.5982	10.810251
308	1704	6487.4882	10.810068
309	-19820	6487.3781	10.809884
310	-13524	6487.2681	10.809701
311	14063	6487.1580	10.809518
312	35299	6487.0480	10.809334
313	37095	6486.9380	10.809151
314	33812	6486.8279	10.808968
315	40668	6486.7179	10.808784
316	52121	6486.6078	10.808601
317	56173	6486.4978	10.808418
318	54538	6486.3878	10.808234
319	54316	6486.2777	10.808051
320	50570	6486.1677	10.807867
321	34362	6486.0576	10.807684
322	13120	6485.9476	10.807501
323	5920	6485.8376	10.807317
324	17850	6485.7275	10.807134
325	33040	6485.6175	10.806951
326	36221	6485.5074	10.806767
327	29617	6485.3974	10.806584
328	24168	6485.2874	10.806401
329	24269	6485.1773	10.806217
330	27583	6485.0673	10.806034
331	32143	6484.9572	10.805850
332	36183	6484.8472	10.805667
333	35788	6484.7372	10.805484
334	29582	6484.6271	10.805300
335	23082	6484.5171	10.805117
336	23033	6484.4071	10.804934
337	29456	6484.2970	10.804750
338	37522	6484.1870	10.804567
339	45106	6484.0769	10.804384
340	54115	6483.9669	10.804200
341	65450	6483.8569	10.804017
342	76046	6483.7468	10.803834
343	80606	6483.6368	10.803650
344	75423	6483.5267	10.803467
345	62699	6483.4167	10.803283
346	51246	6483.3067	10.803100
347	48525	6483.1966	10.802917
348	51452	6483.0866	10.802733
349	51175	6482.9765	10.802550
350	48101	6482.8665	10.802367
351	52859	6482.7565	10.802183
352	67710	6482.6464	10.802000
353	77853	6482.5364	10.801817
354	71119	6482.4263	10.801633
355	57810	6482.3163	10.801450
356	57659	6482.2063	10.801267
357	71840	6482.0962	10.801083
358	82567	6481.9862	10.800900
359	79115	6481.8761	10.800716
360	69358	6481.7661	10.800533
361	63615	6481.6561	10.800350
362	61374	6481.5460	10.800166
363	59283	6481.4360	10.799983
364	60004	6481.3259	10.799800
365	65145	6481.2159	10.799616
366	67823	6481.1059	10.799433
367	60002	6480.9958	10.799250
368	42070	6480.8858	10.799066
369	20099	6480.7758	10.798883
370	-1150	6480.6657	10.798700
371	-18373	6480.5557	10.798516
372	-28421	6480.4456	10.798333
373	-30820	6480.3356	10.798149
374	-27399	6480.2256	10.797966
375	-18177	6480.1155	10.797783
376	-3604	6480.0055	10.797599
377	9466	6479.8954	10.797416
378	13496	6479.7854	10.797233
379	12905	6479.6754	10.797049
380	19469	6479.5653	10.796866
381	32938	6479.4553	10.796683
382	39736	6479.3452	10.796499
383	34917	6479.2352	10.796316
384	29217	6479.1252	10.796133
385	26967	6479.0151	10.795949
386	15703	6478.9051	10.795766
387	-8474	6478.7950	10.795582
388	-23144	6478.6850	10.795399
389	-7810	6478.5750	10.795216
390	22244	6478.4649	10.795032
391	33558	6478.3549	10.794849
392	19226	6478.2448	10.794666
393	2876	6478.1348	10.794482
394	1798	6478.0248	10.794299
395	10138	6477.9147	10.794116
396	18920	6477.8047	10.793932
397	27945	6477.6947	10.793749
398	32526	6477.5846	10.793566
399	21809	6477.4746	10.793382
400	369	6477.3645	10.793199
401	-7879	6477.2545	10.793015
402	10412	6477.1445	10.792832
403	39498	6477.0344	10.792649
404	57488	6476.9244	10.792465
405	63457	6476.8143	10.792282
406	68893	6476.7043	10.792099
407	75094	6476.5943	10.791915
408	74468	6476.4842	10.791732
409	65963	6476.3742	10.791549
410	54986	6476.2641	10.791365
411	43780	6476.1541	10.791182
412	33678	6476.0441	10.790998
413	30589	6475.9340	10.790815
414	36219	6475.8240	10.790632
415	39448	6475.7139	10.790448
416	29125	6475.6039	10.790265
417	11253	6475.4939	10.790082
418	1161	6475.3838	10.789898
419	2309	6475.2738	10.789715
420	5672	6475.1637	10.789532
421	7630	6475.0537	10.789348
422	14347	6474.9437	10.789165
423	27473	6474.8336	10.788982
424	38122	6474.7236	10.788798
425	38224	6474.6135	10.788615
426	28532	6474.5035	10.788431
427	13291	6474.3935	10.788248
428	-3841	6474.2834	10.788065
429	-16094	6474.1734	10.787881
430	-15265	6474.0634	10.787698
431	-1812	6473.9533	10.787515
432	13333	6473.8433	10.787331
433	21347	6473.7332	10.787148
434	24895	6473.6232	10.786965
435	31511	6473.5132	10.786781
436	41906	6473.4031	10.786598
437	48264	6473.2931	10.786415
438	41959	6473.1830	10.786231
439	21972	6473.0730	10.786048
440	-1833	6472.9630	10.785864
441	-14805	6472.8529	10.785681
442	-11086	6472.7429	10.785498
443	9	6472.6328	10.785314
444	5912	6472.5228	10.785131
445	6478	6472.4128	10.784948
446	10376	6472.3027	10.784764
447	18608	6472.1927	10.784581
448	23523	6472.0826	10.784398
449	25463	6471.9726	10.784214
450	36210	6471.8626	10.784031
451	58351	6471.7525	10.783848
452	73209	6471.6425	10.783664
453	61805	6471.5324	10.783481
454	31136	6471.4224	10.783297
455	6083	6471.3124	10.783114
456	-2327	6471.2023	10.782931
457	-6571	6471.0923	10.782747
458	-18639	6470.9823	10.782564
459	-29738	6470.8722	10.782381
460	-22354	6470.7622	10.782197
461	4302	6470.6521	10.782014
462	30607	6470.5421	10.781831
463	37758	6470.4321	10.781647
464	26984	6470.3220	10.781464
465	16222	6470.2120	10.781281
466	20070	6470.1019	10.781097
467	34143	6469.9919	10.780914
468	39609	6469.8819	10.780730
469	24623	6469.7718	10.780547
470	610	6469.6618	10.780364
471	-7185	6469.5517	10.780180
472	12534	6469.4417	10.779997
473	43411	6469.3317	10.779814
474	59788	6469.2216	10.779630
475	54272	6469.1116	10.779447
476	39872	6469.0015	10.779264
477	28078	6468.8915	10.779080
478	16726	6468.7815	10.778897
479	2244	6468.6714	10.778714
480	-8313	6468.5614	10.778530
481	-7202	6468.4513	10.778347
482	-875	6468.3413	10.778163
483	-3487	6468.2313	10.777980
484	-17745	6468.1212	10.777797
485	-32408	6468.0112	10.777613
486	-38153	6467.9011	10.777430
487	-35837	6467.7911	10.777247
488	-28370	6467.6811	10.777063
489	-15381	6467.5710	10.776880
490	431	6467.4610	10.776697
491	11293	6467.3510	10.776513
492	13687	6467.2409	10.776330
493	11698	6467.1309	10.776147
494	6836	6467.0208	10.775963
495	-5463	6466.9108	10.775780
496	-22654	6466.8008	10.775596
497	-29508	6466.6907	10.775413
498	-17037	6466.5807	10.775230
499	1302	6466.4706	10.775046
500	5997	6466.3606	10.774863
501	-1398	6466.2506	10.774680
502	-2767	6466.1405	10.774496
503	7739	6466.0305	10.774313
504	16743	6465.9204	10.774130
505	15859	6465.8104	10.773946
506	15483	6465.7004	10.773763
507	26338	6465.5903	10.773579
508	40657	6465.4803	10.773396
509	43100	6465.3702	10.773213
510	32229	6465.2602	10.773029
511	20379	6465.1502	10.772846
512	17427	6465.0401	10.772663
513	24246	6464.9301	10.772479
514	37761	6464.8200	10.772296
515	52095	6464.7100	10.772113
516	56540	6464.6000	10.771929
517	42886	6464.4899	10.771746
518	16769	6464.3799	10.771563
519	-5098	6464.2699	10.771379
520	-11147	6464.1598	10.771196
521	-4332	6464.0498	10.771012
522	4760	6463.9397	10.770829
523	9087	6463.8297	10.770646
524	8670	6463.7197	10.770462
525	7871	6463.6096	10.770279
526	11332	6463.4996	10.770096
527	19531	6463.3895	10.769912
528	26745	6463.2795	10.769729
529	25680	6463.1695	10.769546
530	15338	6463.0594	10.769362
531	2796	6462.9494	10.769179
532	-3120	6462.8393	10.768996
533	1366	6462.7293	10.768812
534	13377	6462.6193	10.768629
535	25908	6462.5092	10.768445
536	32561	6462.3992	10.768262
537	32835	6462.2891	10.768079
538	32902	6462.1791	10.767895
539	38305	6462.0691	10.767712
540	45796	6461.9590	10.767529
541	45923	6461.8490	10.767345
542	35227	6461.7389	10.767162
543	23052	6461.6289	10.766979
544	23058	6461.5189	10.766795
545	37612	6461.4088	10.766612
546	52358	6461.2988	10.766429
547	48767	6461.1887	10.766245
548	23907	6461.0787	10.766062
549	-3982	6460.9687	10.765878
550	-13662	6460.8586	10.765695
551	-4377	6460.7486	10.765512
552	4723	6460.6386	10.765328
553	181	6460.5285	10.765145
554	-9445	6460.4185	10.764962
555	-9139	6460.3084	10.764778
556	-426	6460.1984	10.764595
557	3451	6460.0884	10.764412
558	214	6459.9783	10.764228
559	202	6459.8683	10.764045
560	5315	6459.7582	10.763862
561	4633	6459.6482	10.763678
562	-2236	6459.5382	10.763495
563	4702	6459.4281	10.763311
564	38140	6459.3181	10.763128
565	78360	6459.2080	10.762945
566	93217	6459.0980	10.762761
567	76319	6458.9880	10.762578
568	48209	6458.8779	10.762395
569	24926	6458.7679	10.762211
570	5646	6458.6578	10.762028
571	-9175	6458.5478	10.761845
572	-10077	6458.4378	10.761661
573	3768	6458.3277	10.761478
574	17771	6458.2177	10.761295
575	22848	6458.1076	10.761111
576	27529	6457.9976	10.760928
577	38410	6457.8876	10.760744
578	44683	6457.7775	10.760561
579	37078	6457.6675	10.760378
580	27619	6457.5575	10.760194
581	31131	6457.4474	10.760011
582	38142	6457.3374	10.759828
583	29354	6457.2273	10.759644
584	10918	6457.1173	10.759461
585	9313	6457.0073	10.759278
586	30586	6456.8972	10.759094
587	50329	6456.7872	10.758911
588	50669	6456.6771	10.758727
589	43050	6456.5671	10.758544
590	42807	6456.4571	10.758361
591	43452	6456.3470	10.758177
592	33726	6456.2370	10.757994
593	22991	6456.1269	10.757811
594	28371	6456.0169	10.757627
595	47036	6455.9069	10.757444
596	61804	6455.7968	10.757261
597	67417	6455.6868	10.757077
598	70977	6455.5767	10.756894
599	70997	6455.4667	10.756711
600	58339	6455.3567	10.756527
601	38598	6455.2466	10.756344
602	31840	6455.1366	10.756160
603	43763	6455.0265	10.755977
604	54840	6454.9165	10.755794
605	46815	6454.8065	10.755610
606	26194	6454.6964	10.755427
607	12511	6454.5864	10.755244
608	14915	6454.4763	10.755060
609	29289	6454.3663	10.754877
610	48056	6454.2563	10.754694
611	63073	6454.1462	10.754510
612	67269	6454.0362	10.754327
613	62324	6453.9262	10.754144
614	57146	6453.8161	10.753960
615	51746	6453.7061	10.753777
616	34099	6453.5960	10.753593
617	3711	6453.4860	10.753410
618	-14875	6453.3760	10.753227
619	-160	6453.2659	10.753043
620	32535	6453.1559	10.752860
621	46462	6453.0458	10.752677
622	30485	6452.9358	10.752493
623	9194	6452.8258	10.752310
624	4080	6452.7157	10.752127
625	7765	6452.6057	10.751943
626	5930	6452.4956	10.751760
627	3100	6452.3856	10.751577
628	9877	6452.2756	10.751393
629	20517	6452.1655	10.751210
630	23795	6452.0555	10.751026
631	26155	6451.9454	10.750843
632	41675	6451.8354	10.750660
633	63519	6451.7254	10.750476
634	68716	6451.6153	10.750293
635	52485	6451.5053	10.750110
636	35061	6451.3952	10.749926
637	28627	6451.2852	10.749743
638	20369	6451.1752	10.749560
639	669	6451.0651	10.749376
640	-13103	6450.9551	10.749193
641	-1130	6450.8451	10.749010
642	24587	6450.7350	10.748826
643	34038	6450.6250	10.748643
644	20783	6450.5149	10.748459
645	6566	6450.4049	10.748276
646	5941	6450.2949	10.748093
647	9515	6450.1848	10.747909
648	6459	6450.0748	10.747726
649	2382	6449.9647	10.747543
650	5672	6449.8547	10.747359
651	13000	6449.7447	10.747176
652	18595	6449.6346	10.746993
653	23442	6449.5246	10.746809
654	25342	6449.4145	10.746626
655	15060	6449.3045	10.746443
656	-5130	6449.1945	10.746259
657	-14238	6449.0844	10.746076
658	-403	6448.9744	10.745892
659	17257	6448.8643	10.745709
660	14840	6448.7543	10.745526
661	1448	6448.6443	10.745342
662	6829	6448.5342	10.745159
663	36412	6448.4242	10.744976
664	64800	6448.3141	10.744792
665	74379	6448.2041	10.744609
666	73210	6448.0941	10.744426
667	67770	6447.9840	10.744242
668	45745	6447.8740	10.744059
669	2776	6447.7639	10.743875
670	-34581	6447.6539	10.743692
671	-35239	6447.5439	10.743509
672	-2600	6447.4338	10.743325
673	31751	6447.3238	10.743142
674	46295	6447.2138	10.742959
675	43752	6447.1037	10.742775
676	32939	6446.9937	10.742592
677	17173	6446.8836	10.742409
678	2030	6446.7736	10.742225
679	-3058	6446.6636	10.742042
680	2736	6446.5535	10.741859
681	9120	6446.4435	10.741675
682	9884	6446.3334	10.741492
683	10819	6446.2234	10.741308
684	16914	6446.1134	10.741125
685	20790	6446.0033	10.740942
686	12549	6445.8933	10.740758
687	-3263	6445.7832	10.740575
688	-9374	6445.6732	10.740392
689	4171	6445.5632	10.740208
690	25682	6445.4531	10.740025
691	30730	6445.3431	10.739842
692	7081	6445.2330	10.739658
693	-29186	6445.1230	10.739475
694	-46328	6445.0130	10.739292
695	-29390	6444.9029	10.739108
696	2826	6444.7929	10.738925
697	19155	6444.6828	10.738741
698	12600	6444.5728	10.738558
699	6452	6444.4628	10.738375
700	21468	6444.3527	10.738191
701	46631	6444.2427	10.738008
702	52331	6444.1327	10.737825
703	29051	6444.0226	10.737641
704	1025	6443.9126	10.737458
705	-3006	6443.8025	10.737275
706	16004	6443.6925	10.737091
707	31513	6443.5825	10.736908
708	25819	6443.4724	10.736725
709	7963	6443.3624	10.736541
710	-5341	6443.2523	10.736358
711	-13292	6443.1423	10.736174
712	-24284	6443.0323	10.735991
713	-34093	6442.9222	10.735808
714	-27788	6442.8122	10.735624
715	-3577	6442.7021	10.735441
716	21056	6442.5921	10.735258
717	32725	6442.4821	10.735074
718	38757	6442.3720	10.734891
719	52153	6442.2620	10.734708
720	70415	6442.1519	10.734524
721	79671	6442.0419	10.734341
722	73045	6441.9319	10.734158
723	55596	6441.8218	10.733974
724	37126	6441.7118	10.733791
725	28790	6441.6017	10.733607
726	39508	6441.4917	10.733424
727	64308	6441.3817	10.733241
728	81364	6441.2716	10.733057
729	72380	6441.1616	10.732874
730	42784	6441.0515	10.732691
731	12271	6440.9415	10.732507
732	-8555	6440.8315	10.732324
733	-20233	6440.7214	10.732141
734	-21299	6440.6114	10.731957
735	-11131	6440.5014	10.731774
736	-2023	6440.3913	10.731591
737	-8038	6440.2813	10.731407
738	-21234	6440.1712	10.731224
739	-19409	6440.0612	10.731040
740	-474	6439.9512	10.730857
741	12896	6439.8411	10.730674
742	9669	6439.7311	10.730490
743	8184	6439.6210	10.730307
744	24405	6439.5110	10.730124
745	44133	6439.4010	10.729940
746	46333	6439.2909	10.729757
747	37196	6439.1809	10.729574
748	37139	6439.0708	10.729390
749	44331	6438.9608	10.729207
750	37035	6438.8508	10.729023
751	9741	6438.7407	10.728840
752	-16446	6438.6307	10.728657
753	-22094	6438.5206	10.728473
754	-9560	6438.4106	10.728290
755	8360	6438.3006	10.728107
756	22485	6438.1905	10.727923
757	24981	6438.0805	10.727740
758	10005	6437.9704	10.727557
759	-14102	6437.8604	10.727373
760	-25235	6437.7504	10.727190
761	-10282	6437.6403	10.727007
762	19353	6437.5303	10.726823
763	41882	6437.4203	10.726640
764	48449	6437.3102	10.726456
765	46673	6437.2002	10.726273
766	47257	6437.0901	10.726090
767	53238	6436.9801	10.725906
768	58827	6436.8701	10.725723
769	55158	6436.7600	10.725540
770	40834	6436.6500	10.725356
771	27546	6436.5399	10.725173
772	28251	6436.4299	10.724990
773	38023	6436.3199	10.724806
774	35909	6436.2098	10.724623
775	10985	6436.0998	10.724440
776	-21393	6435.9897	10.724256
777	-35957	6435.8797	10.724073
778	-24349	6435.7697	10.723889
779	381	6435.6596	10.723706
780	20358	6435.5496	10.723523
781	27180	6435.4395	10.723339
782	24178	6435.3295	10.723156
783	21492	6435.2195	10.722973
784	26882	6435.1094	10.722789
785	37111	6434.9994	10.722606
786	41485	6434.8893	10.722423
787	36581	6434.7793	10.722239
788	31516	6434.6693	10.722056
789	34666	6434.5592	10.721873
790	42755	6434.4492	10.721689
791	49347	6434.3391	10.721506
792	55962	6434.2291	10.721322
793	65241	6434.1191	10.721139
794	70141	6434.0090	10.720956
795	62286	6433.8990	10.720772
796	47036	6433.7890	10.720589
797	36845	6433.6789	10.720406
798	31160	6433.5689	10.720222
799	17203	6433.4588	10.720039
800	-7251	6433.3488	10.719856
801	-25910	6433.2388	10.719672
802	-24914	6433.1287	10.719489
803	-10703	6433.0187	10.719306
804	1094	6432.9086	10.719122
805	6433	6432.7986	10.718939
806	13138	6432.6886	10.718755
807	25569	6432.5785	10.718572
808	39059	6432.4685	10.718389
809	48558	6432.3584	10.718205
810	53779	6432.2484	10.718022
811	53327	6432.1384	10.717839
812	41025	6432.0283	10.717655
813	15069	6431.9183	10.717472
814	-10783	6431.8082	10.717289
815	-13920	6431.6982	10.717105
816	12763	6431.5882	10.716922
817	46975	6431.4781	10.716739
818	56929	6431.3681	10.716555
819	36149	6431.2580	10.716372
820	8670	6431.1480	10.716188
821	-3556	6431.0380	10.716005
822	-5232	6430.9279	10.715822
823	-10487	6430.8179	10.715638
824	-15289	6430.7079	10.715455
825	-6163	6430.5978	10.715272
826	10964	6430.4878	10.715088
827	14646	6430.3777	10.714905
828	2332	6430.2677	10.714722
829	-2026	6430.1577	10.714538
830	17039	6430.0476	10.714355
831	43969	6429.9376	10.714171
832	56568	6429.8275	10.713988
833	55133	6429.7175	10.713805
834	51752	6429.6075	10.713621
835	45877	6429.4974	10.713438
836	30684	6429.3874	10.713255
837	14140	6429.2773	10.713071
838	11874	6429.1673	10.712888
839	22218	6429.0573	10.712705
840	27614	6428.9472	10.712521
841	20829	6428.8372	10.712338
842	12607	6428.7271	10.712155
843	11713	6428.6171	10.711971
844	13241	6428.5071	10.711788
845	10284	6428.3970	10.711604
846	3598	6428.2870	10.711421
847	-4221	6428.1769	10.711238
848	-12086	6428.0669	10.711054
849	-14412	6427.9569	10.710871
850	-4171	6427.8468	10.710688
851	13372	6427.7368	10.710504
852	21445	6427.6267	10.710321
853	12066	6427.5167	10.710138
854	-3786	6427.4067	10.709954
855	-10857	6427.2966	10.709771
856	-4979	6427.1866	10.709588
857	9939	6427.0766	10.709404
858	28664	6426.9665	10.709221
859	42355	6426.8565	10.709037
860	40847	6426.7464	10.708854
861	26092	6426.6364	10.708671
862	15058	6426.5264	10.708487
863	20987	6426.4163	10.708304
864	38407	6426.3063	10.708121
865	52953	6426.1962	10.707937
866	57944	6426.0862	10.707754
867	54262	6425.9762	10.707571
868	42526	6425.8661	10.707387
869	24462	6425.7561	10.707204
870	5546	6425.6460	10.707021
871	-11258	6425.5360	10.706837
872	-27380	6425.4260	10.706654
873	-38226	6425.3159	10.706470
874	-31852	6425.2059	10.706287
875	-7963	6425.0958	10.706104
876	13196	6424.9858	10.705920
877	15318	6424.8758	10.705737
878	10400	6424.7657	10.705554
879	21672	6424.6557	10.705370
880	48210	6424.5456	10.705187
881	65565	6424.4356	10.705004
882	59948	6424.3256	10.704820
883	43187	6424.2155	10.704637
884	31849	6424.1055	10.704454
885	29102	6423.9955	10.704270
886	31966	6423.8854	10.704087
887	40456	6423.7754	10.703903
888	51662	6423.6653	10.703720
889	56921	6423.5553	10.703537
890	53155	6423.4453	10.703353
891	48271	6423.3352	10.703170
892	49521	6423.2252	10.702987
893	55135	6423.1151	10.702803
894	61892	6423.0051	10.702620
895	70462	6422.8951	10.702437
896	77477	6422.7850	10.702253
897	73521	6422.6750	10.702070
898	57451	6422.5649	10.701887
899	43196	6422.4549	10.701703
900	42876	6422.3449	10.701520
901	51043	6422.2348	10.701336
902	55266	6422.1248	10.701153
903	54585	6422.0147	10.700970
904	55896	6421.9047	10.700786
905	57854	6421.7947	10.700603
906	51638	6421.6846	10.700420
907	36231	6421.5746	10.700236
908	21852	6421.4645	10.700053
909	18121	6421.3545	10.699870
910	27162	6421.2445	10.699686
911	46872	6421.1344	10.699503
912	71326	6421.0244	10.699320
913	88577	6420.9143	10.699136
914	88656	6420.8043	10.698953
915	75851	6420.6943	10.698769
916	64593	6420.5842	10.698586
917	61878	6420.4742	10.698403
918	62818	6420.3642	10.698219
919	64455	6420.2541	10.698036
920	71261	6420.1441	10.697853
921	81186	6420.0340	10.697669
922	79440	6419.9240	10.697486
923	58472	6419.8140	10.697303
924	35702	6419.7039	10.697119
925	35751	6419.5939	10.696936
926	57320	6419.4838	10.696752
927	73510	6419.3738	10.696569
928	67311	6419.2638	10.696386
929	51177	6419.1537	10.696202
930	44419	6419.0437	10.696019
931	46482	6418.9336	10.695836
932	46601	6418.8236	10.695652
933	48295	6418.7136	10.695469
934	63099	6418.6035	10.695286
935	82415	6418.4935	10.695102
936	78428	6418.3834	10.694919
937	41050	6418.2734	10.694736
938	-3294	6418.1634	10.694552
939	-21855	6418.0533	10.694369
940	-11901	6417.9433	10.694185
941	5765	6417.8332	10.694002
942	17573	6417.7232	10.693819
943	23824	6417.6132	10.693635
944	22597	6417.5031	10.693452
945	9208	6417.3931	10.693269
946	-7149	6417.2831	10.693085
947	-5822	6417.1730	10.692902
948	19367	6417.0630	10.692719
949	50150	6416.9529	10.692535
950	66347	6416.8429	10.692352
951	67286	6416.7329	10.692169
952	65150	6416.6228	10.691985
953	67995	6416.5128	10.691802
954	75994	6416.4027	10.691618
955	84951	6416.2927	10.691435
956	87381	6416.1827	10.691252
957	78847	6416.0726	10.691068
958	67422	6415.9626	10.690885
959	65495	6415.8525	10.690702
960	68077	6415.7425	10.690518
961	55143	6415.6325	10.690335
962	24133	6415.5224	10.690152
963	2001	6415.4124	10.689968
964	9099	6415.3023	10.689785
965	27159	6415.1923	10.689602
966	25002	6415.0823	10.689418
967	4534	6414.9722	10.689235
968	-5265	6414.8622	10.689051
969	5029	6414.7521	10.688868
970	14089	6414.6421	10.688685
971	8796	6414.5321	10.688501
972	6195	6414.4220	10.688318
973	24271	6414.3120	10.688135
974	52653	6414.2019	10.687951
975	68687	6414.0919	10.687768
976	67002	6413.9819	10.687585
977	56042	6413.8718	10.687401
978	37264	6413.7618	10.687218
979	7563	6413.6518	10.687035
980	-22648	6413.5417	10.686851
981	-32371	6413.4317	10.686668
982	-13618	6413.3216	10.686484
983	18931	6413.2116	10.686301
984	43843	6413.1016	10.686118
985	51309	6412.9915	10.685934
986	45855	6412.8815	10.685751
987	37893	6412.7714	10.685568
988	33494	6412.6614	10.685384
989	28476	6412.5514	10.685201
990	14104	6412.4413	10.685018
991	-7807	6412.3313	10.684834
992	-20253	6412.2212	10.684651
993	-8707	6412.1112	10.684468
994	19484	6412.0012	10.684284
995	41495	6411.8911	10.684101
996	44124	6411.7811	10.683917
997	35688	6411.6710	10.683734
998	33468	6411.5610	10.683551
999	45991	6411.4510	10.683367
1000	67769	6411.3409	10.683184
1001	85358	6411.2309	10.683001
1002	87582	6411.1208	10.682817
1003	74208	6411.0108	10.682634
1004	55171	6410.9008	10.682451
1005	39380	6410.7907	10.682267
1006	27766	6410.6807	10.682084
1007	20099	6410.5707	10.681900
1008	20248	6410.4606	10.681717
1009	25557	6410.3506	10.681534
1010	19099	6410.2405	10.681350
1011	-11652	6410.1305	10.681167
1012	-51314	6410.0205	10.680984
1013	-69935	6409.9104	10.680800
1014	-61788	6409.8004	10.680617
1015	-51794	6409.6903	10.680434
1016	-56734	6409.5803	10.680250
1017	-60462	6409.4703	10.680067
1018	-41871	6409.3602	10.679884
1019	-10385	6409.2502	10.679700
1020	6795	6409.1401	10.679517
1021	2594	6409.0301	10.679333
1022	-6632	6408.9201	10.679150
1023	-10404	6408.8100	10.678967
1024	-13937	6408.7000	10.678783
1025	-18747	6408.5899	10.678600
1026	-16005	6408.4799	10.678417
1027	-4732	6408.3699	10.678233
1028	3013	6408.2598	10.678050
1029	3561	6408.1498	10.677867
1030	10617	6408.0397	10.677683
1031	32270	6407.9297	10.677500
1032	55372	6407.8197	10.677317
1033	66502	6407.7096	10.677133
1034	74031	6407.5996	10.676950
1035	91861	6407.4895	10.676766
1036	112309	6407.3795	10.676583
1037	116178	6407.2695	10.676400
1038	104575	6407.1594	10.676216
1039	98514	6407.0494	10.676033
1040	105303	6406.9394	10.675850
1041	105726	6406.8293	10.675666
1042	82280	6406.7193	10.675483
1043	44616	6406.6092	10.675300
1044	15923	6406.4992	10.675116
1045	3864	6406.3892	10.674933
1046	-3115	6406.2791	10.674750
1047	-14931	6406.1691	10.674566
1048	-26234	6406.0590	10.674383
1049	-25422	6405.9490	10.674199
1050	-11524	6405.8390	10.674016
1051	2526	6405.7289	10.673833
1052	4317	6405.6189	10.673649
1053	-3222	6405.5088	10.673466
1054	-6424	6405.3988	10.673283
1055	70	6405.2888	10.673099
1056	7592	6405.1787	10.672916
1057	10398	6405.0687	10.672733
1058	16775	6404.9586	10.672549
1059	32932	6404.8486	10.672366
1060	46055	6404.7386	10.672183
1061	39671	6404.6285	10.671999
1062	20311	6404.5185	10.671816
1063	10408	6404.4084	10.671632
1064	16695	6404.2984	10.671449
1065	25408	6404.1884	10.671266
1066	29376	6404.0783	10.671082
1067	37167	6403.9683	10.670899
1068	49696	6403.8583	10.670716
1069	51541	6403.7482	10.670532
1070	37898	6403.6382	10.670349
1071	28959	6403.5281	10.670166
1072	40675	6403.4181	10.669982
1073	58987	6403.3081	10.669799
1074	62481	6403.1980	10.669616
1075	55402	6403.0880	10.669432
1076	55444	6402.9779	10.669249
1077	60409	6402.8679	10.669065
1078	52948	6402.7579	10.668882
1079	33052	6402.6478	10.668699
1080	20250	6402.5378	10.668515
1081	23521	6402.4277	10.668332
1082	31482	6402.3177	10.668149
1083	34079	6402.2077	10.667965
1084	33127	6402.0976	10.667782
1085	28870	6401.9876	10.667599
1086	17505	6401.8775	10.667415
1087	7132	6401.7675	10.667232
1088	15029	6401.6575	10.667048
1089	40499	6401.5474	10.666865
1090	59240	6401.4374	10.666682
1091	54793	6401.3273	10.666498
1092	38574	6401.2173	10.666315
1093	27421	6401.1073	10.666132
1094	18259	6400.9972	10.665948
1095	429	6400.8872	10.665765
1096	-20121	6400.7771	10.665582
1097	-26839	6400.6671	10.665398
1098	-16065	6400.5571	10.665215
1099	256	6400.4470	10.665032
1100	11033	6400.3370	10.664848
1101	13327	6400.2270	10.664665
1102	7796	6400.1169	10.664481
1103	-1640	6400.0069	10.664298
1104	-7190	6399.8968	10.664115
1105	-6568	6399.7868	10.663931
1106	-9633	6399.6768	10.663748
1107	-25708	6399.5667	10.663565
1108	-47226	6399.4567	10.663381
1109	-55949	6399.3466	10.663198
1110	-43826	6399.2366	10.663015
1111	-19344	6399.1266	10.662831
1112	4769	6399.0165	10.662648
1113	21728	6398.9065	10.662465
1114	29883	6398.7964	10.662281
1115	29714	6398.6864	10.662098
1116	22459	6398.5764	10.661914
1117	8770	6398.4663	10.661731
1118	-8275	6398.3563	10.661548
1119	-17517	6398.2462	10.661364
1120	-6560	6398.1362	10.661181
1121	19136	6398.0262	10.660998
1122	34882	6397.9161	10.660814
1123	26286	6397.8061	10.660631
1124	11164	6397.6960	10.660448
1125	16812	6397.5860	10.660264
1126	41952	6397.4760	10.660081
1127	59524	6397.3659	10.659898
1128	54676	6397.2559	10.659714
1129	39932	6397.1459	10.659531
1130	30707	6397.0358	10.659347
1131	26182	6396.9258	10.659164
1132	22143	6396.8157	10.658981
1133	24793	6396.7057	10.658797
1134	39121	6396.5957	10.658614
1135	55829	6396.4856	10.658431
1136	62669	6396.3756	10.658247
1137	60279	6396.2655	10.658064
1138	55189	6396.1555	10.657881
1139	44905	6396.0455	10.657697
1140	23412	6395.9354	10.657514
1141	-2724	6395.8254	10.657331
1142	-17202	6395.7153	10.657147
1143	-12941	6395.6053	10.656964
1144	1651	6395.4953	10.656780
1145	15849	6395.3852	10.656597
1146	27559	6395.2752	10.656414
1147	39982	6395.1651	10.656230
1148	54570	6395.0551	10.656047
1149	69537	6394.9451	10.655864
1150	80805	6394.8350	10.655680
1151	83564	6394.7250	10.655497
1152	76439	6394.6149	10.655314
1153	63680	6394.5049	10.655130
1154	49817	6394.3949	10.654947
1155	34593	6394.2848	10.654764
1156	18216	6394.1748	10.654580
1157	8077	6394.0647	10.654397
1158	11635	6393.9547	10.654213
1159	23540	6393.8447	10.654030
1160	29868	6393.7346	10.653847
1161	27078	6393.6246	10.653663
1162	27028	6393.5146	10.653480
1163	39086	6393.4045	10.653297
1164	56909	6393.2945	10.653113
1165	69664	6393.1844	10.652930
1166	77100	6393.0744	10.652747
1167	83094	6392.9644	10.652563
1168	81334	6392.8543	10.652380
1169	62382	6392.7443	10.652196
1170	34478	6392.6342	10.652013
1171	22424	6392.5242	10.651830
1172	39368	6392.4142	10.651646
1173	69389	6392.3041	10.651463
1174	85857	6392.1941	10.651280
1175	80929	6392.0840	10.651096
1176	69107	6391.9740	10.650913
1177	65381	6391.8640	10.650730
1178	68046	6391.7539	10.650546
1179	63212	6391.6439	10.650363
1180	41652	6391.5338	10.650180
1181	11038	6391.4238	10.649996
1182	-7239	6391.3138	10.649813
1183	2593	6391.2037	10.649629
1184	31404	6391.0937	10.649446
1185	51325	6390.9836	10.649263
1186	47684	6390.8736	10.649079
1187	38360	6390.7636	10.648896
1188	49966	6390.6535	10.648713
1189	78284	6390.5435	10.648529
1190	88253	6390.4335	10.648346
1191	57774	6390.3234	10.648163
1192	7754	6390.2134	10.647979
1193	-21407	6390.1033	10.647796
1194	-14751	6389.9933	10.647613
1195	6683	6389.8833	10.647429
1196	15008	6389.7732	10.647246
1197	2851	6389.6632	10.647062
1198	-17918	6389.5531	10.646879
1199	-33000	6389.4431	10.646696
1200	-35971	6389.3331	10.646512
1201	-28224	6389.2230	10.646329
1202	-15134	6389.1130	10.646146
1203	-1312	6389.0029	10.645962
1204	13331	6388.8929	10.645779
1205	32157	6388.7829	10.645596
1206	54357	6388.6728	10.645412
1207	69796	6388.5628	10.645229
1208	65198	6388.4527	10.645046
1209	38989	6388.3427	10.644862
1210	9050	6388.2327	10.644679
1211	208	6388.1226	10.644495
1212	19934	6388.0126	10.644312
1213	49031	6387.9025	10.644129
1214	61094	6387.7925	10.643945
1215	49466	6387.6825	10.643762
1216	29987	6387.5724	10.643579
1217	19800	6387.4624	10.643395
1218	22280	6387.3523	10.643212
1219	32813	6387.2423	10.643029
1220	47880	6387.1323	10.642845
1221	62704	6387.0222	10.642662
1222	68970	6386.9122	10.642479
1223	63529	6386.8022	10.642295
1224	53675	6386.6921	10.642112
1225	45660	6386.5821	10.641928
1226	33460	6386.4720	10.641745
1227	9274	6386.3620	10.641562
1228	-18039	6386.2520	10.641378
1229	-27493	6386.1419	10.641195
1230	-11246	6386.0319	10.641012
1231	14112	6385.9218	10.640828
1232	25761	6385.8118	10.640645
1233	17606	6385.7018	10.640462
1234	1127	6385.5917	10.640278
1235	-10397	6385.4817	10.640095
1236	-11711	6385.3716	10.639912
1237	-2698	6385.2616	10.639728
1238	15449	6385.1516	10.639545
1239	37040	6385.0415	10.639361
1240	49518	6384.9315	10.639178
1241	42628	6384.8214	10.638995
1242	22716	6384.7114	10.638811
1243	11148	6384.6014	10.638628
1244	20773	6384.4913	10.638445
1245	37483	6384.3813	10.638261
1246	35906	6384.2712	10.638078
1247	13886	6384.1612	10.637895
1248	-1769	6384.0512	10.637711
1249	9905	6383.9411	10.637528
1250	34908	6383.8311	10.637345
1251	41108	6383.7211	10.637161
1252	17427	6383.6110	10.636978
1253	-15639	6383.5010	10.636794
1254	-31316	6383.3909	10.636611
1255	-21694	6383.2809	10.636428
1256	750	6383.1709	10.636244
1257	16646	6383.0608	10.636061
1258	14447	6382.9508	10.635878
1259	-822	6382.8407	10.635694
1260	-13599	6382.7307	10.635511
1261	-17049	6382.6207	10.635328
1262	-21288	6382.5106	10.635144
1263	-35336	6382.4006	10.634961
1264	-49151	6382.2905	10.634777
1265	-47276	6382.1805	10.634594
1266	-34494	6382.0705	10.634411
1267	-29689	6381.9604	10.634227
1268	-35206	6381.8504	10.634044
1269	-32683	6381.7403	10.633861
1270	-14199	6381.6303	10.633677
1271	2264	6381.5203	10.633494
1272	-728	6381.4102	10.633311
1273	-14360	6381.3002	10.633127
1274	-18613	6381.1901	10.632944
1275	-11505	6381.0801	10.632761
1276	-7426	6380.9701	10.632577
1277	-12706	6380.8600	10.632394
1278	-18032	6380.7500	10.632210
1279	-13489	6380.6399	10.632027
1280	556	6380.5299	10.631844
1281	16914	6380.4199	10.631660
1282	26909	6380.3098	10.631477
1283	23708	6380.1998	10.631294
1284	9306	6380.0898	10.631110
1285	-2230	6379.9797	10.630927
1286	3429	6379.8697	10.630744
1287	25186	6379.7596	10.630560
1288	47904	6379.6496	10.630377
1289	57820	6379.5396	10.630194
1290	50886	6379.4295	10.630010
1291	29824	6379.3195	10.629827
1292	3480	6379.2094	10.629643
1293	-11243	6379.0994	10.629460
1294	550	6378.9894	10.629277
1295	32833	6378.8793	10.629093
1296	57185	6378.7693	10.628910
1297	49424	6378.6592	10.628727
1298	16494	6378.5492	10.628543
1299	-10148	6378.4392	10.628360
1300	-9284	6378.3291	10.628177
1301	7625	6378.2191	10.627993
1302	12673	6378.1090	10.627810
1303	-4735	6377.9990	10.627627
1304	-29217	6377.8890	10.627443
1305	-44352	6377.7789	10.627260
1306	-53538	6377.6689	10.627076
1307	-66250	6377.5588	10.626893
1308	-72615	6377.4488	10.626710
1309	-49764	6377.3388	10.626526
1310	4384	6377.2287	10.626343
1311	59436	6377.1187	10.626160
1312	83876	6377.0086	10.625976
1313	78882	6376.8986	10.625793
1314	71461	6376.7886	10.625610
1315	79857	6376.6785	10.625426
1316	95153	6376.5685	10.625243
1317	94642	6376.4585	10.625060
1318	66140	6376.3484	10.624876
1319	19774	6376.2384	10.624693
1320	-20302	6376.1283	10.624509
1321	-37282	6376.0183	10.624326
1322	-36042	6375.9083	10.624143
1323	-32513	6375.7982	10.623959
1324	-30578	6375.6882	10.623776
1325	-20458	6375.5781	10.623593
1326	-1997	6375.4681	10.623409
1327	6824	6375.3581	10.623226
1328	-4050	6375.2480	10.623043
1329	-15918	6375.1380	10.622859
1330	-4346	6375.0279	10.622676
1331	24423	6374.9179	10.622493
1332	40067	6374.8079	10.622309
1333	29489	6374.6978	10.622126
1334	11616	6374.5878	10.621942
1335	7366	6374.4777	10.621759
1336	13686	6374.3677	10.621576
1337	16615	6374.2577	10.621392
1338	14880	6374.1476	10.621209
1339	16433	6374.0376	10.621026
1340	19905	6373.9275	10.620842
1341	14230	6373.8175	10.620659
1342	-4771	6373.7075	10.620476
1343	-28417	6373.5974	10.620292
1344	-46358	6373.4874	10.620109
1345	-54484	6373.3774	10.619925
1346	-49556	6373.2673	10.619742
1347	-26213	6373.1573	10.619559
1348	11774	6373.0472	10.619375
1349	42444	6372.9372	10.619192
1350	41738	6372.8272	10.619009
1351	13635	6372.7171	10.618825
1352	-6622	6372.6071	10.618642
1353	9620	6372.4970	10.618459
1354	49328	6372.3870	10.618275
1355	73872	6372.2770	10.618092
1356	66310	6372.1669	10.617909
1357	44459	6372.0569	10.617725
1358	26126	6371.9468	10.617542
1359	5623	6371.8368	10.617358
1360	-22472	6371.7268	10.617175
1361	-38796	6371.6167	10.616992
1362	-23088	6371.5067	10.616808
1363	9390	6371.3966	10.616625
1364	22563	6371.2866	10.616442
1365	8138	6371.1766	10.616258
1366	-5478	6371.0665	10.616075
1367	4776	6370.9565	10.615892
1368	28911	6370.8464	10.615708
1369	45086	6370.7364	10.615525
1370	47906	6370.6264	10.615342
1371	44797	6370.5163	10.615158
1372	39949	6370.4063	10.614975
1373	33750	6370.2962	10.614791
1374	27302	6370.1862	10.614608
1375	18590	6370.0762	10.614425
1376	4477	6369.9661	10.614241
1377	-7262	6369.8561	10.614058
1378	-1480	6369.7461	10.613875
1379	20431	6369.6360	10.613691
1380	35310	6369.5260	10.613508
1381	29056	6369.4159	10.613325
1382	18471	6369.3059	10.613141
1383	26290	6369.1959	10.612958
1384	45939	6369.0858	10.612775
1385	50457	6368.9758	10.612591
1386	30022	6368.8657	10.612408
1387	1101	6368.7557	10.612224
1388	-18944	6368.6457	10.612041
1389	-27023	6368.5356	10.611858
1390	-23642	6368.4256	10.611674
1391	-6902	6368.3155	10.611491
1392	15718	6368.2055	10.611308
1393	25164	6368.0955	10.611124
1394	11664	6367.9854	10.610941
1395	-10211	6367.8754	10.610758
1396	-17063	6367.7653	10.610574
1397	-3471	6367.6553	10.610391
1398	14052	6367.5453	10.610208
1399	18257	6367.4352	10.610024
1400	10118	6367.3252	10.609841
1401	4839	6367.2151	10.609657
1402	11688	6367.1051	10.609474
1403	22320	6366.9951	10.609291
1404	22638	6366.8850	10.609107
1405	13523	6366.7750	10.608924
1406	10972	6366.6650	10.608741
1407	23007	6366.5549	10.608557
1408	36634	6366.4449	10.608374
1409	36008	6366.3348	10.608191
1410	24940	6366.2248	10.608007
1411	18654	6366.1148	10.607824
1412	18347	6366.0047	10.607641
1413	9899	6365.8947	10.607457
1414	-11593	6365.7846	10.607274
1415	-31758	6365.6746	10.607090
1416	-37077	6365.5646	10.606907
1417	-32508	6365.4545	10.606724
1418	-30492	6365.3445	10.606540
1419	-31586	6365.2344	10.606357
1420	-26262	6365.1244	10.606174
1421	-11317	6365.0144	10.605990
1422	4961	6364.9043	10.605807
1423	13185	6364.7943	10.605624
1424	12520	6364.6842	10.605440
1425	10005	6364.5742	10.605257
1426	13147	6364.4642	10.605073
1427	21739	6364.3541	10.604890
1428	25720	6364.2441	10.604707
1429	15029	6364.1340	10.604523
1430	-6589	6364.0240	10.604340
1431	-23217	6363.9140	10.604157
1432	-25474	6363.8039	10.603973
1433	-20515	6363.6939	10.603790
1434	-17421	6363.5838	10.603607
1435	-10875	6363.4738	10.603423
1436	9021	6363.3638	10.603240
1437	35311	6363.2537	10.603057
1438	47785	6363.1437	10.602873
1439	39599	6363.0337	10.602690
1440	25734	6362.9236	10.602506
1441	19398	6362.8136	10.602323
1442	14985	6362.7035	10.602140
1443	5818	6362.5935	10.601956
1444	5089	6362.4835	10.601773
1445	29062	6362.3734	10.601590
1446	65034	6362.2634	10.601406
1447	79695	6362.1533	10.601223
1448	63608	6362.0433	10.601040
1449	45122	6361.9333	10.600856
1450	48501	6361.8232	10.600673
1451	58694	6361.7132	10.600490
1452	47974	6361.6031	10.600306
1453	23112	6361.4931	10.600123
1454	18222	6361.3831	10.599939
1455	44148	6361.2730	10.599756
1456	73599	6361.1630	10.599573
1457	82935	6361.0529	10.599389
1458	82563	6360.9429	10.599206
1459	91439	6360.8329	10.599023
1460	102947	6360.7228	10.598839
1461	97762	6360.6128	10.598656
1462	77436	6360.5027	10.598473
1463	61130	6360.3927	10.598289
1464	53998	6360.2827	10.598106
1465	42086	6360.1726	10.597923
1466	20436	6360.0626	10.597739
1467	5603	6359.9526	10.597556
1468	12331	6359.8425	10.597372
1469	32319	6359.7325	10.597189
1470	45606	6359.6224	10.597006
1471	43546	6359.5124	10.596822
1472	32021	6359.4024	10.596639
1473	19280	6359.2923	10.596456
1474	10000	6359.1823	10.596272
1475	7860	6359.0722	10.596089
1476	15672	6358.9622	10.595906
1477	31631	6358.8522	10.595722
1478	48075	6358.7421	10.595539
1479	54600	6358.6321	10.595356
1480	44160	6358.5220	10.595172
1481	20213	6358.4120	10.594989
1482	-2567	6358.3020	10.594805
1483	-10478	6358.1919	10.594622
1484	-5522	6358.0819	10.594439
1485	-3072	6357.9718	10.594255
1486	-12897	6357.8618	10.594072
1487	-27557	6357.7518	10.593889
1488	-32920	6357.6417	10.593705
1489	-26360	6357.5317	10.593522
1490	-20445	6357.4216	10.593339
1491	-29386	6357.3116	10.593155
1492	-52754	6357.2016	10.592972
1493	-71949	6357.0915	10.592789
1494	-64968	6356.9815	10.592605
1495	-28602	6356.8714	10.592422
1496	15643	6356.7614	10.592238
1497	42425	6356.6514	10.592055
1498	47031	6356.5413	10.591872
1499	42989	6356.4313	10.591688
1500	39385	6356.3213	10.591505
1501	32440	6356.2112	10.591322
1502	19945	6356.1012	10.591138
1503	9936	6355.9911	10.590955
1504	8497	6355.8811	10.590772
1505	9622	6355.7711	10.590588
1506	5254	6355.6610	10.590405
1507	-3124	6355.5510	10.590221
1508	-10837	6355.4409	10.590038
1509	-18918	6355.3309	10.589855
1510	-26510	6355.2209	10.589671
1511	-22820	6355.1108	10.589488
1512	-116	6355.0008	10.589305
1513	30222	6354.8907	10.589121
1514	49114	6354.7807	10.588938
1515	55012	6354.6707	10.588755
1516	62816	6354.5606	10.588571
1517	77335	6354.4506	10.588388
1518	84314	6354.3405	10.588205
1519	73163	6354.2305	10.588021
1520	54080	6354.1205	10.587838
1521	43565	6354.0104	10.587654
1522	44487	6353.9004	10.587471
1523	50957	6353.7903	10.587288
1524	62467	6353.6803	10.587104
1525	79063	6353.5703	10.586921
1526	89082	6353.4602	10.586738
1527	78508	6353.3502	10.586554
1528	52035	6353.2402	10.586371
1529	29687	6353.1301	10.586188
1530	20177	6353.0201	10.586004
1531	12177	6352.9100	10.585821
1532	-3041	6352.8000	10.585638
1533	-15679	6352.6900	10.585454
1534	-14652	6352.5799	10.585271
1535	-7640	6352.4699	10.585087
1536	-8605	6352.3598	10.584904
1537	-13661	6352.2498	10.584721
1538	-7491	6352.1398	10.584537
1539	9354	6352.0297	10.584354
1540	18792	6351.9197	10.584171
1541	12688	6351.8096	10.583987
1542	3613	6351.6996	10.583804
1543	2615	6351.5896	10.583621
1544	4029	6351.4795	10.583437
1545	1580	6351.3695	10.583254
1546	1972	6351.2594	10.583071
1547	8760	6351.1494	10.582887
1548	8981	6351.0394	10.582704
1549	-5085	6350.9293	10.582520
1550	-13634	6350.8193	10.582337
1551	7186	6350.7092	10.582154
1552	46145	6350.5992	10.581970
1553	67072	6350.4892	10.581787
1554	57444	6350.3791	10.581604
1555	41067	6350.2691	10.581420
1556	38184	6350.1590	10.581237
1557	39430	6350.0490	10.581054
1558	30656	6349.9390	10.580870
1559	19762	6349.8289	10.580687
1560	21031	6349.7189	10.580504
1561	29887	6349.6089	10.580320
1562	32645	6349.4988	10.580137
1563	29687	6349.3888	10.579953
1564	30295	6349.2787	10.579770
1565	33009	6349.1687	10.579587
1566	29163	6349.0587	10.579403
1567	20035	6348.9486	10.579220
1568	13544	6348.8386	10.579037
1569	8598	6348.7285	10.578853
1570	-819	6348.6185	10.578670
1571	-10016	6348.5085	10.578487
1572	-9029	6348.3984	10.578303
1573	-1100	6348.2884	10.578120
1574	1416	6348.1783	10.577937
1575	-1836	6348.0683	10.577753
1576	-237	6347.9583	10.577570
1577	5267	6347.8482	10.577386
1578	290	6347.7382	10.577203
1579	-17573	6347.6281	10.577020
1580	-29445	6347.5181	10.576836
1581	-19536	6347.4081	10.576653
1582	5373	6347.2980	10.576470
1583	28550	6347.1880	10.576286
1584	41794	6347.0779	10.576103
1585	42892	6346.9679	10.575920
1586	28970	6346.8579	10.575736
1587	5203	6346.7478	10.575553
1588	-9716	6346.6378	10.575370
1589	-892	6346.5278	10.575186
1590	24344	6346.4177	10.575003
1591	45332	6346.3077	10.574819
1592	51218	6346.1976	10.574636
1593	47295	6346.0876	10.574453
1594	43713	6345.9776	10.574269
1595	46952	6345.8675	10.574086
1596	57988	6345.7575	10.573903
1597	69984	6345.6474	10.573719
1598	71194	6345.5374	10.573536
1599	57853	6345.4274	10.573353
1600	40382	6345.3173	10.573169
1601	29646	6345.2073	10.572986
1602	22778	6345.0972	10.572802
1603	11933	6344.9872	10.572619
1604	947	6344.8772	10.572436
1605	207	6344.7671	10.572252
1606	7997	6344.6571	10.572069
1607	11622	6344.5470	10.571886
1608	7866	6344.4370	10.571702
1609	7907	6344.3270	10.571519
1610	17254	6344.2169	10.571336
1611	23916	6344.1069	10.571152
1612	14905	6343.9968	10.570969
1613	-4739	6343.8868	10.570786
1614	-18917	6343.7768	10.570602
1615	-20349	6343.6667	10.570419
1616	-13931	6343.5567	10.570235
1617	-4603	6343.4466	10.570052
1618	6854	6343.3366	10.569869
1619	15939	6343.2266	10.569685
1620	13427	6343.1165	10.569502
1621	-2131	6343.0065	10.569319
1622	-17258	6342.8965	10.569135
1623	-16078	6342.7864	10.568952
1624	1591	6342.6764	10.568769
1625	20299	6342.5663	10.568585
1626	27478	6342.4563	10.568402
1627	27052	6342.3463	10.568219
1628	32524	6342.2362	10.568035
1629	50341	6342.1262	10.567852
1630	73606	6342.0161	10.567668
1631	89671	6341.9061	10.567485
1632	89192	6341.7961	10.567302
1633	69117	6341.6860	10.567118
1634	33891	6341.5760	10.566935
1635	-2726	6341.4659	10.566752
1636	-21800	6341.3559	10.566568
1637	-12065	6341.2459	10.566385
1638	19329	6341.1358	10.566202
1639	51212	6341.0258	10.566018
1640	64951	6340.9157	10.565835
1641	58685	6340.8057	10.565652
1642	45864	6340.6957	10.565468
1643	41449	6340.5856	10.565285
1644	49338	6340.4756	10.565101
1645	62173	6340.3655	10.564918
1646	71440	6340.2555	10.564735
1647	74973	6340.1455	10.564551
1648	74274	6340.0354	10.564368
1649	68854	6339.9254	10.564185
1650	57768	6339.8154	10.564001
1651	45324	6339.7053	10.563818
1652	39872	6339.5953	10.563635
1653	44913	6339.4852	10.563451
1654	53540	6339.3752	10.563268
1655	53141	6339.2652	10.563085
1656	36112	6339.1551	10.562901
1657	8073	6339.0451	10.562718
1658	-14226	6338.9350	10.562534
1659	-17837	6338.8250	10.562351
1660	-8533	6338.7150	10.562168
1661	-3853	6338.6049	10.561984
1662	-6927	6338.4949	10.561801
1663	2086	6338.3848	10.561618
1664	37022	6338.2748	10.561434
1665	78213	6338.1648	10.561251
1666	93222	6338.0547	10.561068
1667	80515	6337.9447	10.560884
1668	68689	6337.8346	10.560701
1669	70247	6337.7246	10.560518
1670	63902	6337.6146	10.560334
1671	35072	6337.5045	10.560151
1672	7038	6337.3945	10.559967
1673	8276	6337.2844	10.559784
1674	27542	6337.1744	10.559601
1675	30332	6337.0644	10.559417
1676	10234	6336.9543	10.559234
1677	-6047	6336.8443	10.559051
1678	-2697	6336.7342	10.558867
1679	5242	6336.6242	10.558684
1680	704	6336.5142	10.558501
1681	-11825	6336.4041	10.558317
1682	-20683	6336.2941	10.558134
1683	-24201	6336.1841	10.557950
1684	-22542	6336.0740	10.557767
1685	-9817	6335.9640	10.557584
1686	13281	6335.8539	10.557400
1687	32342	6335.7439	10.557217
1688	35620	6335.6339	10.557034
1689	26126	6335.5238	10.556850
1690	9526	6335.4138	10.556667
1691	-14710	6335.3037	10.556484
1692	-39195	6335.1937	10.556300
1693	-42513	6335.0837	10.556117
1694	-14965	6334.9736	10.555934
1695	21097	6334.8636	10.555750
1696	35126	6334.7535	10.555567
1697	24492	6334.6435	10.555383
1698	9091	6334.5335	10.555200
1699	-1541	6334.4234	10.555017
1700	-13355	6334.3134	10.554833
1701	-24187	6334.2033	10.554650
1702	-20559	6334.0933	10.554467
1703	-2285	6333.9833	10.554283
1704	12718	6333.8732	10.554100
1705	17085	6333.7632	10.553917
1706	26949	6333.6531	10.553733
1707	52773	6333.5431	10.553550
1708	75404	6333.4331	10.553367
1709	71210	6333.3230	10.553183
1710	49648	6333.2130	10.553000
1711	41793	6333.1030	10.552816
1712	54337	6332.9929	10.552633
1713	60262	6332.8829	10.552450
1714	42247	6332.7728	10.552266
1715	22255	6332.6628	10.552083
1716	29799	6332.5528	10.551900
1717	55279	6332.4427	10.551716
1718	59872	6332.3327	10.551533
1719	29848	6332.2226	10.551350
1720	-3702	6332.1126	10.551166
1721	-7716	6332.0026	10.550983
1722	11264	6331.8925	10.550800
1723	24533	6331.7825	10.550616
1724	24933	6331.6724	10.550433
1725	29931	6331.5624	10.550249
1726	47012	6331.4524	10.550066
1727	61271	6331.3423	10.549883
1728	61461	6331.2323	10.549699
1729	56641	6331.1222	10.549516
1730	57259	6331.0122	10.549333
1731	57291	6330.9022	10.549149
1732	48275	6330.7921	10.548966
1733	36912	6330.6821	10.548783
1734	32950	6330.5720	10.548599
1735	29357	6330.4620	10.548416
1736	12249	6330.3520	10.548233
1737	-13586	6330.2419	10.548049
1738	-25895	6330.1319	10.547866
1739	-13219	6330.0218	10.547682
1740	9579	6329.9118	10.547499
1741	17105	6329.8018	10.547316
1742	-888	6329.6917	10.547132
1743	-28999	6329.5817	10.546949
1744	-37675	6329.4717	10.546766
1745	-10372	6329.3616	10.546582
1746	35046	6329.2516	10.546399
1747	59233	6329.1415	10.546216
1748	43241	6329.0315	10.546032
1749	9112	6328.9215	10.545849
1750	-10415	6328.8114	10.545666
1751	-10445	6328.7014	10.545482
1752	-6528	6328.5913	10.545299
1753	-1602	6328.4813	10.545115
1754	13607	6328.3713	10.544932
1755	30571	6328.2612	10.544749
1756	22720	6328.1512	10.544565
1757	-16195	6328.0411	10.544382
1758	-56222	6327.9311	10.544199
1759	-66068	6327.8211	10.544015
1760	-47349	6327.7110	10.543832
1761	-22589	6327.6010	10.543649
1762	-4591	6327.4909	10.543465
1763	8634	6327.3809	10.543282
1764	20495	6327.2709	10.543098
1765	31654	6327.1608	10.542915
1766	41723	6327.0508	10.542732
1767	44831	6326.9407	10.542548
1768	32262	6326.8307	10.542365
1769	8946	6326.7207	10.542182
1770	-3539	6326.6106	10.541998
1771	7464	6326.5006	10.541815
1772	27013	6326.3906	10.541632
1773	32711	6326.2805	10.541448
1774	24629	6326.1705	10.541265
1775	20288	6326.0604	10.541082
1776	27435	6325.9504	10.540898
1777	38333	6325.8404	10.540715
1778	45919	6325.7303	10.540531
1779	48353	6325.6203	10.540348
1780	40608	6325.5102	10.540165
1781	19679	6325.4002	10.539981
1782	-1807	6325.2902	10.539798
1783	-5136	6325.1801	10.539615
1784	7934	6325.0701	10.539431
1785	14546	6324.9600	10.539248
1786	2448	6324.8500	10.539065
1787	-12637	6324.7400	10.538881
1788	-10345	6324.6299	10.538698
1789	5681	6324.5199	10.538515
1790	14171	6324.4098	10.538331
1791	4790	6324.2998	10.538148
1792	-10612	6324.1898	10.537964
1793	-13652	6324.0797	10.537781
1794	1579	6323.9697	10.537598
1795	25717	6323.8596	10.537414
1796	45248	6323.7496	10.537231
1797	53859	6323.6396	10.537048
1798	53711	6323.5295	10.536864
1799	48867	6323.4195	10.536681
1800	42371	6323.3094	10.536498
1801	40396	6323.1994	10.536314
1802	51499	6323.0894	10.536131
1803	75134	6322.9793	10.535948
1804	96072	6322.8693	10.535764
1805	98706	6322.7593	10.535581
1806	84124	6322.6492	10.535397
1807	65602	6322.5392	10.535214
1808	51319	6322.4291	10.535031
1809	41136	6322.3191	10.534847
1810	36192	6322.2091	10.534664
1811	38634	6322.0990	10.534481
1812	43053	6321.9890	10.534297
1813	41383	6321.8789	10.534114
1814	36444	6321.7689	10.533931
1815	36777	6321.6589	10.533747
1816	37997	6321.5488	10.533564
1817	27017	6321.4388	10.533381
1818	9069	6321.3287	10.533197
1819	10241	6321.2187	10.533014
1820	41255	6321.1087	10.532830
1821	75923	6320.9986	10.532647
1822	82704	6320.8886	10.532464
1823	65471	6320.7785	10.532280
1824	53213	6320.6685	10.532097
1825	56765	6320.5585	10.531914
1826	58059	6320.4484	10.531730
1827	42169	6320.3384	10.531547
1828	18902	6320.2283	10.531364
1829	6035	6320.1183	10.531180
1830	7615	6320.0083	10.530997
1831	18371	6319.8982	10.530814
1832	36168	6319.7882	10.530630
1833	56541	6319.6782	10.530447
1834	63243	6319.5681	10.530263
1835	41182	6319.4581	10.530080
1836	-931	6319.3480	10.529897
1837	-35047	6319.2380	10.529713
1838	-46288	6319.1280	10.529530
1839	-49781	6319.0179	10.529347
1840	-65524	6318.9079	10.529163
1841	-85546	6318.7978	10.528980
1842	-82455	6318.6878	10.528797
1843	-50090	6318.5778	10.528613
1844	-17501	6318.4677	10.528430
1845	-13562	6318.3577	10.528246
1846	-31289	6318.2476	10.528063
1847	-40588	6318.1376	10.527880
1848	-26557	6318.0276	10.527696
1849	837	6317.9175	10.527513
1850	27657	6317.8075	10.527330
1851	46307	6317.6974	10.527146
1852	47901	6317.5874	10.526963
1853	27843	6317.4774	10.526780
1854	3569	6317.3673	10.526596
1855	4126	6317.2573	10.526413
1856	31494	6317.1472	10.526230
1857	51791	6317.0372	10.526046
1858	38792	6316.9272	10.525863
1859	9023	6316.8171	10.525679
1860	-3091	6316.7071	10.525496
1861	9786	6316.5970	10.525313
1862	27212	6316.4870	10.525129
1863	33232	6316.3770	10.524946
1864	27285	6316.2669	10.524763
1865	11407	6316.1569	10.524579
1866	-9045	6316.0469	10.524396
1867	-15352	6315.9368	10.524213
1868	8816	6315.8268	10.524029
1869	48928	6315.7167	10.523846
1870	68752	6315.6067	10.523663
1871	53224	6315.4967	10.523479
1872	23418	6315.3866	10.523296
1873	4124	6315.2766	10.523112
1874	-3130	6315.1665	10.522929
1875	-6765	6315.0565	10.522746
1876	-5662	6314.9465	10.522562
1877	2432	6314.8364	10.522379
1878	7927	6314.7264	10.522196
1879	1097	6314.6163	10.522012
1880	-11744	6314.5063	10.521829
1881	-17206	6314.3963	10.521646
1882	-13414	6314.2862	10.521462
1883	-8214	6314.1762	10.521279
1884	-4601	6314.0661	10.521096
1885	1056	6313.9561	10.520912
1886	10172	6313.8461	10.520729
1887	20070	6313.7360	10.520545
1888	27487	6313.6260	10.520362
1889	28240	6313.5159	10.520179
1890	19963	6313.4059	10.519995
1891	10726	6313.2959	10.519812
1892	14671	6313.1858	10.519629
1893	29804	6313.0758	10.519445
1894	31996	6312.9658	10.519262
1895	6532	6312.8557	10.519079
1896	-22908	6312.7457	10.518895
1897	-16986	6312.6356	10.518712
1898	28488	6312.5256	10.518529
1899	73279	6312.4156	10.518345
1900	78664	6312.3055	10.518162
1901	47619	6312.1955	10.517978
1902	12895	6312.0854	10.517795
1903	-1558	6311.9754	10.517612
1904	3079	6311.8654	10.517428
1905	13874	6311.7553	10.517245
1906	22797	6311.6453	10.517062
1907	29636	6311.5352	10.516878
1908	35325	6311.4252	10.516695
1909	35903	6311.3152	10.516512
1910	23941	6311.2051	10.516328
1911	-2026	6311.0951	10.516145
1912	-29707	6310.9850	10.515962
1913	-38745	6310.8750	10.515778
1914	-17954	6310.7650	10.515595
1915	22032	6310.6549	10.515411
1916	53651	6310.5449	10.515228
1917	53140	6310.4348	10.515045
1918	22406	6310.3248	10.514861
1919	-8847	6310.2148	10.514678
1920	-10506	6310.1047	10.514495
1921	14470	6309.9947	10.514311
1922	32456	6309.8846	10.514128
1923	21425	6309.7746	10.513945
1924	-702	6309.6646	10.513761
1925	-3230	6309.5545	10.513578
1926	12488	6309.4445	10.513395
1927	17895	6309.3345	10.513211
1928	3861	6309.2244	10.513028
1929	-5349	6309.1144	10.512844
1930	6015	6309.0043	10.512661
1931	15360	6308.8943	10.512478
1932	-5349	6308.7843	10.512294
1933	-43659	6308.6742	10.512111
1934	-59781	6308.5642	10.511928
1935	-39541	6308.4541	10.511744
1936	-9040	6308.3441	10.511561
1937	4219	6308.2341	10.511378
1938	1193	6308.1240	10.511194
1939	-4108	6308.0140	10.511011
1940	-7333	6307.9039	10.510827
1941	-6851	6307.7939	10.510644
1942	8474	6307.6839	10.510461
1943	43537	6307.5738	10.510277
1944	76522	6307.4638	10.510094
1945	75852	6307.3537	10.509911
1946	39240	6307.2437	10.509727
1947	-1267	6307.1337	10.509544
1948	-18410	6307.0236	10.509361
1949	-19315	6306.9136	10.509177
1950	-27332	6306.8035	10.508994
1951	-46646	6306.6935	10.508811
1952	-58991	6306.5835	10.508627
1953	-50444	6306.4734	10.508444
1954	-27708	6306.3634	10.508260
1955	-7486	6306.2534	10.508077
1956	-301	6306.1433	10.507894
1957	-6134	6306.0333	10.507710
1958	-16146	6305.9232	10.507527
1959	-16007	6305.8132	10.507344
1960	2195	6305.7032	10.507160
1961	25960	6305.5931	10.506977
1962	29564	6305.4831	10.506794
1963	3662	6305.3730	10.506610
1964	-28792	6305.2630	10.506427
1965	-35772	6305.1530	10.506244
1966	-11255	6305.0429	10.506060
1967	22053	6304.9329	10.505877
1968	41163	6304.8228	10.505693
1969	42004	6304.7128	10.505510
1970	31387	6304.6028	10.505327
1971	14886	6304.4927	10.505143
1972	-416	6304.3827	10.504960
1973	-2180	6304.2726	10.504777
1974	16113	6304.1626	10.504593
1975	42408	6304.0526	10.504410
1976	53190	6303.9425	10.504227
1977	35666	6303.8325	10.504043
1978	379	6303.7224	10.503860
1979	-27846	6303.6124	10.503677
1980	-29917	6303.5024	10.503493
1981	-6253	6303.3923	10.503310
1982	24896	6303.2823	10.503126
1983	42808	6303.1722	10.502943
1984	41182	6303.0622	10.502760
1985	31391	6302.9522	10.502576
1986	29086	6302.8421	10.502393
1987	38658	6302.7321	10.502210
1988	51584	6302.6221	10.502026
1989	57824	6302.5120	10.501843
1990	55472	6302.4020	10.501660
1991	48528	6302.2919	10.501476
1992	38242	6302.1819	10.501293
1993	21051	6302.0719	10.501110
1994	-3064	6301.9618	10.500926
1995	-23842	6301.8518	10.500743
1996	-28579	6301.7417	10.500559
1997	-17357	6301.6317	10.500376
1998	-3778	6301.5217	10.500193
1999	2855	6301.4116	10.500009
2000	8923	6301.3016	10.499826
[truncated: 63,536 more rows]
