# Supplementary material for: Evolution of the metabolome in response to selection for increased immunity in populations of Drosophila melanogaster
Source: PLoS One. 2017 Nov 17;12(11):e0188089. doi: 10.1371/journal.pone.0188089 (PMC5693281; doi:10.1371/journal.pone.0188089)
Supplement: S1 File — (ZIP) [file pone.0188089.s018.zip › Block1/Is/1/pdata/1/ascii-spec.txt]

1	210460	6425.7416	10.707178
2	82834	6425.6315	10.706995
3	41802	6425.5215	10.706811
4	82373	6425.4114	10.706628
5	114470	6425.3014	10.706445
6	80283	6425.1914	10.706261
7	19838	6425.0813	10.706078
8	10360	6424.9713	10.705894
9	75608	6424.8612	10.705711
10	169767	6424.7512	10.705528
11	229814	6424.6412	10.705344
12	236978	6424.5311	10.705161
13	238976	6424.4211	10.704978
14	303553	6424.3110	10.704794
15	434749	6424.2010	10.704611
16	555880	6424.0910	10.704428
17	603512	6423.9809	10.704244
18	615534	6423.8709	10.704061
19	682980	6423.7608	10.703878
20	824019	6423.6508	10.703694
21	948828	6423.5408	10.703511
22	953576	6423.4307	10.703327
23	823978	6423.3207	10.703144
24	650783	6423.2107	10.702961
25	561078	6423.1006	10.702777
26	612193	6422.9906	10.702594
27	724149	6422.8805	10.702411
28	742584	6422.7705	10.702227
29	605544	6422.6605	10.702044
30	420895	6422.5504	10.701861
31	336806	6422.4404	10.701677
32	371164	6422.3303	10.701494
33	428717	6422.2203	10.701311
34	452098	6422.1103	10.701127
35	470579	6422.0002	10.700944
36	510097	6421.8902	10.700760
37	546716	6421.7801	10.700577
38	564579	6421.6701	10.700394
39	582071	6421.5601	10.700210
40	599046	6421.4500	10.700027
41	588753	6421.3400	10.699844
42	563109	6421.2299	10.699660
43	571211	6421.1199	10.699477
44	604814	6421.0099	10.699294
45	584759	6420.8998	10.699110
46	484124	6420.7898	10.698927
47	386434	6420.6797	10.698744
48	362485	6420.5697	10.698560
49	362694	6420.4597	10.698377
50	310028	6420.3496	10.698193
51	239994	6420.2396	10.698010
52	250846	6420.1295	10.697827
53	346984	6420.0195	10.697643
54	432561	6419.9095	10.697460
55	455094	6419.7994	10.697277
56	463185	6419.6894	10.697093
57	509027	6419.5794	10.696910
58	573645	6419.4693	10.696727
59	612944	6419.3593	10.696543
60	611404	6419.2492	10.696360
61	564738	6419.1392	10.696177
62	472753	6419.0292	10.695993
63	381684	6418.9191	10.695810
64	372659	6418.8091	10.695626
65	462639	6418.6990	10.695443
66	564611	6418.5890	10.695260
67	594187	6418.4790	10.695076
68	574671	6418.3689	10.694893
69	583697	6418.2589	10.694710
70	632434	6418.1488	10.694526
71	662932	6418.0388	10.694343
72	645972	6417.9288	10.694160
73	614558	6417.8187	10.693976
74	601938	6417.7087	10.693793
75	604031	6417.5986	10.693610
76	607441	6417.4886	10.693426
77	603826	6417.3786	10.693243
78	572649	6417.2685	10.693059
79	501306	6417.1585	10.692876
80	428133	6417.0484	10.692693
81	411647	6416.9384	10.692509
82	449330	6416.8284	10.692326
83	484471	6416.7183	10.692143
84	499441	6416.6083	10.691959
85	526570	6416.4983	10.691776
86	547191	6416.3882	10.691593
87	476144	6416.2782	10.691409
88	304827	6416.1681	10.691226
89	171409	6416.0581	10.691042
90	196639	6415.9481	10.690859
91	309009	6415.8380	10.690676
92	335364	6415.7280	10.690492
93	229264	6415.6179	10.690309
94	106758	6415.5079	10.690126
95	78790	6415.3979	10.689942
96	155106	6415.2878	10.689759
97	302719	6415.1778	10.689576
98	481401	6415.0677	10.689392
99	605737	6414.9577	10.689209
100	583990	6414.8477	10.689026
101	434609	6414.7376	10.688842
102	281575	6414.6276	10.688659
103	210115	6414.5175	10.688475
104	212406	6414.4075	10.688292
105	284695	6414.2975	10.688109
106	453301	6414.1874	10.687925
107	660125	6414.0774	10.687742
108	754232	6413.9673	10.687559
109	681655	6413.8573	10.687375
110	573434	6413.7473	10.687192
111	547454	6413.6372	10.687009
112	527341	6413.5272	10.686825
113	383130	6413.4171	10.686642
114	167264	6413.3071	10.686459
115	58349	6413.1971	10.686275
116	110806	6413.0870	10.686092
117	208533	6412.9770	10.685908
118	256860	6412.8670	10.685725
119	282978	6412.7569	10.685542
120	332773	6412.6469	10.685358
121	390592	6412.5368	10.685175
122	434448	6412.4268	10.684992
123	475065	6412.3168	10.684808
124	506866	6412.2067	10.684625
125	496148	6412.0967	10.684442
126	440145	6411.9866	10.684258
127	368799	6411.8766	10.684075
128	280516	6411.7666	10.683892
129	157060	6411.6565	10.683708
130	49532	6411.5465	10.683525
131	51326	6411.4364	10.683341
132	155714	6411.3264	10.683158
133	233557	6411.2164	10.682975
134	198679	6411.1063	10.682791
135	115627	6410.9963	10.682608
136	92799	6410.8862	10.682425
137	142807	6410.7762	10.682241
138	209458	6410.6662	10.682058
139	269571	6410.5561	10.681875
140	334685	6410.4461	10.681691
141	390106	6410.3360	10.681508
142	401274	6410.2260	10.681325
143	366049	6410.1160	10.681141
144	314391	6410.0059	10.680958
145	270408	6409.8959	10.680774
146	248945	6409.7859	10.680591
147	271156	6409.6758	10.680408
148	349442	6409.5658	10.680224
149	467286	6409.4557	10.680041
150	593632	6409.3457	10.679858
151	700561	6409.2357	10.679674
152	753378	6409.1256	10.679491
153	711806	6409.0156	10.679308
154	569425	6408.9055	10.679124
155	381599	6408.7955	10.678941
156	236249	6408.6855	10.678758
157	194262	6408.5754	10.678574
158	246724	6408.4654	10.678391
159	315434	6408.3553	10.678207
160	314832	6408.2453	10.678024
161	241175	6408.1353	10.677841
162	177109	6408.0252	10.677657
163	174613	6407.9152	10.677474
164	175638	6407.8051	10.677291
165	112330	6407.6951	10.677107
166	43610	6407.5851	10.676924
167	93421	6407.4750	10.676741
168	271213	6407.3650	10.676557
169	467015	6407.2549	10.676374
170	625504	6407.1449	10.676190
171	792579	6407.0349	10.676007
172	955489	6406.9248	10.675824
173	979687	6406.8148	10.675640
174	791916	6406.7047	10.675457
175	518574	6406.5947	10.675274
176	339508	6406.4847	10.675090
177	283912	6406.3746	10.674907
178	272579	6406.2646	10.674724
179	286359	6406.1546	10.674540
180	363465	6406.0445	10.674357
181	468397	6405.9345	10.674174
182	497535	6405.8244	10.673990
183	422112	6405.7144	10.673807
184	322999	6405.6044	10.673623
185	263739	6405.4943	10.673440
186	211471	6405.3843	10.673257
187	115047	6405.2742	10.673073
188	3793	6405.1642	10.672890
189	-28265	6405.0542	10.672707
190	84953	6404.9441	10.672523
191	315627	6404.8341	10.672340
192	553207	6404.7240	10.672157
193	684642	6404.6140	10.671973
194	677251	6404.5040	10.671790
195	577504	6404.3939	10.671607
196	440585	6404.2839	10.671423
197	306338	6404.1738	10.671240
198	240337	6404.0638	10.671056
199	312723	6403.9538	10.670873
200	490748	6403.8437	10.670690
201	624960	6403.7337	10.670506
202	607986	6403.6236	10.670323
203	493981	6403.5136	10.670140
204	401618	6403.4036	10.669956
205	363684	6403.2935	10.669773
206	350795	6403.1835	10.669590
207	377985	6403.0735	10.669406
208	477143	6402.9634	10.669223
209	596082	6402.8534	10.669040
210	634495	6402.7433	10.668856
211	573464	6402.6333	10.668673
212	482633	6402.5233	10.668489
213	413525	6402.4132	10.668306
214	371952	6402.3032	10.668123
215	373655	6402.1931	10.667939
216	424844	6402.0831	10.667756
217	459931	6401.9731	10.667573
218	410660	6401.8630	10.667389
219	338916	6401.7530	10.667206
220	382595	6401.6429	10.667023
221	548050	6401.5329	10.666839
222	671806	6401.4229	10.666656
223	628478	6401.3128	10.666473
224	472586	6401.2028	10.666289
225	327741	6401.0927	10.666106
226	240196	6400.9827	10.665922
227	206736	6400.8727	10.665739
228	246853	6400.7626	10.665556
229	350852	6400.6526	10.665372
230	422225	6400.5425	10.665189
231	374534	6400.4325	10.665006
232	257223	6400.3225	10.664822
233	201540	6400.2124	10.664639
234	256695	6400.1024	10.664456
235	351526	6399.9923	10.664272
236	412028	6399.8823	10.664089
237	448431	6399.7723	10.663906
238	509779	6399.6622	10.663722
239	597605	6399.5522	10.663539
240	653298	6399.4422	10.663355
241	625099	6399.3321	10.663172
242	541044	6399.2221	10.662989
243	505112	6399.1120	10.662805
244	596587	6399.0020	10.662622
245	769805	6398.8920	10.662439
246	885070	6398.7819	10.662255
247	853078	6398.6719	10.662072
248	721070	6398.5618	10.661889
249	602799	6398.4518	10.661705
250	555202	6398.3418	10.661522
251	543649	6398.2317	10.661338
252	500122	6398.1217	10.661155
253	394112	6398.0116	10.660972
254	268068	6397.9016	10.660788
255	213398	6397.7916	10.660605
256	278662	6397.6815	10.660422
257	389070	6397.5715	10.660238
258	401394	6397.4614	10.660055
259	266254	6397.3514	10.659872
260	93944	6397.2414	10.659688
261	22834	6397.1313	10.659505
262	63662	6397.0213	10.659322
263	126271	6396.9112	10.659138
264	167223	6396.8012	10.658955
265	234506	6396.6912	10.658771
266	360529	6396.5811	10.658588
267	479760	6396.4711	10.658405
268	493807	6396.3611	10.658221
269	387507	6396.2510	10.658038
270	241268	6396.1410	10.657855
271	138770	6396.0309	10.657671
272	96217	6395.9209	10.657488
273	83139	6395.8109	10.657305
274	76394	6395.7008	10.657121
275	70139	6395.5908	10.656938
276	55086	6395.4807	10.656755
277	23936	6395.3707	10.656571
278	-5115	6395.2607	10.656388
279	-1186	6395.1506	10.656204
280	40749	6395.0406	10.656021
281	102887	6394.9305	10.655838
282	183675	6394.8205	10.655654
283	292022	6394.7105	10.655471
284	398707	6394.6004	10.655288
285	450153	6394.4904	10.655104
286	452805	6394.3803	10.654921
287	482809	6394.2703	10.654738
288	569803	6394.1603	10.654554
289	628642	6394.0502	10.654371
290	567353	6393.9402	10.654188
291	420088	6393.8301	10.654004
292	307839	6393.7201	10.653821
293	300859	6393.6101	10.653637
294	381187	6393.5000	10.653454
295	497114	6393.3900	10.653271
296	573581	6393.2799	10.653087
297	509612	6393.1699	10.652904
298	276544	6393.0599	10.652721
299	14365	6392.9498	10.652537
300	-76432	6392.8398	10.652354
301	37553	6392.7298	10.652171
302	183709	6392.6197	10.651987
303	191994	6392.5097	10.651804
304	70387	6392.3996	10.651621
305	-43700	6392.2896	10.651437
306	-34221	6392.1796	10.651254
307	111172	6392.0695	10.651070
308	302028	6391.9595	10.650887
309	408334	6391.8494	10.650704
310	382700	6391.7394	10.650520
311	330860	6391.6294	10.650337
312	401006	6391.5193	10.650154
313	602168	6391.4093	10.649970
314	798501	6391.2992	10.649787
315	872802	6391.1892	10.649604
316	811064	6391.0792	10.649420
317	640857	6390.9691	10.649237
318	403857	6390.8591	10.649054
319	200688	6390.7490	10.648870
320	137896	6390.6390	10.648687
321	192515	6390.5290	10.648503
322	236318	6390.4189	10.648320
323	221704	6390.3089	10.648137
324	221876	6390.1988	10.647953
325	257820	6390.0888	10.647770
326	238629	6389.9788	10.647587
327	140212	6389.8687	10.647403
328	86885	6389.7587	10.647220
329	152337	6389.6487	10.647037
330	222049	6389.5386	10.646853
331	182205	6389.4286	10.646670
332	119443	6389.3185	10.646487
333	180788	6389.2085	10.646303
334	335666	6389.0985	10.646120
335	442019	6388.9884	10.645936
336	473246	6388.8784	10.645753
337	507013	6388.7683	10.645570
338	540410	6388.6583	10.645386
339	497236	6388.5483	10.645203
340	405428	6388.4382	10.645020
341	401447	6388.3282	10.644836
342	542534	6388.2181	10.644653
343	742788	6388.1081	10.644470
344	900857	6387.9981	10.644286
345	974280	6387.8880	10.644103
346	937508	6387.7780	10.643919
347	799491	6387.6679	10.643736
348	666539	6387.5579	10.643553
349	655230	6387.4479	10.643369
350	728154	6387.3378	10.643186
351	739764	6387.2278	10.643003
352	655917	6387.1177	10.642819
353	593714	6387.0077	10.642636
354	620737	6386.8977	10.642453
355	654853	6386.7876	10.642269
356	607697	6386.6776	10.642086
357	498646	6386.5675	10.641903
358	375887	6386.4575	10.641719
359	252356	6386.3475	10.641536
360	179525	6386.2374	10.641352
361	248400	6386.1274	10.641169
362	426403	6386.0174	10.640986
363	515845	6385.9073	10.640802
364	393524	6385.7973	10.640619
365	200777	6385.6872	10.640436
366	169529	6385.5772	10.640252
367	328846	6385.4672	10.640069
368	517922	6385.3571	10.639886
369	637533	6385.2471	10.639702
370	727413	6385.1370	10.639519
371	797607	6385.0270	10.639336
372	754064	6384.9170	10.639152
373	565391	6384.8069	10.638969
374	379948	6384.6969	10.638785
375	360443	6384.5868	10.638602
376	461921	6384.4768	10.638419
377	496334	6384.3668	10.638235
378	401374	6384.2567	10.638052
379	313173	6384.1467	10.637869
380	335119	6384.0366	10.637685
381	369194	6383.9266	10.637502
382	289353	6383.8166	10.637319
383	187695	6383.7065	10.637135
384	275104	6383.5965	10.636952
385	555711	6383.4864	10.636769
386	786866	6383.3764	10.636585
387	811140	6383.2664	10.636402
388	752047	6383.1563	10.636218
389	780875	6383.0463	10.636035
390	850815	6382.9363	10.635852
391	815177	6382.8262	10.635668
392	686201	6382.7162	10.635485
393	591169	6382.6061	10.635302
394	549233	6382.4961	10.635118
395	485759	6382.3861	10.634935
396	422768	6382.2760	10.634752
397	454389	6382.1660	10.634568
398	547297	6382.0559	10.634385
399	566400	6381.9459	10.634202
400	511039	6381.8359	10.634018
401	526548	6381.7258	10.633835
402	644596	6381.6158	10.633651
403	707849	6381.5057	10.633468
404	614204	6381.3957	10.633285
405	451122	6381.2857	10.633101
406	312770	6381.1756	10.632918
407	170449	6381.0656	10.632735
408	24829	6380.9555	10.632551
409	3078	6380.8455	10.632368
410	164750	6380.7355	10.632185
411	359781	6380.6254	10.632001
412	427712	6380.5154	10.631818
413	412529	6380.4053	10.631635
414	430708	6380.2953	10.631451
415	447017	6380.1853	10.631268
416	356485	6380.0752	10.631084
417	202847	6379.9652	10.630901
418	136397	6379.8551	10.630718
419	201752	6379.7451	10.630534
420	319478	6379.6351	10.630351
421	434299	6379.5250	10.630168
422	537321	6379.4150	10.629984
423	582633	6379.3050	10.629801
424	527453	6379.1949	10.629618
425	428607	6379.0849	10.629434
426	371299	6378.9748	10.629251
427	337045	6378.8648	10.629067
428	266384	6378.7548	10.628884
429	200043	6378.6447	10.628701
430	211559	6378.5347	10.628517
431	249828	6378.4246	10.628334
432	217682	6378.3146	10.628151
433	170316	6378.2046	10.627967
434	244267	6378.0945	10.627784
435	400280	6377.9845	10.627601
436	445203	6377.8744	10.627417
437	337838	6377.7644	10.627234
438	266047	6377.6544	10.627051
439	355315	6377.5443	10.626867
440	496192	6377.4343	10.626684
441	555918	6377.3242	10.626500
442	576091	6377.2142	10.626317
443	625749	6377.1042	10.626134
444	617751	6376.9941	10.625950
445	449863	6376.8841	10.625767
446	229222	6376.7740	10.625584
447	167095	6376.6640	10.625400
448	284233	6376.5540	10.625217
449	384777	6376.4439	10.625034
450	330076	6376.3339	10.624850
451	205178	6376.2238	10.624667
452	176288	6376.1138	10.624484
453	276869	6376.0038	10.624300
454	389394	6375.8937	10.624117
455	394993	6375.7837	10.623933
456	297458	6375.6737	10.623750
457	204871	6375.5636	10.623567
458	205655	6375.4536	10.623383
459	278182	6375.3435	10.623200
460	338259	6375.2335	10.623017
461	354400	6375.1235	10.622833
462	365583	6375.0134	10.622650
463	391631	6374.9034	10.622467
464	399725	6374.7933	10.622283
465	379404	6374.6833	10.622100
466	375402	6374.5733	10.621917
467	411521	6374.4632	10.621733
468	458906	6374.3532	10.621550
469	523579	6374.2431	10.621366
470	672066	6374.1331	10.621183
471	889837	6374.0231	10.621000
472	1000426	6373.9130	10.620816
473	847997	6373.8030	10.620633
474	520102	6373.6929	10.620450
475	265965	6373.5829	10.620266
476	204673	6373.4729	10.620083
477	230216	6373.3628	10.619900
478	208831	6373.2528	10.619716
479	146786	6373.1427	10.619533
480	125288	6373.0327	10.619350
481	179745	6372.9227	10.619166
482	307948	6372.8126	10.618983
483	509142	6372.7026	10.618799
484	731936	6372.5926	10.618616
485	847333	6372.4825	10.618433
486	772717	6372.3725	10.618249
487	597296	6372.2624	10.618066
488	494059	6372.1524	10.617883
489	510895	6372.0424	10.617699
490	532913	6371.9323	10.617516
491	465200	6371.8223	10.617333
492	366165	6371.7122	10.617149
493	348633	6371.6022	10.616966
494	411160	6371.4922	10.616783
495	445249	6371.3821	10.616599
496	389651	6371.2721	10.616416
497	301351	6371.1620	10.616232
498	262228	6371.0520	10.616049
499	281360	6370.9420	10.615866
500	324843	6370.8319	10.615682
501	389202	6370.7219	10.615499
502	485396	6370.6118	10.615316
503	576721	6370.5018	10.615132
504	603896	6370.3918	10.614949
505	574776	6370.2817	10.614766
506	559423	6370.1717	10.614582
507	569758	6370.0616	10.614399
508	513676	6369.9516	10.614216
509	329991	6369.8416	10.614032
510	118897	6369.7315	10.613849
511	45057	6369.6215	10.613665
512	119166	6369.5114	10.613482
513	178627	6369.4014	10.613299
514	122134	6369.2914	10.613115
515	65104	6369.1813	10.612932
516	169748	6369.0713	10.612749
517	378718	6368.9613	10.612565
518	447085	6368.8512	10.612382
519	251374	6368.7412	10.612199
520	-46211	6368.6311	10.612015
521	-194945	6368.5211	10.611832
522	-128972	6368.4111	10.611648
523	30922	6368.3010	10.611465
524	173842	6368.1910	10.611282
525	283843	6368.0809	10.611098
526	359387	6367.9709	10.610915
527	377700	6367.8609	10.610732
528	368840	6367.7508	10.610548
529	424654	6367.6408	10.610365
530	577712	6367.5307	10.610182
531	736228	6367.4207	10.609998
532	789850	6367.3107	10.609815
533	724558	6367.2006	10.609632
534	586158	6367.0906	10.609448
535	397208	6366.9805	10.609265
536	185544	6366.8705	10.609081
537	44251	6366.7605	10.608898
538	62544	6366.6504	10.608715
539	202848	6366.5404	10.608531
540	328137	6366.4303	10.608348
541	358659	6366.3203	10.608165
542	333711	6366.2103	10.607981
543	312420	6366.1002	10.607798
544	291901	6365.9902	10.607615
545	254664	6365.8802	10.607431
546	228173	6365.7701	10.607248
547	241320	6365.6601	10.607065
548	259693	6365.5500	10.606881
549	221843	6365.4400	10.606698
550	129962	6365.3300	10.606514
551	60307	6365.2199	10.606331
552	76767	6365.1099	10.606148
553	157525	6364.9998	10.605964
554	215377	6364.8898	10.605781
555	183398	6364.7798	10.605598
556	82953	6364.6697	10.605414
557	13520	6364.5597	10.605231
558	67930	6364.4496	10.605048
559	244023	6364.3396	10.604864
560	437285	6364.2296	10.604681
561	529124	6364.1195	10.604498
562	493533	6364.0095	10.604314
563	423782	6363.8994	10.604131
564	448114	6363.7894	10.603947
565	601171	6363.6794	10.603764
566	769728	6363.5693	10.603581
567	780553	6363.4593	10.603397
568	563518	6363.3492	10.603214
569	231394	6363.2392	10.603031
570	-12631	6363.1292	10.602847
571	-55842	6363.0191	10.602664
572	29914	6362.9091	10.602481
573	73127	6362.7990	10.602297
574	-15144	6362.6890	10.602114
575	-149043	6362.5790	10.601931
576	-174985	6362.4689	10.601747
577	-61142	6362.3589	10.601564
578	73988	6362.2489	10.601380
579	142542	6362.1388	10.601197
580	214895	6362.0288	10.601014
581	382429	6361.9187	10.600830
582	559830	6361.8087	10.600647
583	571853	6361.6987	10.600464
584	431797	6361.5886	10.600280
585	365888	6361.4786	10.600097
586	502700	6361.3685	10.599914
587	696080	6361.2585	10.599730
588	760189	6361.1485	10.599547
589	734063	6361.0384	10.599364
590	756288	6360.9284	10.599180
591	791067	6360.8183	10.598997
592	686598	6360.7083	10.598813
593	460952	6360.5983	10.598630
594	314267	6360.4882	10.598447
595	336153	6360.3782	10.598263
596	391748	6360.2681	10.598080
597	357391	6360.1581	10.597897
598	303983	6360.0481	10.597713
599	354449	6359.9380	10.597530
600	486440	6359.8280	10.597347
601	585007	6359.7179	10.597163
602	610634	6359.6079	10.596980
603	620147	6359.4979	10.596796
604	671618	6359.3878	10.596613
605	776025	6359.2778	10.596430
606	898118	6359.1678	10.596246
607	960595	6359.0577	10.596063
608	903267	6358.9477	10.595880
609	772227	6358.8376	10.595696
610	678298	6358.7276	10.595513
611	632717	6358.6176	10.595330
612	517693	6358.5075	10.595146
613	275546	6358.3975	10.594963
614	28306	6358.2874	10.594780
615	-71568	6358.1774	10.594596
616	-24947	6358.0674	10.594413
617	65186	6357.9573	10.594229
618	144455	6357.8473	10.594046
619	205351	6357.7372	10.593863
620	214753	6357.6272	10.593679
621	169689	6357.5172	10.593496
622	170479	6357.4071	10.593313
623	301728	6357.2971	10.593129
624	469958	6357.1870	10.592946
625	499145	6357.0770	10.592763
626	384302	6356.9670	10.592579
627	314245	6356.8569	10.592396
628	417764	6356.7469	10.592213
629	605819	6356.6368	10.592029
630	707461	6356.5268	10.591846
631	663232	6356.4168	10.591662
632	533191	6356.3067	10.591479
633	396767	6356.1967	10.591296
634	306729	6356.0866	10.591112
635	284563	6355.9766	10.590929
636	299875	6355.8666	10.590746
637	283816	6355.7565	10.590562
638	203327	6355.6465	10.590379
639	100523	6355.5365	10.590196
640	38869	6355.4264	10.590012
641	42014	6355.3164	10.589829
642	102310	6355.2063	10.589646
643	208579	6355.0963	10.589462
644	336470	6354.9863	10.589279
645	441987	6354.8762	10.589095
646	494613	6354.7662	10.588912
647	499473	6354.6561	10.588729
648	469288	6354.5461	10.588545
649	395485	6354.4361	10.588362
650	266960	6354.3260	10.588179
651	105733	6354.2160	10.587995
652	-28280	6354.1059	10.587812
653	-64773	6353.9959	10.587629
654	32776	6353.8859	10.587445
655	224004	6353.7758	10.587262
656	396297	6353.6658	10.587079
657	446725	6353.5557	10.586895
658	373798	6353.4457	10.586712
659	272627	6353.3357	10.586528
660	234639	6353.2256	10.586345
661	263933	6353.1156	10.586162
662	288268	6353.0055	10.585978
663	237051	6352.8955	10.585795
664	113411	6352.7855	10.585612
665	167	6352.6754	10.585428
666	-18662	6352.5654	10.585245
667	48415	6352.4554	10.585062
668	109627	6352.3453	10.584878
669	104893	6352.2353	10.584695
670	71911	6352.1252	10.584512
671	74695	6352.0152	10.584328
672	120568	6351.9052	10.584145
673	192892	6351.7951	10.583961
674	304743	6351.6851	10.583778
675	443809	6351.5750	10.583595
676	514390	6351.4650	10.583411
677	437925	6351.3550	10.583228
678	289354	6351.2449	10.583045
679	225330	6351.1349	10.582861
680	281138	6351.0248	10.582678
681	350679	6350.9148	10.582495
682	374805	6350.8048	10.582311
683	420209	6350.6947	10.582128
684	530436	6350.5847	10.581945
685	626282	6350.4746	10.581761
686	631359	6350.3646	10.581578
687	592884	6350.2546	10.581394
688	585358	6350.1445	10.581211
689	579853	6350.0345	10.581028
690	513096	6349.9244	10.580844
691	418381	6349.8144	10.580661
692	374769	6349.7044	10.580478
693	377226	6349.5943	10.580294
694	375587	6349.4843	10.580111
695	399646	6349.3742	10.579928
696	505946	6349.2642	10.579744
697	618957	6349.1542	10.579561
698	588784	6349.0441	10.579377
699	440620	6348.9341	10.579194
700	408183	6348.8241	10.579011
701	629818	6348.7140	10.578827
702	933128	6348.6040	10.578644
703	1042377	6348.4939	10.578461
704	921186	6348.3839	10.578277
705	774843	6348.2739	10.578094
706	751824	6348.1638	10.577911
707	787867	6348.0538	10.577727
708	758895	6347.9437	10.577544
709	658309	6347.8337	10.577361
710	563611	6347.7237	10.577177
711	516466	6347.6136	10.576994
712	507327	6347.5036	10.576810
713	520296	6347.3935	10.576627
714	522090	6347.2835	10.576444
715	450699	6347.1735	10.576260
716	294608	6347.0634	10.576077
717	159306	6346.9534	10.575894
718	171260	6346.8433	10.575710
719	316204	6346.7333	10.575527
720	450001	6346.6233	10.575344
721	480492	6346.5132	10.575160
722	456581	6346.4032	10.574977
723	445672	6346.2931	10.574794
724	409983	6346.1831	10.574610
725	279261	6346.0731	10.574427
726	91838	6345.9630	10.574243
727	-30549	6345.8530	10.574060
728	-36318	6345.7430	10.573877
729	8962	6345.6329	10.573693
730	33158	6345.5229	10.573510
731	36344	6345.4128	10.573327
732	36269	6345.3028	10.573143
733	14583	6345.1928	10.572960
734	-25372	6345.0827	10.572777
735	-3241	6344.9727	10.572593
736	154225	6344.8626	10.572410
737	388583	6344.7526	10.572227
738	546476	6344.6426	10.572043
739	554702	6344.5325	10.571860
740	494801	6344.4225	10.571676
741	476093	6344.3124	10.571493
742	497811	6344.2024	10.571310
743	491885	6344.0924	10.571126
744	452671	6343.9823	10.570943
745	439768	6343.8723	10.570760
746	467085	6343.7622	10.570576
747	481663	6343.6522	10.570393
748	468804	6343.5422	10.570210
749	486786	6343.4321	10.570026
750	554569	6343.3221	10.569843
751	593863	6343.2120	10.569660
752	554029	6343.1020	10.569476
753	514474	6342.9920	10.569293
754	561859	6342.8819	10.569109
755	628720	6342.7719	10.568926
756	584754	6342.6618	10.568743
757	455412	6342.5518	10.568559
758	400930	6342.4418	10.568376
759	478084	6342.3317	10.568193
760	581204	6342.2217	10.568009
761	649095	6342.1117	10.567826
762	755381	6342.0016	10.567643
763	913951	6341.8916	10.567459
764	968122	6341.7815	10.567276
765	813384	6341.6715	10.567093
766	595960	6341.5615	10.566909
767	518214	6341.4514	10.566726
768	543463	6341.3414	10.566542
769	487749	6341.2313	10.566359
770	343505	6341.1213	10.566176
771	290206	6341.0113	10.565992
772	382993	6340.9012	10.565809
773	452067	6340.7912	10.565626
774	378036	6340.6811	10.565442
775	281579	6340.5711	10.565259
776	330764	6340.4611	10.565076
777	495255	6340.3510	10.564892
778	612395	6340.2410	10.564709
779	602836	6340.1309	10.564525
780	501998	6340.0209	10.564342
781	345552	6339.9109	10.564159
782	148366	6339.8008	10.563975
783	-28944	6339.6908	10.563792
784	-100477	6339.5807	10.563609
785	-52628	6339.4707	10.563425
786	39502	6339.3607	10.563242
787	95187	6339.2506	10.563059
788	88512	6339.1406	10.562875
789	41294	6339.0306	10.562692
790	1414	6338.9205	10.562509
791	20748	6338.8105	10.562325
792	113627	6338.7004	10.562142
793	230099	6338.5904	10.561958
794	287140	6338.4804	10.561775
795	231407	6338.3703	10.561592
796	84129	6338.2603	10.561408
797	-50978	6338.1502	10.561225
798	-41007	6338.0402	10.561042
799	158893	6337.9302	10.560858
800	434756	6337.8201	10.560675
801	615014	6337.7101	10.560492
802	651237	6337.6000	10.560308
803	635298	6337.4900	10.560125
804	629304	6337.3800	10.559942
805	574767	6337.2699	10.559758
806	424053	6337.1599	10.559575
807	275384	6337.0498	10.559391
808	281563	6336.9398	10.559208
809	457769	6336.8298	10.559025
810	660747	6336.7197	10.558841
811	751123	6336.6097	10.558658
812	722150	6336.4996	10.558475
813	675065	6336.3896	10.558291
814	705982	6336.2796	10.558108
815	807516	6336.1695	10.557925
816	861515	6336.0595	10.557741
817	757707	6335.9494	10.557558
818	536827	6335.8394	10.557375
819	364786	6335.7294	10.557191
820	334138	6335.6193	10.557008
821	358649	6335.5093	10.556824
822	322584	6335.3993	10.556641
823	264929	6335.2892	10.556458
824	318401	6335.1792	10.556274
825	499311	6335.0691	10.556091
826	663569	6334.9591	10.555908
827	679093	6334.8491	10.555724
828	562907	6334.7390	10.555541
829	427520	6334.6290	10.555358
830	347318	6334.5189	10.555174
831	301153	6334.4089	10.554991
832	221572	6334.2989	10.554808
833	97524	6334.1888	10.554624
834	32053	6334.0788	10.554441
835	150848	6333.9687	10.554257
836	419534	6333.8587	10.554074
837	621260	6333.7487	10.553891
838	597008	6333.6386	10.553707
839	454192	6333.5286	10.553524
840	428177	6333.4185	10.553341
841	572293	6333.3085	10.553157
842	718886	6333.1985	10.552974
843	739533	6333.0884	10.552791
844	685116	6332.9784	10.552607
845	628297	6332.8683	10.552424
846	533293	6332.7583	10.552241
847	383737	6332.6483	10.552057
848	299614	6332.5382	10.551874
849	373727	6332.4282	10.551690
850	481485	6332.3182	10.551507
851	431212	6332.2081	10.551324
852	262230	6332.0981	10.551140
853	197505	6331.9880	10.550957
854	287196	6331.8780	10.550774
855	310211	6331.7680	10.550590
856	122301	6331.6579	10.550407
857	-89164	6331.5479	10.550224
858	-70946	6331.4378	10.550040
859	105439	6331.3278	10.549857
860	146145	6331.2178	10.549674
861	-17556	6331.1077	10.549490
862	-131164	6330.9977	10.549307
863	-9398	6330.8876	10.549123
864	206150	6330.7776	10.548940
865	302600	6330.6676	10.548757
866	312149	6330.5575	10.548573
867	384701	6330.4475	10.548390
868	480324	6330.3374	10.548207
869	423737	6330.2274	10.548023
870	216424	6330.1174	10.547840
871	65543	6330.0073	10.547657
872	88418	6329.8973	10.547473
873	188626	6329.7872	10.547290
874	266211	6329.6772	10.547106
875	359071	6329.5672	10.546923
876	500079	6329.4571	10.546740
877	608419	6329.3471	10.546556
878	630727	6329.2370	10.546373
879	645770	6329.1270	10.546190
880	708511	6329.0170	10.546006
881	716394	6328.9069	10.545823
882	568964	6328.7969	10.545640
883	360285	6328.6869	10.545456
884	263313	6328.5768	10.545273
885	292397	6328.4668	10.545090
886	326901	6328.3567	10.544906
887	322414	6328.2467	10.544723
888	352828	6328.1367	10.544539
889	459973	6328.0266	10.544356
890	582944	6327.9166	10.544173
891	632769	6327.8065	10.543989
892	554835	6327.6965	10.543806
893	353175	6327.5865	10.543623
894	137480	6327.4764	10.543439
895	83962	6327.3664	10.543256
896	236686	6327.2563	10.543073
897	407637	6327.1463	10.542889
898	402518	6327.0363	10.542706
899	281530	6326.9262	10.542523
900	239473	6326.8162	10.542339
901	289261	6326.7061	10.542156
902	271358	6326.5961	10.541972
903	158732	6326.4861	10.541789
904	115547	6326.3760	10.541606
905	203911	6326.2660	10.541422
906	261472	6326.1559	10.541239
907	183622	6326.0459	10.541056
908	135882	6325.9359	10.540872
909	322005	6325.8258	10.540689
910	661492	6325.7158	10.540506
911	864967	6325.6058	10.540322
912	774415	6325.4957	10.540139
913	499941	6325.3857	10.539956
914	258138	6325.2756	10.539772
915	184281	6325.1656	10.539589
916	277428	6325.0556	10.539405
917	430616	6324.9455	10.539222
918	512482	6324.8355	10.539039
919	476220	6324.7254	10.538855
920	383998	6324.6154	10.538672
921	304293	6324.5054	10.538489
922	233206	6324.3953	10.538305
923	152293	6324.2853	10.538122
924	100573	6324.1752	10.537939
925	125852	6324.0652	10.537755
926	206127	6323.9552	10.537572
927	277172	6323.8451	10.537389
928	306557	6323.7351	10.537205
929	296525	6323.6250	10.537022
930	253095	6323.5150	10.536838
931	197740	6323.4050	10.536655
932	170778	6323.2949	10.536472
933	178558	6323.1849	10.536288
934	173993	6323.0748	10.536105
935	129107	6322.9648	10.535922
936	86860	6322.8548	10.535738
937	100573	6322.7447	10.535555
938	159149	6322.6347	10.535372
939	207890	6322.5246	10.535188
940	208782	6322.4146	10.535005
941	159005	6322.3046	10.534822
942	95552	6322.1945	10.534638
943	92337	6322.0845	10.534455
944	184083	6321.9745	10.534271
945	279025	6321.8644	10.534088
946	240246	6321.7544	10.533905
947	85682	6321.6443	10.533721
948	-2963	6321.5343	10.533538
949	70620	6321.4243	10.533355
950	175914	6321.3142	10.533171
951	153149	6321.2042	10.532988
952	40977	6321.0941	10.532805
953	-15574	6320.9841	10.532621
954	9250	6320.8741	10.532438
955	42232	6320.7640	10.532254
956	97734	6320.6540	10.532071
957	267330	6320.5439	10.531888
958	523092	6320.4339	10.531704
959	689540	6320.3239	10.531521
960	657870	6320.2138	10.531338
961	519737	6320.1038	10.531154
962	442023	6319.9937	10.530971
963	489445	6319.8837	10.530788
964	608246	6319.7737	10.530604
965	711829	6319.6636	10.530421
966	735403	6319.5536	10.530238
967	655976	6319.4435	10.530054
968	509307	6319.3335	10.529871
969	376817	6319.2235	10.529687
970	334078	6319.1134	10.529504
971	401953	6319.0034	10.529321
972	525819	6318.8934	10.529137
973	597954	6318.7833	10.528954
974	545061	6318.6733	10.528771
975	417555	6318.5632	10.528587
976	344139	6318.4532	10.528404
977	373488	6318.3432	10.528221
978	428113	6318.2331	10.528037
979	447430	6318.1231	10.527854
980	478309	6318.0130	10.527671
981	554358	6317.9030	10.527487
982	592806	6317.7930	10.527304
983	523156	6317.6829	10.527120
984	423149	6317.5729	10.526937
985	384601	6317.4628	10.526754
986	328237	6317.3528	10.526570
987	136554	6317.2428	10.526387
988	-78273	6317.1327	10.526204
989	-61201	6317.0227	10.526020
990	208988	6316.9126	10.525837
991	438079	6316.8026	10.525654
992	389448	6316.6926	10.525470
993	173232	6316.5825	10.525287
994	64943	6316.4725	10.525104
995	166017	6316.3624	10.524920
996	351768	6316.2524	10.524737
997	457713	6316.1424	10.524553
998	408298	6316.0323	10.524370
999	226636	6315.9223	10.524187
1000	17128	6315.8122	10.524003
1001	-89353	6315.7022	10.523820
1002	-33535	6315.5922	10.523637
1003	144722	6315.4821	10.523453
1004	374788	6315.3721	10.523270
1005	580018	6315.2621	10.523087
1006	641763	6315.1520	10.522903
1007	472784	6315.0420	10.522720
1008	180297	6314.9319	10.522537
1009	27651	6314.8219	10.522353
1010	139369	6314.7119	10.522170
1011	340050	6314.6018	10.521986
1012	383117	6314.4918	10.521803
1013	251835	6314.3817	10.521620
1014	122320	6314.2717	10.521436
1015	100789	6314.1617	10.521253
1016	128759	6314.0516	10.521070
1017	117748	6313.9416	10.520886
1018	60397	6313.8315	10.520703
1019	7509	6313.7215	10.520520
1020	13964	6313.6115	10.520336
1021	102764	6313.5014	10.520153
1022	227447	6313.3914	10.519970
1023	293150	6313.2813	10.519786
1024	265064	6313.1713	10.519603
1025	218123	6313.0613	10.519419
1026	227567	6312.9512	10.519236
1027	264003	6312.8412	10.519053
1028	261750	6312.7311	10.518869
1029	229791	6312.6211	10.518686
1030	211066	6312.5111	10.518503
1031	189028	6312.4010	10.518319
1032	134650	6312.2910	10.518136
1033	100051	6312.1810	10.517953
1034	153219	6312.0709	10.517769
1035	246501	6311.9609	10.517586
1036	260526	6311.8508	10.517403
1037	166130	6311.7408	10.517219
1038	43613	6311.6308	10.517036
1039	-41371	6311.5207	10.516852
1040	-78361	6311.4107	10.516669
1041	-51565	6311.3006	10.516486
1042	38602	6311.1906	10.516302
1043	100684	6311.0806	10.516119
1044	33418	6310.9705	10.515936
1045	-99309	6310.8605	10.515752
1046	-105779	6310.7504	10.515569
1047	79431	6310.6404	10.515386
1048	294793	6310.5304	10.515202
1049	358405	6310.4203	10.515019
1050	274397	6310.3103	10.514835
1051	179190	6310.2002	10.514652
1052	176769	6310.0902	10.514469
1053	284579	6309.9802	10.514285
1054	451796	6309.8701	10.514102
1055	567951	6309.7601	10.513919
1056	538776	6309.6500	10.513735
1057	417292	6309.5400	10.513552
1058	373439	6309.4300	10.513369
1059	469344	6309.3199	10.513185
1060	566268	6309.2099	10.513002
1061	539260	6309.0998	10.512819
1062	470499	6308.9898	10.512635
1063	500792	6308.8798	10.512452
1064	586437	6308.7697	10.512268
1065	575038	6308.6597	10.512085
1066	467464	6308.5497	10.511902
1067	409860	6308.4396	10.511718
1068	430887	6308.3296	10.511535
1069	390488	6308.2195	10.511352
1070	240631	6308.1095	10.511168
1071	142924	6307.9995	10.510985
1072	219016	6307.8894	10.510802
1073	346726	6307.7794	10.510618
1074	356482	6307.6693	10.510435
1075	307327	6307.5593	10.510252
1076	376048	6307.4493	10.510068
1077	540266	6307.3392	10.509885
1078	591598	6307.2292	10.509701
1079	469612	6307.1191	10.509518
1080	364986	6307.0091	10.509335
1081	413154	6306.8991	10.509151
1082	478038	6306.7890	10.508968
1083	382985	6306.6790	10.508785
1084	211623	6306.5689	10.508601
1085	186035	6306.4589	10.508418
1086	321665	6306.3489	10.508235
1087	415623	6306.2388	10.508051
1088	368749	6306.1288	10.507868
1089	305550	6306.0187	10.507685
1090	319129	6305.9087	10.507501
1091	299926	6305.7987	10.507318
1092	145829	6305.6886	10.507134
1093	-14028	6305.5786	10.506951
1094	13449	6305.4686	10.506768
1095	176791	6305.3585	10.506584
1096	231805	6305.2485	10.506401
1097	91150	6305.1384	10.506218
1098	-48958	6305.0284	10.506034
1099	26670	6304.9184	10.505851
1100	286268	6304.8083	10.505668
1101	508539	6304.6983	10.505484
1102	523407	6304.5882	10.505301
1103	348985	6304.4782	10.505118
1104	154591	6304.3682	10.504934
1105	123350	6304.2581	10.504751
1106	292656	6304.1481	10.504567
1107	505974	6304.0380	10.504384
1108	581781	6303.9280	10.504201
1109	536469	6303.8180	10.504017
1110	549188	6303.7079	10.503834
1111	685879	6303.5979	10.503651
1112	781733	6303.4878	10.503467
1113	674256	6303.3778	10.503284
1114	447115	6303.2678	10.503101
1115	322776	6303.1577	10.502917
1116	371698	6303.0477	10.502734
1117	456476	6302.9376	10.502551
1118	448892	6302.8276	10.502367
1119	382258	6302.7176	10.502184
1120	362111	6302.6075	10.502000
1121	410953	6302.4975	10.501817
1122	447089	6302.3874	10.501634
1123	382659	6302.2774	10.501450
1124	223204	6302.1674	10.501267
1125	86019	6302.0573	10.501084
1126	102167	6301.9473	10.500900
1127	265199	6301.8373	10.500717
1128	405945	6301.7272	10.500534
1129	375968	6301.6172	10.500350
1130	232339	6301.5071	10.500167
1131	160390	6301.3971	10.499983
1132	220698	6301.2871	10.499800
1133	277246	6301.1770	10.499617
1134	216148	6301.0670	10.499433
1135	137822	6300.9569	10.499250
1136	235751	6300.8469	10.499067
1137	523613	6300.7369	10.498883
1138	790371	6300.6268	10.498700
1139	849237	6300.5168	10.498517
1140	749957	6300.4067	10.498333
1141	680879	6300.2967	10.498150
1142	706512	6300.1867	10.497967
1143	700411	6300.0766	10.497783
1144	554696	6299.9666	10.497600
1145	356906	6299.8565	10.497416
1146	276412	6299.7465	10.497233
1147	335462	6299.6365	10.497050
1148	411097	6299.5264	10.496866
1149	446993	6299.4164	10.496683
1150	520166	6299.3063	10.496500
1151	657260	6299.1963	10.496316
1152	728795	6299.0863	10.496133
1153	630072	6298.9762	10.495950
1154	462352	6298.8662	10.495766
1155	399941	6298.7562	10.495583
1156	440919	6298.6461	10.495400
1157	435331	6298.5361	10.495216
1158	333018	6298.4260	10.495033
1159	254429	6298.3160	10.494849
1160	301444	6298.2060	10.494666
1161	423137	6298.0959	10.494483
1162	500710	6297.9859	10.494299
1163	468985	6297.8758	10.494116
1164	335434	6297.7658	10.493933
1165	177654	6297.6558	10.493749
1166	137416	6297.5457	10.493566
1167	304809	6297.4357	10.493383
1168	574382	6297.3256	10.493199
1169	721670	6297.2156	10.493016
1170	659718	6297.1056	10.492833
1171	514240	6296.9955	10.492649
1172	410858	6296.8855	10.492466
1173	320738	6296.7754	10.492282
1174	187763	6296.6654	10.492099
1175	78267	6296.5554	10.491916
1176	90860	6296.4453	10.491732
1177	203376	6296.3353	10.491549
1178	315190	6296.2252	10.491366
1179	373568	6296.1152	10.491182
1180	367508	6296.0052	10.490999
1181	276027	6295.8951	10.490816
1182	130254	6295.7851	10.490632
1183	57413	6295.6750	10.490449
1184	145827	6295.5650	10.490266
1185	317364	6295.4550	10.490082
1186	439862	6295.3449	10.489899
1187	505296	6295.2349	10.489715
1188	578728	6295.1249	10.489532
1189	637884	6295.0148	10.489349
1190	615706	6294.9048	10.489165
1191	562708	6294.7947	10.488982
1192	598980	6294.6847	10.488799
1193	704340	6294.5747	10.488615
1194	712974	6294.4646	10.488432
1195	545722	6294.3546	10.488249
1196	319387	6294.2445	10.488065
1197	195099	6294.1345	10.487882
1198	228168	6294.0245	10.487699
1199	383992	6293.9144	10.487515
1200	582941	6293.8044	10.487332
1201	707289	6293.6943	10.487148
1202	685711	6293.5843	10.486965
1203	602980	6293.4743	10.486782
1204	613606	6293.3642	10.486598
1205	725912	6293.2542	10.486415
1206	798590	6293.1441	10.486232
1207	772547	6293.0341	10.486048
1208	751488	6292.9241	10.485865
1209	802162	6292.8140	10.485682
1210	839251	6292.7040	10.485498
1211	794888	6292.5939	10.485315
1212	745134	6292.4839	10.485132
1213	750782	6292.3739	10.484948
1214	716252	6292.2638	10.484765
1215	557147	6292.1538	10.484581
1216	392422	6292.0438	10.484398
1217	391918	6291.9337	10.484215
1218	501044	6291.8237	10.484031
1219	497101	6291.7136	10.483848
1220	296755	6291.6036	10.483665
1221	49310	6291.4936	10.483481
1222	-76655	6291.3835	10.483298
1223	-62072	6291.2735	10.483115
1224	18532	6291.1634	10.482931
1225	94456	6291.0534	10.482748
1226	107840	6290.9434	10.482564
1227	29371	6290.8333	10.482381
1228	-86992	6290.7233	10.482198
1229	-130495	6290.6132	10.482014
1230	-50727	6290.5032	10.481831
1231	91932	6290.3932	10.481648
1232	202101	6290.2831	10.481464
1233	233474	6290.1731	10.481281
1234	198936	6290.0630	10.481098
1235	144371	6289.9530	10.480914
1236	115600	6289.8430	10.480731
1237	118341	6289.7329	10.480548
1238	120251	6289.6229	10.480364
1239	116538	6289.5128	10.480181
1240	157655	6289.4028	10.479997
1241	270924	6289.2928	10.479814
1242	397272	6289.1827	10.479631
1243	462722	6289.0727	10.479447
1244	477123	6288.9626	10.479264
1245	503757	6288.8526	10.479081
1246	565295	6288.7426	10.478897
1247	634156	6288.6325	10.478714
1248	673836	6288.5225	10.478531
1249	637097	6288.4125	10.478347
1250	484041	6288.3024	10.478164
1251	267843	6288.1924	10.477981
1252	127013	6288.0823	10.477797
1253	105832	6287.9723	10.477614
1254	69256	6287.8623	10.477430
1255	-86360	6287.7522	10.477247
1256	-229516	6287.6422	10.477064
1257	-163911	6287.5321	10.476880
1258	65072	6287.4221	10.476697
1259	232713	6287.3121	10.476514
1260	275432	6287.2020	10.476330
1261	349774	6287.0920	10.476147
1262	530541	6286.9819	10.475964
1263	671763	6286.8719	10.475780
1264	644912	6286.7619	10.475597
1265	525785	6286.6518	10.475414
1266	443942	6286.5418	10.475230
1267	407839	6286.4317	10.475047
1268	387671	6286.3217	10.474863
1269	422496	6286.2117	10.474680
1270	519358	6286.1016	10.474497
1271	572843	6285.9916	10.474313
1272	517187	6285.8815	10.474130
1273	449669	6285.7715	10.473947
1274	468653	6285.6615	10.473763
1275	489892	6285.5514	10.473580
1276	374216	6285.4414	10.473397
1277	161904	6285.3314	10.473213
1278	25220	6285.2213	10.473030
1279	33698	6285.1113	10.472847
1280	103807	6285.0012	10.472663
1281	142568	6284.8912	10.472480
1282	112125	6284.7812	10.472296
1283	-7271	6284.6711	10.472113
1284	-181899	6284.5611	10.471930
1285	-284530	6284.4510	10.471746
1286	-233179	6284.3410	10.471563
1287	-152117	6284.2310	10.471380
1288	-244163	6284.1209	10.471196
1289	-495566	6284.0109	10.471013
1290	-653666	6283.9008	10.470830
1291	-530678	6283.7908	10.470646
1292	-204740	6283.6808	10.470463
1293	117767	6283.5707	10.470280
1294	317215	6283.4607	10.470096
1295	383468	6283.3506	10.469913
1296	340170	6283.2406	10.469729
1297	240691	6283.1306	10.469546
1298	179774	6283.0205	10.469363
1299	224032	6282.9105	10.469179
1300	340773	6282.8004	10.468996
1301	428986	6282.6904	10.468813
1302	406976	6282.5804	10.468629
1303	269004	6282.4703	10.468446
1304	91987	6282.3603	10.468263
1305	-19659	6282.2502	10.468079
1306	-43632	6282.1402	10.467896
1307	-76350	6282.0302	10.467712
1308	-188913	6281.9201	10.467529
1309	-271190	6281.8101	10.467346
1310	-140461	6281.7001	10.467162
1311	174210	6281.5900	10.466979
1312	393493	6281.4800	10.466796
1313	317891	6281.3699	10.466612
1314	95324	6281.2599	10.466429
1315	44657	6281.1499	10.466246
1316	268861	6281.0398	10.466062
1317	564872	6280.9298	10.465879
1318	699165	6280.8197	10.465696
1319	649875	6280.7097	10.465512
1320	546183	6280.5997	10.465329
1321	469479	6280.4896	10.465145
1322	393166	6280.3796	10.464962
1323	281713	6280.2695	10.464779
1324	172539	6280.1595	10.464595
1325	141857	6280.0495	10.464412
1326	222530	6279.9394	10.464229
1327	376162	6279.8294	10.464045
1328	529137	6279.7193	10.463862
1329	611993	6279.6093	10.463679
1330	573543	6279.4993	10.463495
1331	400881	6279.3892	10.463312
1332	155096	6279.2792	10.463129
1333	-35336	6279.1691	10.462945
1334	-60548	6279.0591	10.462762
1335	78492	6278.9491	10.462578
1336	275999	6278.8390	10.462395
1337	417212	6278.7290	10.462212
1338	457515	6278.6190	10.462028
1339	422348	6278.5089	10.461845
1340	359140	6278.3989	10.461662
1341	292960	6278.2888	10.461478
1342	213852	6278.1788	10.461295
1343	107532	6278.0688	10.461112
1344	3	6277.9587	10.460928
1345	-51714	6277.8487	10.460745
1346	-25473	6277.7386	10.460562
1347	45021	6277.6286	10.460378
1348	138940	6277.5186	10.460195
1349	286073	6277.4085	10.460011
1350	481636	6277.2985	10.459828
1351	615613	6277.1884	10.459645
1352	582141	6277.0784	10.459461
1353	442135	6276.9684	10.459278
1354	372209	6276.8583	10.459095
1355	439866	6276.7483	10.458911
1356	531574	6276.6382	10.458728
1357	532928	6276.5282	10.458545
1358	470601	6276.4182	10.458361
1359	415641	6276.3081	10.458178
1360	352107	6276.1981	10.457995
1361	240408	6276.0880	10.457811
1362	132251	6275.9780	10.457628
1363	100217	6275.8680	10.457444
1364	96138	6275.7579	10.457261
1365	8477	6275.6479	10.457078
1366	-151577	6275.5378	10.456894
1367	-249707	6275.4278	10.456711
1368	-228011	6275.3178	10.456528
1369	-178801	6275.2077	10.456344
1370	-176131	6275.0977	10.456161
1371	-152018	6274.9877	10.455978
1372	-15985	6274.8776	10.455794
1373	195047	6274.7676	10.455611
1374	374382	6274.6575	10.455428
1375	477144	6274.5475	10.455244
1376	499366	6274.4375	10.455061
1377	402581	6274.3274	10.454877
1378	192056	6274.2174	10.454694
1379	25039	6274.1073	10.454511
1380	80955	6273.9973	10.454327
1381	313491	6273.8873	10.454144
1382	477155	6273.7772	10.453961
1383	434042	6273.6672	10.453777
1384	291816	6273.5571	10.453594
1385	184477	6273.4471	10.453411
1386	78713	6273.3371	10.453227
1387	-87517	6273.2270	10.453044
1388	-216366	6273.1170	10.452860
1389	-175849	6273.0069	10.452677
1390	-38293	6272.8969	10.452494
1391	-6730	6272.7869	10.452310
1392	-121771	6272.6768	10.452127
1393	-211164	6272.5668	10.451944
1394	-143097	6272.4567	10.451760
1395	25007	6272.3467	10.451577
1396	181977	6272.2367	10.451394
1397	301428	6272.1266	10.451210
1398	391133	6272.0166	10.451027
1399	432764	6271.9066	10.450844
1400	443087	6271.7965	10.450660
1401	493612	6271.6865	10.450477
1402	603456	6271.5764	10.450293
1403	700070	6271.4664	10.450110
1404	733649	6271.3564	10.449927
1405	726966	6271.2463	10.449743
1406	665278	6271.1363	10.449560
1407	473231	6271.0262	10.449377
1408	188718	6270.9162	10.449193
1409	23653	6270.8062	10.449010
1410	120251	6270.6961	10.448827
1411	349479	6270.5861	10.448643
1412	493530	6270.4760	10.448460
1413	540553	6270.3660	10.448277
1414	636303	6270.2560	10.448093
1415	809042	6270.1459	10.447910
1416	932050	6270.0359	10.447726
1417	946408	6269.9258	10.447543
1418	939222	6269.8158	10.447360
1419	968863	6269.7058	10.447176
1420	967810	6269.5957	10.446993
1421	881254	6269.4857	10.446810
1422	782676	6269.3756	10.446626
1423	770779	6269.2656	10.446443
1424	822195	6269.1556	10.446260
1425	819687	6269.0455	10.446076
1426	699625	6268.9355	10.445893
1427	528858	6268.8254	10.445710
1428	436148	6268.7154	10.445526
1429	468813	6268.6054	10.445343
1430	523377	6268.4953	10.445159
1431	461547	6268.3853	10.444976
1432	300254	6268.2753	10.444793
1433	198177	6268.1652	10.444609
1434	213773	6268.0552	10.444426
1435	202054	6267.9451	10.444243
1436	56335	6267.8351	10.444059
1437	-73498	6267.7251	10.443876
1438	21132	6267.6150	10.443693
1439	272153	6267.5050	10.443509
1440	407299	6267.3949	10.443326
1441	331881	6267.2849	10.443143
1442	222774	6267.1749	10.442959
1443	224457	6267.0648	10.442776
1444	267075	6266.9548	10.442592
1445	253163	6266.8447	10.442409
1446	231163	6266.7347	10.442226
1447	275031	6266.6247	10.442042
1448	335142	6266.5146	10.441859
1449	320164	6266.4046	10.441676
1450	228142	6266.2945	10.441492
1451	119408	6266.1845	10.441309
1452	57113	6266.0745	10.441126
1453	124489	6265.9644	10.440942
1454	368093	6265.8544	10.440759
1455	652385	6265.7443	10.440576
1456	716699	6265.6343	10.440392
1457	487104	6265.5243	10.440209
1458	211231	6265.4142	10.440025
1459	164763	6265.3042	10.439842
1460	329319	6265.1941	10.439659
1461	485654	6265.0841	10.439475
1462	526331	6264.9741	10.439292
1463	523368	6264.8640	10.439109
1464	542503	6264.7540	10.438925
1465	541286	6264.6440	10.438742
1466	449463	6264.5339	10.438559
1467	257849	6264.4239	10.438375
1468	35141	6264.3138	10.438192
1469	-92803	6264.2038	10.438009
1470	-28929	6264.0938	10.437825
1471	169726	6263.9837	10.437642
1472	309980	6263.8737	10.437458
1473	268009	6263.7636	10.437275
1474	116141	6263.6536	10.437092
1475	-7852	6263.5436	10.436908
1476	-70230	6263.4335	10.436725
1477	-106863	6263.3235	10.436542
1478	-114126	6263.2134	10.436358
1479	-74502	6263.1034	10.436175
1480	-20527	6262.9934	10.435992
1481	17300	6262.8833	10.435808
1482	58181	6262.7733	10.435625
1483	92985	6262.6632	10.435441
1484	55805	6262.5532	10.435258
1485	-34945	6262.4432	10.435075
1486	-19091	6262.3331	10.434891
1487	199586	6262.2231	10.434708
1488	492516	6262.1130	10.434525
1489	682879	6262.0030	10.434341
1490	774408	6261.8930	10.434158
1491	850153	6261.7829	10.433975
1492	860599	6261.6729	10.433791
1493	720438	6261.5629	10.433608
1494	536324	6261.4528	10.433425
1495	502831	6261.3428	10.433241
1496	601946	6261.2327	10.433058
1497	638097	6261.1227	10.432874
1498	570502	6261.0127	10.432691
1499	571844	6260.9026	10.432508
1500	714953	6260.7926	10.432324
1501	830467	6260.6825	10.432141
1502	765776	6260.5725	10.431958
1503	597713	6260.4625	10.431774
1504	483532	6260.3524	10.431591
1505	454781	6260.2424	10.431408
1506	463424	6260.1323	10.431224
1507	495173	6260.0223	10.431041
1508	524035	6259.9123	10.430858
1509	470823	6259.8022	10.430674
1510	327904	6259.6922	10.430491
1511	235771	6259.5821	10.430307
1512	312597	6259.4721	10.430124
1513	466735	6259.3621	10.429941
1514	495871	6259.2520	10.429757
1515	348235	6259.1420	10.429574
1516	188891	6259.0319	10.429391
1517	199091	6258.9219	10.429207
1518	366073	6258.8119	10.429024
1519	494021	6258.7018	10.428841
1520	420258	6258.5918	10.428657
1521	213704	6258.4817	10.428474
1522	116197	6258.3717	10.428291
1523	252311	6258.2617	10.428107
1524	462425	6258.1516	10.427924
1525	510313	6258.0416	10.427740
1526	394620	6257.9316	10.427557
1527	315985	6257.8215	10.427374
1528	366299	6257.7115	10.427190
1529	426959	6257.6014	10.427007
1530	398163	6257.4914	10.426824
1531	345672	6257.3814	10.426640
1532	339858	6257.2713	10.426457
1533	306746	6257.1613	10.426274
1534	160222	6257.0512	10.426090
1535	-24165	6256.9412	10.425907
1536	-91612	6256.8312	10.425724
1537	-3044	6256.7211	10.425540
1538	147406	6256.6111	10.425357
1539	259121	6256.5010	10.425173
1540	293870	6256.3910	10.424990
1541	268840	6256.2810	10.424807
1542	244533	6256.1709	10.424623
1543	268880	6256.0609	10.424440
1544	288801	6255.9508	10.424257
1545	191229	6255.8408	10.424073
1546	-18487	6255.7308	10.423890
1547	-173088	6255.6207	10.423707
1548	-150214	6255.5107	10.423523
1549	-25548	6255.4006	10.423340
1550	75115	6255.2906	10.423157
1551	178381	6255.1806	10.422973
1552	381217	6255.0705	10.422790
1553	629285	6254.9605	10.422606
1554	740028	6254.8505	10.422423
1555	650273	6254.7404	10.422240
1556	505616	6254.6304	10.422056
1557	463646	6254.5203	10.421873
1558	506396	6254.4103	10.421690
1559	505682	6254.3003	10.421506
1560	412529	6254.1902	10.421323
1561	309960	6254.0802	10.421140
1562	285658	6253.9701	10.420956
1563	309088	6253.8601	10.420773
1564	280260	6253.7501	10.420589
1565	194600	6253.6400	10.420406
1566	193135	6253.5300	10.420223
1567	389470	6253.4199	10.420039
1568	686779	6253.3099	10.419856
1569	860792	6253.1999	10.419673
1570	822826	6253.0898	10.419489
1571	700893	6252.9798	10.419306
1572	637989	6252.8697	10.419123
1573	617100	6252.7597	10.418939
1574	545840	6252.6497	10.418756
1575	427971	6252.5396	10.418573
1576	365168	6252.4296	10.418389
1577	423872	6252.3195	10.418206
1578	555147	6252.2095	10.418022
1579	626007	6252.0995	10.417839
1580	519231	6251.9894	10.417656
1581	253485	6251.8794	10.417472
1582	7488	6251.7693	10.417289
1583	-50855	6251.6593	10.417106
1584	38802	6251.5493	10.416922
1585	103430	6251.4392	10.416739
1586	105143	6251.3292	10.416556
1587	179939	6251.2192	10.416372
1588	363617	6251.1091	10.416189
1589	466554	6250.9991	10.416006
1590	348861	6250.8890	10.415822
1591	164998	6250.7790	10.415639
1592	156141	6250.6690	10.415455
1593	303293	6250.5589	10.415272
1594	388323	6250.4489	10.415089
1595	347044	6250.3388	10.414905
1596	344992	6250.2288	10.414722
1597	479945	6250.1188	10.414539
1598	595431	6250.0087	10.414355
1599	478635	6249.8987	10.414172
1600	142513	6249.7886	10.413989
1601	-173647	6249.6786	10.413805
1602	-250097	6249.5686	10.413622
1603	-92231	6249.4585	10.413439
1604	95601	6249.3485	10.413255
1605	129842	6249.2384	10.413072
1606	33333	6249.1284	10.412888
1607	-28718	6249.0184	10.412705
1608	20172	6248.9083	10.412522
1609	95687	6248.7983	10.412338
1610	132527	6248.6882	10.412155
1611	201671	6248.5782	10.411972
1612	357527	6248.4682	10.411788
1613	487706	6248.3581	10.411605
1614	453966	6248.2481	10.411422
1615	306093	6248.1381	10.411238
1616	210448	6248.0280	10.411055
1617	217251	6247.9180	10.410872
1618	240189	6247.8079	10.410688
1619	223957	6247.6979	10.410505
1620	183316	6247.5879	10.410321
1621	104146	6247.4778	10.410138
1622	-40946	6247.3678	10.409955
1623	-185634	6247.2577	10.409771
1624	-219067	6247.1477	10.409588
1625	-139934	6247.0377	10.409405
1626	-35572	6246.9276	10.409221
1627	71200	6246.8176	10.409038
1628	211068	6246.7075	10.408855
1629	332202	6246.5975	10.408671
1630	353285	6246.4875	10.408488
1631	347389	6246.3774	10.408305
1632	470907	6246.2674	10.408121
1633	675867	6246.1573	10.407938
1634	703878	6246.0473	10.407754
1635	446503	6245.9373	10.407571
1636	116400	6245.8272	10.407388
1637	-52633	6245.7172	10.407204
1638	-97526	6245.6071	10.407021
1639	-175574	6245.4971	10.406838
1640	-280185	6245.3871	10.406654
1641	-293416	6245.2770	10.406471
1642	-213911	6245.1670	10.406288
1643	-132921	6245.0569	10.406104
1644	-34840	6244.9469	10.405921
1645	181041	6244.8369	10.405738
1646	476099	6244.7268	10.405554
1647	641596	6244.6168	10.405371
1648	544406	6244.5068	10.405187
1649	289162	6244.3967	10.405004
1650	83722	6244.2867	10.404821
1651	29089	6244.1766	10.404637
1652	92810	6244.0666	10.404454
1653	213889	6243.9566	10.404271
1654	354539	6243.8465	10.404087
1655	470753	6243.7365	10.403904
1656	498888	6243.6264	10.403721
1657	398137	6243.5164	10.403537
1658	197215	6243.4064	10.403354
1659	-10862	6243.2963	10.403170
1660	-128809	6243.1863	10.402987
1661	-122319	6243.0762	10.402804
1662	-37292	6242.9662	10.402620
1663	46190	6242.8562	10.402437
1664	80251	6242.7461	10.402254
1665	81729	6242.6361	10.402070
1666	107614	6242.5260	10.401887
1667	191895	6242.4160	10.401704
1668	300070	6242.3060	10.401520
1669	353950	6242.1959	10.401337
1670	303654	6242.0859	10.401154
1671	160906	6241.9758	10.400970
1672	-32713	6241.8658	10.400787
1673	-233133	6241.7558	10.400603
1674	-383976	6241.6457	10.400420
1675	-431690	6241.5357	10.400237
1676	-379267	6241.4257	10.400053
1677	-283804	6241.3156	10.399870
1678	-179179	6241.2056	10.399687
1679	-55849	6241.0955	10.399503
1680	59904	6240.9855	10.399320
1681	88844	6240.8755	10.399137
1682	12688	6240.7654	10.398953
1683	-78574	6240.6554	10.398770
1684	-119863	6240.5453	10.398587
1685	-156053	6240.4353	10.398403
1686	-204070	6240.3253	10.398220
1687	-143980	6240.2152	10.398036
1688	104888	6240.1052	10.397853
1689	387433	6239.9951	10.397670
1690	476809	6239.8851	10.397486
1691	387816	6239.7751	10.397303
1692	333626	6239.6650	10.397120
1693	392495	6239.5550	10.396936
1694	425349	6239.4449	10.396753
1695	334814	6239.3349	10.396570
1696	191709	6239.2249	10.396386
1697	60602	6239.1148	10.396203
1698	-87455	6239.0048	10.396020
1699	-215951	6238.8947	10.395836
1700	-188207	6238.7847	10.395653
1701	-413	6238.6747	10.395469
1702	142319	6238.5646	10.395286
1703	112297	6238.4546	10.395103
1704	44549	6238.3445	10.394919
1705	91145	6238.2345	10.394736
1706	167071	6238.1245	10.394553
1707	126277	6238.0144	10.394369
1708	37539	6237.9044	10.394186
1709	58110	6237.7944	10.394003
1710	134951	6237.6843	10.393819
1711	76282	6237.5743	10.393636
1712	-121258	6237.4642	10.393453
1713	-248016	6237.3542	10.393269
1714	-186254	6237.2442	10.393086
1715	-37197	6237.1341	10.392902
1716	79862	6237.0241	10.392719
1717	168759	6236.9140	10.392536
1718	249597	6236.8040	10.392352
1719	278355	6236.6940	10.392169
1720	245849	6236.5839	10.391986
1721	222126	6236.4739	10.391802
1722	223947	6236.3638	10.391619
1723	154046	6236.2538	10.391436
1724	-37722	6236.1438	10.391252
1725	-228519	6236.0337	10.391069
1726	-264987	6235.9237	10.390886
1727	-170868	6235.8136	10.390702
1728	-99350	6235.7036	10.390519
1729	-102047	6235.5936	10.390335
1730	-62005	6235.4835	10.390152
1731	113090	6235.3735	10.389969
1732	324186	6235.2634	10.389785
1733	387690	6235.1534	10.389602
1734	271552	6235.0434	10.389419
1735	128680	6234.9333	10.389235
1736	82913	6234.8233	10.389052
1737	83678	6234.7133	10.388869
1738	40680	6234.6032	10.388685
1739	11314	6234.4932	10.388502
1740	121289	6234.3831	10.388318
1741	332263	6234.2731	10.388135
1742	443321	6234.1631	10.387952
1743	354586	6234.0530	10.387768
1744	200129	6233.9430	10.387585
1745	164607	6233.8329	10.387402
1746	275029	6233.7229	10.387218
1747	429911	6233.6129	10.387035
1748	529551	6233.5028	10.386852
1749	513615	6233.3928	10.386668
1750	372742	6233.2827	10.386485
1751	195188	6233.1727	10.386302
1752	107206	6233.0627	10.386118
1753	105210	6232.9526	10.385935
1754	60836	6232.8426	10.385751
1755	-41272	6232.7325	10.385568
1756	-21892	6232.6225	10.385385
1757	220739	6232.5125	10.385201
1758	504285	6232.4024	10.385018
1759	586812	6232.2924	10.384835
1760	477267	6232.1823	10.384651
1761	344393	6232.0723	10.384468
1762	229097	6231.9623	10.384285
1763	69436	6231.8522	10.384101
1764	-59914	6231.7422	10.383918
1765	11282	6231.6321	10.383735
1766	261250	6231.5221	10.383551
1767	450049	6231.4121	10.383368
1768	422215	6231.3020	10.383184
1769	257952	6231.1920	10.383001
1770	91366	6231.0820	10.382818
1771	-39352	6230.9719	10.382634
1772	-108406	6230.8619	10.382451
1773	-47909	6230.7518	10.382268
1774	131241	6230.6418	10.382084
1775	292712	6230.5318	10.381901
1776	332204	6230.4217	10.381718
1777	284983	6230.3117	10.381534
1778	225090	6230.2016	10.381351
1779	166347	6230.0916	10.381168
1780	116924	6229.9816	10.380984
1781	117604	6229.8715	10.380801
1782	152721	6229.7615	10.380617
1783	116384	6229.6514	10.380434
1784	-55009	6229.5414	10.380251
1785	-276466	6229.4314	10.380067
1786	-390486	6229.3213	10.379884
1787	-301779	6229.2113	10.379701
1788	-28068	6229.1012	10.379517
1789	305929	6228.9912	10.379334
1790	522932	6228.8812	10.379151
1791	542076	6228.7711	10.378967
1792	484696	6228.6611	10.378784
1793	526246	6228.5510	10.378601
1794	642003	6228.4410	10.378417
1795	637642	6228.3310	10.378234
1796	451079	6228.2209	10.378050
1797	258723	6228.1109	10.377867
1798	218276	6228.0009	10.377684
1799	263593	6227.8908	10.377500
1800	254049	6227.7808	10.377317
1801	195607	6227.6707	10.377134
1802	193453	6227.5607	10.376950
1803	276848	6227.4507	10.376767
1804	379985	6227.3406	10.376584
1805	429740	6227.2306	10.376400
1806	372823	6227.1205	10.376217
1807	194114	6227.0105	10.376034
1808	-15435	6226.9005	10.375850
1809	-93280	6226.7904	10.375667
1810	13639	6226.6804	10.375483
1811	184214	6226.5703	10.375300
1812	306532	6226.4603	10.375117
1813	417198	6226.3503	10.374933
1814	566211	6226.2402	10.374750
1815	661345	6226.1302	10.374567
1816	585150	6226.0201	10.374383
1817	390078	6225.9101	10.374200
1818	237177	6225.8001	10.374017
1819	185876	6225.6900	10.373833
1820	165823	6225.5800	10.373650
1821	118237	6225.4699	10.373467
1822	49198	6225.3599	10.373283
1823	-29468	6225.2499	10.373100
1824	-107075	6225.1398	10.372916
1825	-141110	6225.0298	10.372733
1826	-101271	6224.9197	10.372550
1827	-18359	6224.8097	10.372366
1828	79016	6224.6997	10.372183
1829	220607	6224.5896	10.372000
1830	403060	6224.4796	10.371816
1831	508965	6224.3696	10.371633
1832	430968	6224.2595	10.371450
1833	233994	6224.1495	10.371266
1834	83365	6224.0394	10.371083
1835	44394	6223.9294	10.370899
1836	54132	6223.8194	10.370716
1837	49810	6223.7093	10.370533
1838	12982	6223.5993	10.370349
1839	-75297	6223.4892	10.370166
1840	-198115	6223.3792	10.369983
1841	-243299	6223.2692	10.369799
1842	-105288	6223.1591	10.369616
1843	155036	6223.0491	10.369433
1844	354702	6222.9390	10.369249
1845	386180	6222.8290	10.369066
1846	286422	6222.7190	10.368883
1847	147122	6222.6089	10.368699
1848	62004	6222.4989	10.368516
1849	115085	6222.3888	10.368332
1850	283051	6222.2788	10.368149
1851	381159	6222.1688	10.367966
1852	260798	6222.0587	10.367782
1853	46383	6221.9487	10.367599
1854	9123	6221.8386	10.367416
1855	198943	6221.7286	10.367232
1856	376410	6221.6186	10.367049
1857	340686	6221.5085	10.366866
1858	148529	6221.3985	10.366682
1859	-46354	6221.2885	10.366499
1860	-192158	6221.1784	10.366316
1861	-287767	6221.0684	10.366132
1862	-295733	6220.9583	10.365949
1863	-227866	6220.8483	10.365765
1864	-196007	6220.7383	10.365582
1865	-260323	6220.6282	10.365399
1866	-327805	6220.5182	10.365215
1867	-304132	6220.4081	10.365032
1868	-236453	6220.2981	10.364849
1869	-192424	6220.1881	10.364665
1870	-116736	6220.0780	10.364482
1871	44609	6219.9680	10.364299
1872	180471	6219.8579	10.364115
1873	153843	6219.7479	10.363932
1874	36035	6219.6379	10.363749
1875	5203	6219.5278	10.363565
1876	41865	6219.4178	10.363382
1877	-61385	6219.3077	10.363198
1878	-356763	6219.1977	10.363015
1879	-606168	6219.0877	10.362832
1880	-576306	6218.9776	10.362648
1881	-322358	6218.8676	10.362465
1882	-74412	6218.7575	10.362282
1883	47397	6218.6475	10.362098
1884	88800	6218.5375	10.361915
1885	110024	6218.4274	10.361732
1886	107975	6218.3174	10.361548
1887	73754	6218.2073	10.361365
1888	35694	6218.0973	10.361182
1889	35309	6217.9873	10.360998
1890	100987	6217.8772	10.360815
1891	228162	6217.7672	10.360631
1892	353470	6217.6572	10.360448
1893	391417	6217.5471	10.360265
1894	346986	6217.4371	10.360081
1895	342385	6217.3270	10.359898
1896	457028	6217.2170	10.359715
1897	581987	6217.1070	10.359531
1898	534786	6216.9969	10.359348
1899	306997	6216.8869	10.359165
1900	87208	6216.7768	10.358981
1901	18154	6216.6668	10.358798
1902	38703	6216.5568	10.358615
1903	15293	6216.4467	10.358431
1904	-71356	6216.3367	10.358248
1905	-154404	6216.2266	10.358064
1906	-217590	6216.1166	10.357881
1907	-288868	6216.0066	10.357698
1908	-328643	6215.8965	10.357514
1909	-245639	6215.7865	10.357331
1910	-46969	6215.6764	10.357148
1911	119853	6215.5664	10.356964
1912	128461	6215.4564	10.356781
1913	30614	6215.3463	10.356598
1914	1823	6215.2363	10.356414
1915	145636	6215.1262	10.356231
1916	386534	6215.0162	10.356047
1917	559433	6214.9062	10.355864
1918	585021	6214.7961	10.355681
1919	534722	6214.6861	10.355497
1920	515067	6214.5761	10.355314
1921	522091	6214.4660	10.355131
1922	465699	6214.3560	10.354947
1923	328878	6214.2459	10.354764
1924	215711	6214.1359	10.354581
1925	206603	6214.0259	10.354397
1926	251889	6213.9158	10.354214
1927	272064	6213.8058	10.354031
1928	279158	6213.6957	10.353847
1929	308803	6213.5857	10.353664
1930	313069	6213.4757	10.353480
1931	242818	6213.3656	10.353297
1932	170178	6213.2556	10.353114
1933	181623	6213.1455	10.352930
1934	200966	6213.0355	10.352747
1935	97612	6212.9255	10.352564
1936	-54745	6212.8154	10.352380
1937	-38913	6212.7054	10.352197
1938	163572	6212.5953	10.352014
1939	309212	6212.4853	10.351830
1940	238499	6212.3753	10.351647
1941	73778	6212.2652	10.351464
1942	-23783	6212.1552	10.351280
1943	-74883	6212.0451	10.351097
1944	-117749	6211.9351	10.350913
1945	-43286	6211.8251	10.350730
1946	193739	6211.7150	10.350547
1947	374629	6211.6050	10.350363
1948	284554	6211.4949	10.350180
1949	64362	6211.3849	10.349997
1950	23475	6211.2749	10.349813
1951	170033	6211.1648	10.349630
1952	214631	6211.0548	10.349447
1953	33204	6210.9448	10.349263
1954	-161912	6210.8347	10.349080
1955	-175457	6210.7247	10.348897
1956	-103708	6210.6146	10.348713
1957	-142139	6210.5046	10.348530
1958	-304237	6210.3946	10.348346
1959	-453528	6210.2845	10.348163
1960	-483347	6210.1745	10.347980
1961	-363289	6210.0644	10.347796
1962	-118760	6209.9544	10.347613
1963	143819	6209.8444	10.347430
1964	284620	6209.7343	10.347246
1965	281112	6209.6243	10.347063
1966	251935	6209.5142	10.346880
1967	277804	6209.4042	10.346696
1968	294745	6209.2942	10.346513
1969	225296	6209.1841	10.346330
1970	116236	6209.0741	10.346146
1971	65117	6208.9640	10.345963
1972	79269	6208.8540	10.345779
1973	76318	6208.7440	10.345596
1974	-22193	6208.6339	10.345413
1975	-228532	6208.5239	10.345229
1976	-456441	6208.4138	10.345046
1977	-540146	6208.3038	10.344863
1978	-381026	6208.1938	10.344679
1979	-96340	6208.0837	10.344496
1980	87658	6207.9737	10.344313
1981	118655	6207.8637	10.344129
1982	165033	6207.7536	10.343946
1983	332334	6207.6436	10.343763
1984	482510	6207.5335	10.343579
1985	437279	6207.4235	10.343396
1986	243958	6207.3135	10.343212
1987	113771	6207.2034	10.343029
1988	165379	6207.0934	10.342846
1989	335156	6206.9833	10.342662
1990	487922	6206.8733	10.342479
1991	524624	6206.7633	10.342296
1992	423611	6206.6532	10.342112
1993	254312	6206.5432	10.341929
1994	123100	6206.4331	10.341746
1995	66092	6206.3231	10.341562
1996	43817	6206.2131	10.341379
1997	55977	6206.1030	10.341196
1998	162162	6205.9930	10.341012
1999	347760	6205.8829	10.340829
2000	485131	6205.7729	10.340645
[truncated: 63,536 more rows]
