# Supplementary material for: Evolution of the metabolome in response to selection for increased immunity in populations of Drosophila melanogaster
Source: PLoS One. 2017 Nov 17;12(11):e0188089. doi: 10.1371/journal.pone.0188089 (PMC5693281; doi:10.1371/journal.pone.0188089)
Supplement: S1 File — (ZIP) [file pone.0188089.s018.zip › Block1/Is/2/pdata/1/IS2.txt]

1	-13456	6521.1500	10.866158
2	-14848	6521.0400	10.865975
3	-15005	6520.9300	10.865792
4	-14568	6520.8199	10.865608
5	-15661	6520.7099	10.865425
6	-19928	6520.5998	10.865242
7	-25325	6520.4898	10.865058
8	-27785	6520.3798	10.864875
9	-25910	6520.2697	10.864691
10	-21128	6520.1597	10.864508
11	-14306	6520.0497	10.864325
12	-6343	6519.9396	10.864141
13	-981	6519.8296	10.863958
14	-1580	6519.7195	10.863775
15	-5174	6519.6095	10.863591
16	-5230	6519.4995	10.863408
17	-830	6519.3894	10.863225
18	2463	6519.2794	10.863041
19	1369	6519.1693	10.862858
20	-1614	6519.0593	10.862675
21	-4479	6518.9493	10.862491
22	-8832	6518.8392	10.862308
23	-14533	6518.7292	10.862124
24	-17361	6518.6191	10.861941
25	-14936	6518.5091	10.861758
26	-9704	6518.3991	10.861574
27	-3806	6518.2890	10.861391
28	3329	6518.1790	10.861208
29	10117	6518.0689	10.861024
30	11885	6517.9589	10.860841
31	7645	6517.8489	10.860658
32	1693	6517.7388	10.860474
33	-4010	6517.6288	10.860291
34	-11809	6517.5187	10.860108
35	-19790	6517.4087	10.859924
36	-20007	6517.2987	10.859741
37	-10599	6517.1886	10.859557
38	-1303	6517.0786	10.859374
39	67	6516.9685	10.859191
40	-1004	6516.8585	10.859007
41	3940	6516.7485	10.858824
42	11663	6516.6384	10.858641
43	12856	6516.5284	10.858457
44	7317	6516.4184	10.858274
45	2765	6516.3083	10.858091
46	1373	6516.1983	10.857907
47	-1946	6516.0882	10.857724
48	-8552	6515.9782	10.857541
49	-12882	6515.8682	10.857357
50	-11101	6515.7581	10.857174
51	-5550	6515.6481	10.856990
52	132	6515.5380	10.856807
53	4337	6515.4280	10.856624
54	5845	6515.3180	10.856440
55	4095	6515.2079	10.856257
56	508	6515.0979	10.856074
57	-4920	6514.9878	10.855890
58	-15739	6514.8778	10.855707
59	-31902	6514.7678	10.855524
60	-43609	6514.6577	10.855340
61	-40205	6514.5477	10.855157
62	-23997	6514.4376	10.854974
63	-8027	6514.3276	10.854790
64	-1377	6514.2176	10.854607
65	-3472	6514.1075	10.854423
66	-10478	6513.9975	10.854240
67	-18231	6513.8874	10.854057
68	-19981	6513.7774	10.853873
69	-11276	6513.6674	10.853690
70	1837	6513.5573	10.853507
71	8121	6513.4473	10.853323
72	5593	6513.3373	10.853140
73	2297	6513.2272	10.852957
74	2422	6513.1172	10.852773
75	1759	6513.0071	10.852590
76	-1270	6512.8971	10.852407
77	-1060	6512.7871	10.852223
78	4413	6512.6770	10.852040
79	8239	6512.5670	10.851856
80	5669	6512.4569	10.851673
81	2027	6512.3469	10.851490
82	3206	6512.2369	10.851306
83	5875	6512.1268	10.851123
84	4332	6512.0168	10.850940
85	730	6511.9067	10.850756
86	765	6511.7967	10.850573
87	3795	6511.6867	10.850390
88	4656	6511.5766	10.850206
89	1957	6511.4666	10.850023
90	-2067	6511.3565	10.849839
91	-7145	6511.2465	10.849656
92	-14019	6511.1365	10.849473
93	-19986	6511.0264	10.849289
94	-21364	6510.9164	10.849106
95	-19203	6510.8063	10.848923
96	-17653	6510.6963	10.848739
97	-17709	6510.5863	10.848556
98	-16743	6510.4762	10.848373
99	-13267	6510.3662	10.848189
100	-8805	6510.2561	10.848006
101	-6203	6510.1461	10.847823
102	-8174	6510.0361	10.847639
103	-14937	6509.9260	10.847456
104	-21111	6509.8160	10.847272
105	-19151	6509.7060	10.847089
106	-9381	6509.5959	10.846906
107	-2178	6509.4859	10.846722
108	-5215	6509.3758	10.846539
109	-12751	6509.2658	10.846356
110	-13619	6509.1558	10.846172
111	-6367	6509.0457	10.845989
112	573	6508.9357	10.845806
113	1180	6508.8256	10.845622
114	-3540	6508.7156	10.845439
115	-11694	6508.6056	10.845256
116	-22350	6508.4955	10.845072
117	-30471	6508.3855	10.844889
118	-28821	6508.2754	10.844705
119	-18166	6508.1654	10.844522
120	-8712	6508.0554	10.844339
121	-7445	6507.9453	10.844155
122	-9780	6507.8353	10.843972
123	-8151	6507.7252	10.843789
124	-3629	6507.6152	10.843605
125	-3138	6507.5052	10.843422
126	-8720	6507.3951	10.843239
127	-16006	6507.2851	10.843055
128	-21849	6507.1750	10.842872
129	-27163	6507.0650	10.842689
130	-31667	6506.9550	10.842505
131	-31336	6506.8449	10.842322
132	-23558	6506.7349	10.842138
133	-11672	6506.6249	10.841955
134	-2078	6506.5148	10.841772
135	1759	6506.4048	10.841588
136	1387	6506.2947	10.841405
137	1180	6506.1847	10.841222
138	4672	6506.0747	10.841038
139	11036	6505.9646	10.840855
140	14525	6505.8546	10.840672
141	9758	6505.7445	10.840488
142	-1631	6505.6345	10.840305
143	-12341	6505.5245	10.840122
144	-18236	6505.4144	10.839938
145	-21718	6505.3044	10.839755
146	-24460	6505.1943	10.839571
147	-22530	6505.0843	10.839388
148	-13910	6504.9743	10.839205
149	-5837	6504.8642	10.839021
150	-6406	6504.7542	10.838838
151	-11440	6504.6441	10.838655
152	-9439	6504.5341	10.838471
153	705	6504.4241	10.838288
154	7638	6504.3140	10.838105
155	5404	6504.2040	10.837921
156	1945	6504.0939	10.837738
157	4215	6503.9839	10.837555
158	6052	6503.8739	10.837371
159	109	6503.7638	10.837188
160	-7434	6503.6538	10.837004
161	-6225	6503.5437	10.836821
162	395	6503.4337	10.836638
163	338	6503.3237	10.836454
164	-7606	6503.2136	10.836271
165	-12856	6503.1036	10.836088
166	-11016	6502.9936	10.835904
167	-8882	6502.8835	10.835721
168	-9710	6502.7735	10.835538
169	-7142	6502.6634	10.835354
170	1486	6502.5534	10.835171
171	7952	6502.4434	10.834988
172	5886	6502.3333	10.834804
173	794	6502.2233	10.834621
174	289	6502.1132	10.834437
175	3037	6502.0032	10.834254
176	4662	6501.8932	10.834071
177	6116	6501.7831	10.833887
178	7800	6501.6731	10.833704
179	3403	6501.5630	10.833521
180	-9862	6501.4530	10.833337
181	-20936	6501.3430	10.833154
182	-16912	6501.2329	10.832971
183	-2357	6501.1229	10.832787
184	5195	6501.0128	10.832604
185	-1432	6500.9028	10.832420
186	-11282	6500.7928	10.832237
187	-12486	6500.6827	10.832054
188	-6852	6500.5727	10.831870
189	-2998	6500.4626	10.831687
190	-3104	6500.3526	10.831504
191	-3170	6500.2426	10.831320
192	-2247	6500.1325	10.831137
193	-4766	6500.0225	10.830954
194	-13945	6499.9125	10.830770
195	-26686	6499.8024	10.830587
196	-35998	6499.6924	10.830404
197	-37236	6499.5823	10.830220
198	-31310	6499.4723	10.830037
199	-22271	6499.3623	10.829853
200	-13006	6499.2522	10.829670
201	-4620	6499.1422	10.829487
202	1047	6499.0321	10.829303
203	1695	6498.9221	10.829120
204	-1648	6498.8121	10.828937
205	-4464	6498.7020	10.828753
206	-4304	6498.5920	10.828570
207	-3633	6498.4819	10.828387
208	-5000	6498.3719	10.828203
209	-6664	6498.2619	10.828020
210	-5994	6498.1518	10.827837
211	-4159	6498.0418	10.827653
212	-3923	6497.9317	10.827470
213	-5328	6497.8217	10.827286
214	-7048	6497.7117	10.827103
215	-9318	6497.6016	10.826920
216	-11614	6497.4916	10.826736
217	-10379	6497.3815	10.826553
218	-3778	6497.2715	10.826370
219	3736	6497.1615	10.826186
220	6731	6497.0514	10.826003
221	6415	6496.9414	10.825820
222	7105	6496.8313	10.825636
223	7234	6496.7213	10.825453
224	1294	6496.6113	10.825270
225	-9469	6496.5012	10.825086
226	-16112	6496.3912	10.824903
227	-13763	6496.2812	10.824719
228	-7837	6496.1711	10.824536
229	-5490	6496.0611	10.824353
230	-6325	6495.9510	10.824169
231	-5228	6495.8410	10.823986
232	-113	6495.7310	10.823803
233	7010	6495.6209	10.823619
234	13548	6495.5109	10.823436
235	17267	6495.4008	10.823253
236	16234	6495.2908	10.823069
237	11187	6495.1808	10.822886
238	6160	6495.0707	10.822703
239	3758	6494.9607	10.822519
240	1473	6494.8506	10.822336
241	-4572	6494.7406	10.822152
242	-13822	6494.6306	10.821969
243	-22034	6494.5205	10.821786
244	-26402	6494.4105	10.821602
245	-27076	6494.3004	10.821419
246	-24924	6494.1904	10.821236
247	-21165	6494.0804	10.821052
248	-18387	6493.9703	10.820869
249	-18109	6493.8603	10.820686
250	-17408	6493.7502	10.820502
251	-12052	6493.6402	10.820319
252	-3912	6493.5302	10.820136
253	-669	6493.4201	10.819952
254	-5573	6493.3101	10.819769
255	-11529	6493.2001	10.819585
256	-9816	6493.0900	10.819402
257	-1918	6492.9800	10.819219
258	3061	6492.8699	10.819035
259	1643	6492.7599	10.818852
260	-205	6492.6499	10.818669
261	2174	6492.5398	10.818485
262	4676	6492.4298	10.818302
263	2071	6492.3197	10.818119
264	-2448	6492.2097	10.817935
265	-1723	6492.0997	10.817752
266	4573	6491.9896	10.817568
267	10275	6491.8796	10.817385
268	12475	6491.7695	10.817202
269	14267	6491.6595	10.817018
270	17772	6491.5495	10.816835
271	20618	6491.4394	10.816652
272	20469	6491.3294	10.816468
273	17942	6491.2193	10.816285
274	13921	6491.1093	10.816102
275	8781	6490.9993	10.815918
276	5200	6490.8892	10.815735
277	6682	6490.7792	10.815552
278	11884	6490.6691	10.815368
279	15066	6490.5591	10.815185
280	13148	6490.4491	10.815001
281	7467	6490.3390	10.814818
282	-1382	6490.2290	10.814635
283	-13482	6490.1189	10.814451
284	-23490	6490.0089	10.814268
285	-23220	6489.8989	10.814085
286	-13812	6489.7888	10.813901
287	-6912	6489.6788	10.813718
288	-8728	6489.5688	10.813535
289	-11048	6489.4587	10.813351
290	-4736	6489.3487	10.813168
291	5644	6489.2386	10.812985
292	9536	6489.1286	10.812801
293	6719	6489.0186	10.812618
294	5717	6488.9085	10.812434
295	9464	6488.7985	10.812251
296	12869	6488.6884	10.812068
297	13248	6488.5784	10.811884
298	13374	6488.4684	10.811701
299	13789	6488.3583	10.811518
300	10692	6488.2483	10.811334
301	3296	6488.1382	10.811151
302	-3518	6488.0282	10.810968
303	-5977	6487.9182	10.810784
304	-5850	6487.8081	10.810601
305	-6795	6487.6981	10.810418
306	-10168	6487.5880	10.810234
307	-14741	6487.4780	10.810051
308	-17075	6487.3680	10.809867
309	-13076	6487.2579	10.809684
310	-3002	6487.1479	10.809501
311	6671	6487.0378	10.809317
312	10422	6486.9278	10.809134
313	10226	6486.8178	10.808951
314	10322	6486.7077	10.808767
315	9161	6486.5977	10.808584
316	3423	6486.4877	10.808401
317	-3268	6486.3776	10.808217
318	-4306	6486.2676	10.808034
319	-1044	6486.1575	10.807851
320	-668	6486.0475	10.807667
321	-3804	6485.9375	10.807484
322	-3909	6485.8274	10.807300
323	401	6485.7174	10.807117
324	2435	6485.6073	10.806934
325	-956	6485.4973	10.806750
326	-4341	6485.3873	10.806567
327	-3786	6485.2772	10.806384
328	-3121	6485.1672	10.806200
329	-5593	6485.0571	10.806017
330	-7172	6484.9471	10.805834
331	-3834	6484.8371	10.805650
332	772	6484.7270	10.805467
333	679	6484.6170	10.805284
334	-3904	6484.5069	10.805100
335	-8320	6484.3969	10.804917
336	-9792	6484.2869	10.804733
337	-8277	6484.1768	10.804550
338	-4969	6484.0668	10.804367
339	-3055	6483.9567	10.804183
340	-5627	6483.8467	10.804000
341	-10093	6483.7367	10.803817
342	-9657	6483.6266	10.803633
343	-3448	6483.5166	10.803450
344	457	6483.4065	10.803267
345	-3951	6483.2965	10.803083
346	-11993	6483.1865	10.802900
347	-15273	6483.0764	10.802716
348	-12371	6482.9664	10.802533
349	-7702	6482.8564	10.802350
350	-4299	6482.7463	10.802166
351	-3192	6482.6363	10.801983
352	-6049	6482.5262	10.801800
353	-12563	6482.4162	10.801616
354	-17752	6482.3062	10.801433
355	-17304	6482.1961	10.801250
356	-13868	6482.0861	10.801066
357	-13428	6481.9760	10.800883
358	-16854	6481.8660	10.800700
359	-18994	6481.7560	10.800516
360	-15255	6481.6459	10.800333
361	-6283	6481.5359	10.800149
362	2843	6481.4258	10.799966
363	6510	6481.3158	10.799783
364	3577	6481.2058	10.799599
365	-690	6481.0957	10.799416
366	-537	6480.9857	10.799233
367	2549	6480.8756	10.799049
368	2878	6480.7656	10.798866
369	1235	6480.6556	10.798683
370	4946	6480.5455	10.798499
371	15092	6480.4355	10.798316
372	22163	6480.3254	10.798133
373	19167	6480.2154	10.797949
374	11074	6480.1054	10.797766
375	5185	6479.9953	10.797582
376	63	6479.8853	10.797399
377	-7812	6479.7752	10.797216
378	-13384	6479.6652	10.797032
379	-9242	6479.5552	10.796849
380	1834	6479.4451	10.796666
381	10338	6479.3351	10.796482
382	12798	6479.2251	10.796299
383	11828	6479.1150	10.796116
384	7231	6479.0050	10.795932
385	-1840	6478.8949	10.795749
386	-8110	6478.7849	10.795566
387	-2200	6478.6749	10.795382
388	11723	6478.5648	10.795199
389	18053	6478.4548	10.795015
390	10380	6478.3447	10.794832
391	-579	6478.2347	10.794649
392	-3568	6478.1247	10.794465
393	-1304	6478.0146	10.794282
394	-2551	6477.9046	10.794099
395	-7949	6477.7945	10.793915
396	-11087	6477.6845	10.793732
397	-8385	6477.5745	10.793549
398	-1394	6477.4644	10.793365
399	6945	6477.3544	10.793182
400	12823	6477.2443	10.792999
401	11843	6477.1343	10.792815
402	4404	6477.0243	10.792632
403	-1791	6476.9142	10.792448
404	88	6476.8042	10.792265
405	6956	6476.6941	10.792082
406	9702	6476.5841	10.791898
407	4968	6476.4741	10.791715
408	-1503	6476.3640	10.791532
409	-2879	6476.2540	10.791348
410	1471	6476.1440	10.791165
411	7223	6476.0339	10.790982
412	10460	6475.9239	10.790798
413	10440	6475.8138	10.790615
414	8609	6475.7038	10.790432
415	6107	6475.5938	10.790248
416	2336	6475.4837	10.790065
417	-3736	6475.3737	10.789881
418	-11053	6475.2636	10.789698
419	-16532	6475.1536	10.789515
420	-18034	6475.0436	10.789331
421	-16085	6474.9335	10.789148
422	-12479	6474.8235	10.788965
423	-9090	6474.7134	10.788781
424	-8381	6474.6034	10.788598
425	-12321	6474.4934	10.788415
426	-18827	6474.3833	10.788231
427	-21242	6474.2733	10.788048
428	-13974	6474.1632	10.787864
429	1464	6474.0532	10.787681
430	17270	6473.9432	10.787498
431	25758	6473.8331	10.787314
432	24536	6473.7231	10.787131
433	16785	6473.6130	10.786948
434	7937	6473.5030	10.786764
435	1421	6473.3930	10.786581
436	-3436	6473.2829	10.786398
437	-9048	6473.1729	10.786214
438	-15103	6473.0628	10.786031
439	-18127	6472.9528	10.785848
440	-16245	6472.8428	10.785664
441	-12150	6472.7327	10.785481
442	-9332	6472.6227	10.785297
443	-7189	6472.5127	10.785114
444	-2980	6472.4026	10.784931
445	2456	6472.2926	10.784747
446	5135	6472.1825	10.784564
447	4980	6472.0725	10.784381
448	8127	6471.9625	10.784197
449	18735	6471.8524	10.784014
450	30910	6471.7424	10.783831
451	33379	6471.6323	10.783647
452	22334	6471.5223	10.783464
453	5767	6471.4123	10.783281
454	-6093	6471.3022	10.783097
455	-11038	6471.1922	10.782914
456	-13366	6471.0821	10.782730
457	-15637	6470.9721	10.782547
458	-16450	6470.8621	10.782364
459	-15249	6470.7520	10.782180
460	-14475	6470.6420	10.781997
461	-15385	6470.5319	10.781814
462	-14960	6470.4219	10.781630
463	-9529	6470.3119	10.781447
464	-502	6470.2018	10.781264
465	5495	6470.0918	10.781080
466	2908	6469.9817	10.780897
467	-6283	6469.8717	10.780714
468	-13203	6469.7617	10.780530
469	-11099	6469.6516	10.780347
470	-4165	6469.5416	10.780163
471	-4337	6469.4316	10.779980
472	-17112	6469.3215	10.779797
473	-33585	6469.2115	10.779613
474	-40375	6469.1014	10.779430
475	-34965	6468.9914	10.779247
476	-26199	6468.8814	10.779063
477	-21472	6468.7713	10.778880
478	-19945	6468.6613	10.778697
479	-18153	6468.5512	10.778513
480	-15126	6468.4412	10.778330
481	-10434	6468.3312	10.778147
482	-4205	6468.2211	10.777963
483	-1541	6468.1111	10.777780
484	-9402	6468.0010	10.777596
485	-24514	6467.8910	10.777413
486	-31499	6467.7810	10.777230
487	-20295	6467.6709	10.777046
488	-860	6467.5609	10.776863
489	7295	6467.4508	10.776680
490	-2012	6467.3408	10.776496
491	-16627	6467.2308	10.776313
492	-23117	6467.1207	10.776130
493	-21563	6467.0107	10.775946
494	-21523	6466.9006	10.775763
495	-28446	6466.7906	10.775580
496	-37308	6466.6806	10.775396
497	-38264	6466.5705	10.775213
498	-27401	6466.4605	10.775029
499	-12096	6466.3504	10.774846
500	-4664	6466.2404	10.774663
501	-9795	6466.1304	10.774479
502	-20185	6466.0203	10.774296
503	-25669	6465.9103	10.774113
504	-23646	6465.8003	10.773929
505	-18359	6465.6902	10.773746
506	-13452	6465.5802	10.773563
507	-9229	6465.4701	10.773379
508	-5036	6465.3601	10.773196
509	-330	6465.2501	10.773013
510	5374	6465.1400	10.772829
511	10476	6465.0300	10.772646
512	10629	6464.9199	10.772462
513	3091	6464.8099	10.772279
514	-9223	6464.6999	10.772096
515	-19892	6464.5898	10.771912
516	-23690	6464.4798	10.771729
517	-18776	6464.3697	10.771546
518	-8360	6464.2597	10.771362
519	-1486	6464.1497	10.771179
520	-6370	6464.0396	10.770996
521	-19633	6463.9296	10.770812
522	-27907	6463.8195	10.770629
523	-24313	6463.7095	10.770445
524	-16691	6463.5995	10.770262
525	-13925	6463.4894	10.770079
526	-11853	6463.3794	10.769895
527	-1851	6463.2693	10.769712
528	12599	6463.1593	10.769529
529	19204	6463.0493	10.769345
530	13735	6462.9392	10.769162
531	2950	6462.8292	10.768979
532	-7287	6462.7192	10.768795
533	-15972	6462.6091	10.768612
534	-20618	6462.4991	10.768429
535	-18853	6462.3890	10.768245
536	-16712	6462.2790	10.768062
537	-23391	6462.1690	10.767878
538	-35928	6462.0589	10.767695
539	-40899	6461.9489	10.767512
540	-34615	6461.8388	10.767328
541	-29658	6461.7288	10.767145
542	-35908	6461.6188	10.766962
543	-45869	6461.5087	10.766778
544	-46258	6461.3987	10.766595
545	-35575	6461.2886	10.766412
546	-22381	6461.1786	10.766228
547	-12909	6461.0686	10.766045
548	-8041	6460.9585	10.765862
549	-7028	6460.8485	10.765678
550	-6941	6460.7384	10.765495
551	-2745	6460.6284	10.765311
552	5806	6460.5184	10.765128
553	11590	6460.4083	10.764945
554	10153	6460.2983	10.764761
555	7472	6460.1882	10.764578
556	11144	6460.0782	10.764395
557	18276	6459.9682	10.764211
558	19590	6459.8581	10.764028
559	12422	6459.7481	10.763845
560	2009	6459.6380	10.763661
561	-8042	6459.5280	10.763478
562	-18652	6459.4180	10.763295
563	-28801	6459.3079	10.763111
564	-33415	6459.1979	10.762928
565	-29753	6459.0879	10.762744
566	-21473	6458.9778	10.762561
567	-14462	6458.8678	10.762378
568	-11199	6458.7577	10.762194
569	-10125	6458.6477	10.762011
570	-8568	6458.5377	10.761828
571	-5348	6458.4276	10.761644
572	-1424	6458.3176	10.761461
573	1447	6458.2075	10.761278
574	1916	6458.0975	10.761094
575	-1601	6457.9875	10.760911
576	-10498	6457.8774	10.760728
577	-22183	6457.7674	10.760544
578	-29340	6457.6573	10.760361
579	-28217	6457.5473	10.760177
580	-25589	6457.4373	10.759994
581	-30083	6457.3272	10.759811
582	-37573	6457.2172	10.759627
583	-34997	6457.1071	10.759444
584	-20411	6456.9971	10.759261
585	-8215	6456.8871	10.759077
586	-9518	6456.7770	10.758894
587	-17894	6456.6670	10.758711
588	-22217	6456.5569	10.758527
589	-23628	6456.4469	10.758344
590	-28980	6456.3369	10.758161
591	-35036	6456.2268	10.757977
592	-32221	6456.1168	10.757794
593	-20559	6456.0068	10.757610
594	-9652	6455.8967	10.757427
595	-4366	6455.7867	10.757244
596	-1835	6455.6766	10.757060
597	-1954	6455.5666	10.756877
598	-8803	6455.4566	10.756694
599	-19835	6455.3465	10.756510
600	-24821	6455.2365	10.756327
601	-19863	6455.1264	10.756144
602	-13622	6455.0164	10.755960
603	-14660	6454.9064	10.755777
604	-19902	6454.7963	10.755593
605	-21393	6454.6863	10.755410
606	-18988	6454.5762	10.755227
607	-19499	6454.4662	10.755043
608	-25348	6454.3562	10.754860
609	-29490	6454.2461	10.754677
610	-22530	6454.1361	10.754493
611	-3462	6454.0260	10.754310
612	16883	6453.9160	10.754127
613	24010	6453.8060	10.753943
614	13324	6453.6959	10.753760
615	-5082	6453.5859	10.753577
616	-17048	6453.4758	10.753393
617	-17838	6453.3658	10.753210
618	-12349	6453.2558	10.753026
619	-5562	6453.1457	10.752843
620	859	6453.0357	10.752660
621	4341	6452.9256	10.752476
622	1858	6452.8156	10.752293
623	-4039	6452.7056	10.752110
624	-6674	6452.5955	10.751926
625	-4889	6452.4855	10.751743
626	-4905	6452.3755	10.751560
627	-9970	6452.2654	10.751376
628	-14891	6452.1554	10.751193
629	-14936	6452.0453	10.751010
630	-13969	6451.9353	10.750826
631	-17791	6451.8253	10.750643
632	-23907	6451.7152	10.750459
633	-24868	6451.6052	10.750276
634	-19488	6451.4951	10.750093
635	-14057	6451.3851	10.749909
636	-12897	6451.2751	10.749726
637	-13578	6451.1650	10.749543
638	-12205	6451.0550	10.749359
639	-8345	6450.9449	10.749176
640	-3139	6450.8349	10.748993
641	3196	6450.7249	10.748809
642	9468	6450.6148	10.748626
643	12480	6450.5048	10.748443
644	11104	6450.3947	10.748259
645	9128	6450.2847	10.748076
646	10316	6450.1747	10.747892
647	11922	6450.0646	10.747709
648	7796	6449.9546	10.747526
649	-1477	6449.8445	10.747342
650	-6742	6449.7345	10.747159
651	-1892	6449.6245	10.746976
652	6554	6449.5144	10.746792
653	6738	6449.4044	10.746609
654	-3497	6449.2944	10.746426
655	-14967	6449.1843	10.746242
656	-20446	6449.0743	10.746059
657	-22720	6448.9642	10.745876
658	-27091	6448.8542	10.745692
659	-32347	6448.7442	10.745509
660	-34007	6448.6341	10.745325
661	-31554	6448.5241	10.745142
662	-26429	6448.4140	10.744959
663	-16456	6448.3040	10.744775
664	324	6448.1940	10.744592
665	17466	6448.0839	10.744409
666	23449	6447.9739	10.744225
667	15081	6447.8638	10.744042
668	1986	6447.7538	10.743859
669	-4874	6447.6438	10.743675
670	-4985	6447.5337	10.743492
671	-5507	6447.4237	10.743309
672	-10096	6447.3136	10.743125
673	-14967	6447.2036	10.742942
674	-15593	6447.0936	10.742758
675	-13256	6446.9835	10.742575
676	-12472	6446.8735	10.742392
677	-13501	6446.7634	10.742208
678	-11327	6446.6534	10.742025
679	-3539	6446.5434	10.741842
680	4324	6446.4333	10.741658
681	5444	6446.3233	10.741475
682	1598	6446.2132	10.741292
683	473	6446.1032	10.741108
684	3754	6445.9932	10.740925
685	5130	6445.8831	10.740741
686	1707	6445.7731	10.740558
687	-522	6445.6631	10.740375
688	3488	6445.5530	10.740191
689	10075	6445.4430	10.740008
690	14297	6445.3329	10.739825
691	17502	6445.2229	10.739641
692	20185	6445.1129	10.739458
693	15094	6445.0028	10.739275
694	-1689	6444.8928	10.739091
695	-18032	6444.7827	10.738908
696	-17207	6444.6727	10.738725
697	-803	6444.5627	10.738541
698	11892	6444.4526	10.738358
699	8213	6444.3426	10.738174
700	-5144	6444.2325	10.737991
701	-15019	6444.1225	10.737808
702	-15957	6444.0125	10.737624
703	-8422	6443.9024	10.737441
704	5746	6443.7924	10.737258
705	20193	6443.6823	10.737074
706	25613	6443.5723	10.736891
707	21296	6443.4623	10.736708
708	18289	6443.3522	10.736524
709	24948	6443.2422	10.736341
710	35559	6443.1321	10.736158
711	39132	6443.0221	10.735974
712	33308	6442.9121	10.735791
713	23299	6442.8020	10.735607
714	12889	6442.6920	10.735424
715	3786	6442.5820	10.735241
716	-889	6442.4719	10.735057
717	-266	6442.3619	10.734874
718	239	6442.2518	10.734691
719	-4171	6442.1418	10.734507
720	-9013	6442.0318	10.734324
721	-5695	6441.9217	10.734141
722	6114	6441.8117	10.733957
723	17451	6441.7016	10.733774
724	20461	6441.5916	10.733591
725	14450	6441.4816	10.733407
726	2794	6441.3715	10.733224
727	-10347	6441.2615	10.733040
728	-20509	6441.1514	10.732857
729	-25271	6441.0414	10.732674
730	-26669	6440.9314	10.732490
731	-27608	6440.8213	10.732307
732	-26700	6440.7113	10.732124
733	-20700	6440.6012	10.731940
734	-11094	6440.4912	10.731757
735	-3421	6440.3812	10.731574
736	-50	6440.2711	10.731390
737	1945	6440.1611	10.731207
738	5238	6440.0510	10.731024
739	8739	6439.9410	10.730840
740	10471	6439.8310	10.730657
741	10266	6439.7209	10.730473
742	8239	6439.6109	10.730290
743	3564	6439.5008	10.730107
744	-3397	6439.3908	10.729923
745	-9588	6439.2808	10.729740
746	-11638	6439.1707	10.729557
747	-9395	6439.0607	10.729373
748	-6489	6438.9507	10.729190
749	-7085	6438.8406	10.729007
750	-11407	6438.7306	10.728823
751	-14657	6438.6205	10.728640
752	-12077	6438.5105	10.728457
753	-5196	6438.4005	10.728273
754	-634	6438.2904	10.728090
755	-2170	6438.1804	10.727906
756	-7013	6438.0703	10.727723
757	-10788	6437.9603	10.727540
758	-12259	6437.8503	10.727356
759	-11464	6437.7402	10.727173
760	-7868	6437.6302	10.726990
761	-3666	6437.5201	10.726806
762	-4436	6437.4101	10.726623
763	-12101	6437.3001	10.726440
764	-21041	6437.1900	10.726256
765	-25873	6437.0800	10.726073
766	-28900	6436.9699	10.725889
767	-33775	6436.8599	10.725706
768	-35998	6436.7499	10.725523
769	-28391	6436.6398	10.725339
770	-14447	6436.5298	10.725156
771	-6928	6436.4197	10.724973
772	-11913	6436.3097	10.724789
773	-22055	6436.1997	10.724606
774	-27752	6436.0896	10.724423
775	-27755	6435.9796	10.724239
776	-25626	6435.8696	10.724056
777	-22652	6435.7595	10.723873
778	-19059	6435.6495	10.723689
779	-17313	6435.5394	10.723506
780	-18978	6435.4294	10.723322
781	-21256	6435.3194	10.723139
782	-20707	6435.2093	10.722956
783	-17630	6435.0993	10.722772
784	-13183	6434.9892	10.722589
785	-5172	6434.8792	10.722406
786	8579	6434.7692	10.722222
787	24224	6434.6591	10.722039
788	33653	6434.5491	10.721856
789	32234	6434.4390	10.721672
790	22299	6434.3290	10.721489
791	9825	6434.2190	10.721306
792	147	6434.1089	10.721122
793	-4103	6433.9989	10.720939
794	-3782	6433.8888	10.720755
795	-2036	6433.7788	10.720572
796	-695	6433.6688	10.720389
797	1262	6433.5587	10.720205
798	4291	6433.4487	10.720022
799	5447	6433.3386	10.719839
800	1945	6433.2286	10.719655
801	-3907	6433.1186	10.719472
802	-6930	6433.0085	10.719289
803	-5743	6432.8985	10.719105
804	-3622	6432.7884	10.718922
805	-2780	6432.6784	10.718739
806	-1917	6432.5684	10.718555
807	-508	6432.4583	10.718372
808	-1405	6432.3483	10.718188
809	-6271	6432.2383	10.718005
810	-11438	6432.1282	10.717822
811	-12004	6432.0182	10.717638
812	-8579	6431.9081	10.717455
813	-5988	6431.7981	10.717272
814	-5627	6431.6881	10.717088
815	-3359	6431.5780	10.716905
816	3430	6431.4680	10.716722
817	10471	6431.3579	10.716538
818	11916	6431.2479	10.716355
819	9132	6431.1379	10.716172
820	9576	6431.0278	10.715988
821	16226	6430.9178	10.715805
822	22491	6430.8077	10.715621
823	20935	6430.6977	10.715438
824	14508	6430.5877	10.715255
825	14036	6430.4776	10.715071
826	24053	6430.3676	10.714888
827	35728	6430.2575	10.714705
828	36771	6430.1475	10.714521
829	25358	6430.0375	10.714338
830	10352	6429.9274	10.714155
831	-265	6429.8174	10.713971
832	-5694	6429.7073	10.713788
833	-7196	6429.5973	10.713605
834	-3654	6429.4873	10.713421
835	3624	6429.3772	10.713238
836	6755	6429.2672	10.713054
837	-886	6429.1572	10.712871
838	-13828	6429.0471	10.712688
839	-18386	6428.9371	10.712504
840	-9071	6428.8270	10.712321
841	4306	6428.7170	10.712138
842	8875	6428.6070	10.711954
843	3616	6428.4969	10.711771
844	-2032	6428.3869	10.711588
845	-1316	6428.2768	10.711404
846	3370	6428.1668	10.711221
847	6631	6428.0568	10.711038
848	7847	6427.9467	10.710854
849	10706	6427.8367	10.710671
850	16725	6427.7266	10.710487
851	21118	6427.6166	10.710304
852	16102	6427.5066	10.710121
853	-751	6427.3965	10.709937
854	-21910	6427.2865	10.709754
855	-35932	6427.1764	10.709571
856	-38662	6427.0664	10.709387
857	-35710	6426.9564	10.709204
858	-32927	6426.8463	10.709021
859	-28484	6426.7363	10.708837
860	-17576	6426.6262	10.708654
861	-1757	6426.5162	10.708470
862	10793	6426.4062	10.708287
863	13163	6426.2961	10.708104
864	4973	6426.1861	10.707920
865	-8397	6426.0760	10.707737
866	-18845	6425.9660	10.707554
867	-20330	6425.8560	10.707370
868	-14596	6425.7459	10.707187
869	-10230	6425.6359	10.707004
870	-12679	6425.5259	10.706820
871	-17956	6425.4158	10.706637
872	-20116	6425.3058	10.706454
873	-20455	6425.1957	10.706270
874	-22716	6425.0857	10.706087
875	-23452	6424.9757	10.705903
876	-16723	6424.8656	10.705720
877	-6778	6424.7556	10.705537
878	-5157	6424.6455	10.705353
879	-13543	6424.5355	10.705170
880	-19734	6424.4255	10.704987
881	-14539	6424.3154	10.704803
882	-3827	6424.2054	10.704620
883	1404	6424.0953	10.704437
884	-498	6423.9853	10.704253
885	-3463	6423.8753	10.704070
886	-4226	6423.7652	10.703887
887	-5039	6423.6552	10.703703
888	-9210	6423.5451	10.703520
889	-18149	6423.4351	10.703336
890	-29511	6423.3251	10.703153
891	-35538	6423.2150	10.702970
892	-28361	6423.1050	10.702786
893	-10617	6422.9949	10.702603
894	4386	6422.8849	10.702420
895	7251	6422.7749	10.702236
896	2416	6422.6648	10.702053
897	-187	6422.5548	10.701870
898	2352	6422.4448	10.701686
899	6277	6422.3347	10.701503
900	8056	6422.2247	10.701320
901	5311	6422.1146	10.701136
902	-3587	6422.0046	10.700953
903	-14661	6421.8946	10.700769
904	-18176	6421.7845	10.700586
905	-9950	6421.6745	10.700403
906	1470	6421.5644	10.700219
907	5139	6421.4544	10.700036
908	654	6421.3444	10.699853
909	-5286	6421.2343	10.699669
910	-9628	6421.1243	10.699486
911	-12794	6421.0142	10.699303
912	-13137	6420.9042	10.699119
913	-10107	6420.7942	10.698936
914	-8364	6420.6841	10.698753
915	-10094	6420.5741	10.698569
916	-8440	6420.4640	10.698386
917	1286	6420.3540	10.698202
918	9166	6420.2440	10.698019
919	2309	6420.1339	10.697836
920	-14244	6420.0239	10.697652
921	-22583	6419.9138	10.697469
922	-17440	6419.8038	10.697286
923	-12022	6419.6938	10.697102
924	-16282	6419.5837	10.696919
925	-23689	6419.4737	10.696736
926	-24719	6419.3636	10.696552
927	-20551	6419.2536	10.696369
928	-16143	6419.1436	10.696186
929	-10275	6419.0335	10.696002
930	-980	6418.9235	10.695819
931	7259	6418.8135	10.695635
932	10269	6418.7034	10.695452
933	11973	6418.5934	10.695269
934	17013	6418.4833	10.695085
935	20421	6418.3733	10.694902
936	13407	6418.2633	10.694719
937	-2507	6418.1532	10.694535
938	-14864	6418.0432	10.694352
939	-14276	6417.9331	10.694169
940	-4362	6417.8231	10.693985
941	3221	6417.7131	10.693802
942	1469	6417.6030	10.693618
943	-4799	6417.4930	10.693435
944	-4482	6417.3829	10.693252
945	6157	6417.2729	10.693068
946	17132	6417.1629	10.692885
947	15683	6417.0528	10.692702
948	2491	6416.9428	10.692518
949	-8373	6416.8327	10.692335
950	-6190	6416.7227	10.692152
951	5035	6416.6127	10.691968
952	13345	6416.5026	10.691785
953	12236	6416.3926	10.691602
954	5548	6416.2825	10.691418
955	2681	6416.1725	10.691235
956	9910	6416.0625	10.691051
957	23149	6415.9524	10.690868
958	29666	6415.8424	10.690685
959	20735	6415.7324	10.690501
960	1304	6415.6223	10.690318
961	-16827	6415.5123	10.690135
962	-27733	6415.4022	10.689951
963	-31004	6415.2922	10.689768
964	-24333	6415.1822	10.689585
965	-8147	6415.0721	10.689401
966	5401	6414.9621	10.689218
967	2792	6414.8520	10.689035
968	-10408	6414.7420	10.688851
969	-14272	6414.6320	10.688668
970	-2930	6414.5219	10.688484
971	7220	6414.4119	10.688301
972	3696	6414.3018	10.688118
973	-3832	6414.1918	10.687934
974	-1662	6414.0818	10.687751
975	6143	6413.9717	10.687568
976	7804	6413.8617	10.687384
977	4493	6413.7516	10.687201
978	5565	6413.6416	10.687018
979	10547	6413.5316	10.686834
980	11120	6413.4215	10.686651
981	6641	6413.3115	10.686468
982	3689	6413.2014	10.686284
983	3196	6413.0914	10.686101
984	1011	6412.9814	10.685917
985	-1070	6412.8713	10.685734
986	2366	6412.7613	10.685551
987	8234	6412.6512	10.685367
988	7756	6412.5412	10.685184
989	1513	6412.4312	10.685001
990	-297	6412.3211	10.684817
991	5677	6412.2111	10.684634
992	9895	6412.1011	10.684451
993	3402	6411.9910	10.684267
994	-10656	6411.8810	10.684084
995	-21625	6411.7709	10.683901
996	-21480	6411.6609	10.683717
997	-9742	6411.5509	10.683534
998	5794	6411.4408	10.683350
999	13538	6411.3308	10.683167
1000	9276	6411.2207	10.682984
1001	1697	6411.1107	10.682800
1002	894	6411.0007	10.682617
1003	4499	6410.8906	10.682434
1004	3164	6410.7806	10.682250
1005	-3532	6410.6705	10.682067
1006	-7160	6410.5605	10.681884
1007	-4765	6410.4505	10.681700
1008	-1964	6410.3404	10.681517
1009	-1806	6410.2304	10.681334
1010	-1713	6410.1203	10.681150
1011	-2169	6410.0103	10.680967
1012	-6619	6409.9003	10.680783
1013	-10443	6409.7902	10.680600
1014	-2456	6409.6802	10.680417
1015	17448	6409.5701	10.680233
1016	32919	6409.4601	10.680050
1017	30381	6409.3501	10.679867
1018	15561	6409.2400	10.679683
1019	3996	6409.1300	10.679500
1020	1675	6409.0200	10.679317
1021	2493	6408.9099	10.679133
1022	674	6408.7999	10.678950
1023	-1370	6408.6898	10.678766
1024	3068	6408.5798	10.678583
1025	16708	6408.4698	10.678400
1026	33863	6408.3597	10.678216
1027	44530	6408.2497	10.678033
1028	44615	6408.1396	10.677850
1029	39736	6408.0296	10.677666
1030	35556	6407.9196	10.677483
1031	29051	6407.8095	10.677300
1032	16392	6407.6995	10.677116
1033	4395	6407.5894	10.676933
1034	2811	6407.4794	10.676750
1035	7651	6407.3694	10.676566
1036	5219	6407.2593	10.676383
1037	-7028	6407.1493	10.676199
1038	-17089	6407.0392	10.676016
1039	-17531	6406.9292	10.675833
1040	-13989	6406.8192	10.675649
1041	-11277	6406.7091	10.675466
1042	-6093	6406.5991	10.675283
1043	657	6406.4890	10.675099
1044	-470	6406.3790	10.674916
1045	-10624	6406.2690	10.674733
1046	-15381	6406.1589	10.674549
1047	-5215	6406.0489	10.674366
1048	8608	6405.9388	10.674183
1049	10294	6405.8288	10.673999
1050	988	6405.7188	10.673816
1051	-8181	6405.6087	10.673632
1052	-14422	6405.4987	10.673449
1053	-20985	6405.3887	10.673266
1054	-25236	6405.2786	10.673082
1055	-23590	6405.1686	10.672899
1056	-21606	6405.0585	10.672716
1057	-24958	6404.9485	10.672532
1058	-26599	6404.8385	10.672349
1059	-17619	6404.7284	10.672166
1060	-4904	6404.6184	10.671982
1061	-1928	6404.5083	10.671799
1062	-6784	6404.3983	10.671616
1063	-6842	6404.2883	10.671432
1064	-1978	6404.1782	10.671249
1065	-4220	6404.0682	10.671065
1066	-14626	6403.9581	10.670882
1067	-19909	6403.8481	10.670699
1068	-14863	6403.7381	10.670515
1069	-9715	6403.6280	10.670332
1070	-10312	6403.5180	10.670149
1071	-8713	6403.4079	10.669965
1072	-749	6403.2979	10.669782
1073	3446	6403.1879	10.669599
1074	-3883	6403.0778	10.669415
1075	-14601	6402.9678	10.669232
1076	-18112	6402.8577	10.669049
1077	-16735	6402.7477	10.668865
1078	-17605	6402.6377	10.668682
1079	-19897	6402.5276	10.668498
1080	-20600	6402.4176	10.668315
1081	-22996	6402.3076	10.668132
1082	-28115	6402.1975	10.667948
1083	-26743	6402.0875	10.667765
1084	-12662	6401.9774	10.667582
1085	3189	6401.8674	10.667398
1086	5063	6401.7574	10.667215
1087	-5633	6401.6473	10.667032
1088	-13224	6401.5373	10.666848
1089	-9492	6401.4272	10.666665
1090	-618	6401.3172	10.666482
1091	5439	6401.2072	10.666298
1092	6729	6401.0971	10.666115
1093	3022	6400.9871	10.665931
1094	-5548	6400.8770	10.665748
1095	-14675	6400.7670	10.665565
1096	-19344	6400.6570	10.665381
1097	-21195	6400.5469	10.665198
1098	-24482	6400.4369	10.665015
1099	-26176	6400.3268	10.664831
1100	-20003	6400.2168	10.664648
1101	-9824	6400.1068	10.664465
1102	-7591	6399.9967	10.664281
1103	-15659	6399.8867	10.664098
1104	-21769	6399.7766	10.663914
1105	-15872	6399.6666	10.663731
1106	-2713	6399.5566	10.663548
1107	7245	6399.4465	10.663364
1108	10949	6399.3365	10.663181
1109	10623	6399.2264	10.662998
1110	6151	6399.1164	10.662814
1111	-2024	6399.0064	10.662631
1112	-7079	6398.8963	10.662448
1113	-1942	6398.7863	10.662264
1114	9584	6398.6763	10.662081
1115	14682	6398.5662	10.661898
1116	6018	6398.4562	10.661714
1117	-9377	6398.3461	10.661531
1118	-16959	6398.2361	10.661347
1119	-9012	6398.1261	10.661164
1120	7963	6398.0160	10.660981
1121	19677	6397.9060	10.660797
1122	18301	6397.7959	10.660614
1123	9441	6397.6859	10.660431
1124	3231	6397.5759	10.660247
1125	977	6397.4658	10.660064
1126	-3905	6397.3558	10.659881
1127	-12626	6397.2457	10.659697
1128	-16907	6397.1357	10.659514
1129	-11275	6397.0257	10.659331
1130	-2249	6396.9156	10.659147
1131	377	6396.8056	10.658964
1132	-3741	6396.6955	10.658780
1133	-7472	6396.5855	10.658597
1134	-6887	6396.4755	10.658414
1135	-3450	6396.3654	10.658230
1136	1167	6396.2554	10.658047
1137	5452	6396.1453	10.657864
1138	5284	6396.0353	10.657680
1139	-1864	6395.9253	10.657497
1140	-10757	6395.8152	10.657314
1141	-13353	6395.7052	10.657130
1142	-9820	6395.5952	10.656947
1143	-7850	6395.4851	10.656764
1144	-10748	6395.3751	10.656580
1145	-13388	6395.2650	10.656397
1146	-11121	6395.1550	10.656213
1147	-5318	6395.0450	10.656030
1148	2080	6394.9349	10.655847
1149	11710	6394.8249	10.655663
1150	20628	6394.7148	10.655480
1151	20751	6394.6048	10.655297
1152	9975	6394.4948	10.655113
1153	-744	6394.3847	10.654930
1154	894	6394.2747	10.654747
1155	12528	6394.1646	10.654563
1156	19852	6394.0546	10.654380
1157	13779	6393.9446	10.654197
1158	-1446	6393.8345	10.654013
1159	-16053	6393.7245	10.653830
1160	-23890	6393.6144	10.653646
1161	-23336	6393.5044	10.653463
1162	-16026	6393.3944	10.653280
1163	-7725	6393.2843	10.653096
1164	-5893	6393.1743	10.652913
1165	-12386	6393.0642	10.652730
1166	-20129	6392.9542	10.652546
1167	-19648	6392.8442	10.652363
1168	-8755	6392.7341	10.652180
1169	4910	6392.6241	10.651996
1170	10769	6392.5140	10.651813
1171	5422	6392.4040	10.651630
1172	-3364	6392.2940	10.651446
1173	-4092	6392.1839	10.651263
1174	5781	6392.0739	10.651079
1175	16810	6391.9639	10.650896
1176	19214	6391.8538	10.650713
1177	14184	6391.7438	10.650529
1178	9302	6391.6337	10.650346
1179	6152	6391.5237	10.650163
1180	-61	6391.4137	10.649979
1181	-8981	6391.3036	10.649796
1182	-11916	6391.1936	10.649613
1183	-3928	6391.0835	10.649429
1184	7204	6390.9735	10.649246
1185	9799	6390.8635	10.649063
1186	2962	6390.7534	10.648879
1187	-2701	6390.6434	10.648696
1188	1626	6390.5333	10.648512
1189	12453	6390.4233	10.648329
1190	17347	6390.3133	10.648146
1191	8267	6390.2032	10.647962
1192	-8044	6390.0932	10.647779
1193	-14510	6389.9831	10.647596
1194	-1886	6389.8731	10.647412
1195	18543	6389.7631	10.647229
1196	25756	6389.6530	10.647046
1197	12742	6389.5430	10.646862
1198	-6915	6389.4329	10.646679
1199	-17321	6389.3229	10.646495
1200	-16918	6389.2129	10.646312
1201	-12950	6389.1028	10.646129
1202	-8411	6388.9928	10.645945
1203	-2784	6388.8828	10.645762
1204	684	6388.7727	10.645579
1205	-1254	6388.6627	10.645395
1206	-3674	6388.5526	10.645212
1207	1399	6388.4426	10.645029
1208	12814	6388.3326	10.644845
1209	21471	6388.2225	10.644662
1210	22457	6388.1125	10.644479
1211	17986	6388.0024	10.644295
1212	10275	6387.8924	10.644112
1213	1501	6387.7824	10.643928
1214	-486	6387.6723	10.643745
1215	11323	6387.5623	10.643562
1216	29220	6387.4522	10.643378
1217	35973	6387.3422	10.643195
1218	27855	6387.2322	10.643012
1219	20026	6387.1221	10.642828
1220	23135	6387.0121	10.642645
1221	27857	6386.9020	10.642462
1222	22355	6386.7920	10.642278
1223	12468	6386.6820	10.642095
1224	10161	6386.5719	10.641912
1225	11017	6386.4619	10.641728
1226	1120	6386.3518	10.641545
1227	-17084	6386.2418	10.641361
1228	-24359	6386.1318	10.641178
1229	-12530	6386.0217	10.640995
1230	3091	6385.9117	10.640811
1231	5344	6385.8016	10.640628
1232	-3459	6385.6916	10.640445
1233	-9933	6385.5816	10.640261
1234	-9475	6385.4715	10.640078
1235	-7705	6385.3615	10.639895
1236	-8041	6385.2515	10.639711
1237	-8038	6385.1414	10.639528
1238	-6556	6385.0314	10.639345
1239	-6808	6384.9213	10.639161
1240	-11483	6384.8113	10.638978
1241	-19055	6384.7013	10.638794
1242	-25256	6384.5912	10.638611
1243	-26058	6384.4812	10.638428
1244	-20311	6384.3711	10.638244
1245	-11380	6384.2611	10.638061
1246	-4765	6384.1511	10.637878
1247	-2779	6384.0410	10.637694
1248	-3516	6383.9310	10.637511
1249	-5456	6383.8209	10.637328
1250	-9213	6383.7109	10.637144
1251	-13433	6383.6009	10.636961
1252	-13930	6383.4908	10.636778
1253	-9648	6383.3808	10.636594
1254	-4954	6383.2707	10.636411
1255	-2867	6383.1607	10.636227
1256	-1266	6383.0507	10.636044
1257	112	6382.9406	10.635861
1258	-4781	6382.8306	10.635677
1259	-18859	6382.7205	10.635494
1260	-32900	6382.6105	10.635311
1261	-34862	6382.5005	10.635127
1262	-25689	6382.3904	10.634944
1263	-17018	6382.2804	10.634761
1264	-14576	6382.1704	10.634577
1265	-13641	6382.0603	10.634394
1266	-11331	6381.9503	10.634211
1267	-12491	6381.8402	10.634027
1268	-19454	6381.7302	10.633844
1269	-25248	6381.6202	10.633660
1270	-23234	6381.5101	10.633477
1271	-16770	6381.4001	10.633294
1272	-12632	6381.2900	10.633110
1273	-10267	6381.1800	10.632927
1274	-5072	6381.0700	10.632744
1275	1412	6380.9599	10.632560
1276	2844	6380.8499	10.632377
1277	-1598	6380.7398	10.632194
1278	-5544	6380.6298	10.632010
1279	-4535	6380.5198	10.631827
1280	-824	6380.4097	10.631643
1281	1593	6380.2997	10.631460
1282	1061	6380.1896	10.631277
1283	-3817	6380.0796	10.631093
1284	-14131	6379.9696	10.630910
1285	-25280	6379.8595	10.630727
1286	-27096	6379.7495	10.630543
1287	-15034	6379.6394	10.630360
1288	1337	6379.5294	10.630177
1289	6912	6379.4194	10.629993
1290	-2196	6379.3093	10.629810
1291	-15605	6379.1993	10.629627
1292	-22895	6379.0892	10.629443
1293	-24735	6378.9792	10.629260
1294	-26461	6378.8692	10.629076
1295	-26357	6378.7591	10.628893
1296	-18048	6378.6491	10.628710
1297	-3154	6378.5391	10.628526
1298	7092	6378.4290	10.628343
1299	5773	6378.3190	10.628160
1300	-706	6378.2089	10.627976
1301	-2417	6378.0989	10.627793
1302	485	6377.9889	10.627610
1303	638	6377.8788	10.627426
1304	-3241	6377.7688	10.627243
1305	-4048	6377.6587	10.627060
1306	2462	6377.5487	10.626876
1307	10973	6377.4387	10.626693
1308	13150	6377.3286	10.626509
1309	6421	6377.2186	10.626326
1310	-4885	6377.1085	10.626143
1311	-12947	6376.9985	10.625959
1312	-10841	6376.8885	10.625776
1313	892	6376.7784	10.625593
1314	11108	6376.6684	10.625409
1315	7616	6376.5583	10.625226
1316	-8012	6376.4483	10.625043
1317	-21150	6376.3383	10.624859
1318	-21981	6376.2282	10.624676
1319	-16167	6376.1182	10.624493
1320	-14390	6376.0081	10.624309
1321	-18483	6375.8981	10.624126
1322	-23287	6375.7881	10.623942
1323	-25817	6375.6780	10.623759
1324	-25738	6375.5680	10.623576
1325	-21958	6375.4579	10.623392
1326	-16013	6375.3479	10.623209
1327	-14429	6375.2379	10.623026
1328	-19732	6375.1278	10.622842
1329	-22678	6375.0178	10.622659
1330	-12116	6374.9078	10.622476
1331	9647	6374.7977	10.622292
1332	29476	6374.6877	10.622109
1333	39411	6374.5776	10.621926
1334	41383	6374.4676	10.621742
1335	37678	6374.3576	10.621559
1336	27133	6374.2475	10.621375
1337	11986	6374.1375	10.621192
1338	-632	6374.0274	10.621009
1339	-6570	6373.9174	10.620825
1340	-7280	6373.8074	10.620642
1341	-3689	6373.6973	10.620459
1342	4836	6373.5873	10.620275
1343	14438	6373.4772	10.620092
1344	18114	6373.3672	10.619909
1345	15231	6373.2572	10.619725
1346	11846	6373.1471	10.619542
1347	9914	6373.0371	10.619359
1348	5012	6372.9270	10.619175
1349	-3126	6372.8170	10.618992
1350	-7958	6372.7070	10.618808
1351	-8000	6372.5969	10.618625
1352	-11035	6372.4869	10.618442
1353	-20966	6372.3768	10.618258
1354	-30135	6372.2668	10.618075
1355	-31252	6372.1568	10.617892
1356	-27364	6372.0467	10.617708
1357	-22489	6371.9367	10.617525
1358	-12666	6371.8267	10.617342
1359	3235	6371.7166	10.617158
1360	13011	6371.6066	10.616975
1361	4762	6371.4965	10.616791
1362	-14551	6371.3865	10.616608
1363	-27072	6371.2765	10.616425
1364	-26420	6371.1664	10.616241
1365	-19429	6371.0564	10.616058
1366	-9646	6370.9463	10.615875
1367	5436	6370.8363	10.615691
1368	21153	6370.7263	10.615508
1369	25655	6370.6162	10.615325
1370	16930	6370.5062	10.615141
1371	6707	6370.3961	10.614958
1372	2402	6370.2861	10.614775
1373	-2646	6370.1761	10.614591
1374	-14135	6370.0660	10.614408
1375	-23067	6369.9560	10.614224
1376	-17277	6369.8459	10.614041
1377	-179	6369.7359	10.613858
1378	12354	6369.6259	10.613674
1379	11646	6369.5158	10.613491
1380	4862	6369.4058	10.613308
1381	3868	6369.2957	10.613124
1382	11021	6369.1857	10.612941
1383	17818	6369.0757	10.612758
1384	15750	6368.9656	10.612574
1385	6774	6368.8556	10.612391
1386	1178	6368.7455	10.612208
1387	4137	6368.6355	10.612024
1388	8301	6368.5255	10.611841
1389	4432	6368.4154	10.611657
1390	-4106	6368.3054	10.611474
1391	-5461	6368.1954	10.611291
1392	3387	6368.0853	10.611107
1393	12868	6367.9753	10.610924
1394	15622	6367.8652	10.610741
1395	15190	6367.7552	10.610557
1396	16269	6367.6452	10.610374
1397	15587	6367.5351	10.610191
1398	8334	6367.4251	10.610007
1399	-3835	6367.3150	10.609824
1400	-17167	6367.2050	10.609641
1401	-30984	6367.0950	10.609457
1402	-42081	6366.9849	10.609274
1403	-41690	6366.8749	10.609090
1404	-27277	6366.7648	10.608907
1405	-11799	6366.6548	10.608724
1406	-10638	6366.5448	10.608540
1407	-21669	6366.4347	10.608357
1408	-27921	6366.3247	10.608174
1409	-19276	6366.2146	10.607990
1410	-3065	6366.1046	10.607807
1411	7038	6365.9946	10.607624
1412	5079	6365.8845	10.607440
1413	-4753	6365.7745	10.607257
1414	-13006	6365.6644	10.607074
1415	-11204	6365.5544	10.606890
1416	986	6365.4444	10.606707
1417	13985	6365.3343	10.606523
1418	18232	6365.2243	10.606340
1419	14963	6365.1143	10.606157
1420	11325	6365.0042	10.605973
1421	6851	6364.8942	10.605790
1422	-5649	6364.7841	10.605607
1423	-24355	6364.6741	10.605423
1424	-34118	6364.5641	10.605240
1425	-24369	6364.4540	10.605057
1426	-4771	6364.3440	10.604873
1427	4581	6364.2339	10.604690
1428	-4216	6364.1239	10.604507
1429	-20335	6364.0139	10.604323
1430	-28969	6363.9038	10.604140
1431	-26855	6363.7938	10.603956
1432	-21983	6363.6837	10.603773
1433	-21792	6363.5737	10.603590
1434	-24878	6363.4637	10.603406
1435	-24708	6363.3536	10.603223
1436	-19629	6363.2436	10.603040
1437	-15694	6363.1335	10.602856
1438	-17456	6363.0235	10.602673
1439	-19433	6362.9135	10.602490
1440	-12569	6362.8034	10.602306
1441	1314	6362.6934	10.602123
1442	8489	6362.5833	10.601939
1443	-116	6362.4733	10.601756
1444	-16755	6362.3633	10.601573
1445	-26152	6362.2532	10.601389
1446	-23312	6362.1432	10.601206
1447	-16118	6362.0331	10.601023
1448	-11771	6361.9231	10.600839
1449	-8015	6361.8131	10.600656
1450	-622	6361.7030	10.600473
1451	5871	6361.5930	10.600289
1452	1864	6361.4830	10.600106
1453	-12353	6361.3729	10.599923
1454	-21930	6361.2629	10.599739
1455	-14113	6361.1528	10.599556
1456	2325	6361.0428	10.599372
1457	3454	6360.9328	10.599189
1458	-19734	6360.8227	10.599006
1459	-45492	6360.7127	10.598822
1460	-44973	6360.6026	10.598639
1461	-17640	6360.4926	10.598456
1462	8975	6360.3826	10.598272
1463	14655	6360.2725	10.598089
1464	7499	6360.1625	10.597906
1465	4520	6360.0524	10.597722
1466	6094	6359.9424	10.597539
1467	2866	6359.8324	10.597356
1468	-1864	6359.7223	10.597172
1469	4928	6359.6123	10.596989
1470	22077	6359.5022	10.596805
1471	30773	6359.3922	10.596622
1472	19944	6359.2822	10.596439
1473	1260	6359.1721	10.596255
1474	-8763	6359.0621	10.596072
1475	-9968	6358.9520	10.595889
1476	-11620	6358.8420	10.595705
1477	-13643	6358.7320	10.595522
1478	-8469	6358.6219	10.595339
1479	2482	6358.5119	10.595155
1480	8031	6358.4019	10.594972
1481	3415	6358.2918	10.594789
1482	-4371	6358.1818	10.594605
1483	-9180	6358.0717	10.594422
1484	-12532	6357.9617	10.594238
1485	-14345	6357.8517	10.594055
1486	-8400	6357.7416	10.593872
1487	5714	6357.6316	10.593688
1488	15768	6357.5215	10.593505
1489	11944	6357.4115	10.593322
1490	1961	6357.3015	10.593138
1491	-94	6357.1914	10.592955
1492	4492	6357.0814	10.592772
1493	1721	6356.9713	10.592588
1494	-11590	6356.8613	10.592405
1495	-21106	6356.7513	10.592222
1496	-15690	6356.6412	10.592038
1497	-2449	6356.5312	10.591855
1498	6284	6356.4211	10.591671
1499	10656	6356.3111	10.591488
1500	17503	6356.2011	10.591305
1501	23586	6356.0910	10.591121
1502	17731	6355.9810	10.590938
1503	-1045	6355.8709	10.590755
1504	-18734	6355.7609	10.590571
1505	-22674	6355.6509	10.590388
1506	-15075	6355.5408	10.590205
1507	-6874	6355.4308	10.590021
1508	-4106	6355.3207	10.589838
1509	-4578	6355.2107	10.589655
1510	-3859	6355.1007	10.589471
1511	288	6354.9906	10.589288
1512	7607	6354.8806	10.589104
1513	15492	6354.7706	10.588921
1514	19644	6354.6605	10.588738
1515	16944	6354.5505	10.588554
1516	8118	6354.4404	10.588371
1517	-2951	6354.3304	10.588188
1518	-11937	6354.2204	10.588004
1519	-16084	6354.1103	10.587821
1520	-15242	6354.0003	10.587638
1521	-12149	6353.8902	10.587454
1522	-10706	6353.7802	10.587271
1523	-12926	6353.6702	10.587087
1524	-17725	6353.5601	10.586904
1525	-22607	6353.4501	10.586721
1526	-25527	6353.3400	10.586537
1527	-25113	6353.2300	10.586354
1528	-20631	6353.1200	10.586171
1529	-12780	6353.0099	10.585987
1530	-4161	6352.8999	10.585804
1531	1654	6352.7898	10.585621
1532	2216	6352.6798	10.585437
1533	-1507	6352.5698	10.585254
1534	-4944	6352.4597	10.585071
1535	-3839	6352.3497	10.584887
1536	986	6352.2396	10.584704
1537	4776	6352.1296	10.584520
1538	5235	6352.0196	10.584337
1539	4455	6351.9095	10.584154
1540	3112	6351.7995	10.583970
1541	-2093	6351.6895	10.583787
1542	-11233	6351.5794	10.583604
1543	-16617	6351.4694	10.583420
1544	-12255	6351.3593	10.583237
1545	-4033	6351.2493	10.583054
1546	-1796	6351.1393	10.582870
1547	-3620	6351.0292	10.582687
1548	1325	6350.9192	10.582504
1549	14061	6350.8091	10.582320
1550	22109	6350.6991	10.582137
1551	18170	6350.5891	10.581953
1552	10523	6350.4790	10.581770
1553	7715	6350.3690	10.581587
1554	4039	6350.2589	10.581403
1555	-9085	6350.1489	10.581220
1556	-25668	6350.0389	10.581037
1557	-32463	6349.9288	10.580853
1558	-29219	6349.8188	10.580670
1559	-27886	6349.7087	10.580487
1560	-32728	6349.5987	10.580303
1561	-34734	6349.4887	10.580120
1562	-27772	6349.3786	10.579937
1563	-18078	6349.2686	10.579753
1564	-13239	6349.1585	10.579570
1565	-12003	6349.0485	10.579386
1566	-10673	6348.9385	10.579203
1567	-10825	6348.8284	10.579020
1568	-13628	6348.7184	10.578836
1569	-13440	6348.6083	10.578653
1570	-5119	6348.4983	10.578470
1571	6449	6348.3883	10.578286
1572	11448	6348.2782	10.578103
1573	7308	6348.1682	10.577920
1574	-144	6348.0582	10.577736
1575	-5316	6347.9481	10.577553
1576	-6621	6347.8381	10.577370
1577	-3288	6347.7280	10.577186
1578	5115	6347.6180	10.577003
1579	15324	6347.5080	10.576819
1580	20959	6347.3979	10.576636
1581	17845	6347.2879	10.576453
1582	7330	6347.1778	10.576269
1583	-4528	6347.0678	10.576086
1584	-9676	6346.9578	10.575903
1585	-3254	6346.8477	10.575719
1586	10183	6346.7377	10.575536
1587	18352	6346.6276	10.575353
1588	13707	6346.5176	10.575169
1589	2320	6346.4076	10.574986
1590	-4130	6346.2975	10.574803
1591	-2844	6346.1875	10.574619
1592	-481	6346.0774	10.574436
1593	-1069	6345.9674	10.574252
1594	-999	6345.8574	10.574069
1595	2855	6345.7473	10.573886
1596	7148	6345.6373	10.573702
1597	7428	6345.5272	10.573519
1598	4581	6345.4172	10.573336
1599	2440	6345.3072	10.573152
1600	2283	6345.1971	10.572969
1601	2488	6345.0871	10.572786
1602	1269	6344.9771	10.572602
1603	-1930	6344.8670	10.572419
1604	-5362	6344.7570	10.572236
1605	-4889	6344.6469	10.572052
1606	1120	6344.5369	10.571869
1607	6397	6344.4269	10.571685
1608	2034	6344.3168	10.571502
1609	-10857	6344.2068	10.571319
1610	-20173	6344.0967	10.571135
1611	-18554	6343.9867	10.570952
1612	-13742	6343.8767	10.570769
1613	-16964	6343.7666	10.570585
1614	-26413	6343.6566	10.570402
1615	-30997	6343.5465	10.570219
1616	-27638	6343.4365	10.570035
1617	-24667	6343.3265	10.569852
1618	-27098	6343.2164	10.569668
1619	-27874	6343.1064	10.569485
1620	-18237	6342.9963	10.569302
1621	-751	6342.8863	10.569118
1622	13246	6342.7763	10.568935
1623	16316	6342.6662	10.568752
1624	11319	6342.5562	10.568568
1625	6887	6342.4461	10.568385
1626	9102	6342.3361	10.568202
1627	16545	6342.2261	10.568018
1628	22208	6342.1160	10.567835
1629	21227	6342.0060	10.567652
1630	16361	6341.8959	10.567468
1631	13548	6341.7859	10.567285
1632	13420	6341.6759	10.567101
1633	11936	6341.5658	10.566918
1634	8906	6341.4558	10.566735
1635	9140	6341.3458	10.566551
1636	13393	6341.2357	10.566368
1637	15802	6341.1257	10.566185
1638	14666	6341.0156	10.566001
1639	18159	6340.9056	10.565818
1640	31756	6340.7956	10.565635
1641	45916	6340.6855	10.565451
1642	45873	6340.5755	10.565268
1643	31077	6340.4654	10.565085
1644	14749	6340.3554	10.564901
1645	5056	6340.2454	10.564718
1646	-2405	6340.1353	10.564534
1647	-11715	6340.0253	10.564351
1648	-17625	6339.9152	10.564168
1649	-14936	6339.8052	10.563984
1650	-7956	6339.6952	10.563801
1651	-3244	6339.5851	10.563618
1652	275	6339.4751	10.563434
1653	6061	6339.3650	10.563251
1654	10250	6339.2550	10.563068
1655	6614	6339.1450	10.562884
1656	-1759	6339.0349	10.562701
1657	-5216	6338.9249	10.562518
1658	-1206	6338.8148	10.562334
1659	3587	6338.7048	10.562151
1660	5069	6338.5948	10.561967
1661	6850	6338.4847	10.561784
1662	11275	6338.3747	10.561601
1663	13429	6338.2647	10.561417
1664	8078	6338.1546	10.561234
1665	-3349	6338.0446	10.561051
1666	-16248	6337.9345	10.560867
1667	-27555	6337.8245	10.560684
1668	-33474	6337.7145	10.560501
1669	-29054	6337.6044	10.560317
1670	-15591	6337.4944	10.560134
1671	-3466	6337.3843	10.559951
1672	-1584	6337.2743	10.559767
1673	-7815	6337.1643	10.559584
1674	-14989	6337.0542	10.559400
1675	-21062	6336.9442	10.559217
1676	-26039	6336.8341	10.559034
1677	-24311	6336.7241	10.558850
1678	-10881	6336.6141	10.558667
1679	6727	6336.5040	10.558484
1680	14245	6336.3940	10.558300
1681	9224	6336.2839	10.558117
1682	3071	6336.1739	10.557934
1683	2450	6336.0639	10.557750
1684	498	6335.9538	10.557567
1685	-7983	6335.8438	10.557384
1686	-14131	6335.7337	10.557200
1687	-7622	6335.6237	10.557017
1688	6156	6335.5137	10.556833
1689	12896	6335.4036	10.556650
1690	9061	6335.2936	10.556467
1691	3674	6335.1835	10.556283
1692	2583	6335.0735	10.556100
1693	2507	6334.9635	10.555917
1694	1448	6334.8534	10.555733
1695	3766	6334.7434	10.555550
1696	10945	6334.6334	10.555367
1697	16286	6334.5233	10.555183
1698	14709	6334.4133	10.555000
1699	11172	6334.3032	10.554816
1700	12520	6334.1932	10.554633
1701	15135	6334.0832	10.554450
1702	8291	6333.9731	10.554266
1703	-10835	6333.8631	10.554083
1704	-31376	6333.7530	10.553900
1705	-39298	6333.6430	10.553716
1706	-30566	6333.5330	10.553533
1707	-12953	6333.4229	10.553350
1708	2409	6333.3129	10.553166
1709	9399	6333.2028	10.552983
1710	8159	6333.0928	10.552800
1711	1166	6332.9828	10.552616
1712	-9398	6332.8727	10.552433
1713	-20417	6332.7627	10.552249
1714	-27103	6332.6526	10.552066
1715	-26568	6332.5426	10.551883
1716	-21460	6332.4326	10.551699
1717	-17430	6332.3225	10.551516
1718	-17015	6332.2125	10.551333
1719	-17950	6332.1024	10.551149
1720	-16979	6331.9924	10.550966
1721	-12942	6331.8824	10.550783
1722	-6814	6331.7723	10.550599
1723	-1419	6331.6623	10.550416
1724	-329	6331.5523	10.550233
1725	-3491	6331.4422	10.550049
1726	-4802	6331.3322	10.549866
1727	1499	6331.2221	10.549682
1728	12074	6331.1121	10.549499
1729	17307	6331.0021	10.549316
1730	14018	6330.8920	10.549132
1731	10135	6330.7820	10.548949
1732	14644	6330.6719	10.548766
1733	27615	6330.5619	10.548582
1734	42357	6330.4519	10.548399
1735	52266	6330.3418	10.548216
1736	52470	6330.2318	10.548032
1737	40680	6330.1217	10.547849
1738	21699	6330.0117	10.547666
1739	6847	6329.9017	10.547482
1740	2978	6329.7916	10.547299
1741	4814	6329.6816	10.547115
1742	3412	6329.5715	10.546932
1743	-1107	6329.4615	10.546749
1744	-2007	6329.3515	10.546565
1745	1188	6329.2414	10.546382
1746	811	6329.1314	10.546199
1747	-6892	6329.0213	10.546015
1748	-15236	6328.9113	10.545832
1749	-16148	6328.8013	10.545649
1750	-10741	6328.6912	10.545465
1751	-6473	6328.5812	10.545282
1752	-6472	6328.4711	10.545099
1753	-6459	6328.3611	10.544915
1754	-2338	6328.2511	10.544732
1755	2841	6328.1410	10.544548
1756	2373	6328.0310	10.544365
1757	-4356	6327.9210	10.544182
1758	-9076	6327.8109	10.543998
1759	-3951	6327.7009	10.543815
1760	8587	6327.5908	10.543632
1761	19247	6327.4808	10.543448
1762	23529	6327.3708	10.543265
1763	24544	6327.2607	10.543082
1764	24802	6327.1507	10.542898
1765	22593	6327.0406	10.542715
1766	18437	6326.9306	10.542532
1767	17125	6326.8206	10.542348
1768	19288	6326.7105	10.542165
1769	18840	6326.6005	10.541981
1770	14458	6326.4904	10.541798
1771	15358	6326.3804	10.541615
1772	27184	6326.2704	10.541431
1773	39658	6326.1603	10.541248
1774	39314	6326.0503	10.541065
1775	28966	6325.9402	10.540881
1776	21824	6325.8302	10.540698
1777	19930	6325.7202	10.540515
1778	13264	6325.6101	10.540331
1779	48	6325.5001	10.540148
1780	-7700	6325.3900	10.539964
1781	-2723	6325.2800	10.539781
1782	6906	6325.1700	10.539598
1783	11782	6325.0599	10.539414
1784	13972	6324.9499	10.539231
1785	18455	6324.8399	10.539048
1786	21790	6324.7298	10.538864
1787	17937	6324.6198	10.538681
1788	8025	6324.5097	10.538498
1789	-3455	6324.3997	10.538314
1790	-15644	6324.2897	10.538131
1791	-27245	6324.1796	10.537948
1792	-32235	6324.0696	10.537764
1793	-27917	6323.9595	10.537581
1794	-21639	6323.8495	10.537397
1795	-21127	6323.7395	10.537214
1796	-23069	6323.6294	10.537031
1797	-19962	6323.5194	10.536847
1798	-13655	6323.4093	10.536664
1799	-12111	6323.2993	10.536481
1800	-15491	6323.1893	10.536297
1801	-16004	6323.0792	10.536114
1802	-11245	6322.9692	10.535931
1803	-8158	6322.8591	10.535747
1804	-11871	6322.7491	10.535564
1805	-18059	6322.6391	10.535381
1806	-19213	6322.5290	10.535197
1807	-13510	6322.4190	10.535014
1808	-5095	6322.3089	10.534830
1809	1106	6322.1989	10.534647
1810	3147	6322.0889	10.534464
1811	2431	6321.9788	10.534280
1812	976	6321.8688	10.534097
1813	-1700	6321.7587	10.533914
1814	-6944	6321.6487	10.533730
1815	-12097	6321.5387	10.533547
1816	-11709	6321.4286	10.533364
1817	-5282	6321.3186	10.533180
1818	1662	6321.2086	10.532997
1819	6610	6321.0985	10.532814
1820	13225	6320.9885	10.532630
1821	21574	6320.8784	10.532447
1822	23863	6320.7684	10.532263
1823	17121	6320.6584	10.532080
1824	11348	6320.5483	10.531897
1825	14426	6320.4383	10.531713
1826	16216	6320.3282	10.531530
1827	1720	6320.2182	10.531347
1828	-23703	6320.1082	10.531163
1829	-37772	6319.9981	10.530980
1830	-30558	6319.8881	10.530797
1831	-16073	6319.7780	10.530613
1832	-11167	6319.6680	10.530430
1833	-15479	6319.5580	10.530247
1834	-18064	6319.4479	10.530063
1835	-13773	6319.3379	10.529880
1836	-6061	6319.2278	10.529696
1837	-442	6319.1178	10.529513
1838	-1094	6319.0078	10.529330
1839	-8921	6318.8977	10.529146
1840	-18634	6318.7877	10.528963
1841	-22090	6318.6776	10.528780
1842	-17179	6318.5676	10.528596
1843	-8858	6318.4576	10.528413
1844	-672	6318.3475	10.528230
1845	7621	6318.2375	10.528046
1846	12694	6318.1275	10.527863
1847	7159	6318.0174	10.527680
1848	-8785	6317.9074	10.527496
1849	-22737	6317.7973	10.527313
1850	-22902	6317.6873	10.527129
1851	-10513	6317.5773	10.526946
1852	4685	6317.4672	10.526763
1853	15870	6317.3572	10.526579
1854	22035	6317.2471	10.526396
1855	24963	6317.1371	10.526213
1856	27661	6317.0271	10.526029
1857	31323	6316.9170	10.525846
1858	31144	6316.8070	10.525663
1859	20966	6316.6969	10.525479
1860	4450	6316.5869	10.525296
1861	-6075	6316.4769	10.525112
1862	-5763	6316.3668	10.524929
1863	-3710	6316.2568	10.524746
1864	-7861	6316.1467	10.524562
1865	-12484	6316.0367	10.524379
1866	-8640	6315.9267	10.524196
1867	835	6315.8166	10.524012
1868	6736	6315.7066	10.523829
1869	8087	6315.5965	10.523646
1870	10675	6315.4865	10.523462
1871	14755	6315.3765	10.523279
1872	15320	6315.2664	10.523096
1873	13281	6315.1564	10.522912
1874	15811	6315.0463	10.522729
1875	24289	6314.9363	10.522545
1876	30182	6314.8263	10.522362
1877	25494	6314.7162	10.522179
1878	12033	6314.6062	10.521995
1879	-1282	6314.4962	10.521812
1880	-6785	6314.3861	10.521629
1881	-3593	6314.2761	10.521445
1882	2064	6314.1660	10.521262
1883	2694	6314.0560	10.521079
1884	-2187	6313.9460	10.520895
1885	-6148	6313.8359	10.520712
1886	-6275	6313.7259	10.520529
1887	-8328	6313.6158	10.520345
1888	-16900	6313.5058	10.520162
1889	-26197	6313.3958	10.519978
1890	-27879	6313.2857	10.519795
1891	-23945	6313.1757	10.519612
1892	-23366	6313.0656	10.519428
1893	-28334	6312.9556	10.519245
1894	-32319	6312.8456	10.519062
1895	-30708	6312.7355	10.518878
1896	-25370	6312.6255	10.518695
1897	-18998	6312.5154	10.518512
1898	-12464	6312.4054	10.518328
1899	-8345	6312.2954	10.518145
1900	-10419	6312.1853	10.517962
1901	-18552	6312.0753	10.517778
1902	-28885	6311.9652	10.517595
1903	-38655	6311.8552	10.517411
1904	-46193	6311.7452	10.517228
1905	-48019	6311.6351	10.517045
1906	-41939	6311.5251	10.516861
1907	-31678	6311.4151	10.516678
1908	-22511	6311.3050	10.516495
1909	-14069	6311.1950	10.516311
1910	-3594	6311.0849	10.516128
1911	6191	6310.9749	10.515945
1912	9655	6310.8649	10.515761
1913	6603	6310.7548	10.515578
1914	815	6310.6448	10.515395
1915	-6998	6310.5347	10.515211
1916	-16616	6310.4247	10.515028
1917	-22223	6310.3147	10.514844
1918	-19100	6310.2046	10.514661
1919	-13604	6310.0946	10.514478
1920	-14805	6309.9845	10.514294
1921	-18401	6309.8745	10.514111
1922	-12450	6309.7645	10.513928
1923	1742	6309.6544	10.513744
1924	10132	6309.5444	10.513561
1925	9018	6309.4343	10.513378
1926	10943	6309.3243	10.513194
1927	22329	6309.2143	10.513011
1928	31837	6309.1042	10.512828
1929	29755	6308.9942	10.512644
1930	24284	6308.8841	10.512461
1931	27228	6308.7741	10.512277
1932	35424	6308.6641	10.512094
1933	38439	6308.5540	10.511911
1934	34561	6308.4440	10.511727
1935	26783	6308.3339	10.511544
1936	12097	6308.2239	10.511361
1937	-10972	6308.1139	10.511177
1938	-30636	6308.0038	10.510994
1939	-32185	6307.8938	10.510811
1940	-17155	6307.7838	10.510627
1941	-667	6307.6737	10.510444
1942	7058	6307.5637	10.510261
1943	5968	6307.4536	10.510077
1944	-2109	6307.3436	10.509894
1945	-14129	6307.2336	10.509710
1946	-21268	6307.1235	10.509527
1947	-17048	6307.0135	10.509344
1948	-9128	6306.9034	10.509160
1949	-10748	6306.7934	10.508977
1950	-21241	6306.6834	10.508794
1951	-27570	6306.5733	10.508610
1952	-25012	6306.4633	10.508427
1953	-22382	6306.3532	10.508244
1954	-24574	6306.2432	10.508060
1955	-24229	6306.1332	10.507877
1956	-16204	6306.0231	10.507693
1957	-7707	6305.9131	10.507510
1958	-6108	6305.8030	10.507327
1959	-6471	6305.6930	10.507143
1960	-206	6305.5830	10.506960
1961	10773	6305.4729	10.506777
1962	17476	6305.3629	10.506593
1963	16939	6305.2528	10.506410
1964	13781	6305.1428	10.506227
1965	11336	6305.0328	10.506043
1966	8643	6304.9227	10.505860
1967	5630	6304.8127	10.505677
1968	5384	6304.7027	10.505493
1969	10257	6304.5926	10.505310
1970	18694	6304.4826	10.505126
1971	26119	6304.3725	10.504943
1972	27372	6304.2625	10.504760
1973	19716	6304.1525	10.504576
1974	6302	6304.0424	10.504393
1975	-3496	6303.9324	10.504210
1976	-136	6303.8223	10.504026
1977	17173	6303.7123	10.503843
1978	36976	6303.6023	10.503660
1979	43134	6303.4922	10.503476
1980	29570	6303.3822	10.503293
1981	8037	6303.2721	10.503110
1982	-2840	6303.1621	10.502926
1983	2158	6303.0521	10.502743
1984	10395	6302.9420	10.502559
1985	9542	6302.8320	10.502376
1986	2715	6302.7219	10.502193
1987	-957	6302.6119	10.502009
1988	-3044	6302.5019	10.501826
1989	-11331	6302.3918	10.501643
1990	-22715	6302.2818	10.501459
1991	-24845	6302.1717	10.501276
1992	-15815	6302.0617	10.501093
1993	-8672	6301.9517	10.500909
1994	-12220	6301.8416	10.500726
1995	-19537	6301.7316	10.500543
1996	-21643	6301.6215	10.500359
1997	-21335	6301.5115	10.500176
1998	-24939	6301.4015	10.499992
1999	-29624	6301.2914	10.499809
2000	-29147	6301.1814	10.499626
[truncated: 63,536 more rows]
