# Supplementary material for: Evolution of the metabolome in response to selection for increased immunity in populations of Drosophila melanogaster
Source: PLoS One. 2017 Nov 17;12(11):e0188089. doi: 10.1371/journal.pone.0188089 (PMC5693281; doi:10.1371/journal.pone.0188089)
Supplement: S1 File — (ZIP) [file pone.0188089.s018.zip › Block1/Is/3/pdata/1/IS3.txt]

1	-4834	6519.6797	10.863708
2	-4670	6519.5697	10.863525
3	-513	6519.4597	10.863342
4	3981	6519.3496	10.863158
5	7866	6519.2396	10.862975
6	13920	6519.1295	10.862792
7	20369	6519.0195	10.862608
8	18331	6518.9095	10.862425
9	4868	6518.7994	10.862242
10	-6889	6518.6894	10.862058
11	-1538	6518.5793	10.861875
12	16595	6518.4693	10.861691
13	27376	6518.3593	10.861508
14	22278	6518.2492	10.861325
15	15284	6518.1392	10.861141
16	20831	6518.0291	10.860958
17	32561	6517.9191	10.860775
18	34489	6517.8091	10.860591
19	25281	6517.6990	10.860408
20	18144	6517.5890	10.860225
21	19387	6517.4790	10.860041
22	20789	6517.3689	10.859858
23	15393	6517.2589	10.859674
24	9000	6517.1488	10.859491
25	9872	6517.0388	10.859308
26	15000	6516.9288	10.859124
27	14219	6516.8187	10.858941
28	3834	6516.7087	10.858758
29	-10137	6516.5986	10.858574
30	-19877	6516.4886	10.858391
31	-21471	6516.3786	10.858208
32	-14662	6516.2685	10.858024
33	-2493	6516.1585	10.857841
34	8822	6516.0484	10.857658
35	13922	6515.9384	10.857474
36	12899	6515.8284	10.857291
37	9966	6515.7183	10.857107
38	8774	6515.6083	10.856924
39	11571	6515.4982	10.856741
40	20413	6515.3882	10.856557
41	34048	6515.2782	10.856374
42	44258	6515.1681	10.856191
43	41316	6515.0581	10.856007
44	25290	6514.9480	10.855824
45	7816	6514.8380	10.855641
46	-42	6514.7280	10.855457
47	1161	6514.6179	10.855274
48	3013	6514.5079	10.855091
49	1252	6514.3978	10.854907
50	-539	6514.2878	10.854724
51	802	6514.1778	10.854540
52	855	6514.0677	10.854357
53	-7032	6513.9577	10.854174
54	-19911	6513.8477	10.853990
55	-24059	6513.7376	10.853807
56	-9643	6513.6276	10.853624
57	15749	6513.5175	10.853440
58	34164	6513.4075	10.853257
59	37928	6513.2975	10.853074
60	36564	6513.1874	10.852890
61	40518	6513.0774	10.852707
62	45810	6512.9673	10.852524
63	41814	6512.8573	10.852340
64	28667	6512.7473	10.852157
65	17063	6512.6372	10.851973
66	12807	6512.5272	10.851790
67	11924	6512.4171	10.851607
68	11744	6512.3071	10.851423
69	16378	6512.1971	10.851240
70	27401	6512.0870	10.851057
71	37970	6511.9770	10.850873
72	41626	6511.8669	10.850690
73	39887	6511.7569	10.850507
74	35569	6511.6469	10.850323
75	25943	6511.5368	10.850140
76	10294	6511.4268	10.849957
77	-1503	6511.3167	10.849773
78	1908	6511.2067	10.849590
79	17471	6511.0967	10.849406
80	29580	6510.9866	10.849223
81	28010	6510.8766	10.849040
82	17250	6510.7666	10.848856
83	8111	6510.6565	10.848673
84	6731	6510.5465	10.848490
85	12368	6510.4364	10.848306
86	19352	6510.3264	10.848123
87	19471	6510.2164	10.847940
88	8151	6510.1063	10.847756
89	-9323	6509.9963	10.847573
90	-21911	6509.8862	10.847390
91	-24059	6509.7762	10.847206
92	-18288	6509.6662	10.847023
93	-6743	6509.5561	10.846839
94	11908	6509.4461	10.846656
95	33879	6509.3360	10.846473
96	46458	6509.2260	10.846289
97	40179	6509.1160	10.846106
98	21470	6509.0059	10.845923
99	6592	6508.8959	10.845739
100	4431	6508.7858	10.845556
101	10395	6508.6758	10.845373
102	15779	6508.5658	10.845189
103	17169	6508.4557	10.845006
104	16403	6508.3457	10.844822
105	16534	6508.2356	10.844639
106	19836	6508.1256	10.844456
107	26537	6508.0156	10.844272
108	33913	6507.9055	10.844089
109	38320	6507.7955	10.843906
110	38288	6507.6854	10.843722
111	33635	6507.5754	10.843539
112	23005	6507.4654	10.843356
113	6851	6507.3553	10.843172
114	-6944	6507.2453	10.842989
115	-6598	6507.1353	10.842806
116	10550	6507.0252	10.842622
117	32169	6506.9152	10.842439
118	42704	6506.8051	10.842255
119	39242	6506.6951	10.842072
120	31443	6506.5851	10.841889
121	27213	6506.4750	10.841705
122	24265	6506.3650	10.841522
123	17222	6506.2549	10.841339
124	7727	6506.1449	10.841155
125	3265	6506.0349	10.840972
126	8031	6505.9248	10.840789
127	18883	6505.8148	10.840605
128	29884	6505.7047	10.840422
129	37406	6505.5947	10.840239
130	40075	6505.4847	10.840055
131	36861	6505.3746	10.839872
132	28049	6505.2646	10.839688
133	17677	6505.1545	10.839505
134	12713	6505.0445	10.839322
135	18166	6504.9345	10.839138
136	32296	6504.8244	10.838955
137	46692	6504.7144	10.838772
138	51903	6504.6043	10.838588
139	44624	6504.4943	10.838405
140	30513	6504.3843	10.838222
141	19755	6504.2742	10.838038
142	18688	6504.1642	10.837855
143	24878	6504.0542	10.837672
144	30355	6503.9441	10.837488
145	29838	6503.8341	10.837305
146	25320	6503.7240	10.837121
147	21904	6503.6140	10.836938
148	19925	6503.5040	10.836755
149	13670	6503.3939	10.836571
150	-704	6503.2839	10.836388
151	-18084	6503.1738	10.836205
152	-28131	6503.0638	10.836021
153	-25677	6502.9538	10.835838
154	-14445	6502.8437	10.835655
155	-616	6502.7337	10.835471
156	13379	6502.6236	10.835288
157	27260	6502.5136	10.835105
158	39111	6502.4036	10.834921
159	46272	6502.2935	10.834738
160	47333	6502.1835	10.834554
161	40613	6502.0734	10.834371
162	24511	6501.9634	10.834188
163	3923	6501.8534	10.834004
164	-7675	6501.7433	10.833821
165	-496	6501.6333	10.833638
166	17661	6501.5232	10.833454
167	27920	6501.4132	10.833271
168	22531	6501.3032	10.833088
169	12916	6501.1931	10.832904
170	12046	6501.0831	10.832721
171	16767	6500.9730	10.832538
172	14619	6500.8630	10.832354
173	2335	6500.7530	10.832171
174	-11809	6500.6429	10.831987
175	-21834	6500.5329	10.831804
176	-30461	6500.4229	10.831621
177	-40271	6500.3128	10.831437
178	-46957	6500.2028	10.831254
179	-45687	6500.0927	10.831071
180	-38775	6499.9827	10.830887
181	-32011	6499.8727	10.830704
182	-26627	6499.7626	10.830521
183	-19814	6499.6526	10.830337
184	-11672	6499.5425	10.830154
185	-6792	6499.4325	10.829970
186	-8254	6499.3225	10.829787
187	-13438	6499.2124	10.829604
188	-17556	6499.1024	10.829420
189	-19591	6498.9923	10.829237
190	-22473	6498.8823	10.829054
191	-27289	6498.7723	10.828870
192	-29508	6498.6622	10.828687
193	-23841	6498.5522	10.828504
194	-13488	6498.4421	10.828320
195	-11159	6498.3321	10.828137
196	-26195	6498.2221	10.827954
197	-50420	6498.1120	10.827770
198	-61938	6498.0020	10.827587
199	-47130	6497.8919	10.827403
200	-16662	6497.7819	10.827220
201	5079	6497.6719	10.827037
202	5815	6497.5618	10.826853
203	-4782	6497.4518	10.826670
204	-11719	6497.3418	10.826487
205	-12866	6497.2317	10.826303
206	-13706	6497.1217	10.826120
207	-10590	6497.0116	10.825937
208	6880	6496.9016	10.825753
209	34793	6496.7916	10.825570
210	50534	6496.6815	10.825387
211	39440	6496.5715	10.825203
212	16479	6496.4614	10.825020
213	8079	6496.3514	10.824836
214	18065	6496.2414	10.824653
215	27927	6496.1313	10.824470
216	28771	6496.0213	10.824286
217	32656	6495.9112	10.824103
218	46456	6495.8012	10.823920
219	55108	6495.6912	10.823736
220	45176	6495.5811	10.823553
221	28991	6495.4711	10.823370
222	25841	6495.3610	10.823186
223	30076	6495.2510	10.823003
224	21307	6495.1410	10.822820
225	1497	6495.0309	10.822636
226	-4326	6494.9209	10.822453
227	12677	6494.8108	10.822269
228	30598	6494.7008	10.822086
229	31626	6494.5908	10.821903
230	28615	6494.4807	10.821719
231	40080	6494.3707	10.821536
232	56435	6494.2606	10.821353
233	53126	6494.1506	10.821169
234	27928	6494.0406	10.820986
235	3203	6493.9305	10.820803
236	-5614	6493.8205	10.820619
237	-4254	6493.7105	10.820436
238	-2987	6493.6004	10.820253
239	-4258	6493.4904	10.820069
240	-9332	6493.3803	10.819886
241	-20348	6493.2703	10.819702
242	-30625	6493.1603	10.819519
243	-27609	6493.0502	10.819336
244	-11615	6492.9402	10.819152
245	1580	6492.8301	10.818969
246	3398	6492.7201	10.818786
247	3904	6492.6101	10.818602
248	11993	6492.5000	10.818419
249	18103	6492.3900	10.818236
250	10100	6492.2799	10.818052
251	-4394	6492.1699	10.817869
252	-7780	6492.0599	10.817686
253	1096	6491.9498	10.817502
254	6416	6491.8398	10.817319
255	-902	6491.7297	10.817135
256	-13729	6491.6197	10.816952
257	-22536	6491.5097	10.816769
258	-24253	6491.3996	10.816585
259	-16059	6491.2896	10.816402
260	4434	6491.1795	10.816219
261	28090	6491.0695	10.816035
262	37276	6490.9595	10.815852
263	27628	6490.8494	10.815669
264	15341	6490.7394	10.815485
265	14435	6490.6294	10.815302
266	18145	6490.5193	10.815119
267	14166	6490.4093	10.814935
268	7864	6490.2992	10.814752
269	14335	6490.1892	10.814568
270	32539	6490.0792	10.814385
271	44720	6489.9691	10.814202
272	41878	6489.8591	10.814018
273	33943	6489.7490	10.813835
274	30966	6489.6390	10.813652
275	29368	6489.5290	10.813468
276	24440	6489.4189	10.813285
277	22861	6489.3089	10.813102
278	30385	6489.1988	10.812918
279	36319	6489.0888	10.812735
280	25856	6488.9788	10.812551
281	5051	6488.8687	10.812368
282	-2039	6488.7587	10.812185
283	15216	6488.6486	10.812001
284	37470	6488.5386	10.811818
285	38031	6488.4286	10.811635
286	15515	6488.3185	10.811451
287	-4950	6488.2085	10.811268
288	-1945	6488.0984	10.811085
289	17529	6487.9884	10.810901
290	26199	6487.8784	10.810718
291	7221	6487.7683	10.810535
292	-25936	6487.6583	10.810351
293	-41944	6487.5482	10.810168
294	-24121	6487.4382	10.809984
295	11925	6487.3282	10.809801
296	35556	6487.2181	10.809618
297	33639	6487.1081	10.809434
298	20776	6486.9981	10.809251
299	17414	6486.8880	10.809068
300	25216	6486.7780	10.808884
301	29016	6486.6679	10.808701
302	18634	6486.5579	10.808518
303	1307	6486.4479	10.808334
304	-7971	6486.3378	10.808151
305	-3295	6486.2278	10.807968
306	7032	6486.1177	10.807784
307	9622	6486.0077	10.807601
308	-1159	6485.8977	10.807417
309	-17513	6485.7876	10.807234
310	-24430	6485.6776	10.807051
311	-13434	6485.5675	10.806867
312	8758	6485.4575	10.806684
313	26936	6485.3475	10.806501
314	33350	6485.2374	10.806317
315	34328	6485.1274	10.806134
316	39206	6485.0173	10.805951
317	46297	6484.9073	10.805767
318	45433	6484.7973	10.805584
319	34402	6484.6872	10.805401
320	26298	6484.5772	10.805217
321	35736	6484.4671	10.805034
322	60333	6484.3571	10.804850
323	80961	6484.2471	10.804667
324	80355	6484.1370	10.804484
325	57880	6484.0270	10.804300
326	26643	6483.9170	10.804117
327	1397	6483.8069	10.803934
328	-9655	6483.6969	10.803750
329	-7600	6483.5868	10.803567
330	-2292	6483.4768	10.803384
331	-5358	6483.3668	10.803200
332	-18445	6483.2567	10.803017
333	-30561	6483.1467	10.802834
334	-31516	6483.0366	10.802650
335	-25167	6482.9266	10.802467
336	-23508	6482.8166	10.802283
337	-30215	6482.7065	10.802100
338	-37680	6482.5965	10.801917
339	-38893	6482.4864	10.801733
340	-32858	6482.3764	10.801550
341	-17767	6482.2664	10.801367
342	9481	6482.1563	10.801183
343	41644	6482.0463	10.801000
344	59783	6481.9362	10.800817
345	53165	6481.8262	10.800633
346	34074	6481.7162	10.800450
347	22700	6481.6061	10.800267
348	21948	6481.4961	10.800083
349	18143	6481.3860	10.799900
350	4097	6481.2760	10.799716
351	-10984	6481.1660	10.799533
352	-15849	6481.0559	10.799350
353	-10458	6480.9459	10.799166
354	-1518	6480.8358	10.798983
355	6067	6480.7258	10.798800
356	9060	6480.6158	10.798616
357	5564	6480.5057	10.798433
358	185	6480.3957	10.798250
359	2359	6480.2857	10.798066
360	13706	6480.1756	10.797883
361	23453	6480.0656	10.797699
362	22770	6479.9555	10.797516
363	17336	6479.8455	10.797333
364	17820	6479.7355	10.797149
365	23597	6479.6254	10.796966
366	25436	6479.5154	10.796783
367	20162	6479.4053	10.796599
368	11314	6479.2953	10.796416
369	-2301	6479.1853	10.796233
370	-25133	6479.0752	10.796049
371	-49976	6478.9652	10.795866
372	-58163	6478.8551	10.795683
373	-41413	6478.7451	10.795499
374	-13203	6478.6351	10.795316
375	9489	6478.5250	10.795132
376	26527	6478.4150	10.794949
377	46329	6478.3049	10.794766
378	65295	6478.1949	10.794582
379	70282	6478.0849	10.794399
380	59641	6477.9748	10.794216
381	47066	6477.8648	10.794032
382	41709	6477.7547	10.793849
383	37150	6477.6447	10.793666
384	25752	6477.5347	10.793482
385	13233	6477.4246	10.793299
386	10607	6477.3146	10.793116
387	19001	6477.2046	10.792932
388	31277	6477.0945	10.792749
389	43238	6476.9845	10.792565
390	54355	6476.8744	10.792382
391	61287	6476.7644	10.792199
392	59872	6476.6544	10.792015
393	51438	6476.5443	10.791832
394	39476	6476.4343	10.791649
395	23532	6476.3242	10.791465
396	5298	6476.2142	10.791282
397	-4048	6476.1042	10.791099
398	3916	6475.9941	10.790915
399	17477	6475.8841	10.790732
400	16352	6475.7740	10.790549
401	3021	6475.6640	10.790365
402	3856	6475.5540	10.790182
403	30433	6475.4439	10.789998
404	57704	6475.3339	10.789815
405	56077	6475.2238	10.789632
406	31494	6475.1138	10.789448
407	13790	6475.0038	10.789265
408	13718	6474.8937	10.789082
409	14756	6474.7837	10.788898
410	6399	6474.6736	10.788715
411	1607	6474.5636	10.788532
412	13119	6474.4536	10.788348
413	30645	6474.3435	10.788165
414	34279	6474.2335	10.787982
415	20326	6474.1234	10.787798
416	2616	6474.0134	10.787615
417	-5670	6473.9034	10.787431
418	-3013	6473.7933	10.787248
419	3139	6473.6833	10.787065
420	3911	6473.5733	10.786881
421	-2468	6473.4632	10.786698
422	-7134	6473.3532	10.786515
423	-1972	6473.2431	10.786331
424	4791	6473.1331	10.786148
425	-3519	6473.0231	10.785965
426	-23968	6472.9130	10.785781
427	-29584	6472.8030	10.785598
428	-5069	6472.6929	10.785415
429	26569	6472.5829	10.785231
430	31319	6472.4729	10.785048
431	10121	6472.3628	10.784864
432	-3341	6472.2528	10.784681
433	11068	6472.1427	10.784498
434	37063	6472.0327	10.784314
435	49413	6471.9227	10.784131
436	44894	6471.8126	10.783948
437	36654	6471.7026	10.783764
438	33385	6471.5925	10.783581
439	36447	6471.4825	10.783398
440	46385	6471.3725	10.783214
441	58164	6471.2624	10.783031
442	56900	6471.1524	10.782847
443	32857	6471.0423	10.782664
444	-1503	6470.9323	10.782481
445	-21874	6470.8223	10.782297
446	-19522	6470.7122	10.782114
447	-7719	6470.6022	10.781931
448	-123	6470.4922	10.781747
449	5741	6470.3821	10.781564
450	18522	6470.2721	10.781381
451	36157	6470.1620	10.781197
452	47908	6470.0520	10.781014
453	49704	6469.9420	10.780831
454	49214	6469.8319	10.780647
455	55039	6469.7219	10.780464
456	66212	6469.6118	10.780280
457	74284	6469.5018	10.780097
458	72168	6469.3918	10.779914
459	58496	6469.2817	10.779730
460	35846	6469.1717	10.779547
461	8925	6469.0616	10.779364
462	-15115	6468.9516	10.779180
463	-28237	6468.8416	10.778997
464	-26771	6468.7315	10.778814
465	-14825	6468.6215	10.778630
466	-465	6468.5114	10.778447
467	11641	6468.4014	10.778264
468	22119	6468.2914	10.778080
469	31303	6468.1813	10.777897
470	34709	6468.0713	10.777713
471	26920	6467.9612	10.777530
472	9591	6467.8512	10.777347
473	-7440	6467.7412	10.777163
474	-14786	6467.6311	10.776980
475	-12096	6467.5211	10.776797
476	-6045	6467.4110	10.776613
477	-1007	6467.3010	10.776430
478	4590	6467.1910	10.776247
479	11830	6467.0809	10.776063
480	16173	6466.9709	10.775880
481	12941	6466.8609	10.775697
482	4558	6466.7508	10.775513
483	-3870	6466.6408	10.775330
484	-14024	6466.5307	10.775146
485	-30753	6466.4207	10.774963
486	-48155	6466.3107	10.774780
487	-50191	6466.2006	10.774596
488	-31637	6466.0906	10.774413
489	-9729	6465.9805	10.774230
490	-4461	6465.8705	10.774046
491	-11880	6465.7605	10.773863
492	-8748	6465.6504	10.773680
493	16613	6465.5404	10.773496
494	48978	6465.4303	10.773313
495	64367	6465.3203	10.773130
496	54802	6465.2103	10.772946
497	31200	6465.1002	10.772763
498	9166	6464.9902	10.772579
499	-2470	6464.8801	10.772396
500	-3745	6464.7701	10.772213
501	-215	6464.6601	10.772029
502	3266	6464.5500	10.771846
503	7205	6464.4400	10.771663
504	13990	6464.3299	10.771479
505	20643	6464.2199	10.771296
506	20849	6464.1099	10.771113
507	15571	6463.9998	10.770929
508	14652	6463.8898	10.770746
509	23964	6463.7798	10.770563
510	36705	6463.6697	10.770379
511	42481	6463.5597	10.770196
512	40238	6463.4496	10.770012
513	36788	6463.3396	10.769829
514	36287	6463.2296	10.769646
515	37015	6463.1195	10.769462
516	35866	6463.0095	10.769279
517	30678	6462.8994	10.769096
518	20645	6462.7894	10.768912
519	9674	6462.6794	10.768729
520	6926	6462.5693	10.768546
521	17982	6462.4593	10.768362
522	36759	6462.3492	10.768179
523	51586	6462.2392	10.767995
524	57919	6462.1292	10.767812
525	59423	6462.0191	10.767629
526	58166	6461.9091	10.767445
527	51127	6461.7990	10.767262
528	37089	6461.6890	10.767079
529	20065	6461.5790	10.766895
530	3545	6461.4689	10.766712
531	-13126	6461.3589	10.766529
532	-29758	6461.2488	10.766345
533	-41277	6461.1388	10.766162
534	-42122	6461.0288	10.765979
535	-31848	6460.9187	10.765795
536	-14356	6460.8087	10.765612
537	4767	6460.6986	10.765428
538	17587	6460.5886	10.765245
539	15458	6460.4786	10.765062
540	-2163	6460.3685	10.764878
541	-21477	6460.2585	10.764695
542	-23661	6460.1485	10.764512
543	-3937	6460.0384	10.764328
544	21600	6459.9284	10.764145
545	32200	6459.8183	10.763962
546	24544	6459.7083	10.763778
547	14661	6459.5983	10.763595
548	17186	6459.4882	10.763412
549	28258	6459.3782	10.763228
550	33736	6459.2681	10.763045
551	30343	6459.1581	10.762861
552	29401	6459.0481	10.762678
553	38195	6458.9380	10.762495
554	47027	6458.8280	10.762311
555	41872	6458.7179	10.762128
556	24311	6458.6079	10.761945
557	9905	6458.4979	10.761761
558	8421	6458.3878	10.761578
559	14511	6458.2778	10.761395
560	18817	6458.1677	10.761211
561	19548	6458.0577	10.761028
562	18949	6457.9477	10.760845
563	15650	6457.8376	10.760661
564	7876	6457.7276	10.760478
565	641	6457.6175	10.760294
566	1571	6457.5075	10.760111
567	9463	6457.3975	10.759928
568	14055	6457.2874	10.759744
569	9556	6457.1774	10.759561
570	2232	6457.0674	10.759378
571	175	6456.9573	10.759194
572	1352	6456.8473	10.759011
573	-259	6456.7372	10.758828
574	-103	6456.6272	10.758644
575	13637	6456.5172	10.758461
576	40153	6456.4071	10.758278
577	61945	6456.2971	10.758094
578	68490	6456.1870	10.757911
579	72742	6456.0770	10.757727
580	90489	6455.9670	10.757544
581	111042	6455.8569	10.757361
582	107938	6455.7469	10.757177
583	78801	6455.6368	10.756994
584	53944	6455.5268	10.756811
585	56771	6455.4168	10.756627
586	72732	6455.3067	10.756444
587	71289	6455.1967	10.756261
588	46401	6455.0866	10.756077
589	18801	6454.9766	10.755894
590	5304	6454.8666	10.755711
591	3415	6454.7565	10.755527
592	4579	6454.6465	10.755344
593	6431	6454.5364	10.755160
594	8982	6454.4264	10.754977
595	10488	6454.3164	10.754794
596	11222	6454.2063	10.754610
597	13796	6454.0963	10.754427
598	17932	6453.9862	10.754244
599	21173	6453.8762	10.754060
600	23871	6453.7662	10.753877
601	26005	6453.6561	10.753694
602	21436	6453.5461	10.753510
603	5694	6453.4361	10.753327
604	-11840	6453.3260	10.753144
605	-15557	6453.2160	10.752960
606	-4385	6453.1059	10.752777
607	7077	6452.9959	10.752593
608	9686	6452.8859	10.752410
609	9189	6452.7758	10.752227
610	11742	6452.6658	10.752043
611	14341	6452.5557	10.751860
612	15171	6452.4457	10.751677
613	18761	6452.3357	10.751493
614	22406	6452.2256	10.751310
615	12396	6452.1156	10.751127
616	-13054	6452.0055	10.750943
617	-29879	6451.8955	10.750760
618	-15003	6451.7855	10.750576
619	19526	6451.6754	10.750393
620	37793	6451.5654	10.750210
621	24150	6451.4553	10.750026
622	-597	6451.3453	10.749843
623	-9263	6451.2353	10.749660
624	1010	6451.1252	10.749476
625	14167	6451.0152	10.749293
626	18425	6450.9051	10.749110
627	13647	6450.7951	10.748926
628	2904	6450.6851	10.748743
629	-11461	6450.5750	10.748560
630	-23349	6450.4650	10.748376
631	-22990	6450.3550	10.748193
632	-6007	6450.2449	10.748009
633	19633	6450.1349	10.747826
634	38821	6450.0248	10.747643
635	42105	6449.9148	10.747459
636	32501	6449.8048	10.747276
637	19752	6449.6947	10.747093
638	10409	6449.5847	10.746909
639	5464	6449.4746	10.746726
640	4720	6449.3646	10.746543
641	8064	6449.2546	10.746359
642	12386	6449.1445	10.746176
643	12575	6449.0345	10.745993
644	7195	6448.9244	10.745809
645	-674	6448.8144	10.745626
646	-8792	6448.7044	10.745442
647	-16738	6448.5943	10.745259
648	-21027	6448.4843	10.745076
649	-16673	6448.3742	10.744892
650	-6806	6448.2642	10.744709
651	-3343	6448.1542	10.744526
652	-12771	6448.0441	10.744342
653	-26908	6447.9341	10.744159
654	-32954	6447.8240	10.743976
655	-27093	6447.7140	10.743792
656	-13145	6447.6040	10.743609
657	4709	6447.4939	10.743426
658	19569	6447.3839	10.743242
659	19072	6447.2738	10.743059
660	-2780	6447.1638	10.742875
661	-32750	6447.0538	10.742692
662	-48177	6446.9437	10.742509
663	-40985	6446.8337	10.742325
664	-24415	6446.7237	10.742142
665	-16246	6446.6136	10.741959
666	-23291	6446.5036	10.741775
667	-41998	6446.3935	10.741592
668	-63994	6446.2835	10.741409
669	-77844	6446.1735	10.741225
670	-74279	6446.0634	10.741042
671	-55948	6445.9534	10.740859
672	-37411	6445.8433	10.740675
673	-31008	6445.7333	10.740492
674	-35781	6445.6233	10.740308
675	-42635	6445.5132	10.740125
676	-45404	6445.4032	10.739942
677	-43086	6445.2931	10.739758
678	-36496	6445.1831	10.739575
679	-29724	6445.0731	10.739392
680	-32365	6444.9630	10.739208
681	-51405	6444.8530	10.739025
682	-78017	6444.7429	10.738842
683	-89262	6444.6329	10.738658
684	-70044	6444.5229	10.738475
685	-31622	6444.4128	10.738292
686	-1753	6444.3028	10.738108
687	3872	6444.1927	10.737925
688	-6508	6444.0827	10.737741
689	-18060	6443.9727	10.737558
690	-27488	6443.8626	10.737375
691	-36450	6443.7526	10.737191
692	-37452	6443.6426	10.737008
693	-21103	6443.5325	10.736825
694	6514	6443.4225	10.736641
695	29473	6443.3124	10.736458
696	44708	6443.2024	10.736275
697	63116	6443.0924	10.736091
698	86192	6442.9823	10.735908
699	99675	6442.8723	10.735724
700	96859	6442.7622	10.735541
701	90305	6442.6522	10.735358
702	89897	6442.5422	10.735174
703	86073	6442.4321	10.734991
704	68647	6442.3221	10.734808
705	46835	6442.2120	10.734624
706	33398	6442.1020	10.734441
707	22086	6441.9920	10.734258
708	1017	6441.8819	10.734074
709	-21821	6441.7719	10.733891
710	-28922	6441.6618	10.733708
711	-22487	6441.5518	10.733524
712	-20113	6441.4418	10.733341
713	-25056	6441.3317	10.733157
714	-24738	6441.2217	10.732974
715	-17794	6441.1116	10.732791
716	-16850	6441.0016	10.732607
717	-20666	6440.8916	10.732424
718	-9418	6440.7815	10.732241
719	22527	6440.6715	10.732057
720	51487	6440.5614	10.731874
721	55307	6440.4514	10.731691
722	41561	6440.3414	10.731507
723	30927	6440.2313	10.731324
724	27226	6440.1213	10.731141
725	19427	6440.0113	10.730957
726	2743	6439.9012	10.730774
727	-17417	6439.7912	10.730590
728	-35993	6439.6811	10.730407
729	-49801	6439.5711	10.730224
730	-52513	6439.4611	10.730040
731	-38448	6439.3510	10.729857
732	-10229	6439.2410	10.729674
733	22207	6439.1309	10.729490
734	47383	6439.0209	10.729307
735	56476	6438.9109	10.729124
736	49218	6438.8008	10.728940
737	36440	6438.6908	10.728757
738	26833	6438.5807	10.728574
739	11321	6438.4707	10.728390
740	-24640	6438.3607	10.728207
741	-70860	6438.2506	10.728023
742	-93803	6438.1406	10.727840
743	-77546	6438.0305	10.727657
744	-45988	6437.9205	10.727473
745	-30912	6437.8105	10.727290
746	-33071	6437.7004	10.727107
747	-31023	6437.5904	10.726923
748	-16095	6437.4803	10.726740
749	590	6437.3703	10.726557
750	8815	6437.2603	10.726373
751	8898	6437.1502	10.726190
752	3940	6437.0402	10.726007
753	-2268	6436.9302	10.725823
754	-1225	6436.8201	10.725640
755	13287	6436.7101	10.725456
756	34611	6436.6000	10.725273
757	49272	6436.4900	10.725090
758	52373	6436.3800	10.724906
759	49892	6436.2699	10.724723
760	49470	6436.1599	10.724540
761	55207	6436.0498	10.724356
762	65305	6435.9398	10.724173
763	68325	6435.8298	10.723990
764	51027	6435.7197	10.723806
765	18638	6435.6097	10.723623
766	-3560	6435.4996	10.723440
767	-543	6435.3896	10.723256
768	11600	6435.2796	10.723073
769	9385	6435.1695	10.722889
770	-4660	6435.0595	10.722706
771	-10465	6434.9494	10.722523
772	-3253	6434.8394	10.722339
773	3752	6434.7294	10.722156
774	5100	6434.6193	10.721973
775	9292	6434.5093	10.721789
776	18630	6434.3992	10.721606
777	22694	6434.2892	10.721423
778	15169	6434.1792	10.721239
779	1154	6434.0691	10.721056
780	-14378	6433.9591	10.720872
781	-29914	6433.8490	10.720689
782	-37946	6433.7390	10.720506
783	-29188	6433.6290	10.720322
784	-10194	6433.5189	10.720139
785	-1154	6433.4089	10.719956
786	-10582	6433.2989	10.719772
787	-24929	6433.1888	10.719589
788	-27802	6433.0788	10.719406
789	-17363	6432.9687	10.719222
790	-973	6432.8587	10.719039
791	15105	6432.7487	10.718856
792	26020	6432.6386	10.718672
793	29116	6432.5286	10.718489
794	28325	6432.4185	10.718305
795	29116	6432.3085	10.718122
796	28877	6432.1985	10.717939
797	23116	6432.0884	10.717755
798	19288	6431.9784	10.717572
799	28835	6431.8683	10.717389
800	44668	6431.7583	10.717205
801	44340	6431.6483	10.717022
802	20951	6431.5382	10.716839
803	-4676	6431.4282	10.716655
804	-9315	6431.3181	10.716472
805	7935	6431.2081	10.716289
806	31082	6431.0981	10.716105
807	43760	6430.9880	10.715922
808	35795	6430.8780	10.715738
809	8549	6430.7679	10.715555
810	-19414	6430.6579	10.715372
811	-26105	6430.5479	10.715188
812	-12585	6430.4378	10.715005
813	-2462	6430.3278	10.714822
814	-9377	6430.2178	10.714638
815	-20814	6430.1077	10.714455
816	-21559	6429.9977	10.714272
817	-15790	6429.8876	10.714088
818	-14544	6429.7776	10.713905
819	-17280	6429.6676	10.713722
820	-19584	6429.5575	10.713538
821	-25580	6429.4475	10.713355
822	-37879	6429.3374	10.713171
823	-46149	6429.2274	10.712988
824	-40356	6429.1174	10.712805
825	-26923	6429.0073	10.712621
826	-19125	6428.8973	10.712438
827	-19539	6428.7872	10.712255
828	-22559	6428.6772	10.712071
829	-24169	6428.5672	10.711888
830	-18696	6428.4571	10.711705
831	1127	6428.3471	10.711521
832	26922	6428.2370	10.711338
833	30927	6428.1270	10.711155
834	-2116	6428.0170	10.710971
835	-49065	6427.9069	10.710788
836	-73294	6427.7969	10.710604
837	-67693	6427.6868	10.710421
838	-53538	6427.5768	10.710238
839	-44027	6427.4668	10.710054
840	-32560	6427.3567	10.709871
841	-15633	6427.2467	10.709688
842	-3685	6427.1366	10.709504
843	-3685	6427.0266	10.709321
844	-8501	6426.9166	10.709138
845	-9826	6426.8065	10.708954
846	-8186	6426.6965	10.708771
847	-5351	6426.5865	10.708588
848	985	6426.4764	10.708404
849	10074	6426.3664	10.708221
850	16187	6426.2563	10.708037
851	18112	6426.1463	10.707854
852	21800	6426.0363	10.707671
853	30538	6425.9262	10.707487
854	41033	6425.8162	10.707304
855	51211	6425.7061	10.707121
856	62819	6425.5961	10.706937
857	73799	6425.4861	10.706754
858	77067	6425.3760	10.706571
859	70121	6425.2660	10.706387
860	58368	6425.1559	10.706204
861	46358	6425.0459	10.706020
862	33174	6424.9359	10.705837
863	19200	6424.8258	10.705654
864	10315	6424.7158	10.705470
865	11491	6424.6057	10.705287
866	20864	6424.4957	10.705104
867	31830	6424.3857	10.704920
868	36689	6424.2756	10.704737
869	28756	6424.1656	10.704554
870	7712	6424.0555	10.704370
871	-15457	6423.9455	10.704187
872	-25147	6423.8355	10.704004
873	-15958	6423.7254	10.703820
874	2303	6423.6154	10.703637
875	15653	6423.5053	10.703453
876	19324	6423.3953	10.703270
877	19991	6423.2853	10.703087
878	27193	6423.1752	10.702903
879	42623	6423.0652	10.702720
880	57333	6422.9552	10.702537
881	61574	6422.8451	10.702353
882	56846	6422.7351	10.702170
883	53190	6422.6250	10.701987
884	54857	6422.5150	10.701803
885	56771	6422.4050	10.701620
886	55840	6422.2949	10.701437
887	54093	6422.1849	10.701253
888	47530	6422.0748	10.701070
889	27153	6421.9648	10.700886
890	-884	6421.8548	10.700703
891	-12818	6421.7447	10.700520
892	1361	6421.6347	10.700336
893	19470	6421.5246	10.700153
894	18009	6421.4146	10.699970
895	7233	6421.3046	10.699786
896	12217	6421.1945	10.699603
897	30126	6421.0845	10.699420
898	35748	6420.9744	10.699236
899	25898	6420.8644	10.699053
900	26658	6420.7544	10.698870
901	50744	6420.6443	10.698686
902	76280	6420.5343	10.698503
903	79839	6420.4242	10.698319
904	67219	6420.3142	10.698136
905	56282	6420.2042	10.697953
906	48092	6420.0941	10.697769
907	32774	6419.9841	10.697586
908	11483	6419.8741	10.697403
909	-4751	6419.7640	10.697219
910	-11747	6419.6540	10.697036
911	-14645	6419.5439	10.696853
912	-17587	6419.4339	10.696669
913	-19906	6419.3239	10.696486
914	-19165	6419.2138	10.696303
915	-12697	6419.1038	10.696119
916	-838	6418.9937	10.695936
917	8930	6418.8837	10.695752
918	8671	6418.7737	10.695569
919	2925	6418.6636	10.695386
920	4963	6418.5536	10.695202
921	17752	6418.4435	10.695019
922	30703	6418.3335	10.694836
923	38625	6418.2235	10.694652
924	48691	6418.1134	10.694469
925	61601	6418.0034	10.694286
926	61998	6417.8933	10.694102
927	40027	6417.7833	10.693919
928	10057	6417.6733	10.693736
929	-5598	6417.5632	10.693552
930	-2463	6417.4532	10.693369
931	8848	6417.3431	10.693185
932	21185	6417.2331	10.693002
933	31888	6417.1231	10.692819
934	33082	6417.0130	10.692635
935	18555	6416.9030	10.692452
936	-1806	6416.7929	10.692269
937	-9583	6416.6829	10.692085
938	-550	6416.5729	10.691902
939	12049	6416.4628	10.691719
940	17395	6416.3528	10.691535
941	18043	6416.2428	10.691352
942	18325	6416.1327	10.691169
943	13514	6416.0227	10.690985
944	-1805	6415.9126	10.690802
945	-20394	6415.8026	10.690618
946	-25670	6415.6926	10.690435
947	-8901	6415.5825	10.690252
948	20770	6415.4725	10.690068
949	44820	6415.3624	10.689885
950	51460	6415.2524	10.689702
951	41090	6415.1424	10.689518
952	19313	6415.0323	10.689335
953	-7235	6414.9223	10.689152
954	-26816	6414.8122	10.688968
955	-25861	6414.7022	10.688785
956	-5387	6414.5922	10.688601
957	14195	6414.4821	10.688418
958	16642	6414.3721	10.688235
959	11329	6414.2620	10.688051
960	16563	6414.1520	10.687868
961	28041	6414.0420	10.687685
962	24320	6413.9319	10.687501
963	2101	6413.8219	10.687318
964	-17283	6413.7118	10.687135
965	-21061	6413.6018	10.686951
966	-21730	6413.4918	10.686768
967	-31146	6413.3817	10.686585
968	-39632	6413.2717	10.686401
969	-35298	6413.1617	10.686218
970	-26344	6413.0516	10.686034
971	-27279	6412.9416	10.685851
972	-36426	6412.8315	10.685668
973	-43487	6412.7215	10.685484
974	-48294	6412.6115	10.685301
975	-56016	6412.5014	10.685118
976	-63329	6412.3914	10.684934
977	-64460	6412.2813	10.684751
978	-62108	6412.1713	10.684568
979	-58065	6412.0613	10.684384
980	-43134	6411.9512	10.684201
981	-12794	6411.8412	10.684018
982	15896	6411.7311	10.683834
983	21225	6411.6211	10.683651
984	5434	6411.5111	10.683467
985	-9524	6411.4010	10.683284
986	-10089	6411.2910	10.683101
987	-669	6411.1809	10.682917
988	8949	6411.0709	10.682734
989	11119	6410.9609	10.682551
990	1817	6410.8508	10.682367
991	-9950	6410.7408	10.682184
992	-1313	6410.6307	10.682001
993	38207	6410.5207	10.681817
994	85210	6410.4107	10.681634
995	105166	6410.3006	10.681451
996	91927	6410.1906	10.681267
997	66669	6410.0805	10.681084
998	44233	6409.9705	10.680900
999	23475	6409.8605	10.680717
1000	7737	6409.7504	10.680534
1001	7931	6409.6404	10.680350
1002	20280	6409.5304	10.680167
1003	24198	6409.4203	10.679984
1004	11212	6409.3103	10.679800
1005	-2428	6409.2002	10.679617
1006	-855	6409.0902	10.679434
1007	10117	6408.9802	10.679250
1008	16654	6408.8701	10.679067
1009	17807	6408.7601	10.678884
1010	21345	6408.6500	10.678700
1011	28661	6408.5400	10.678517
1012	34822	6408.4300	10.678333
1013	38344	6408.3199	10.678150
1014	42767	6408.2099	10.677967
1015	50422	6408.0998	10.677783
1016	58166	6407.9898	10.677600
1017	58680	6407.8798	10.677417
1018	48380	6407.7697	10.677233
1019	36810	6407.6597	10.677050
1020	40998	6407.5496	10.676867
1021	62634	6407.4396	10.676683
1022	78998	6407.3296	10.676500
1023	68819	6407.2195	10.676317
1024	39732	6407.1095	10.676133
1025	15028	6406.9994	10.675950
1026	693	6406.8894	10.675766
1027	-14421	6406.7794	10.675583
1028	-30171	6406.6693	10.675400
1029	-31111	6406.5593	10.675216
1030	-13428	6406.4493	10.675033
1031	6037	6406.3392	10.674850
1032	13605	6406.2292	10.674666
1033	13019	6406.1191	10.674483
1034	10501	6406.0091	10.674300
1035	4690	6405.8991	10.674116
1036	-1057	6405.7890	10.673933
1037	5338	6405.6790	10.673749
1038	25848	6405.5689	10.673566
1039	43704	6405.4589	10.673383
1040	43315	6405.3489	10.673199
1041	27865	6405.2388	10.673016
1042	11027	6405.1288	10.672833
1043	3168	6405.0187	10.672649
1044	9898	6404.9087	10.672466
1045	29700	6404.7987	10.672283
1046	47362	6404.6886	10.672099
1047	44659	6404.5786	10.671916
1048	23871	6404.4685	10.671733
1049	6767	6404.3585	10.671549
1050	5249	6404.2485	10.671366
1051	8517	6404.1384	10.671182
1052	4219	6404.0284	10.670999
1053	-5248	6403.9183	10.670816
1054	-13969	6403.8083	10.670632
1055	-22017	6403.6983	10.670449
1056	-26450	6403.5882	10.670266
1057	-21071	6403.4782	10.670082
1058	-12548	6403.3681	10.669899
1059	-16889	6403.2581	10.669716
1060	-31727	6403.1481	10.669532
1061	-34228	6403.0380	10.669349
1062	-16817	6402.9280	10.669166
1063	-372	6402.8180	10.668982
1064	1951	6402.7079	10.668799
1065	7498	6402.5979	10.668615
1066	30502	6402.4878	10.668432
1067	50741	6402.3778	10.668249
1068	42427	6402.2678	10.668065
1069	15679	6402.1577	10.667882
1070	891	6402.0477	10.667699
1071	5137	6401.9376	10.667515
1072	11359	6401.8276	10.667332
1073	10699	6401.7176	10.667149
1074	9229	6401.6075	10.666965
1075	9420	6401.4975	10.666782
1076	7912	6401.3874	10.666599
1077	4967	6401.2774	10.666415
1078	-3551	6401.1674	10.666232
1079	-31912	6401.0573	10.666048
1080	-79154	6400.9473	10.665865
1081	-111210	6400.8372	10.665682
1082	-97083	6400.7272	10.665498
1083	-53607	6400.6172	10.665315
1084	-23967	6400.5071	10.665132
1085	-19199	6400.3971	10.664948
1086	-14131	6400.2870	10.664765
1087	3101	6400.1770	10.664582
1088	15409	6400.0670	10.664398
1089	14368	6399.9569	10.664215
1090	16606	6399.8469	10.664032
1091	30569	6399.7369	10.663848
1092	38004	6399.6268	10.663665
1093	24525	6399.5168	10.663481
1094	3997	6399.4067	10.663298
1095	-4463	6399.2967	10.663115
1096	-3927	6399.1867	10.662931
1097	-7607	6399.0766	10.662748
1098	-14448	6398.9666	10.662565
1099	-12237	6398.8565	10.662381
1100	4660	6398.7465	10.662198
1101	30630	6398.6365	10.662015
1102	52994	6398.5264	10.661831
1103	56150	6398.4164	10.661648
1104	34521	6398.3063	10.661465
1105	6674	6398.1963	10.661281
1106	2629	6398.0863	10.661098
1107	30714	6397.9762	10.660914
1108	69384	6397.8662	10.660731
1109	95550	6397.7561	10.660548
1110	105849	6397.6461	10.660364
1111	105716	6397.5361	10.660181
1112	95305	6397.4260	10.659998
1113	75408	6397.3160	10.659814
1114	53628	6397.2059	10.659631
1115	36754	6397.0959	10.659448
1116	27287	6396.9859	10.659264
1117	29161	6396.8758	10.659081
1118	41736	6396.7658	10.658897
1119	47495	6396.6557	10.658714
1120	26191	6396.5457	10.658531
1121	-14457	6396.4357	10.658347
1122	-43339	6396.3256	10.658164
1123	-46284	6396.2156	10.657981
1124	-38849	6396.1056	10.657797
1125	-33632	6395.9955	10.657614
1126	-23719	6395.8855	10.657431
1127	-9821	6395.7754	10.657247
1128	-11757	6395.6654	10.657064
1129	-32889	6395.5554	10.656881
1130	-42950	6395.4453	10.656697
1131	-22951	6395.3353	10.656514
1132	-684	6395.2252	10.656330
1133	-9280	6395.1152	10.656147
1134	-32633	6395.0052	10.655964
1135	-30549	6394.8951	10.655780
1136	-3270	6394.7851	10.655597
1137	11567	6394.6750	10.655414
1138	1234	6394.5650	10.655230
1139	-5400	6394.4550	10.655047
1140	11990	6394.3449	10.654864
1141	36571	6394.2349	10.654680
1142	47179	6394.1248	10.654497
1143	46942	6394.0148	10.654314
1144	44071	6393.9048	10.654130
1145	32577	6393.7947	10.653947
1146	11320	6393.6847	10.653763
1147	-460	6393.5746	10.653580
1148	11488	6393.4646	10.653397
1149	31236	6393.3546	10.653213
1150	33650	6393.2445	10.653030
1151	19468	6393.1345	10.652847
1152	9664	6393.0245	10.652663
1153	12523	6392.9144	10.652480
1154	16294	6392.8044	10.652297
1155	12263	6392.6943	10.652113
1156	7520	6392.5843	10.651930
1157	12436	6392.4743	10.651747
1158	27850	6392.3642	10.651563
1159	47546	6392.2542	10.651380
1160	64188	6392.1441	10.651196
1161	70370	6392.0341	10.651013
1162	61894	6391.9241	10.650830
1163	43702	6391.8140	10.650646
1164	26978	6391.7040	10.650463
1165	17246	6391.5939	10.650280
1166	9395	6391.4839	10.650096
1167	-2803	6391.3739	10.649913
1168	-16371	6391.2638	10.649730
1169	-22223	6391.1538	10.649546
1170	-16642	6391.0437	10.649363
1171	-5608	6390.9337	10.649180
1172	2515	6390.8237	10.648996
1173	5691	6390.7136	10.648813
1174	8219	6390.6036	10.648629
1175	13593	6390.4935	10.648446
1176	19585	6390.3835	10.648263
1177	21087	6390.2735	10.648079
1178	17134	6390.1634	10.647896
1179	13490	6390.0534	10.647713
1180	16023	6389.9433	10.647529
1181	21228	6389.8333	10.647346
1182	17767	6389.7233	10.647163
1183	2474	6389.6132	10.646979
1184	-8311	6389.5032	10.646796
1185	6580	6389.3932	10.646613
1186	44666	6389.2831	10.646429
1187	76661	6389.1731	10.646246
1188	78931	6389.0630	10.646062
1189	59625	6388.9530	10.645879
1190	42009	6388.8430	10.645696
1191	31225	6388.7329	10.645512
1192	14351	6388.6229	10.645329
1193	-11541	6388.5128	10.645146
1194	-32050	6388.4028	10.644962
1195	-38598	6388.2928	10.644779
1196	-39491	6388.1827	10.644596
1197	-40738	6388.0727	10.644412
1198	-33089	6387.9626	10.644229
1199	-8739	6387.8526	10.644045
1200	22583	6387.7426	10.643862
1201	45474	6387.6325	10.643679
1202	56085	6387.5225	10.643495
1203	58175	6387.4124	10.643312
1204	53505	6387.3024	10.643129
1205	46054	6387.1924	10.642945
1206	43362	6387.0823	10.642762
1207	42549	6386.9723	10.642579
1208	28393	6386.8622	10.642395
1209	-1270	6386.7522	10.642212
1210	-22554	6386.6422	10.642029
1211	-15297	6386.5321	10.641845
1212	6847	6386.4221	10.641662
1213	16583	6386.3121	10.641478
1214	12328	6386.2020	10.641295
1215	13739	6386.0920	10.641112
1216	26031	6385.9819	10.640928
1217	35960	6385.8719	10.640745
1218	40371	6385.7619	10.640562
1219	49825	6385.6518	10.640378
1220	60812	6385.5418	10.640195
1221	52930	6385.4317	10.640012
1222	23493	6385.3217	10.639828
1223	328	6385.2117	10.639645
1224	5976	6385.1016	10.639462
1225	27670	6384.9916	10.639278
1226	37103	6384.8815	10.639095
1227	25409	6384.7715	10.638911
1228	5533	6384.6615	10.638728
1229	-7555	6384.5514	10.638545
1230	-6638	6384.4414	10.638361
1231	7024	6384.3313	10.638178
1232	21803	6384.2213	10.637995
1233	23871	6384.1113	10.637811
1234	14983	6384.0012	10.637628
1235	10834	6383.8912	10.637445
1236	15910	6383.7811	10.637261
1237	16814	6383.6711	10.637078
1238	9849	6383.5611	10.636895
1239	13707	6383.4510	10.636711
1240	36540	6383.3410	10.636528
1241	50132	6383.2309	10.636344
1242	24058	6383.1209	10.636161
1243	-25884	6383.0109	10.635978
1244	-53631	6382.9008	10.635794
1245	-43986	6382.7908	10.635611
1246	-27661	6382.6808	10.635428
1247	-31191	6382.5707	10.635244
1248	-41102	6382.4607	10.635061
1249	-31136	6382.3506	10.634878
1250	-1861	6382.2406	10.634694
1251	26453	6382.1306	10.634511
1252	45990	6382.0205	10.634328
1253	64709	6381.9105	10.634144
1254	82426	6381.8004	10.633961
1255	83167	6381.6904	10.633777
1256	55341	6381.5804	10.633594
1257	8638	6381.4703	10.633411
1258	-34088	6381.3603	10.633227
1259	-56377	6381.2502	10.633044
1260	-57526	6381.1402	10.632861
1261	-47554	6381.0302	10.632677
1262	-37094	6380.9201	10.632494
1263	-31161	6380.8101	10.632311
1264	-29703	6380.7000	10.632127
1265	-30792	6380.5900	10.631944
1266	-30680	6380.4800	10.631761
1267	-22528	6380.3699	10.631577
1268	-1359	6380.2599	10.631394
1269	26598	6380.1498	10.631210
1270	44318	6380.0398	10.631027
1271	39566	6379.9298	10.630844
1272	18864	6379.8197	10.630660
1273	1118	6379.7097	10.630477
1274	-2166	6379.5997	10.630294
1275	4369	6379.4896	10.630110
1276	10334	6379.3796	10.629927
1277	11839	6379.2695	10.629744
1278	10375	6379.1595	10.629560
1279	5820	6379.0495	10.629377
1280	-2469	6378.9394	10.629194
1281	-9832	6378.8294	10.629010
1282	-8607	6378.7193	10.628827
1283	2725	6378.6093	10.628643
1284	17438	6378.4993	10.628460
1285	28245	6378.3892	10.628277
1286	32521	6378.2792	10.628093
1287	29658	6378.1691	10.627910
1288	19691	6378.0591	10.627727
1289	6725	6377.9491	10.627543
1290	-2838	6377.8390	10.627360
1291	-9395	6377.7290	10.627177
1292	-21009	6377.6189	10.626993
1293	-39826	6377.5089	10.626810
1294	-53941	6377.3989	10.626626
1295	-50317	6377.2888	10.626443
1296	-31112	6377.1788	10.626260
1297	-9284	6377.0687	10.626076
1298	6878	6376.9587	10.625893
1299	14813	6376.8487	10.625710
1300	8734	6376.7386	10.625526
1301	-14797	6376.6286	10.625343
1302	-41627	6376.5185	10.625160
1303	-46720	6376.4085	10.624976
1304	-23827	6376.2985	10.624793
1305	3074	6376.1884	10.624610
1306	7342	6376.0784	10.624426
1307	-9162	6375.9684	10.624243
1308	-21989	6375.8583	10.624059
1309	-15514	6375.7483	10.623876
1310	1806	6375.6382	10.623693
1311	11662	6375.5282	10.623509
1312	6083	6375.4182	10.623326
1313	-8241	6375.3081	10.623143
1314	-19485	6375.1981	10.622959
1315	-20577	6375.0880	10.622776
1316	-10920	6374.9780	10.622593
1317	7363	6374.8680	10.622409
1318	29540	6374.7579	10.622226
1319	43796	6374.6479	10.622043
1320	35895	6374.5378	10.621859
1321	7646	6374.4278	10.621676
1322	-16051	6374.3178	10.621492
1323	-14119	6374.2077	10.621309
1324	-779	6374.0977	10.621126
1325	-9608	6373.9876	10.620942
1326	-41741	6373.8776	10.620759
1327	-54539	6373.7676	10.620576
1328	-18287	6373.6575	10.620392
1329	36509	6373.5475	10.620209
1330	55021	6373.4374	10.620026
1331	29899	6373.3274	10.619842
1332	5998	6373.2174	10.619659
1333	14356	6373.1073	10.619476
1334	34604	6372.9973	10.619292
1335	35222	6372.8873	10.619109
1336	22187	6372.7772	10.618925
1337	22826	6372.6672	10.618742
1338	37879	6372.5571	10.618559
1339	39668	6372.4471	10.618375
1340	15987	6372.3371	10.618192
1341	-10648	6372.2270	10.618009
1342	-15874	6372.1170	10.617825
1343	-5984	6372.0069	10.617642
1344	-3288	6371.8969	10.617459
1345	-11093	6371.7869	10.617275
1346	-11584	6371.6768	10.617092
1347	4139	6371.5668	10.616909
1348	21453	6371.4567	10.616725
1349	23057	6371.3467	10.616542
1350	11407	6371.2367	10.616358
1351	789	6371.1266	10.616175
1352	-4110	6371.0166	10.615992
1353	-9006	6370.9065	10.615808
1354	-13967	6370.7965	10.615625
1355	-11442	6370.6865	10.615442
1356	-1882	6370.5764	10.615258
1357	2534	6370.4664	10.615075
1358	-4232	6370.3563	10.614892
1359	-12026	6370.2463	10.614708
1360	-11016	6370.1363	10.614525
1361	-8351	6370.0262	10.614342
1362	-16193	6369.9162	10.614158
1363	-29292	6369.8061	10.613975
1364	-28821	6369.6961	10.613791
1365	-8018	6369.5861	10.613608
1366	18497	6369.4760	10.613425
1367	33157	6369.3660	10.613241
1368	32882	6369.2560	10.613058
1369	24964	6369.1459	10.612875
1370	15802	6369.0359	10.612691
1371	9789	6368.9258	10.612508
1372	11391	6368.8158	10.612325
1373	19396	6368.7058	10.612141
1374	22129	6368.5957	10.611958
1375	6450	6368.4857	10.611774
1376	-27047	6368.3756	10.611591
1377	-61122	6368.2656	10.611408
1378	-74704	6368.1556	10.611224
1379	-58168	6368.0455	10.611041
1380	-19271	6367.9355	10.610858
1381	21552	6367.8254	10.610674
1382	42967	6367.7154	10.610491
1383	36012	6367.6054	10.610308
1384	10248	6367.4953	10.610124
1385	-13820	6367.3853	10.609941
1386	-21395	6367.2752	10.609758
1387	-13987	6367.1652	10.609574
1388	-3790	6367.0552	10.609391
1389	842	6366.9451	10.609207
1390	1286	6366.8351	10.609024
1391	633	6366.7250	10.608841
1392	-3647	6366.6150	10.608657
1393	-13501	6366.5050	10.608474
1394	-20652	6366.3949	10.608291
1395	-12083	6366.2849	10.608107
1396	13671	6366.1749	10.607924
1397	42865	6366.0648	10.607741
1398	61271	6365.9548	10.607557
1399	65929	6365.8447	10.607374
1400	60289	6365.7347	10.607191
1401	46975	6365.6247	10.607007
1402	31230	6365.5146	10.606824
1403	23158	6365.4046	10.606640
1404	27540	6365.2945	10.606457
1405	36845	6365.1845	10.606274
1406	43059	6365.0745	10.606090
1407	51002	6364.9644	10.605907
1408	69142	6364.8544	10.605724
1409	91443	6364.7443	10.605540
1410	101870	6364.6343	10.605357
1411	96274	6364.5243	10.605174
1412	85823	6364.4142	10.604990
1413	76157	6364.3042	10.604807
1414	57546	6364.1941	10.604624
1415	23290	6364.0841	10.604440
1416	-13742	6363.9741	10.604257
1417	-34275	6363.8640	10.604073
1418	-36033	6363.7540	10.603890
1419	-33068	6363.6439	10.603707
1420	-34548	6363.5339	10.603523
1421	-34981	6363.4239	10.603340
1422	-26484	6363.3138	10.603157
1423	-11952	6363.2038	10.602973
1424	-1477	6363.0937	10.602790
1425	-264	6362.9837	10.602607
1426	-4867	6362.8737	10.602423
1427	-9810	6362.7636	10.602240
1428	-13381	6362.6536	10.602057
1429	-15638	6362.5436	10.601873
1430	-14174	6362.4335	10.601690
1431	-6373	6362.3235	10.601506
1432	4180	6362.2134	10.601323
1433	8596	6362.1034	10.601140
1434	3524	6361.9934	10.600956
1435	-2151	6361.8833	10.600773
1436	3359	6361.7733	10.600590
1437	19478	6361.6632	10.600406
1438	32312	6361.5532	10.600223
1439	29913	6361.4432	10.600040
1440	14794	6361.3331	10.599856
1441	257	6361.2231	10.599673
1442	-2129	6361.1130	10.599490
1443	10495	6361.0030	10.599306
1444	34161	6360.8930	10.599123
1445	62206	6360.7829	10.598939
1446	86523	6360.6729	10.598756
1447	97771	6360.5628	10.598573
1448	89384	6360.4528	10.598389
1449	64755	6360.3428	10.598206
1450	38153	6360.2327	10.598023
1451	23137	6360.1227	10.597839
1452	19653	6360.0126	10.597656
1453	17666	6359.9026	10.597473
1454	13544	6359.7926	10.597289
1455	14556	6359.6825	10.597106
1456	23856	6359.5725	10.596922
1457	30689	6359.4625	10.596739
1458	23971	6359.3524	10.596556
1459	8969	6359.2424	10.596372
1460	279	6359.1323	10.596189
1461	1899	6359.0223	10.596006
1462	4611	6358.9123	10.595822
1463	1141	6358.8022	10.595639
1464	-6798	6358.6922	10.595456
1465	-17332	6358.5821	10.595272
1466	-34742	6358.4721	10.595089
1467	-63569	6358.3621	10.594906
1468	-100837	6358.2520	10.594722
1469	-134823	6358.1420	10.594539
1470	-149129	6358.0319	10.594355
1471	-132853	6357.9219	10.594172
1472	-93211	6357.8119	10.593989
1473	-53647	6357.7018	10.593805
1474	-31758	6357.5918	10.593622
1475	-24028	6357.4817	10.593439
1476	-19894	6357.3717	10.593255
1477	-21152	6357.2617	10.593072
1478	-32708	6357.1516	10.592889
1479	-42453	6357.0416	10.592705
1480	-31816	6356.9315	10.592522
1481	-4975	6356.8215	10.592339
1482	13722	6356.7115	10.592155
1483	13716	6356.6014	10.591972
1484	9199	6356.4914	10.591788
1485	12888	6356.3813	10.591605
1486	20940	6356.2713	10.591422
1487	30234	6356.1613	10.591238
1488	46829	6356.0512	10.591055
1489	66389	6355.9412	10.590872
1490	69715	6355.8312	10.590688
1491	52943	6355.7211	10.590505
1492	40096	6355.6111	10.590322
1493	46976	6355.5010	10.590138
1494	53824	6355.3910	10.589955
1495	37515	6355.2810	10.589772
1496	12049	6355.1709	10.589588
1497	7783	6355.0609	10.589405
1498	23154	6354.9508	10.589221
1499	29149	6354.8408	10.589038
1500	15757	6354.7308	10.588855
1501	1905	6354.6207	10.588671
1502	-786	6354.5107	10.588488
1503	-3038	6354.4006	10.588305
1504	-11036	6354.2906	10.588121
1505	-12359	6354.1806	10.587938
1506	632	6354.0705	10.587755
1507	15250	6353.9605	10.587571
1508	17463	6353.8504	10.587388
1509	9120	6353.7404	10.587205
1510	-2350	6353.6304	10.587021
1511	-14494	6353.5203	10.586838
1512	-21769	6353.4103	10.586654
1513	-14414	6353.3002	10.586471
1514	4715	6353.1902	10.586288
1515	17694	6353.0802	10.586104
1516	15400	6352.9701	10.585921
1517	8641	6352.8601	10.585738
1518	7095	6352.7501	10.585554
1519	5029	6352.6400	10.585371
1520	-963	6352.5300	10.585188
1521	566	6352.4199	10.585004
1522	14558	6352.3099	10.584821
1523	23026	6352.1999	10.584638
1524	10150	6352.0898	10.584454
1525	-9689	6351.9798	10.584271
1526	-10958	6351.8697	10.584087
1527	5958	6351.7597	10.583904
1528	19637	6351.6497	10.583721
1529	22456	6351.5396	10.583537
1530	25683	6351.4296	10.583354
1531	32471	6351.3195	10.583171
1532	31325	6351.2095	10.582987
1533	19688	6351.0995	10.582804
1534	10508	6350.9894	10.582621
1535	8080	6350.8794	10.582437
1536	-1776	6350.7693	10.582254
1537	-26728	6350.6593	10.582070
1538	-50824	6350.5493	10.581887
1539	-55481	6350.4392	10.581704
1540	-43731	6350.3292	10.581520
1541	-29405	6350.2191	10.581337
1542	-13966	6350.1091	10.581154
1543	8730	6349.9991	10.580970
1544	31378	6349.8890	10.580787
1545	35887	6349.7790	10.580604
1546	18181	6349.6689	10.580420
1547	-4107	6349.5589	10.580237
1548	-12911	6349.4489	10.580054
1549	-8548	6349.3388	10.579870
1550	-3000	6349.2288	10.579687
1551	-3154	6349.1188	10.579503
1552	-7211	6349.0087	10.579320
1553	-12101	6348.8987	10.579137
1554	-16903	6348.7886	10.578953
1555	-20414	6348.6786	10.578770
1556	-21122	6348.5686	10.578587
1557	-20291	6348.4585	10.578403
1558	-21574	6348.3485	10.578220
1559	-26508	6348.2384	10.578037
1560	-32447	6348.1284	10.577853
1561	-35386	6348.0184	10.577670
1562	-32875	6347.9083	10.577487
1563	-23754	6347.7983	10.577303
1564	-7675	6347.6882	10.577120
1565	12806	6347.5782	10.576936
1566	30672	6347.4682	10.576753
1567	37326	6347.3581	10.576570
1568	28375	6347.2481	10.576386
1569	7290	6347.1380	10.576203
1570	-15693	6347.0280	10.576020
1571	-29140	6346.9180	10.575836
1572	-28207	6346.8079	10.575653
1573	-19085	6346.6979	10.575470
1574	-13909	6346.5878	10.575286
1575	-18915	6346.4778	10.575103
1576	-28655	6346.3678	10.574920
1577	-33293	6346.2577	10.574736
1578	-29282	6346.1477	10.574553
1579	-20521	6346.0377	10.574369
1580	-12304	6345.9276	10.574186
1581	-8397	6345.8176	10.574003
1582	-11142	6345.7075	10.573819
1583	-18209	6345.5975	10.573636
1584	-20719	6345.4875	10.573453
1585	-11973	6345.3774	10.573269
1586	1574	6345.2674	10.573086
1587	5685	6345.1573	10.572903
1588	-3265	6345.0473	10.572719
1589	-12578	6344.9373	10.572536
1590	-9280	6344.8272	10.572353
1591	4992	6344.7172	10.572169
1592	19303	6344.6071	10.571986
1593	26539	6344.4971	10.571802
1594	25183	6344.3871	10.571619
1595	14467	6344.2770	10.571436
1596	-3509	6344.1670	10.571252
1597	-19769	6344.0569	10.571069
1598	-24689	6343.9469	10.570886
1599	-17889	6343.8369	10.570702
1600	-6641	6343.7268	10.570519
1601	3758	6343.6168	10.570336
1602	12656	6343.5067	10.570152
1603	19935	6343.3967	10.569969
1604	26936	6343.2867	10.569786
1605	40475	6343.1766	10.569602
1606	67226	6343.0666	10.569419
1607	101508	6342.9565	10.569235
1608	125057	6342.8465	10.569052
1609	123145	6342.7365	10.568869
1610	98468	6342.6264	10.568685
1611	67107	6342.5164	10.568502
1612	42833	6342.4064	10.568319
1613	26603	6342.2963	10.568135
1614	10043	6342.1863	10.567952
1615	-11527	6342.0762	10.567769
1616	-30432	6341.9662	10.567585
1617	-33974	6341.8562	10.567402
1618	-20948	6341.7461	10.567219
1619	-4751	6341.6361	10.567035
1620	3934	6341.5260	10.566852
1621	10587	6341.4160	10.566668
1622	24841	6341.3060	10.566485
1623	40637	6341.1959	10.566302
1624	40831	6341.0859	10.566118
1625	21161	6340.9758	10.565935
1626	-2571	6340.8658	10.565752
1627	-14457	6340.7558	10.565568
1628	-15283	6340.6457	10.565385
1629	-14504	6340.5357	10.565202
1630	-14337	6340.4256	10.565018
1631	-8730	6340.3156	10.564835
1632	7430	6340.2056	10.564651
1633	33958	6340.0955	10.564468
1634	65740	6339.9855	10.564285
1635	92849	6339.8754	10.564101
1636	104936	6339.7654	10.563918
1637	99936	6339.6554	10.563735
1638	84060	6339.5453	10.563551
1639	60471	6339.4353	10.563368
1640	26519	6339.3253	10.563185
1641	-11595	6339.2152	10.563001
1642	-30903	6339.1052	10.562818
1643	-12663	6338.9951	10.562635
1644	30723	6338.8851	10.562451
1645	63299	6338.7751	10.562268
1646	63416	6338.6650	10.562084
1647	44218	6338.5550	10.561901
1648	32077	6338.4449	10.561718
1649	34306	6338.3349	10.561534
1650	37171	6338.2249	10.561351
1651	30242	6338.1148	10.561168
1652	20144	6338.0048	10.560984
1653	17666	6337.8947	10.560801
1654	21375	6337.7847	10.560618
1655	22656	6337.6747	10.560434
1656	22710	6337.5646	10.560251
1657	33230	6337.4546	10.560068
1658	57501	6337.3445	10.559884
1659	80396	6337.2345	10.559701
1660	84533	6337.1245	10.559517
1661	70248	6337.0144	10.559334
1662	50759	6336.9044	10.559151
1663	32585	6336.7943	10.558967
1664	13218	6336.6843	10.558784
1665	-3217	6336.5743	10.558601
1666	-3615	6336.4642	10.558417
1667	14763	6336.3542	10.558234
1668	34550	6336.2441	10.558051
1669	37524	6336.1341	10.557867
1670	26928	6336.0241	10.557684
1671	22443	6335.9140	10.557501
1672	37826	6335.8040	10.557317
1673	69651	6335.6940	10.557134
1674	102390	6335.5839	10.556950
1675	118610	6335.4739	10.556767
1676	111671	6335.3638	10.556584
1677	96379	6335.2538	10.556400
1678	99183	6335.1438	10.556217
1679	127041	6335.0337	10.556034
1680	152534	6334.9237	10.555850
1681	142269	6334.8136	10.555667
1682	95278	6334.7036	10.555484
1683	40361	6334.5936	10.555300
1684	632	6334.4835	10.555117
1685	-22393	6334.3735	10.554934
1686	-31980	6334.2634	10.554750
1687	-25073	6334.1534	10.554567
1688	-5379	6334.0434	10.554383
1689	9171	6333.9333	10.554200
1690	4372	6333.8233	10.554017
1691	-12981	6333.7132	10.553833
1692	-24463	6333.6032	10.553650
1693	-20878	6333.4932	10.553467
1694	-7859	6333.3831	10.553283
1695	3233	6333.2731	10.553100
1696	4654	6333.1630	10.552917
1697	-2481	6333.0530	10.552733
1698	-8766	6332.9430	10.552550
1699	-7068	6332.8329	10.552367
1700	-2735	6332.7229	10.552183
1701	-5511	6332.6129	10.552000
1702	-12533	6332.5028	10.551816
1703	-12148	6332.3928	10.551633
1704	-5744	6332.2827	10.551450
1705	-9089	6332.1727	10.551266
1706	-25773	6332.0627	10.551083
1707	-36469	6331.9526	10.550900
1708	-25374	6331.8426	10.550716
1709	-2114	6331.7325	10.550533
1710	15196	6331.6225	10.550350
1711	22937	6331.5125	10.550166
1712	22014	6331.4024	10.549983
1713	1739	6331.2924	10.549799
1714	-41801	6331.1823	10.549616
1715	-81199	6331.0723	10.549433
1716	-79807	6330.9623	10.549249
1717	-37935	6330.8522	10.549066
1718	7223	6330.7422	10.548883
1719	29289	6330.6321	10.548699
1720	36200	6330.5221	10.548516
1721	42047	6330.4121	10.548333
1722	42247	6330.3020	10.548149
1723	30116	6330.1920	10.547966
1724	16717	6330.0819	10.547783
1725	15583	6329.9719	10.547599
1726	20959	6329.8619	10.547416
1727	18928	6329.7518	10.547232
1728	10913	6329.6418	10.547049
1729	8711	6329.5317	10.546866
1730	11742	6329.4217	10.546682
1731	6809	6329.3117	10.546499
1732	-10044	6329.2016	10.546316
1733	-26450	6329.0916	10.546132
1734	-31687	6328.9816	10.545949
1735	-30117	6328.8715	10.545766
1736	-30908	6328.7615	10.545582
1737	-31812	6328.6514	10.545399
1738	-20854	6328.5414	10.545216
1739	7099	6328.4314	10.545032
1740	40616	6328.3213	10.544849
1741	60744	6328.2113	10.544665
1742	58109	6328.1012	10.544482
1743	38659	6327.9912	10.544299
1744	13858	6327.8812	10.544115
1745	-9223	6327.7711	10.543932
1746	-26686	6327.6611	10.543749
1747	-35095	6327.5510	10.543565
1748	-37005	6327.4410	10.543382
1749	-42333	6327.3310	10.543199
1750	-53807	6327.2209	10.543015
1751	-56218	6327.1109	10.542832
1752	-33636	6327.0008	10.542649
1753	4971	6326.8908	10.542465
1754	32296	6326.7808	10.542282
1755	35205	6326.6707	10.542098
1756	25270	6326.5607	10.541915
1757	15611	6326.4506	10.541732
1758	6151	6326.3406	10.541548
1759	-1854	6326.2306	10.541365
1760	3001	6326.1205	10.541182
1761	22625	6326.0105	10.540998
1762	35929	6325.9005	10.540815
1763	21856	6325.7904	10.540632
1764	-12603	6325.6804	10.540448
1765	-41374	6325.5703	10.540265
1766	-49470	6325.4603	10.540082
1767	-42421	6325.3503	10.539898
1768	-33287	6325.2402	10.539715
1769	-32453	6325.1302	10.539531
1770	-43204	6325.0201	10.539348
1771	-55407	6324.9101	10.539165
1772	-50655	6324.8001	10.538981
1773	-25230	6324.6900	10.538798
1774	354	6324.5800	10.538615
1775	6870	6324.4699	10.538431
1776	1308	6324.3599	10.538248
1777	1758	6324.2499	10.538065
1778	8792	6324.1398	10.537881
1779	11117	6324.0298	10.537698
1780	10155	6323.9197	10.537515
1781	15735	6323.8097	10.537331
1782	22927	6323.6997	10.537148
1783	18040	6323.5896	10.536964
1784	5604	6323.4796	10.536781
1785	3667	6323.3695	10.536598
1786	11137	6323.2595	10.536414
1787	7040	6323.1495	10.536231
1788	-11728	6323.0394	10.536048
1789	-18906	6322.9294	10.535864
1790	3270	6322.8193	10.535681
1791	37717	6322.7093	10.535498
1792	57965	6322.5993	10.535314
1793	59993	6322.4892	10.535131
1794	53704	6322.3792	10.534947
1795	41738	6322.2692	10.534764
1796	25523	6322.1591	10.534581
1797	17563	6322.0491	10.534397
1798	26681	6321.9390	10.534214
1799	39626	6321.8290	10.534031
1800	35928	6321.7190	10.533847
1801	15498	6321.6089	10.533664
1802	-4542	6321.4989	10.533481
1803	-15578	6321.3888	10.533297
1804	-24371	6321.2788	10.533114
1805	-36426	6321.1688	10.532931
1806	-46245	6321.0587	10.532747
1807	-44767	6320.9487	10.532564
1808	-28348	6320.8386	10.532380
1809	-2170	6320.7286	10.532197
1810	19494	6320.6186	10.532014
1811	22034	6320.5085	10.531830
1812	6750	6320.3985	10.531647
1813	-7753	6320.2884	10.531464
1814	-7135	6320.1784	10.531280
1815	3844	6320.0684	10.531097
1816	14786	6319.9583	10.530914
1817	25556	6319.8483	10.530730
1818	36997	6319.7382	10.530547
1819	38532	6319.6282	10.530364
1820	22608	6319.5182	10.530180
1821	3011	6319.4081	10.529997
1822	-744	6319.2981	10.529813
1823	7123	6319.1881	10.529630
1824	4224	6319.0780	10.529447
1825	-16690	6318.9680	10.529263
1826	-38880	6318.8579	10.529080
1827	-46621	6318.7479	10.528897
1828	-40669	6318.6379	10.528713
1829	-26370	6318.5278	10.528530
1830	-4930	6318.4178	10.528347
1831	17625	6318.3077	10.528163
1832	29466	6318.1977	10.527980
1833	29302	6318.0877	10.527797
1834	30211	6317.9776	10.527613
1835	38368	6317.8676	10.527430
1836	39890	6317.7575	10.527246
1837	19359	6317.6475	10.527063
1838	-16867	6317.5375	10.526880
1839	-45555	6317.4274	10.526696
1840	-49557	6317.3174	10.526513
1841	-29567	6317.2073	10.526330
1842	38	6317.0973	10.526146
1843	19550	6316.9873	10.525963
1844	14597	6316.8772	10.525780
1845	-11502	6316.7672	10.525596
1846	-37818	6316.6571	10.525413
1847	-45258	6316.5471	10.525230
1848	-35339	6316.4371	10.525046
1849	-24853	6316.3270	10.524863
1850	-23572	6316.2170	10.524679
1851	-23372	6316.1069	10.524496
1852	-11327	6315.9969	10.524313
1853	10312	6315.8869	10.524129
1854	22481	6315.7768	10.523946
1855	10435	6315.6668	10.523763
1856	-16100	6315.5568	10.523579
1857	-30643	6315.4467	10.523396
1858	-19489	6315.3367	10.523213
1859	3770	6315.2266	10.523029
1860	17274	6315.1166	10.522846
1861	15374	6315.0066	10.522663
1862	6057	6314.8965	10.522479
1863	-6269	6314.7865	10.522296
1864	-20880	6314.6764	10.522112
1865	-29244	6314.5664	10.521929
1866	-21414	6314.4564	10.521746
1867	-4423	6314.3463	10.521562
1868	2564	6314.2363	10.521379
1869	-4502	6314.1262	10.521196
1870	-7393	6314.0162	10.521012
1871	8253	6313.9062	10.520829
1872	33574	6313.7961	10.520646
1873	51221	6313.6861	10.520462
1874	56973	6313.5760	10.520279
1875	56843	6313.4660	10.520095
1876	52959	6313.3560	10.519912
1877	43494	6313.2459	10.519729
1878	30059	6313.1359	10.519545
1879	15584	6313.0258	10.519362
1880	-360	6312.9158	10.519179
1881	-16730	6312.8058	10.518995
1882	-26843	6312.6957	10.518812
1883	-26034	6312.5857	10.518629
1884	-18689	6312.4756	10.518445
1885	-12301	6312.3656	10.518262
1886	-9729	6312.2556	10.518079
1887	-10787	6312.1455	10.517895
1888	-13455	6312.0355	10.517712
1889	-9950	6311.9255	10.517528
1890	7115	6311.8154	10.517345
1891	29094	6311.7054	10.517162
1892	35731	6311.5953	10.516978
1893	24337	6311.4853	10.516795
1894	18607	6311.3753	10.516612
1895	33398	6311.2652	10.516428
1896	46107	6311.1552	10.516245
1897	25609	6311.0451	10.516062
1898	-19929	6310.9351	10.515878
1899	-50250	6310.8251	10.515695
1900	-45189	6310.7150	10.515512
1901	-23201	6310.6050	10.515328
1902	-5334	6310.4949	10.515145
1903	11235	6310.3849	10.514961
1904	32466	6310.2749	10.514778
1905	44923	6310.1648	10.514595
1906	33980	6310.0548	10.514411
1907	10393	6309.9447	10.514228
1908	-900	6309.8347	10.514045
1909	8554	6309.7247	10.513861
1910	27036	6309.6146	10.513678
1911	43368	6309.5046	10.513495
1912	54897	6309.3945	10.513311
1913	57759	6309.2845	10.513128
1914	45912	6309.1745	10.512945
1915	22339	6309.0644	10.512761
1916	-1037	6308.9544	10.512578
1917	-17826	6308.8444	10.512394
1918	-31955	6308.7343	10.512211
1919	-45964	6308.6243	10.512028
1920	-54764	6308.5142	10.511844
1921	-55165	6308.4042	10.511661
1922	-52159	6308.2942	10.511478
1923	-49665	6308.1841	10.511294
1924	-42855	6308.0741	10.511111
1925	-27421	6307.9640	10.510928
1926	-10778	6307.8540	10.510744
1927	-5099	6307.7440	10.510561
1928	-11653	6307.6339	10.510378
1929	-20179	6307.5239	10.510194
1930	-22993	6307.4138	10.510011
1931	-21907	6307.3038	10.509827
1932	-20573	6307.1938	10.509644
1933	-17816	6307.0837	10.509461
1934	-11807	6306.9737	10.509277
1935	-4914	6306.8636	10.509094
1936	-277	6306.7536	10.508911
1937	2402	6306.6436	10.508727
1938	3889	6306.5335	10.508544
1939	1691	6306.4235	10.508361
1940	-6547	6306.3134	10.508177
1941	-18330	6306.2034	10.507994
1942	-28480	6306.0934	10.507811
1943	-33813	6305.9833	10.507627
1944	-32812	6305.8733	10.507444
1945	-24093	6305.7632	10.507260
1946	-9592	6305.6532	10.507077
1947	3351	6305.5432	10.506894
1948	7911	6305.4331	10.506710
1949	4104	6305.3231	10.506527
1950	-4284	6305.2131	10.506344
1951	-15796	6305.1030	10.506160
1952	-29481	6304.9930	10.505977
1953	-40919	6304.8829	10.505794
1954	-46804	6304.7729	10.505610
1955	-50235	6304.6629	10.505427
1956	-53754	6304.5528	10.505244
1957	-50467	6304.4428	10.505060
1958	-32349	6304.3327	10.504877
1959	-5726	6304.2227	10.504693
1960	13100	6304.1127	10.504510
1961	18262	6304.0026	10.504327
1962	18670	6303.8926	10.504143
1963	20865	6303.7825	10.503960
1964	21441	6303.6725	10.503777
1965	20239	6303.5625	10.503593
1966	25173	6303.4524	10.503410
1967	34928	6303.3424	10.503227
1968	31589	6303.2323	10.503043
1969	4138	6303.1223	10.502860
1970	-31785	6303.0123	10.502676
1971	-53230	6302.9022	10.502493
1972	-60631	6302.7922	10.502310
1973	-71035	6302.6821	10.502126
1974	-85460	6302.5721	10.501943
1975	-84302	6302.4621	10.501760
1976	-58554	6302.3520	10.501576
1977	-26690	6302.2420	10.501393
1978	-10613	6302.1320	10.501210
1979	-7465	6302.0219	10.501026
1980	2217	6301.9119	10.500843
1981	24423	6301.8018	10.500660
1982	42174	6301.6918	10.500476
1983	37567	6301.5818	10.500293
1984	16068	6301.4717	10.500109
1985	3407	6301.3617	10.499926
1986	17539	6301.2516	10.499743
1987	46827	6301.1416	10.499559
1988	61295	6301.0316	10.499376
1989	46410	6300.9215	10.499193
1990	18790	6300.8115	10.499009
1991	3953	6300.7014	10.498826
1992	6254	6300.5914	10.498643
1993	10196	6300.4814	10.498459
1994	5646	6300.3713	10.498276
1995	-1863	6300.2613	10.498093
1996	-5226	6300.1512	10.497909
1997	-6010	6300.0412	10.497726
1998	-6553	6299.9312	10.497542
1999	-3380	6299.8211	10.497359
2000	5026	6299.7111	10.497176
[truncated: 63,536 more rows]
