# Supplementary material for: Evolution of the metabolome in response to selection for increased immunity in populations of Drosophila melanogaster
Source: PLoS One. 2017 Nov 17;12(11):e0188089. doi: 10.1371/journal.pone.0188089 (PMC5693281; doi:10.1371/journal.pone.0188089)
Supplement: S2 File — (ZIP) [file pone.0188089.s019.zip › Block2/Ii/1/pdata/1/II1.txt]

1	-11549	6523.1606	10.869509
2	-11284	6523.0506	10.869325
3	-14376	6522.9405	10.869142
4	-15419	6522.8305	10.868959
5	-21351	6522.7205	10.868775
6	-34975	6522.6104	10.868592
7	-45203	6522.5004	10.868408
8	-42382	6522.3904	10.868225
9	-32196	6522.2803	10.868042
10	-24829	6522.1703	10.867858
11	-20204	6522.0602	10.867675
12	-14889	6521.9502	10.867492
13	-14675	6521.8402	10.867308
14	-25819	6521.7301	10.867125
15	-38248	6521.6201	10.866942
16	-32964	6521.5100	10.866758
17	-7541	6521.4000	10.866575
18	18312	6521.2900	10.866392
19	26471	6521.1799	10.866208
20	20066	6521.0699	10.866025
21	14395	6520.9598	10.865841
22	16086	6520.8498	10.865658
23	18598	6520.7398	10.865475
24	14307	6520.6297	10.865291
25	3411	6520.5197	10.865108
26	-9368	6520.4096	10.864925
27	-21459	6520.2996	10.864741
28	-32678	6520.1896	10.864558
29	-40299	6520.0795	10.864375
30	-37527	6519.9695	10.864191
31	-20162	6519.8594	10.864008
32	4642	6519.7494	10.863825
33	19716	6519.6394	10.863641
34	12247	6519.5293	10.863458
35	-12706	6519.4193	10.863274
36	-35777	6519.3092	10.863091
37	-41370	6519.1992	10.862908
38	-30888	6519.0892	10.862724
39	-17993	6518.9791	10.862541
40	-13200	6518.8691	10.862358
41	-14594	6518.7591	10.862174
42	-12372	6518.6490	10.861991
43	-611	6518.5390	10.861808
44	16145	6518.4289	10.861624
45	27758	6518.3189	10.861441
46	28918	6518.2089	10.861258
47	22880	6518.0988	10.861074
48	14701	6517.9888	10.860891
49	4306	6517.8787	10.860707
50	-10237	6517.7687	10.860524
51	-24674	6517.6587	10.860341
52	-29764	6517.5486	10.860157
53	-22463	6517.4386	10.859974
54	-11634	6517.3285	10.859791
55	-8710	6517.2185	10.859607
56	-14406	6517.1085	10.859424
57	-18584	6516.9984	10.859241
58	-13500	6516.8884	10.859057
59	-4018	6516.7783	10.858874
60	-2595	6516.6683	10.858690
61	-15035	6516.5583	10.858507
62	-33322	6516.4482	10.858324
63	-43506	6516.3382	10.858140
64	-39472	6516.2281	10.857957
65	-26776	6516.1181	10.857774
66	-13163	6516.0081	10.857590
67	543	6515.8980	10.857407
68	16803	6515.7880	10.857224
69	31683	6515.6779	10.857040
70	35370	6515.5679	10.856857
71	24001	6515.4579	10.856674
72	6229	6515.3478	10.856490
73	-5142	6515.2378	10.856307
74	-5638	6515.1278	10.856123
75	-1017	6515.0177	10.855940
76	834	6514.9077	10.855757
77	-2434	6514.7976	10.855573
78	-6034	6514.6876	10.855390
79	-2642	6514.5776	10.855207
80	8645	6514.4675	10.855023
81	17344	6514.3575	10.854840
82	10989	6514.2474	10.854657
83	-7797	6514.1374	10.854473
84	-20541	6514.0274	10.854290
85	-15161	6513.9173	10.854107
86	-2460	6513.8073	10.853923
87	-1576	6513.6972	10.853740
88	-14074	6513.5872	10.853556
89	-24356	6513.4772	10.853373
90	-23468	6513.3671	10.853190
91	-18632	6513.2571	10.853006
92	-17494	6513.1470	10.852823
93	-17041	6513.0370	10.852640
94	-14054	6512.9270	10.852456
95	-14192	6512.8169	10.852273
96	-21888	6512.7069	10.852090
97	-30478	6512.5968	10.851906
98	-31774	6512.4868	10.851723
99	-28225	6512.3768	10.851540
100	-26199	6512.2667	10.851356
101	-23528	6512.1567	10.851173
102	-13817	6512.0467	10.850989
103	1171	6511.9366	10.850806
104	12656	6511.8266	10.850623
105	14981	6511.7165	10.850439
106	7342	6511.6065	10.850256
107	-8936	6511.4965	10.850073
108	-26077	6511.3864	10.849889
109	-29542	6511.2764	10.849706
110	-13908	6511.1663	10.849523
111	5551	6511.0563	10.849339
112	9747	6510.9463	10.849156
113	475	6510.8362	10.848973
114	-5195	6510.7262	10.848789
115	-1730	6510.6161	10.848606
116	-191	6510.5061	10.848422
117	-6749	6510.3961	10.848239
118	-13348	6510.2860	10.848056
119	-13468	6510.1760	10.847872
120	-11575	6510.0659	10.847689
121	-10849	6509.9559	10.847506
122	-5237	6509.8459	10.847322
123	8273	6509.7358	10.847139
124	20373	6509.6258	10.846956
125	20908	6509.5157	10.846772
126	12181	6509.4057	10.846589
127	4583	6509.2957	10.846406
128	4823	6509.1856	10.846222
129	11720	6509.0756	10.846039
130	17182	6508.9655	10.845855
131	10794	6508.8555	10.845672
132	-7838	6508.7455	10.845489
133	-22242	6508.6354	10.845305
134	-16281	6508.5254	10.845122
135	2916	6508.4154	10.844939
136	14236	6508.3053	10.844755
137	13871	6508.1953	10.844572
138	17451	6508.0852	10.844389
139	28757	6507.9752	10.844205
140	30519	6507.8652	10.844022
141	15325	6507.7551	10.843838
142	1766	6507.6451	10.843655
143	5823	6507.5350	10.843472
144	18063	6507.4250	10.843288
145	25334	6507.3150	10.843105
146	32737	6507.2049	10.842922
147	43864	6507.0949	10.842738
148	41602	6506.9848	10.842555
149	15287	6506.8748	10.842372
150	-11322	6506.7648	10.842188
151	-9667	6506.6547	10.842005
152	9300	6506.5447	10.841822
153	12498	6506.4346	10.841638
154	-3736	6506.3246	10.841455
155	-14175	6506.2146	10.841271
156	-11214	6506.1045	10.841088
157	-13663	6505.9945	10.840905
158	-27705	6505.8844	10.840721
159	-35561	6505.7744	10.840538
160	-30642	6505.6644	10.840355
161	-30095	6505.5543	10.840171
162	-40720	6505.4443	10.839988
163	-43941	6505.3343	10.839805
164	-30485	6505.2242	10.839621
165	-21450	6505.1142	10.839438
166	-34798	6505.0041	10.839255
167	-54459	6504.8941	10.839071
168	-54743	6504.7841	10.838888
169	-37305	6504.6740	10.838704
170	-21977	6504.5640	10.838521
171	-15372	6504.4539	10.838338
172	-10481	6504.3439	10.838154
173	-7083	6504.2339	10.837971
174	-11555	6504.1238	10.837788
175	-21778	6504.0138	10.837604
176	-29351	6503.9037	10.837421
177	-33272	6503.7937	10.837238
178	-38257	6503.6837	10.837054
179	-43148	6503.5736	10.836871
180	-41857	6503.4636	10.836688
181	-32438	6503.3535	10.836504
182	-17729	6503.2435	10.836321
183	-2121	6503.1335	10.836137
184	7105	6503.0234	10.835954
185	3609	6502.9134	10.835771
186	-7611	6502.8033	10.835587
187	-13776	6502.6933	10.835404
188	-12912	6502.5833	10.835221
189	-15685	6502.4732	10.835037
190	-23460	6502.3632	10.834854
191	-22138	6502.2531	10.834671
192	-7644	6502.1431	10.834487
193	1371	6502.0331	10.834304
194	-8695	6501.9230	10.834121
195	-22989	6501.8130	10.833937
196	-21026	6501.7030	10.833754
197	-8692	6501.5929	10.833570
198	-7149	6501.4829	10.833387
199	-20894	6501.3728	10.833204
200	-37583	6501.2628	10.833020
201	-50806	6501.1528	10.832837
202	-62112	6501.0427	10.832654
203	-67145	6500.9327	10.832470
204	-60639	6500.8226	10.832287
205	-50792	6500.7126	10.832104
206	-49724	6500.6026	10.831920
207	-53872	6500.4925	10.831737
208	-51797	6500.3825	10.831554
209	-45770	6500.2724	10.831370
210	-46083	6500.1624	10.831187
211	-49245	6500.0524	10.831003
212	-43382	6499.9423	10.830820
213	-31997	6499.8323	10.830637
214	-29973	6499.7222	10.830453
215	-37141	6499.6122	10.830270
216	-38019	6499.5022	10.830087
217	-28523	6499.3921	10.829903
218	-21385	6499.2821	10.829720
219	-23313	6499.1720	10.829537
220	-27868	6499.0620	10.829353
221	-32917	6498.9520	10.829170
222	-42842	6498.8419	10.828987
223	-49788	6498.7319	10.828803
224	-36233	6498.6219	10.828620
225	-4154	6498.5118	10.828436
226	19417	6498.4018	10.828253
227	15385	6498.2917	10.828070
228	-6791	6498.1817	10.827886
229	-29227	6498.0717	10.827703
230	-46924	6497.9616	10.827520
231	-59012	6497.8516	10.827336
232	-58119	6497.7415	10.827153
233	-42438	6497.6315	10.826970
234	-24332	6497.5215	10.826786
235	-14861	6497.4114	10.826603
236	-11775	6497.3014	10.826419
237	-11513	6497.1913	10.826236
238	-17995	6497.0813	10.826053
239	-29293	6496.9713	10.825869
240	-31550	6496.8612	10.825686
241	-18970	6496.7512	10.825503
242	-5544	6496.6411	10.825319
243	-3856	6496.5311	10.825136
244	-6542	6496.4211	10.824953
245	-2836	6496.3110	10.824769
246	1150	6496.2010	10.824586
247	-4611	6496.0909	10.824403
248	-14170	6495.9809	10.824219
249	-17586	6495.8709	10.824036
250	-21511	6495.7608	10.823852
251	-37026	6495.6508	10.823669
252	-55376	6495.5407	10.823486
253	-57797	6495.4307	10.823302
254	-44430	6495.3207	10.823119
255	-31475	6495.2106	10.822936
256	-22522	6495.1006	10.822752
257	-6229	6494.9906	10.822569
258	15804	6494.8805	10.822386
259	22563	6494.7705	10.822202
260	3593	6494.6604	10.822019
261	-22997	6494.5504	10.821836
262	-33586	6494.4404	10.821652
263	-27222	6494.3303	10.821469
264	-20205	6494.2203	10.821285
265	-22637	6494.1102	10.821102
266	-31434	6494.0002	10.820919
267	-40054	6493.8902	10.820735
268	-44373	6493.7801	10.820552
269	-41571	6493.6701	10.820369
270	-31661	6493.5600	10.820185
271	-20308	6493.4500	10.820002
272	-15091	6493.3400	10.819819
273	-18440	6493.2299	10.819635
274	-26298	6493.1199	10.819452
275	-32661	6493.0098	10.819269
276	-33853	6492.8998	10.819085
277	-29980	6492.7898	10.818902
278	-24325	6492.6797	10.818718
279	-20814	6492.5697	10.818535
280	-21283	6492.4596	10.818352
281	-25683	6492.3496	10.818168
282	-33863	6492.2396	10.817985
283	-44590	6492.1295	10.817802
284	-52725	6492.0195	10.817618
285	-51110	6491.9095	10.817435
286	-38236	6491.7994	10.817252
287	-22739	6491.6894	10.817068
288	-16544	6491.5793	10.816885
289	-21828	6491.4693	10.816702
290	-27457	6491.3593	10.816518
291	-22314	6491.2492	10.816335
292	-10920	6491.1392	10.816151
293	-9235	6491.0291	10.815968
294	-22824	6490.9191	10.815785
295	-37364	6490.8091	10.815601
296	-37594	6490.6990	10.815418
297	-28233	6490.5890	10.815235
298	-24555	6490.4789	10.815051
299	-26692	6490.3689	10.814868
300	-19076	6490.2589	10.814685
301	3109	6490.1488	10.814501
302	22954	6490.0388	10.814318
303	24268	6489.9287	10.814135
304	12125	6489.8187	10.813951
305	1618	6489.7087	10.813768
306	-3120	6489.5986	10.813584
307	-7090	6489.4886	10.813401
308	-9522	6489.3785	10.813218
309	-4447	6489.2685	10.813034
310	6355	6489.1585	10.812851
311	12277	6489.0484	10.812668
312	6098	6488.9384	10.812484
313	-10046	6488.8283	10.812301
314	-30388	6488.7183	10.812118
315	-50838	6488.6083	10.811934
316	-68074	6488.4982	10.811751
317	-77284	6488.3882	10.811567
318	-71415	6488.2782	10.811384
319	-44269	6488.1681	10.811201
320	-424	6488.0581	10.811017
321	38174	6487.9480	10.810834
322	46844	6487.8380	10.810651
323	25484	6487.7280	10.810467
324	1564	6487.6179	10.810284
325	-1862	6487.5079	10.810101
326	8294	6487.3978	10.809917
327	10592	6487.2878	10.809734
328	-413	6487.1778	10.809551
329	-12589	6487.0677	10.809367
330	-17658	6486.9577	10.809184
331	-18637	6486.8476	10.809000
332	-19254	6486.7376	10.808817
333	-20200	6486.6276	10.808634
334	-24518	6486.5175	10.808450
335	-33998	6486.4075	10.808267
336	-41585	6486.2974	10.808084
337	-39400	6486.1874	10.807900
338	-32591	6486.0774	10.807717
339	-32730	6485.9673	10.807534
340	-39298	6485.8573	10.807350
341	-41376	6485.7472	10.807167
342	-36227	6485.6372	10.806984
343	-31161	6485.5272	10.806800
344	-27272	6485.4171	10.806617
345	-18034	6485.3071	10.806433
346	-6100	6485.1971	10.806250
347	-4028	6485.0870	10.806067
348	-13490	6484.9770	10.805883
349	-20419	6484.8669	10.805700
350	-17023	6484.7569	10.805517
351	-11513	6484.6469	10.805333
352	-7768	6484.5368	10.805150
353	5704	6484.4268	10.804967
354	32549	6484.3167	10.804783
355	50955	6484.2067	10.804600
356	38639	6484.0967	10.804417
357	5396	6483.9866	10.804233
358	-18906	6483.8766	10.804050
359	-22677	6483.7665	10.803866
360	-19220	6483.6565	10.803683
361	-18297	6483.5465	10.803500
362	-13008	6483.4364	10.803316
363	1051	6483.3264	10.803133
364	12885	6483.2163	10.802950
365	12255	6483.1063	10.802766
366	5690	6482.9963	10.802583
367	5608	6482.8862	10.802400
368	12362	6482.7762	10.802216
369	17828	6482.6661	10.802033
370	20244	6482.5561	10.801850
371	23614	6482.4461	10.801666
372	25531	6482.3360	10.801483
373	18197	6482.2260	10.801299
374	3073	6482.1159	10.801116
375	-6346	6482.0059	10.800933
376	-1196	6481.8959	10.800749
377	11422	6481.7858	10.800566
378	19725	6481.6758	10.800383
379	22405	6481.5658	10.800199
380	23666	6481.4557	10.800016
381	19259	6481.3457	10.799833
382	968	6481.2356	10.799649
383	-25041	6481.1256	10.799466
384	-38702	6481.0156	10.799283
385	-30703	6480.9055	10.799099
386	-15069	6480.7955	10.798916
387	-8820	6480.6854	10.798732
388	-9679	6480.5754	10.798549
389	-5899	6480.4654	10.798366
390	384	6480.3553	10.798182
391	-3750	6480.2453	10.797999
392	-18530	6480.1352	10.797816
393	-28525	6480.0252	10.797632
394	-25630	6479.9152	10.797449
395	-19401	6479.8051	10.797266
396	-18617	6479.6951	10.797082
397	-16604	6479.5850	10.796899
398	-4258	6479.4750	10.796715
399	13160	6479.3650	10.796532
400	23280	6479.2549	10.796349
401	23350	6479.1449	10.796165
402	18808	6479.0348	10.795982
403	10780	6478.9248	10.795799
404	-3371	6478.8148	10.795615
405	-19854	6478.7047	10.795432
406	-30331	6478.5947	10.795249
407	-33691	6478.4847	10.795065
408	-35323	6478.3746	10.794882
409	-33525	6478.2646	10.794699
410	-18012	6478.1545	10.794515
411	12156	6478.0445	10.794332
412	37672	6477.9345	10.794148
413	36180	6477.8244	10.793965
414	9232	6477.7144	10.793782
415	-15866	6477.6043	10.793598
416	-14368	6477.4943	10.793415
417	9567	6477.3843	10.793232
418	28913	6477.2742	10.793048
419	24762	6477.1642	10.792865
420	6229	6477.0541	10.792682
421	-2653	6476.9441	10.792498
422	8623	6476.8341	10.792315
423	27134	6476.7240	10.792132
424	33637	6476.6140	10.791948
425	23211	6476.5039	10.791765
426	6962	6476.3939	10.791581
427	-2020	6476.2839	10.791398
428	-1071	6476.1738	10.791215
429	1228	6476.0638	10.791031
430	-5832	6475.9537	10.790848
431	-23479	6475.8437	10.790665
432	-40072	6475.7337	10.790481
433	-42192	6475.6236	10.790298
434	-30101	6475.5136	10.790115
435	-18221	6475.4035	10.789931
436	-18151	6475.2935	10.789748
437	-25517	6475.1835	10.789565
438	-27357	6475.0734	10.789381
439	-18934	6474.9634	10.789198
440	-8084	6474.8534	10.789014
441	-4383	6474.7433	10.788831
442	-8795	6474.6333	10.788648
443	-14271	6474.5232	10.788464
444	-13286	6474.4132	10.788281
445	-4219	6474.3032	10.788098
446	7522	6474.1931	10.787914
447	14152	6474.0831	10.787731
448	12365	6473.9730	10.787548
449	5664	6473.8630	10.787364
450	-48	6473.7530	10.787181
451	-1447	6473.6429	10.786998
452	1950	6473.5329	10.786814
453	9164	6473.4228	10.786631
454	16965	6473.3128	10.786447
455	20195	6473.2028	10.786264
456	16564	6473.0927	10.786081
457	10259	6472.9827	10.785897
458	7666	6472.8726	10.785714
459	9707	6472.7626	10.785531
460	10785	6472.6526	10.785347
461	5193	6472.5425	10.785164
462	-7639	6472.4325	10.784981
463	-23694	6472.3224	10.784797
464	-37166	6472.2124	10.784614
465	-42255	6472.1024	10.784431
466	-35634	6471.9923	10.784247
467	-19902	6471.8823	10.784064
468	-3517	6471.7723	10.783880
469	5415	6471.6622	10.783697
470	5988	6471.5522	10.783514
471	4096	6471.4421	10.783330
472	5278	6471.3321	10.783147
473	9960	6471.2221	10.782964
474	16340	6471.1120	10.782780
475	24477	6471.0020	10.782597
476	33990	6470.8919	10.782414
477	39770	6470.7819	10.782230
478	35485	6470.6719	10.782047
479	21883	6470.5618	10.781863
480	6565	6470.4518	10.781680
481	-5588	6470.3417	10.781497
482	-16140	6470.2317	10.781313
483	-25422	6470.1217	10.781130
484	-28922	6470.0116	10.780947
485	-26869	6469.9016	10.780763
486	-30165	6469.7915	10.780580
487	-47495	6469.6815	10.780397
488	-70206	6469.5715	10.780213
489	-79583	6469.4614	10.780030
490	-67663	6469.3514	10.779847
491	-42132	6469.2413	10.779663
492	-12792	6469.1313	10.779480
493	15203	6469.0213	10.779296
494	34091	6468.9112	10.779113
495	33294	6468.8012	10.778930
496	13515	6468.6911	10.778746
497	-8111	6468.5811	10.778563
498	-15065	6468.4711	10.778380
499	-8783	6468.3610	10.778196
500	-3208	6468.2510	10.778013
501	-7262	6468.1410	10.777830
502	-18192	6468.0309	10.777646
503	-27073	6467.9209	10.777463
504	-24586	6467.8108	10.777280
505	-6401	6467.7008	10.777096
506	19565	6467.5908	10.776913
507	34794	6467.4807	10.776729
508	27865	6467.3707	10.776546
509	9589	6467.2606	10.776363
510	2506	6467.1506	10.776179
511	14395	6467.0406	10.775996
512	29256	6466.9305	10.775813
513	26834	6466.8205	10.775629
514	4872	6466.7104	10.775446
515	-22094	6466.6004	10.775263
516	-41292	6466.4904	10.775079
517	-52188	6466.3803	10.774896
518	-59147	6466.2703	10.774713
519	-60924	6466.1602	10.774529
520	-52949	6466.0502	10.774346
521	-37550	6465.9402	10.774162
522	-24879	6465.8301	10.773979
523	-21309	6465.7201	10.773796
524	-21803	6465.6100	10.773612
525	-17658	6465.5000	10.773429
526	-8070	6465.3900	10.773246
527	791	6465.2799	10.773062
528	4993	6465.1699	10.772879
529	5233	6465.0599	10.772696
530	1990	6464.9498	10.772512
531	-5240	6464.8398	10.772329
532	-14410	6464.7297	10.772146
533	-22348	6464.6197	10.771962
534	-29228	6464.5097	10.771779
535	-36543	6464.3996	10.771595
536	-42411	6464.2896	10.771412
537	-44871	6464.1795	10.771229
538	-46892	6464.0695	10.771045
539	-49853	6463.9595	10.770862
540	-45490	6463.8494	10.770679
541	-26198	6463.7394	10.770495
542	-2087	6463.6293	10.770312
543	6998	6463.5193	10.770129
544	-656	6463.4093	10.769945
545	-3967	6463.2992	10.769762
546	11159	6463.1892	10.769579
547	31910	6463.0791	10.769395
548	38683	6462.9691	10.769212
549	32382	6462.8591	10.769028
550	27525	6462.7490	10.768845
551	27078	6462.6390	10.768662
552	20590	6462.5289	10.768478
553	4405	6462.4189	10.768295
554	-11428	6462.3089	10.768112
555	-18432	6462.1988	10.767928
556	-21070	6462.0888	10.767745
557	-29067	6461.9787	10.767562
558	-44279	6461.8687	10.767378
559	-57832	6461.7587	10.767195
560	-57952	6461.6486	10.767012
561	-41180	6461.5386	10.766828
562	-17309	6461.4286	10.766645
563	-122	6461.3185	10.766461
564	8033	6461.2085	10.766278
565	16463	6461.0984	10.766095
566	28772	6460.9884	10.765911
567	34556	6460.8784	10.765728
568	24984	6460.7683	10.765545
569	7707	6460.6583	10.765361
570	-3495	6460.5482	10.765178
571	-7424	6460.4382	10.764995
572	-13240	6460.3282	10.764811
573	-24744	6460.2181	10.764628
574	-38134	6460.1081	10.764444
575	-51626	6459.9980	10.764261
576	-65416	6459.8880	10.764078
577	-73975	6459.7780	10.763894
578	-70182	6459.6679	10.763711
579	-57365	6459.5579	10.763528
580	-47242	6459.4478	10.763344
581	-45619	6459.3378	10.763161
582	-49006	6459.2278	10.762978
583	-54604	6459.1177	10.762794
584	-63153	6459.0077	10.762611
585	-70826	6458.8976	10.762428
586	-68883	6458.7876	10.762244
587	-55449	6458.6776	10.762061
588	-40691	6458.5675	10.761877
589	-36673	6458.4575	10.761694
590	-45976	6458.3475	10.761511
591	-61006	6458.2374	10.761327
592	-70466	6458.1274	10.761144
593	-67410	6458.0173	10.760961
594	-55241	6457.9073	10.760777
595	-44111	6457.7973	10.760594
596	-38100	6457.6872	10.760411
597	-30976	6457.5772	10.760227
598	-19809	6457.4671	10.760044
599	-14495	6457.3571	10.759861
600	-23320	6457.2471	10.759677
601	-36158	6457.1370	10.759494
602	-36198	6457.0270	10.759310
603	-24671	6456.9169	10.759127
604	-18586	6456.8069	10.758944
605	-25170	6456.6969	10.758760
606	-34379	6456.5868	10.758577
607	-37757	6456.4768	10.758394
608	-38485	6456.3667	10.758210
609	-39150	6456.2567	10.758027
610	-35669	6456.1467	10.757844
611	-29655	6456.0366	10.757660
612	-32008	6455.9266	10.757477
613	-45039	6455.8165	10.757294
614	-53222	6455.7065	10.757110
615	-42507	6455.5965	10.756927
616	-20321	6455.4864	10.756743
617	-6139	6455.3764	10.756560
618	-8026	6455.2663	10.756377
619	-17197	6455.1563	10.756193
620	-21529	6455.0463	10.756010
621	-16808	6454.9362	10.755827
622	-7130	6454.8262	10.755643
623	687	6454.7162	10.755460
624	4356	6454.6061	10.755277
625	8676	6454.4961	10.755093
626	17178	6454.3860	10.754910
627	22871	6454.2760	10.754727
628	15866	6454.1660	10.754543
629	356	6454.0559	10.754360
630	-6815	6453.9459	10.754176
631	2453	6453.8358	10.753993
632	18078	6453.7258	10.753810
633	27936	6453.6158	10.753626
634	32490	6453.5057	10.753443
635	37291	6453.3957	10.753260
636	41347	6453.2856	10.753076
637	41101	6453.1756	10.752893
638	38204	6453.0656	10.752710
639	35593	6452.9555	10.752526
640	31916	6452.8455	10.752343
641	25714	6452.7354	10.752160
642	18836	6452.6254	10.751976
643	11470	6452.5154	10.751793
644	1760	6452.4053	10.751609
645	-5587	6452.2953	10.751426
646	-947	6452.1852	10.751243
647	13753	6452.0752	10.751059
648	21366	6451.9652	10.750876
649	10628	6451.8551	10.750693
650	-9437	6451.7451	10.750509
651	-25050	6451.6351	10.750326
652	-36282	6451.5250	10.750143
653	-48732	6451.4150	10.749959
654	-57708	6451.3049	10.749776
655	-55588	6451.1949	10.749592
656	-47330	6451.0849	10.749409
657	-43132	6450.9748	10.749226
658	-40850	6450.8648	10.749042
659	-31140	6450.7547	10.748859
660	-16460	6450.6447	10.748676
661	-8867	6450.5347	10.748492
662	-9398	6450.4246	10.748309
663	-4717	6450.3146	10.748126
664	13549	6450.2045	10.747942
665	38002	6450.0945	10.747759
666	55776	6449.9845	10.747576
667	59415	6449.8744	10.747392
668	47275	6449.7644	10.747209
669	24958	6449.6543	10.747025
670	8340	6449.5443	10.746842
671	13150	6449.4343	10.746659
672	36318	6449.3242	10.746475
673	56175	6449.2142	10.746292
674	55711	6449.1041	10.746109
675	38894	6448.9941	10.745925
676	20570	6448.8841	10.745742
677	7781	6448.7740	10.745559
678	-3234	6448.6640	10.745375
679	-16336	6448.5539	10.745192
680	-28164	6448.4439	10.745009
681	-31656	6448.3339	10.744825
682	-24460	6448.2238	10.744642
683	-12173	6448.1138	10.744458
684	-1042	6448.0038	10.744275
685	11789	6447.8937	10.744092
686	34471	6447.7837	10.743908
687	63893	6447.6736	10.743725
688	80658	6447.5636	10.743542
689	68749	6447.4536	10.743358
690	35934	6447.3435	10.743175
691	6397	6447.2335	10.742992
692	-4287	6447.1234	10.742808
693	-29	6447.0134	10.742625
694	5619	6446.9034	10.742442
695	1459	6446.7933	10.742258
696	-15580	6446.6833	10.742075
697	-36942	6446.5732	10.741891
698	-46812	6446.4632	10.741708
699	-38968	6446.3532	10.741525
700	-26440	6446.2431	10.741341
701	-24778	6446.1331	10.741158
702	-29991	6446.0230	10.740975
703	-26262	6445.9130	10.740791
704	-13056	6445.8030	10.740608
705	-8071	6445.6929	10.740425
706	-20561	6445.5829	10.740241
707	-37479	6445.4728	10.740058
708	-43231	6445.3628	10.739875
709	-40719	6445.2528	10.739691
710	-43271	6445.1427	10.739508
711	-53682	6445.0327	10.739324
712	-60782	6444.9227	10.739141
713	-53417	6444.8126	10.738958
714	-31819	6444.7026	10.738774
715	-6813	6444.5925	10.738591
716	9639	6444.4825	10.738408
717	15108	6444.3725	10.738224
718	17819	6444.2624	10.738041
719	24199	6444.1524	10.737858
720	28803	6444.0423	10.737674
721	23158	6443.9323	10.737491
722	10238	6443.8223	10.737308
723	-101	6443.7122	10.737124
724	-6577	6443.6022	10.736941
725	-13896	6443.4921	10.736757
726	-16761	6443.3821	10.736574
727	-3844	6443.2721	10.736391
728	19691	6443.1620	10.736207
729	31930	6443.0520	10.736024
730	23757	6442.9419	10.735841
731	11624	6442.8319	10.735657
732	10886	6442.7219	10.735474
733	12863	6442.6118	10.735291
734	2351	6442.5018	10.735107
735	-16276	6442.3917	10.734924
736	-27651	6442.2817	10.734740
737	-29492	6442.1717	10.734557
738	-29563	6442.0616	10.734374
739	-25921	6441.9516	10.734190
740	-10254	6441.8415	10.734007
741	11740	6441.7315	10.733824
742	22312	6441.6215	10.733640
743	14827	6441.5114	10.733457
744	-1085	6441.4014	10.733274
745	-17447	6441.2914	10.733090
746	-33271	6441.1813	10.732907
747	-40354	6441.0713	10.732724
748	-25248	6440.9612	10.732540
749	5118	6440.8512	10.732357
750	18518	6440.7412	10.732173
751	-5896	6440.6311	10.731990
752	-47311	6440.5211	10.731807
753	-66017	6440.4110	10.731623
754	-49474	6440.3010	10.731440
755	-19821	6440.1910	10.731257
756	-595	6440.0809	10.731073
757	4868	6439.9709	10.730890
758	931	6439.8608	10.730707
759	-14043	6439.7508	10.730523
760	-38442	6439.6408	10.730340
761	-58163	6439.5307	10.730157
762	-60819	6439.4207	10.729973
763	-52792	6439.3106	10.729790
764	-49340	6439.2006	10.729606
765	-51548	6439.0906	10.729423
766	-46211	6438.9805	10.729240
767	-27436	6438.8705	10.729056
768	-4329	6438.7604	10.728873
769	15365	6438.6504	10.728690
770	35037	6438.5404	10.728506
771	55688	6438.4303	10.728323
772	64959	6438.3203	10.728140
773	50924	6438.2103	10.727956
774	19744	6438.1002	10.727773
775	-11099	6437.9902	10.727590
776	-31745	6437.8801	10.727406
777	-42182	6437.7701	10.727223
778	-41769	6437.6601	10.727039
779	-30050	6437.5500	10.726856
780	-15695	6437.4400	10.726673
781	-11057	6437.3299	10.726489
782	-16661	6437.2199	10.726306
783	-21493	6437.1099	10.726123
784	-18648	6436.9998	10.725939
785	-10482	6436.8898	10.725756
786	370	6436.7797	10.725573
787	12401	6436.6697	10.725389
788	18424	6436.5597	10.725206
789	12112	6436.4496	10.725023
790	1971	6436.3396	10.724839
791	2165	6436.2295	10.724656
792	7569	6436.1195	10.724472
793	-1200	6436.0095	10.724289
794	-21878	6435.8994	10.724106
795	-24667	6435.7894	10.723922
796	2662	6435.6793	10.723739
797	27762	6435.5693	10.723556
798	16885	6435.4593	10.723372
799	-12675	6435.3492	10.723189
800	-15606	6435.2392	10.723006
801	13983	6435.1291	10.722822
802	33942	6435.0191	10.722639
803	16459	6434.9091	10.722456
804	-15175	6434.7990	10.722272
805	-26786	6434.6890	10.722089
806	-21531	6434.5790	10.721905
807	-24359	6434.4689	10.721722
808	-37683	6434.3589	10.721539
809	-42447	6434.2488	10.721355
810	-36911	6434.1388	10.721172
811	-44620	6434.0288	10.720989
812	-76675	6433.9187	10.720805
813	-108104	6433.8087	10.720622
814	-106622	6433.6986	10.720439
815	-73596	6433.5886	10.720255
816	-40887	6433.4786	10.720072
817	-30872	6433.3685	10.719888
818	-34395	6433.2585	10.719705
819	-31174	6433.1484	10.719522
820	-19006	6433.0384	10.719338
821	-12502	6432.9284	10.719155
822	-18499	6432.8183	10.718972
823	-25331	6432.7083	10.718788
824	-18959	6432.5982	10.718605
825	-903	6432.4882	10.718422
826	15465	6432.3782	10.718238
827	21811	6432.2681	10.718055
828	22122	6432.1581	10.717872
829	24982	6432.0480	10.717688
830	33400	6431.9380	10.717505
831	42522	6431.8280	10.717321
832	45330	6431.7179	10.717138
833	40158	6431.6079	10.716955
834	31595	6431.4979	10.716771
835	21835	6431.3878	10.716588
836	4208	6431.2778	10.716405
837	-27229	6431.1677	10.716221
838	-62237	6431.0577	10.716038
839	-79444	6430.9477	10.715855
840	-71275	6430.8376	10.715671
841	-53134	6430.7276	10.715488
842	-40395	6430.6175	10.715305
843	-27759	6430.5075	10.715121
844	-4308	6430.3975	10.714938
845	20260	6430.2874	10.714754
846	23159	6430.1774	10.714571
847	843	6430.0673	10.714388
848	-24154	6429.9573	10.714204
849	-32478	6429.8473	10.714021
850	-29377	6429.7372	10.713838
851	-31102	6429.6272	10.713654
852	-42988	6429.5171	10.713471
853	-59294	6429.4071	10.713288
854	-74257	6429.2971	10.713104
855	-83221	6429.1870	10.712921
856	-80065	6429.0770	10.712738
857	-64200	6428.9669	10.712554
858	-46752	6428.8569	10.712371
859	-41020	6428.7469	10.712187
860	-47974	6428.6368	10.712004
861	-57020	6428.5268	10.711821
862	-59156	6428.4167	10.711637
863	-53951	6428.3067	10.711454
864	-45529	6428.1967	10.711271
865	-37268	6428.0866	10.711087
866	-29903	6427.9766	10.710904
867	-20979	6427.8666	10.710721
868	-7534	6427.7565	10.710537
869	7263	6427.6465	10.710354
870	12217	6427.5364	10.710171
871	-2225	6427.4264	10.709987
872	-32435	6427.3164	10.709804
873	-62597	6427.2063	10.709620
874	-76817	6427.0963	10.709437
875	-68674	6426.9862	10.709254
876	-41862	6426.8762	10.709070
877	-6788	6426.7662	10.708887
878	23055	6426.6561	10.708704
879	36210	6426.5461	10.708520
880	29483	6426.4360	10.708337
881	10331	6426.3260	10.708154
882	-8539	6426.2160	10.707970
883	-19467	6426.1059	10.707787
884	-25481	6425.9959	10.707604
885	-33530	6425.8858	10.707420
886	-42031	6425.7758	10.707237
887	-40345	6425.6658	10.707053
888	-24101	6425.5557	10.706870
889	-4981	6425.4457	10.706687
890	2082	6425.3356	10.706503
891	-3337	6425.2256	10.706320
892	-11850	6425.1156	10.706137
893	-22280	6425.0055	10.705953
894	-40428	6424.8955	10.705770
895	-60174	6424.7855	10.705587
896	-63865	6424.6754	10.705403
897	-48571	6424.5654	10.705220
898	-35646	6424.4553	10.705037
899	-42038	6424.3453	10.704853
900	-54931	6424.2353	10.704670
901	-49872	6424.1252	10.704486
902	-24067	6424.0152	10.704303
903	5455	6423.9051	10.704120
904	29143	6423.7951	10.703936
905	49592	6423.6851	10.703753
906	61400	6423.5750	10.703570
907	49821	6423.4650	10.703386
908	16562	6423.3549	10.703203
909	-11349	6423.2449	10.703020
910	-10232	6423.1349	10.702836
911	13478	6423.0248	10.702653
912	34281	6422.9148	10.702469
913	35883	6422.8047	10.702286
914	19430	6422.6947	10.702103
915	-6696	6422.5847	10.701919
916	-32459	6422.4746	10.701736
917	-46276	6422.3646	10.701553
918	-42298	6422.2545	10.701369
919	-28585	6422.1445	10.701186
920	-20560	6422.0345	10.701003
921	-25247	6421.9244	10.700819
922	-35842	6421.8144	10.700636
923	-40578	6421.7043	10.700453
924	-33661	6421.5943	10.700269
925	-20255	6421.4843	10.700086
926	-13961	6421.3742	10.699902
927	-24970	6421.2642	10.699719
928	-46566	6421.1542	10.699536
929	-59221	6421.0441	10.699352
930	-54157	6420.9341	10.699169
931	-46077	6420.8240	10.698986
932	-53363	6420.7140	10.698802
933	-71836	6420.6040	10.698619
934	-81020	6420.4939	10.698436
935	-72989	6420.3839	10.698252
936	-59138	6420.2738	10.698069
937	-47380	6420.1638	10.697886
938	-30270	6420.0538	10.697702
939	-3905	6419.9437	10.697519
940	16053	6419.8337	10.697335
941	11122	6419.7236	10.697152
942	-14616	6419.6136	10.696969
943	-39014	6419.5036	10.696785
944	-48589	6419.3935	10.696602
945	-49506	6419.2835	10.696419
946	-53076	6419.1734	10.696235
947	-60847	6419.0634	10.696052
948	-65662	6418.9534	10.695869
949	-60134	6418.8433	10.695685
950	-42820	6418.7333	10.695502
951	-21895	6418.6232	10.695319
952	-12435	6418.5132	10.695135
953	-22956	6418.4032	10.694952
954	-44007	6418.2931	10.694768
955	-57284	6418.1831	10.694585
956	-57217	6418.0731	10.694402
957	-55561	6417.9630	10.694218
958	-61979	6417.8530	10.694035
959	-68813	6417.7429	10.693852
960	-61533	6417.6329	10.693668
961	-38937	6417.5229	10.693485
962	-15735	6417.4128	10.693302
963	-6805	6417.3028	10.693118
964	-13459	6417.1927	10.692935
965	-23725	6417.0827	10.692752
966	-22671	6416.9727	10.692568
967	-4312	6416.8626	10.692385
968	23105	6416.7526	10.692201
969	44559	6416.6425	10.692018
970	53004	6416.5325	10.691835
971	54666	6416.4225	10.691651
972	57843	6416.3124	10.691468
973	60147	6416.2024	10.691285
974	50966	6416.0923	10.691101
975	24838	6415.9823	10.690918
976	-11569	6415.8723	10.690735
977	-45208	6415.7622	10.690551
978	-66880	6415.6522	10.690368
979	-76394	6415.5421	10.690185
980	-79455	6415.4321	10.690001
981	-79554	6415.3221	10.689818
982	-74027	6415.2120	10.689634
983	-60582	6415.1020	10.689451
984	-45632	6414.9919	10.689268
985	-39986	6414.8819	10.689084
986	-46196	6414.7719	10.688901
987	-57194	6414.6618	10.688718
988	-67664	6414.5518	10.688534
989	-76869	6414.4418	10.688351
990	-78301	6414.3317	10.688168
991	-60918	6414.2217	10.687984
992	-29382	6414.1116	10.687801
993	-9198	6414.0016	10.687617
994	-16560	6413.8916	10.687434
995	-32593	6413.7815	10.687251
996	-25969	6413.6715	10.687067
997	3943	6413.5614	10.686884
998	26830	6413.4514	10.686701
999	23982	6413.3414	10.686517
1000	10127	6413.2313	10.686334
1001	7590	6413.1213	10.686151
1002	17747	6413.0112	10.685967
1003	27932	6412.9012	10.685784
1004	31263	6412.7912	10.685601
1005	27531	6412.6811	10.685417
1006	16060	6412.5711	10.685234
1007	438	6412.4610	10.685050
1008	-7805	6412.3510	10.684867
1009	-1972	6412.2410	10.684684
1010	8891	6412.1309	10.684500
1011	11066	6412.0209	10.684317
1012	2397	6411.9108	10.684134
1013	-10019	6411.8008	10.683950
1014	-20399	6411.6908	10.683767
1015	-24200	6411.5807	10.683584
1016	-17144	6411.4707	10.683400
1017	-5510	6411.3607	10.683217
1018	-7471	6411.2506	10.683034
1019	-29351	6411.1406	10.682850
1020	-48671	6411.0305	10.682667
1021	-38715	6410.9205	10.682483
1022	-5448	6410.8105	10.682300
1023	19402	6410.7004	10.682117
1024	20515	6410.5904	10.681933
1025	13370	6410.4803	10.681750
1026	13633	6410.3703	10.681567
1027	14083	6410.2603	10.681383
1028	2486	6410.1502	10.681200
1029	-14688	6410.0402	10.681017
1030	-20630	6409.9301	10.680833
1031	-9888	6409.8201	10.680650
1032	10603	6409.7101	10.680467
1033	33617	6409.6000	10.680283
1034	52562	6409.4900	10.680100
1035	57731	6409.3799	10.679916
1036	45602	6409.2699	10.679733
1037	28075	6409.1599	10.679550
1038	19033	6409.0498	10.679366
1039	13281	6408.9398	10.679183
1040	-7116	6408.8297	10.679000
1041	-43224	6408.7197	10.678816
1042	-69443	6408.6097	10.678633
1043	-61243	6408.4996	10.678450
1044	-24952	6408.3896	10.678266
1045	9094	6408.2795	10.678083
1046	19676	6408.1695	10.677900
1047	12524	6408.0595	10.677716
1048	5439	6407.9494	10.677533
1049	4761	6407.8394	10.677349
1050	2912	6407.7294	10.677166
1051	-4618	6407.6193	10.676983
1052	-9132	6407.5093	10.676799
1053	120	6407.3992	10.676616
1054	19093	6407.2892	10.676433
1055	30267	6407.1792	10.676249
1056	22132	6407.0691	10.676066
1057	3038	6406.9591	10.675883
1058	-7690	6406.8490	10.675699
1059	-1026	6406.7390	10.675516
1060	12798	6406.6290	10.675333
1061	17458	6406.5189	10.675149
1062	9781	6406.4089	10.674966
1063	1600	6406.2988	10.674782
1064	2438	6406.1888	10.674599
1065	7006	6406.0788	10.674416
1066	5366	6405.9687	10.674232
1067	-539	6405.8587	10.674049
1068	-2356	6405.7486	10.673866
1069	-5440	6405.6386	10.673682
1070	-26402	6405.5286	10.673499
1071	-63187	6405.4185	10.673316
1072	-84117	6405.3085	10.673132
1073	-63321	6405.1984	10.672949
1074	-17488	6405.0884	10.672765
1075	12320	6404.9784	10.672582
1076	11716	6404.8683	10.672399
1077	5068	6404.7583	10.672215
1078	15169	6404.6482	10.672032
1079	32506	6404.5382	10.671849
1080	34266	6404.4282	10.671665
1081	17442	6404.3181	10.671482
1082	-210	6404.2081	10.671299
1083	-2772	6404.0981	10.671115
1084	11138	6403.9880	10.670932
1085	30947	6403.8780	10.670749
1086	40455	6403.7679	10.670565
1087	28308	6403.6579	10.670382
1088	236	6403.5479	10.670198
1089	-24965	6403.4378	10.670015
1090	-37247	6403.3278	10.669832
1091	-44349	6403.2177	10.669648
1092	-53170	6403.1077	10.669465
1093	-54498	6402.9977	10.669282
1094	-37728	6402.8876	10.669098
1095	-10513	6402.7776	10.668915
1096	10483	6402.6675	10.668732
1097	21193	6402.5575	10.668548
1098	28237	6402.4475	10.668365
1099	31466	6402.3374	10.668182
1100	24300	6402.2274	10.667998
1101	8825	6402.1173	10.667815
1102	-4172	6402.0073	10.667631
1103	-9180	6401.8973	10.667448
1104	-7572	6401.7872	10.667265
1105	1663	6401.6772	10.667081
1106	18465	6401.5671	10.666898
1107	31671	6401.4571	10.666715
1108	29305	6401.3471	10.666531
1109	18988	6401.2370	10.666348
1110	20934	6401.1270	10.666165
1111	38184	6401.0170	10.665981
1112	50831	6400.9069	10.665798
1113	44260	6400.7969	10.665615
1114	26196	6400.6868	10.665431
1115	9447	6400.5768	10.665248
1116	-5106	6400.4668	10.665064
1117	-18795	6400.3567	10.664881
1118	-24546	6400.2467	10.664698
1119	-19071	6400.1366	10.664514
1120	-13319	6400.0266	10.664331
1121	-16867	6399.9166	10.664148
1122	-21626	6399.8065	10.663964
1123	-15420	6399.6965	10.663781
1124	-4279	6399.5864	10.663598
1125	-5602	6399.4764	10.663414
1126	-22523	6399.3664	10.663231
1127	-39080	6399.2563	10.663048
1128	-40523	6399.1463	10.662864
1129	-27953	6399.0362	10.662681
1130	-13430	6398.9262	10.662497
1131	-9789	6398.8162	10.662314
1132	-24131	6398.7061	10.662131
1133	-51160	6398.5961	10.661947
1134	-71420	6398.4860	10.661764
1135	-64198	6398.3760	10.661581
1136	-26417	6398.2660	10.661397
1137	22741	6398.1559	10.661214
1138	55294	6398.0459	10.661031
1139	52650	6397.9358	10.660847
1140	17642	6397.8258	10.660664
1141	-25614	6397.7158	10.660481
1142	-48957	6397.6057	10.660297
1143	-44312	6397.4957	10.660114
1144	-27981	6397.3857	10.659930
1145	-17854	6397.2756	10.659747
1146	-14322	6397.1656	10.659564
1147	-9900	6397.0555	10.659380
1148	-6682	6396.9455	10.659197
1149	-10928	6396.8355	10.659014
1150	-17698	6396.7254	10.658830
1151	-17334	6396.6154	10.658647
1152	-14138	6396.5053	10.658464
1153	-21734	6396.3953	10.658280
1154	-39323	6396.2853	10.658097
1155	-49460	6396.1752	10.657913
1156	-43549	6396.0652	10.657730
1157	-33831	6395.9551	10.657547
1158	-33023	6395.8451	10.657363
1159	-35783	6395.7351	10.657180
1160	-30413	6395.6250	10.656997
1161	-18357	6395.5150	10.656813
1162	-10787	6395.4049	10.656630
1163	-12673	6395.2949	10.656447
1164	-20927	6395.1849	10.656263
1165	-33659	6395.0748	10.656080
1166	-50561	6394.9648	10.655897
1167	-65868	6394.8547	10.655713
1168	-70153	6394.7447	10.655530
1169	-60118	6394.6347	10.655346
1170	-41487	6394.5246	10.655163
1171	-22963	6394.4146	10.654980
1172	-11721	6394.3046	10.654796
1173	-12083	6394.1945	10.654613
1174	-21368	6394.0845	10.654430
1175	-27441	6393.9744	10.654246
1176	-18333	6393.8644	10.654063
1177	2220	6393.7544	10.653880
1178	14319	6393.6443	10.653696
1179	2471	6393.5343	10.653513
1180	-25302	6393.4242	10.653330
1181	-44559	6393.3142	10.653146
1182	-41681	6393.2042	10.652963
1183	-28637	6393.0941	10.652779
1184	-26106	6392.9841	10.652596
1185	-36339	6392.8740	10.652413
1186	-42371	6392.7640	10.652229
1187	-35010	6392.6540	10.652046
1188	-28398	6392.5439	10.651863
1189	-39470	6392.4339	10.651679
1190	-60077	6392.3238	10.651496
1191	-64009	6392.2138	10.651313
1192	-40988	6392.1038	10.651129
1193	-9959	6391.9937	10.650946
1194	5368	6391.8837	10.650763
1195	2553	6391.7736	10.650579
1196	-4914	6391.6636	10.650396
1197	-9246	6391.5536	10.650212
1198	-13659	6391.4435	10.650029
1199	-20192	6391.3335	10.649846
1200	-23672	6391.2234	10.649662
1201	-20536	6391.1134	10.649479
1202	-17142	6391.0034	10.649296
1203	-24001	6390.8933	10.649112
1204	-42031	6390.7833	10.648929
1205	-57812	6390.6733	10.648746
1206	-56208	6390.5632	10.648562
1207	-38062	6390.4532	10.648379
1208	-20308	6390.3431	10.648196
1209	-15036	6390.2331	10.648012
1210	-14757	6390.1231	10.647829
1211	-6648	6390.0130	10.647645
1212	4074	6389.9030	10.647462
1213	-920	6389.7929	10.647279
1214	-24718	6389.6829	10.647095
1215	-47451	6389.5729	10.646912
1216	-52624	6389.4628	10.646729
1217	-46438	6389.3528	10.646545
1218	-41037	6389.2427	10.646362
1219	-32682	6389.1327	10.646179
1220	-13120	6389.0227	10.645995
1221	6265	6388.9126	10.645812
1222	2765	6388.8026	10.645629
1223	-24564	6388.6925	10.645445
1224	-48343	6388.5825	10.645262
1225	-45592	6388.4725	10.645078
1226	-23480	6388.3624	10.644895
1227	-4363	6388.2524	10.644712
1228	3248	6388.1423	10.644528
1229	6943	6388.0323	10.644345
1230	11092	6387.9223	10.644162
1231	10593	6387.8122	10.643978
1232	4833	6387.7022	10.643795
1233	4372	6387.5922	10.643612
1234	16082	6387.4821	10.643428
1235	29554	6387.3721	10.643245
1236	28596	6387.2620	10.643061
1237	13226	6387.1520	10.642878
1238	-1106	6387.0420	10.642695
1239	-6968	6386.9319	10.642511
1240	-14674	6386.8219	10.642328
1241	-32164	6386.7118	10.642145
1242	-47921	6386.6018	10.641961
1243	-47532	6386.4918	10.641778
1244	-38747	6386.3817	10.641595
1245	-41623	6386.2717	10.641411
1246	-56154	6386.1616	10.641228
1247	-60357	6386.0516	10.641045
1248	-44836	6385.9416	10.640861
1249	-28685	6385.8315	10.640678
1250	-30389	6385.7215	10.640494
1251	-40678	6385.6114	10.640311
1252	-39625	6385.5014	10.640128
1253	-26638	6385.3914	10.639944
1254	-15121	6385.2813	10.639761
1255	-7639	6385.1713	10.639578
1256	2984	6385.0612	10.639394
1257	13915	6384.9512	10.639211
1258	15468	6384.8412	10.639028
1259	12289	6384.7311	10.638844
1260	19701	6384.6211	10.638661
1261	36741	6384.5110	10.638478
1262	44024	6384.4010	10.638294
1263	34709	6384.2910	10.638111
1264	27523	6384.1809	10.637927
1265	38233	6384.0709	10.637744
1266	54745	6383.9609	10.637561
1267	53897	6383.8508	10.637377
1268	30631	6383.7408	10.637194
1269	-2536	6383.6307	10.637011
1270	-33636	6383.5207	10.636827
1271	-53872	6383.4107	10.636644
1272	-52248	6383.3006	10.636461
1273	-27038	6383.1906	10.636277
1274	590	6383.0805	10.636094
1275	3438	6382.9705	10.635911
1276	-18582	6382.8605	10.635727
1277	-37629	6382.7504	10.635544
1278	-35130	6382.6404	10.635360
1279	-25102	6382.5303	10.635177
1280	-30449	6382.4203	10.634994
1281	-47313	6382.3103	10.634810
1282	-49145	6382.2002	10.634627
1283	-25095	6382.0902	10.634444
1284	501	6381.9801	10.634260
1285	-4538	6381.8701	10.634077
1286	-39764	6381.7601	10.633894
1287	-69407	6381.6500	10.633710
1288	-62010	6381.5400	10.633527
1289	-25887	6381.4299	10.633344
1290	357	6381.3199	10.633160
1291	-10194	6381.2099	10.632977
1292	-46199	6381.0998	10.632793
1293	-73183	6380.9898	10.632610
1294	-69060	6380.8798	10.632427
1295	-41603	6380.7697	10.632243
1296	-15033	6380.6597	10.632060
1297	-5615	6380.5496	10.631877
1298	-11807	6380.4396	10.631693
1299	-23775	6380.3296	10.631510
1300	-35763	6380.2195	10.631327
1301	-46029	6380.1095	10.631143
1302	-49772	6379.9994	10.630960
1303	-41339	6379.8894	10.630777
1304	-25083	6379.7794	10.630593
1305	-15073	6379.6693	10.630410
1306	-17795	6379.5593	10.630226
1307	-21855	6379.4492	10.630043
1308	-13468	6379.3392	10.629860
1309	2463	6379.2292	10.629676
1310	7154	6379.1191	10.629493
1311	-7768	6379.0091	10.629310
1312	-30889	6378.8990	10.629126
1313	-46015	6378.7890	10.628943
1314	-47166	6378.6790	10.628760
1315	-38266	6378.5689	10.628576
1316	-27947	6378.4589	10.628393
1317	-26119	6378.3488	10.628210
1318	-35578	6378.2388	10.628026
1319	-44573	6378.1288	10.627843
1320	-37659	6378.0187	10.627659
1321	-15984	6377.9087	10.627476
1322	4636	6377.7986	10.627293
1323	17836	6377.6886	10.627109
1324	33292	6377.5786	10.626926
1325	52415	6377.4685	10.626743
1326	55018	6377.3585	10.626559
1327	25386	6377.2485	10.626376
1328	-19831	6377.1384	10.626193
1329	-47105	6377.0284	10.626009
1330	-43558	6376.9183	10.625826
1331	-24117	6376.8083	10.625642
1332	-6819	6376.6983	10.625459
1333	2364	6376.5882	10.625276
1334	2971	6376.4782	10.625092
1335	-3963	6376.3681	10.624909
1336	-11778	6376.2581	10.624726
1337	-14345	6376.1481	10.624542
1338	-17502	6376.0380	10.624359
1339	-30203	6375.9280	10.624176
1340	-44099	6375.8179	10.623992
1341	-39741	6375.7079	10.623809
1342	-17518	6375.5979	10.623626
1343	-3473	6375.4878	10.623442
1344	-14488	6375.3778	10.623259
1345	-34590	6375.2677	10.623075
1346	-39758	6375.1577	10.622892
1347	-31672	6375.0477	10.622709
1348	-28230	6374.9376	10.622525
1349	-30533	6374.8276	10.622342
1350	-22276	6374.7175	10.622159
1351	-707	6374.6075	10.621975
1352	13802	6374.4975	10.621792
1353	5629	6374.3874	10.621609
1354	-15180	6374.2774	10.621425
1355	-29434	6374.1674	10.621242
1356	-34039	6374.0573	10.621059
1357	-39210	6373.9473	10.620875
1358	-48347	6373.8372	10.620692
1359	-53417	6373.7272	10.620508
1360	-48109	6373.6172	10.620325
1361	-35334	6373.5071	10.620142
1362	-21557	6373.3971	10.619958
1363	-11080	6373.2870	10.619775
1364	-5843	6373.1770	10.619592
1365	-3708	6373.0670	10.619408
1366	3035	6372.9569	10.619225
1367	19608	6372.8469	10.619042
1368	37828	6372.7368	10.618858
1369	41754	6372.6268	10.618675
1370	28051	6372.5168	10.618492
1371	12812	6372.4067	10.618308
1372	12099	6372.2967	10.618125
1373	22432	6372.1866	10.617941
1374	28534	6372.0766	10.617758
1375	24972	6371.9666	10.617575
1376	19196	6371.8565	10.617391
1377	15153	6371.7465	10.617208
1378	6622	6371.6364	10.617025
1379	-8944	6371.5264	10.616841
1380	-19687	6371.4164	10.616658
1381	-10710	6371.3063	10.616475
1382	16991	6371.1963	10.616291
1383	44975	6371.0862	10.616108
1384	54635	6370.9762	10.615925
1385	43535	6370.8662	10.615741
1386	25441	6370.7561	10.615558
1387	16195	6370.6461	10.615374
1388	19642	6370.5361	10.615191
1389	27036	6370.4260	10.615008
1390	29070	6370.3160	10.614824
1391	24907	6370.2059	10.614641
1392	18178	6370.0959	10.614458
1393	10222	6369.9859	10.614274
1394	2683	6369.8758	10.614091
1395	637	6369.7658	10.613908
1396	4052	6369.6557	10.613724
1397	1148	6369.5457	10.613541
1398	-17093	6369.4357	10.613358
1399	-38501	6369.3256	10.613174
1400	-41619	6369.2156	10.612991
1401	-27078	6369.1055	10.612807
1402	-19305	6368.9955	10.612624
1403	-31377	6368.8855	10.612441
1404	-46933	6368.7754	10.612257
1405	-48095	6368.6654	10.612074
1406	-43551	6368.5553	10.611891
1407	-51795	6368.4453	10.611707
1408	-69908	6368.3353	10.611524
1409	-79265	6368.2252	10.611341
1410	-74083	6368.1152	10.611157
1411	-63964	6368.0051	10.610974
1412	-53445	6367.8951	10.610790
1413	-39578	6367.7851	10.610607
1414	-26682	6367.6750	10.610424
1415	-22333	6367.5650	10.610240
1416	-19595	6367.4550	10.610057
1417	-5284	6367.3449	10.609874
1418	13030	6367.2349	10.609690
1419	12724	6367.1248	10.609507
1420	-5818	6367.0148	10.609324
1421	-12615	6366.9048	10.609140
1422	8449	6366.7947	10.608957
1423	33558	6366.6847	10.608774
1424	34374	6366.5746	10.608590
1425	19431	6366.4646	10.608407
1426	16782	6366.3546	10.608223
1427	29324	6366.2445	10.608040
1428	34642	6366.1345	10.607857
1429	24252	6366.0244	10.607673
1430	16055	6365.9144	10.607490
1431	23669	6365.8044	10.607307
1432	35101	6365.6943	10.607123
1433	31772	6365.5843	10.606940
1434	14539	6365.4742	10.606757
1435	-544	6365.3642	10.606573
1436	-5177	6365.2542	10.606390
1437	-7492	6365.1441	10.606207
1438	-18957	6365.0341	10.606023
1439	-38628	6364.9240	10.605840
1440	-53308	6364.8140	10.605656
1441	-53286	6364.7040	10.605473
1442	-44202	6364.5939	10.605290
1443	-37451	6364.4839	10.605106
1444	-31211	6364.3738	10.604923
1445	-13446	6364.2638	10.604740
1446	12670	6364.1538	10.604556
1447	22664	6364.0437	10.604373
1448	3245	6363.9337	10.604190
1449	-22175	6363.8237	10.604006
1450	-20080	6363.7136	10.603823
1451	7520	6363.6036	10.603640
1452	25488	6363.4935	10.603456
1453	12537	6363.3835	10.603273
1454	-15411	6363.2735	10.603089
1455	-31704	6363.1634	10.602906
1456	-28112	6363.0534	10.602723
1457	-11282	6362.9433	10.602539
1458	9747	6362.8333	10.602356
1459	22175	6362.7233	10.602173
1460	13706	6362.6132	10.601989
1461	-8893	6362.5032	10.601806
1462	-21156	6362.3931	10.601623
1463	-14682	6362.2831	10.601439
1464	-13436	6362.1731	10.601256
1465	-38799	6362.0630	10.601073
1466	-73665	6361.9530	10.600889
1467	-84841	6361.8429	10.600706
1468	-70744	6361.7329	10.600522
1469	-59175	6361.6229	10.600339
1470	-61662	6361.5128	10.600156
1471	-59928	6361.4028	10.599972
1472	-42203	6361.2927	10.599789
1473	-24576	6361.1827	10.599606
1474	-23640	6361.0727	10.599422
1475	-30931	6360.9626	10.599239
1476	-31024	6360.8526	10.599056
1477	-27149	6360.7426	10.598872
1478	-30113	6360.6325	10.598689
1479	-35035	6360.5225	10.598506
1480	-29181	6360.4124	10.598322
1481	-14342	6360.3024	10.598139
1482	-1809	6360.1924	10.597955
1483	8600	6360.0823	10.597772
1484	23459	6359.9723	10.597589
1485	32537	6359.8622	10.597405
1486	14659	6359.7522	10.597222
1487	-27596	6359.6422	10.597039
1488	-59354	6359.5321	10.596855
1489	-51792	6359.4221	10.596672
1490	-16814	6359.3120	10.596489
1491	8017	6359.2020	10.596305
1492	854	6359.0920	10.596122
1493	-28441	6358.9819	10.595938
1494	-56817	6358.8719	10.595755
1495	-70427	6358.7618	10.595572
1496	-70116	6358.6518	10.595388
1497	-64461	6358.5418	10.595205
1498	-60180	6358.4317	10.595022
1499	-55919	6358.3217	10.594838
1500	-45103	6358.2116	10.594655
1501	-26071	6358.1016	10.594472
1502	-6091	6357.9916	10.594288
1503	8038	6357.8815	10.594105
1504	19904	6357.7715	10.593922
1505	38400	6357.6614	10.593738
1506	63547	6357.5514	10.593555
1507	82830	6357.4414	10.593371
1508	83721	6357.3313	10.593188
1509	67133	6357.2213	10.593005
1510	45969	6357.1113	10.592821
1511	31053	6357.0012	10.592638
1512	21506	6356.8912	10.592455
1513	11186	6356.7811	10.592271
1514	1706	6356.6711	10.592088
1515	1862	6356.5611	10.591905
1516	12063	6356.4510	10.591721
1517	17773	6356.3410	10.591538
1518	6193	6356.2309	10.591355
1519	-16179	6356.1209	10.591171
1520	-32597	6356.0109	10.590988
1521	-38919	6355.9008	10.590804
1522	-45362	6355.7908	10.590621
1523	-57002	6355.6807	10.590438
1524	-66636	6355.5707	10.590254
1525	-68805	6355.4607	10.590071
1526	-66228	6355.3506	10.589888
1527	-57941	6355.2406	10.589704
1528	-36982	6355.1305	10.589521
1529	-8844	6355.0205	10.589338
1530	2936	6354.9105	10.589154
1531	-16378	6354.8004	10.588971
1532	-50107	6354.6904	10.588788
1533	-68376	6354.5803	10.588604
1534	-61539	6354.4703	10.588421
1535	-42537	6354.3603	10.588237
1536	-24016	6354.2502	10.588054
1537	-8933	6354.1402	10.587871
1538	1063	6354.0302	10.587687
1539	4464	6353.9201	10.587504
1540	5450	6353.8101	10.587321
1541	6445	6353.7000	10.587137
1542	-1904	6353.5900	10.586954
1543	-27407	6353.4800	10.586771
1544	-55069	6353.3699	10.586587
1545	-58032	6353.2599	10.586404
1546	-32293	6353.1498	10.586221
1547	-2650	6353.0398	10.586037
1548	10833	6352.9298	10.585854
1549	14618	6352.8197	10.585670
1550	22059	6352.7097	10.585487
1551	29533	6352.5996	10.585304
1552	25996	6352.4896	10.585120
1553	14543	6352.3796	10.584937
1554	8808	6352.2695	10.584754
1555	12923	6352.1595	10.584570
1556	17706	6352.0494	10.584387
1557	14782	6351.9394	10.584204
1558	4720	6351.8294	10.584020
1559	-8058	6351.7193	10.583837
1560	-20628	6351.6093	10.583654
1561	-30853	6351.4992	10.583470
1562	-36084	6351.3892	10.583287
1563	-34706	6351.2792	10.583103
1564	-28882	6351.1691	10.582920
1565	-25837	6351.0591	10.582737
1566	-32716	6350.9490	10.582553
1567	-45616	6350.8390	10.582370
1568	-48221	6350.7290	10.582187
1569	-30785	6350.6189	10.582003
1570	-8000	6350.5089	10.581820
1571	-4912	6350.3989	10.581637
1572	-23884	6350.2888	10.581453
1573	-39981	6350.1788	10.581270
1574	-34220	6350.0687	10.581086
1575	-17074	6349.9587	10.580903
1576	-9793	6349.8487	10.580720
1577	-15066	6349.7386	10.580536
1578	-19016	6349.6286	10.580353
1579	-14450	6349.5185	10.580170
1580	-9086	6349.4085	10.579986
1581	-14211	6349.2985	10.579803
1582	-34394	6349.1884	10.579620
1583	-64453	6349.0784	10.579436
1584	-88446	6348.9683	10.579253
1585	-86964	6348.8583	10.579070
1586	-55480	6348.7483	10.578886
1587	-13158	6348.6382	10.578703
1588	14062	6348.5282	10.578519
1589	16504	6348.4181	10.578336
1590	2213	6348.3081	10.578153
1591	-16972	6348.1981	10.577969
1592	-31529	6348.0880	10.577786
1593	-33243	6347.9780	10.577603
1594	-21548	6347.8679	10.577419
1595	-9703	6347.7579	10.577236
1596	-13305	6347.6479	10.577053
1597	-31199	6347.5378	10.576869
1598	-45961	6347.4278	10.576686
1599	-44752	6347.3178	10.576503
1600	-33100	6347.2077	10.576319
1601	-26208	6347.0977	10.576136
1602	-30874	6346.9876	10.575952
1603	-38013	6346.8776	10.575769
1604	-33086	6346.7676	10.575586
1605	-15193	6346.6575	10.575402
1606	-2986	6346.5475	10.575219
1607	-13746	6346.4374	10.575036
1608	-37605	6346.3274	10.574852
1609	-45717	6346.2174	10.574669
1610	-27760	6346.1073	10.574486
1611	-5666	6345.9973	10.574302
1612	-842	6345.8872	10.574119
1613	-4221	6345.7772	10.573936
1614	4996	6345.6672	10.573752
1615	24286	6345.5571	10.573569
1616	33029	6345.4471	10.573385
1617	25597	6345.3370	10.573202
1618	16575	6345.2270	10.573019
1619	14581	6345.1170	10.572835
1620	12046	6345.0069	10.572652
1621	2972	6344.8969	10.572469
1622	-8007	6344.7868	10.572285
1623	-17859	6344.6768	10.572102
1624	-29258	6344.5668	10.571919
1625	-38348	6344.4567	10.571735
1626	-35297	6344.3467	10.571552
1627	-22606	6344.2366	10.571369
1628	-16969	6344.1266	10.571185
1629	-25856	6344.0166	10.571002
1630	-36908	6343.9065	10.570818
1631	-37867	6343.7965	10.570635
1632	-32448	6343.6865	10.570452
1633	-27845	6343.5764	10.570268
1634	-20899	6343.4664	10.570085
1635	-7751	6343.3563	10.569902
1636	5256	6343.2463	10.569718
1637	12444	6343.1363	10.569535
1638	19654	6343.0262	10.569352
1639	30852	6342.9162	10.569168
1640	35312	6342.8061	10.568985
1641	20730	6342.6961	10.568802
1642	-4574	6342.5861	10.568618
1643	-20046	6342.4760	10.568435
1644	-20034	6342.3660	10.568251
1645	-16915	6342.2559	10.568068
1646	-16952	6342.1459	10.567885
1647	-8866	6342.0359	10.567701
1648	17101	6341.9258	10.567518
1649	49663	6341.8158	10.567335
1650	65789	6341.7057	10.567151
1651	56135	6341.5957	10.566968
1652	33949	6341.4857	10.566785
1653	18550	6341.3756	10.566601
1654	15446	6341.2656	10.566418
1655	16234	6341.1555	10.566235
1656	15020	6341.0455	10.566051
1657	17313	6340.9355	10.565868
1658	28951	6340.8254	10.565684
1659	42351	6340.7154	10.565501
1660	42326	6340.6054	10.565318
1661	24488	6340.4953	10.565134
1662	25	6340.3853	10.564951
1663	-18473	6340.2752	10.564768
1664	-28563	6340.1652	10.564584
1665	-34036	6340.0552	10.564401
1666	-37256	6339.9451	10.564218
1667	-38772	6339.8351	10.564034
1668	-39158	6339.7250	10.563851
1669	-38366	6339.6150	10.563667
1670	-36838	6339.5050	10.563484
1671	-36940	6339.3949	10.563301
1672	-37988	6339.2849	10.563117
1673	-31999	6339.1748	10.562934
1674	-13075	6339.0648	10.562751
1675	10299	6338.9548	10.562567
1676	23445	6338.8447	10.562384
1677	26095	6338.7347	10.562201
1678	31572	6338.6246	10.562017
1679	43127	6338.5146	10.561834
1680	46604	6338.4046	10.561651
1681	33469	6338.2945	10.561467
1682	16208	6338.1845	10.561284
1683	10050	6338.0744	10.561100
1684	11844	6337.9644	10.560917
1685	9937	6337.8544	10.560734
1686	5126	6337.7443	10.560550
1687	7020	6337.6343	10.560367
1688	15511	6337.5242	10.560184
1689	20048	6337.4142	10.560000
1690	15189	6337.3042	10.559817
1691	6227	6337.1941	10.559634
1692	1051	6337.0841	10.559450
1693	4020	6336.9741	10.559267
1694	14403	6336.8640	10.559084
1695	24894	6336.7540	10.558900
1696	27992	6336.6439	10.558717
1697	29347	6336.5339	10.558533
1698	43426	6336.4239	10.558350
1699	66446	6336.3138	10.558167
1700	68846	6336.2038	10.557983
1701	33141	6336.0937	10.557800
1702	-12331	6335.9837	10.557617
1703	-22388	6335.8737	10.557433
1704	6455	6335.7636	10.557250
1705	32709	6335.6536	10.557067
1706	27334	6335.5435	10.556883
1707	7772	6335.4335	10.556700
1708	4734	6335.3235	10.556517
1709	18803	6335.2134	10.556333
1710	27712	6335.1034	10.556150
1711	21558	6334.9933	10.555966
1712	11172	6334.8833	10.555783
1713	7875	6334.7733	10.555600
1714	10617	6334.6632	10.555416
1715	11184	6334.5532	10.555233
1716	1777	6334.4431	10.555050
1717	-20130	6334.3331	10.554866
1718	-46243	6334.2231	10.554683
1719	-59796	6334.1130	10.554500
1720	-50741	6334.0030	10.554316
1721	-25426	6333.8930	10.554133
1722	4091	6333.7829	10.553950
1723	33523	6333.6729	10.553766
1724	60795	6333.5628	10.553583
1725	75046	6333.4528	10.553399
1726	65838	6333.3428	10.553216
1727	42002	6333.2327	10.553033
1728	27322	6333.1227	10.552849
1729	34136	6333.0126	10.552666
1730	51506	6332.9026	10.552483
1731	62777	6332.7926	10.552299
1732	64146	6332.6825	10.552116
1733	59775	6332.5725	10.551933
1734	48694	6332.4624	10.551749
1735	27902	6332.3524	10.551566
1736	4569	6332.2424	10.551383
1737	-6446	6332.1323	10.551199
1738	594	6332.0223	10.551016
1739	15138	6331.9122	10.550832
1740	22799	6331.8022	10.550649
1741	19905	6331.6922	10.550466
1742	12538	6331.5821	10.550282
1743	5863	6331.4721	10.550099
1744	-53	6331.3620	10.549916
1745	-5215	6331.2520	10.549732
1746	-5937	6331.1420	10.549549
1747	1638	6331.0319	10.549366
1748	15867	6330.9219	10.549182
1749	29007	6330.8118	10.548999
1750	33040	6330.7018	10.548815
1751	27219	6330.5918	10.548632
1752	19719	6330.4817	10.548449
1753	19156	6330.3717	10.548265
1754	23732	6330.2617	10.548082
1755	22807	6330.1516	10.547899
1756	11777	6330.0416	10.547715
1757	-10	6329.9315	10.547532
1758	-2430	6329.8215	10.547349
1759	-1219	6329.7115	10.547165
1760	-11010	6329.6014	10.546982
1761	-31553	6329.4914	10.546799
1762	-42011	6329.3813	10.546615
1763	-24483	6329.2713	10.546432
1764	14119	6329.1613	10.546248
1765	49635	6329.0512	10.546065
1766	64633	6328.9412	10.545882
1767	59385	6328.8311	10.545698
1768	44771	6328.7211	10.545515
1769	32060	6328.6111	10.545332
1770	26848	6328.5010	10.545148
1771	26037	6328.3910	10.544965
1772	21543	6328.2809	10.544782
1773	11051	6328.1709	10.544598
1774	2137	6328.0609	10.544415
1775	1309	6327.9508	10.544232
1776	3939	6327.8408	10.544048
1777	2613	6327.7307	10.543865
1778	1393	6327.6207	10.543681
1779	11241	6327.5107	10.543498
1780	31820	6327.4006	10.543315
1781	48560	6327.2906	10.543131
1782	50759	6327.1806	10.542948
1783	43414	6327.0705	10.542765
1784	36311	6326.9605	10.542581
1785	29659	6326.8504	10.542398
1786	18660	6326.7404	10.542215
1787	7180	6326.6304	10.542031
1788	6069	6326.5203	10.541848
1789	16780	6326.4103	10.541665
1790	25770	6326.3002	10.541481
1791	21009	6326.1902	10.541298
1792	8436	6326.0802	10.541114
1793	3334	6325.9701	10.540931
1794	7444	6325.8601	10.540748
1795	6722	6325.7500	10.540564
1796	-3908	6325.6400	10.540381
1797	-6542	6325.5300	10.540198
1798	16145	6325.4199	10.540014
1799	51406	6325.3099	10.539831
1800	68358	6325.1998	10.539648
1801	57951	6325.0898	10.539464
1802	41867	6324.9798	10.539281
1803	38314	6324.8697	10.539098
1804	40074	6324.7597	10.538914
1805	36500	6324.6496	10.538731
1806	36137	6324.5396	10.538547
1807	48816	6324.4296	10.538364
1808	61066	6324.3195	10.538181
1809	52968	6324.2095	10.537997
1810	30555	6324.0994	10.537814
1811	16997	6323.9894	10.537631
1812	16126	6323.8794	10.537447
1813	10499	6323.7693	10.537264
1814	-3808	6323.6593	10.537081
1815	-7468	6323.5493	10.536897
1816	9558	6323.4392	10.536714
1817	29779	6323.3292	10.536531
1818	35182	6323.2191	10.536347
1819	32984	6323.1091	10.536164
1820	39161	6322.9991	10.535980
1821	51617	6322.8890	10.535797
1822	56749	6322.7790	10.535614
1823	52188	6322.6689	10.535430
1824	46587	6322.5589	10.535247
1825	43876	6322.4489	10.535064
1826	42406	6322.3388	10.534880
1827	43959	6322.2288	10.534697
1828	49396	6322.1187	10.534514
1829	50260	6322.0087	10.534330
1830	39444	6321.8987	10.534147
1831	27393	6321.7886	10.533963
1832	32457	6321.6786	10.533780
1833	54486	6321.5685	10.533597
1834	71478	6321.4585	10.533413
1835	65256	6321.3485	10.533230
1836	39784	6321.2384	10.533047
1837	11172	6321.1284	10.532863
1838	-10016	6321.0183	10.532680
1839	-21797	6320.9083	10.532497
1840	-25160	6320.7983	10.532313
1841	-23140	6320.6882	10.532130
1842	-21532	6320.5782	10.531947
1843	-24097	6320.4682	10.531763
1844	-27268	6320.3581	10.531580
1845	-22976	6320.2481	10.531396
1846	-7787	6320.1380	10.531213
1847	11623	6320.0280	10.531030
1848	23741	6319.9180	10.530846
1849	24768	6319.8079	10.530663
1850	24435	6319.6979	10.530480
1851	34682	6319.5878	10.530296
1852	52801	6319.4778	10.530113
1853	62699	6319.3678	10.529930
1854	54740	6319.2577	10.529746
1855	35807	6319.1477	10.529563
1856	15804	6319.0376	10.529380
1857	-4953	6318.9276	10.529196
1858	-26401	6318.8176	10.529013
1859	-38090	6318.7075	10.528829
1860	-32266	6318.5975	10.528646
1861	-19999	6318.4874	10.528463
1862	-16805	6318.3774	10.528279
1863	-16643	6318.2674	10.528096
1864	-1178	6318.1573	10.527913
1865	24648	6318.0473	10.527729
1866	30720	6317.9372	10.527546
1867	4858	6317.8272	10.527363
1868	-24095	6317.7172	10.527179
1869	-23257	6317.6071	10.526996
1870	418	6317.4971	10.526813
1871	13998	6317.3870	10.526629
1872	5811	6317.2770	10.526446
1873	-4670	6317.1670	10.526262
1874	-826	6317.0569	10.526079
1875	10715	6316.9469	10.525896
1876	17480	6316.8369	10.525712
1877	19286	6316.7268	10.525529
1878	21456	6316.6168	10.525346
1879	25066	6316.5067	10.525162
1880	31853	6316.3967	10.524979
1881	45397	6316.2867	10.524796
1882	59345	6316.1766	10.524612
1883	58197	6316.0666	10.524429
1884	40179	6315.9565	10.524246
1885	25873	6315.8465	10.524062
1886	30415	6315.7365	10.523879
1887	39305	6315.6264	10.523695
1888	29911	6315.5164	10.523512
1889	8702	6315.4063	10.523329
1890	5395	6315.2963	10.523145
1891	31178	6315.1863	10.522962
1892	62922	6315.0762	10.522779
1893	72439	6314.9662	10.522595
1894	54780	6314.8561	10.522412
1895	23149	6314.7461	10.522229
1896	-7712	6314.6361	10.522045
1897	-25900	6314.5260	10.521862
1898	-24774	6314.4160	10.521679
1899	-10669	6314.3059	10.521495
1900	1936	6314.1959	10.521312
1901	9227	6314.0859	10.521128
1902	20376	6313.9758	10.520945
1903	35549	6313.8658	10.520762
1904	37745	6313.7558	10.520578
1905	17869	6313.6457	10.520395
1906	-6721	6313.5357	10.520212
1907	-13807	6313.4256	10.520028
1908	-4992	6313.3156	10.519845
1909	2868	6313.2056	10.519662
1910	3880	6313.0955	10.519478
1911	2241	6312.9855	10.519295
1912	-5322	6312.8754	10.519111
1913	-23217	6312.7654	10.518928
1914	-36963	6312.6554	10.518745
1915	-23804	6312.5453	10.518561
1916	13623	6312.4353	10.518378
1917	44863	6312.3252	10.518195
1918	48749	6312.2152	10.518011
1919	35887	6312.1052	10.517828
1920	28209	6311.9951	10.517645
1921	32501	6311.8851	10.517461
1922	42103	6311.7750	10.517278
1923	50457	6311.6650	10.517095
1924	53365	6311.5550	10.516911
1925	48611	6311.4449	10.516728
1926	41572	6311.3349	10.516544
1927	42293	6311.2248	10.516361
1928	51098	6311.1148	10.516178
1929	56561	6311.0048	10.515994
1930	52250	6310.8947	10.515811
1931	44139	6310.7847	10.515628
1932	36801	6310.6746	10.515444
1933	26372	6310.5646	10.515261
1934	15033	6310.4546	10.515078
1935	17816	6310.3445	10.514894
1936	42446	6310.2345	10.514711
1937	72825	6310.1245	10.514528
1938	85153	6310.0144	10.514344
1939	73213	6309.9044	10.514161
1940	47842	6309.7943	10.513977
1941	20507	6309.6843	10.513794
1942	-1005	6309.5743	10.513611
1943	-9262	6309.4642	10.513427
1944	-3557	6309.3542	10.513244
1945	4856	6309.2441	10.513061
1946	4829	6309.1341	10.512877
1947	-2152	6309.0241	10.512694
1948	-10070	6308.9140	10.512511
1949	-20044	6308.8040	10.512327
1950	-31711	6308.6939	10.512144
1951	-32434	6308.5839	10.511961
1952	-12582	6308.4739	10.511777
1953	13472	6308.3638	10.511594
1954	20230	6308.2538	10.511410
1955	4278	6308.1437	10.511227
1956	-12698	6308.0337	10.511044
1957	-15426	6307.9237	10.510860
1958	-11977	6307.8136	10.510677
1959	-14160	6307.7036	10.510494
1960	-17472	6307.5935	10.510310
1961	-10631	6307.4835	10.510127
1962	6267	6307.3735	10.509944
1963	24436	6307.2634	10.509760
1964	40664	6307.1534	10.509577
1965	57866	6307.0434	10.509394
1966	73426	6306.9333	10.509210
1967	76614	6306.8233	10.509027
1968	60887	6306.7132	10.508843
1969	34746	6306.6032	10.508660
1970	16096	6306.4932	10.508477
1971	14910	6306.3831	10.508293
1972	23989	6306.2731	10.508110
1973	29907	6306.1630	10.507927
1974	30504	6306.0530	10.507743
1975	34495	6305.9430	10.507560
1976	44114	6305.8329	10.507377
1977	49403	6305.7229	10.507193
1978	45218	6305.6128	10.507010
1979	42528	6305.5028	10.506827
1980	51628	6305.3928	10.506643
1981	62464	6305.2827	10.506460
1982	56284	6305.1727	10.506276
1983	33138	6305.0626	10.506093
1984	12530	6304.9526	10.505910
1985	6728	6304.8426	10.505726
1986	8072	6304.7325	10.505543
1987	5827	6304.6225	10.505360
1988	1898	6304.5124	10.505176
1989	3389	6304.4024	10.504993
1990	10430	6304.2924	10.504810
1991	19386	6304.1823	10.504626
1992	30259	6304.0723	10.504443
1993	42414	6303.9622	10.504260
1994	48488	6303.8522	10.504076
1995	41824	6303.7422	10.503893
1996	28240	6303.6321	10.503709
1997	22419	6303.5221	10.503526
1998	31145	6303.4121	10.503343
1999	45355	6303.3020	10.503159
2000	51637	6303.1920	10.502976
[truncated: 63,536 more rows]
