# Supplementary material for: Evolution of the metabolome in response to selection for increased immunity in populations of Drosophila melanogaster
Source: PLoS One. 2017 Nov 17;12(11):e0188089. doi: 10.1371/journal.pone.0188089 (PMC5693281; doi:10.1371/journal.pone.0188089)
Supplement: S2 File — (ZIP) [file pone.0188089.s019.zip › Block2/Ii/1/pdata/1/auditp.txt]

##TITLE= Audit trail, TopSpin 3.5 pl 2
##JCAMPDX= 5.01
##ORIGIN= Bruker BioSpin GmbH
##OWNER= nmrsu
$$ /opt/topspin3.5pl2/navdeep/nv-11sep-2015/119/pdata/1/auditp.txt
##AUDIT TRAIL=  $$ (NUMBER, WHEN, WHO, WHERE, PROCESS, VERSION, WHAT)
(   1,<2015-09-12 20:53:03.850 +0530>,<nmrsu>,<CZC51206BL>,<go4>,<TopSpin 3.5.2>,
      <created by zg
	started at 2015-09-12 20:51:44.977 +0530,
	POWCHK enabled, PULCHK disabled,
       configuration hash MD5:
       68 A8 47 55 1A A4 AB 4B E3 82 26 DA 1A 66 0A 05
       data hash MD5: 32K
       0A A8 26 5E 63 A9 12 D4 B2 1F 3E 4A 84 AA 29 D0>)
(   2,<2015-09-13 00:15:11.422 +0530>,<nmrsu>,<CZC51206BL>,<proc1d>,<TopSpin 3.5.2>,
      <Start of raw data processing
       efp LB = 0.3 FT_mod = 6 PKNL = 1 PHC0 = 74.16624 PHC1 = -22.7835 SI = 64K 
       data hash MD5: 64K
       EC 20 6A 6B 1D E7 87 5E F5 40 A8 F1 75 8F BF 8F>)
(   3,<2015-09-13 00:15:12.835 +0530>,<nmrsu>,<CZC51206BL>,<proc1d>,<TopSpin 3.5.2>,
      <apk 
       data hash MD5: 64K
       2A 6A E1 45 22 E4 7E 58 C0 CC 83 D6 3B FF 80 7A>)
(   4,<2015-09-13 00:15:13.583 +0530>,<nmrsu>,<CZC51206BL>,<proc1d>,<TopSpin 3.5.2>,
      <abs n ABSG = 5 
       data hash MD5: 64K
       F8 79 AD FC 0E 58 37 0E 8E 20 D9 A5 07 39 4F D2>)
(   5,<2015-10-12 22:58:01.344 +0530>,<nmrsu>,<CZC51206BL>,<proc1d>,<TopSpin 3.5.2>,
      <pk fgphup PHC0 = 0 PHC1 = 0 
       data hash MD5: 64K
       F8 79 AD FC 0E 58 37 0E 8E 20 D9 A5 07 39 4F D2>)
(   6,<2017-10-28 16:59:04.045 +0530>,<nmrsu>,<NMRPC>,<disknew>,<TopSpin 3.5.2>,
      <processed data deleted>)
##END=

$$ hash MD5
$$ 49 C4 FC 68 96 57 53 DA C1 44 3F 7A AB 74 27 A7
