# Supplementary material for: Evolution of the metabolome in response to selection for increased immunity in populations of Drosophila melanogaster
Source: PLoS One. 2017 Nov 17;12(11):e0188089. doi: 10.1371/journal.pone.0188089 (PMC5693281; doi:10.1371/journal.pone.0188089)
Supplement: S2 File — (ZIP) [file pone.0188089.s019.zip › Block2/Ii/2/pdata/1/II2.txt]

1	-17023	6523.3764	10.869868
2	-25070	6523.2664	10.869685
3	-37906	6523.1563	10.869501
4	-43281	6523.0463	10.869318
5	-37022	6522.9362	10.869135
6	-25493	6522.8262	10.868951
7	-11692	6522.7162	10.868768
8	6588	6522.6061	10.868585
9	24207	6522.4961	10.868401
10	30035	6522.3860	10.868218
11	24458	6522.2760	10.868035
12	21178	6522.1660	10.867851
13	27021	6522.0559	10.867668
14	33595	6521.9459	10.867484
15	34231	6521.8358	10.867301
16	34984	6521.7258	10.867118
17	41208	6521.6158	10.866934
18	46072	6521.5057	10.866751
19	41967	6521.3957	10.866568
20	32999	6521.2856	10.866384
21	26769	6521.1756	10.866201
22	22693	6521.0656	10.866018
23	17673	6520.9555	10.865834
24	15179	6520.8455	10.865651
25	19056	6520.7354	10.865468
26	24949	6520.6254	10.865284
27	26849	6520.5154	10.865101
28	26740	6520.4053	10.864917
29	30150	6520.2953	10.864734
30	37568	6520.1853	10.864551
31	46367	6520.0752	10.864367
32	54546	6519.9652	10.864184
33	57118	6519.8551	10.864001
34	48058	6519.7451	10.863817
35	32742	6519.6351	10.863634
36	27234	6519.5250	10.863451
37	35476	6519.4150	10.863267
38	39123	6519.3049	10.863084
39	23303	6519.1949	10.862901
40	1139	6519.0849	10.862717
41	-4579	6518.9748	10.862534
42	4902	6518.8648	10.862350
43	9582	6518.7547	10.862167
44	4540	6518.6447	10.861984
45	5289	6518.5347	10.861800
46	18588	6518.4246	10.861617
47	30659	6518.3146	10.861434
48	30801	6518.2045	10.861250
49	27131	6518.0945	10.861067
50	29357	6517.9845	10.860884
51	32397	6517.8744	10.860700
52	28627	6517.7644	10.860517
53	23196	6517.6543	10.860334
54	24461	6517.5443	10.860150
55	28748	6517.4343	10.859967
56	26908	6517.3242	10.859783
57	19163	6517.2142	10.859600
58	12295	6517.1041	10.859417
59	7177	6516.9941	10.859233
60	-511	6516.8841	10.859050
61	-10365	6516.7740	10.858867
62	-16547	6516.6640	10.858683
63	-14932	6516.5540	10.858500
64	-5573	6516.4439	10.858317
65	8014	6516.3339	10.858133
66	17648	6516.2238	10.857950
67	14908	6516.1138	10.857767
68	2535	6516.0038	10.857583
69	-5793	6515.8937	10.857400
70	-3788	6515.7837	10.857216
71	-2117	6515.6736	10.857033
72	-10531	6515.5636	10.856850
73	-19806	6515.4536	10.856666
74	-15060	6515.3435	10.856483
75	-300	6515.2335	10.856300
76	6797	6515.1234	10.856116
77	1849	6515.0134	10.855933
78	-1943	6514.9034	10.855750
79	2489	6514.7933	10.855566
80	5952	6514.6833	10.855383
81	2706	6514.5732	10.855200
82	4136	6514.4632	10.855016
83	21160	6514.3532	10.854833
84	43410	6514.2431	10.854649
85	49121	6514.1331	10.854466
86	31630	6514.0230	10.854283
87	5638	6513.9130	10.854099
88	-10877	6513.8030	10.853916
89	-12217	6513.6929	10.853733
90	-3450	6513.5829	10.853549
91	7612	6513.4729	10.853366
92	13966	6513.3628	10.853183
93	11044	6513.2528	10.852999
94	347	6513.1427	10.852816
95	-9362	6513.0327	10.852633
96	-8656	6512.9227	10.852449
97	2501	6512.8126	10.852266
98	13026	6512.7026	10.852082
99	12308	6512.5925	10.851899
100	3123	6512.4825	10.851716
101	-1602	6512.3725	10.851532
102	4426	6512.2624	10.851349
103	13963	6512.1524	10.851166
104	19470	6512.0423	10.850982
105	24924	6511.9323	10.850799
106	36440	6511.8223	10.850616
107	48035	6511.7122	10.850432
108	48597	6511.6022	10.850249
109	39407	6511.4921	10.850065
110	31646	6511.3821	10.849882
111	27947	6511.2721	10.849699
112	20916	6511.1620	10.849515
113	10837	6511.0520	10.849332
114	8564	6510.9419	10.849149
115	15931	6510.8319	10.848965
116	19491	6510.7219	10.848782
117	12324	6510.6118	10.848599
118	7125	6510.5018	10.848415
119	15828	6510.3917	10.848232
120	29473	6510.2817	10.848049
121	32632	6510.1717	10.847865
122	26768	6510.0616	10.847682
123	22642	6509.9516	10.847498
124	18590	6509.8416	10.847315
125	6045	6509.7315	10.847132
126	-8406	6509.6215	10.846948
127	-8073	6509.5114	10.846765
128	6240	6509.4014	10.846582
129	14192	6509.2914	10.846398
130	6432	6509.1813	10.846215
131	-1166	6509.0713	10.846032
132	7684	6508.9612	10.845848
133	25706	6508.8512	10.845665
134	33984	6508.7412	10.845482
135	27114	6508.6311	10.845298
136	15081	6508.5211	10.845115
137	7179	6508.4110	10.844931
138	4535	6508.3010	10.844748
139	4820	6508.1910	10.844565
140	6260	6508.0809	10.844381
141	8912	6507.9709	10.844198
142	15811	6507.8608	10.844015
143	28674	6507.7508	10.843831
144	40090	6507.6408	10.843648
145	37836	6507.5307	10.843465
146	21750	6507.4207	10.843281
147	7908	6507.3106	10.843098
148	8931	6507.2006	10.842915
149	17902	6507.0906	10.842731
150	20041	6506.9805	10.842548
151	12703	6506.8705	10.842364
152	3610	6506.7605	10.842181
153	-3602	6506.6504	10.841998
154	-9059	6506.5404	10.841814
155	-6926	6506.4303	10.841631
156	8143	6506.3203	10.841448
157	25237	6506.2103	10.841264
158	24088	6506.1002	10.841081
159	2505	6505.9902	10.840898
160	-16544	6505.8801	10.840714
161	-12771	6505.7701	10.840531
162	7140	6505.6601	10.840348
163	21866	6505.5500	10.840164
164	23041	6505.4400	10.839981
165	19195	6505.3299	10.839797
166	17992	6505.2199	10.839614
167	18263	6505.1099	10.839431
168	19727	6504.9998	10.839247
169	27863	6504.8898	10.839064
170	43413	6504.7797	10.838881
171	55036	6504.6697	10.838697
172	50074	6504.5597	10.838514
173	29885	6504.4496	10.838331
174	8789	6504.3396	10.838147
175	-1057	6504.2295	10.837964
176	681	6504.1195	10.837781
177	6794	6504.0095	10.837597
178	11102	6503.8994	10.837414
179	11733	6503.7894	10.837230
180	10390	6503.6793	10.837047
181	10964	6503.5693	10.836864
182	16069	6503.4593	10.836680
183	22581	6503.3492	10.836497
184	22994	6503.2392	10.836314
185	13797	6503.1292	10.836130
186	335	6503.0191	10.835947
187	-9422	6502.9091	10.835764
188	-13778	6502.7990	10.835580
189	-16650	6502.6890	10.835397
190	-20291	6502.5790	10.835213
191	-23527	6502.4689	10.835030
192	-26311	6502.3589	10.834847
193	-30673	6502.2488	10.834663
194	-36155	6502.1388	10.834480
195	-38441	6502.0288	10.834297
196	-33875	6501.9187	10.834113
197	-22615	6501.8087	10.833930
198	-7516	6501.6986	10.833747
199	6609	6501.5886	10.833563
200	13776	6501.4786	10.833380
201	12489	6501.3685	10.833197
202	10522	6501.2585	10.833013
203	17136	6501.1484	10.832830
204	29251	6501.0384	10.832646
205	33218	6500.9284	10.832463
206	23710	6500.8183	10.832280
207	12464	6500.7083	10.832096
208	11941	6500.5982	10.831913
209	17797	6500.4882	10.831730
210	16844	6500.3782	10.831546
211	7493	6500.2681	10.831363
212	859	6500.1581	10.831180
213	2369	6500.0481	10.830996
214	3934	6499.9380	10.830813
215	-1542	6499.8280	10.830630
216	-6771	6499.7179	10.830446
217	1241	6499.6079	10.830263
218	22788	6499.4979	10.830079
219	43151	6499.3878	10.829896
220	49427	6499.2778	10.829713
221	44520	6499.1677	10.829529
222	40848	6499.0577	10.829346
223	42786	6498.9477	10.829163
224	41531	6498.8376	10.828979
225	29366	6498.7276	10.828796
226	12656	6498.6175	10.828613
227	3658	6498.5075	10.828429
228	2969	6498.3975	10.828246
229	168	6498.2874	10.828063
230	-7874	6498.1774	10.827879
231	-11085	6498.0673	10.827696
232	-3031	6497.9573	10.827512
233	7853	6497.8473	10.827329
234	12196	6497.7372	10.827146
235	14715	6497.6272	10.826962
236	23411	6497.5171	10.826779
237	31678	6497.4071	10.826596
238	26406	6497.2971	10.826412
239	10197	6497.1870	10.826229
240	-823	6497.0770	10.826046
241	-1502	6496.9669	10.825862
242	-3616	6496.8569	10.825679
243	-13457	6496.7469	10.825496
244	-19418	6496.6368	10.825312
245	-10567	6496.5268	10.825129
246	4768	6496.4168	10.824945
247	9930	6496.3067	10.824762
248	1374	6496.1967	10.824579
249	-10932	6496.0866	10.824395
250	-18306	6495.9766	10.824212
251	-18766	6495.8666	10.824029
252	-12677	6495.7565	10.823845
253	-3168	6495.6465	10.823662
254	2115	6495.5364	10.823479
255	-1028	6495.4264	10.823295
256	-5572	6495.3164	10.823112
257	-1890	6495.2063	10.822929
258	7906	6495.0963	10.822745
259	13122	6494.9862	10.822562
260	10375	6494.8762	10.822378
261	6362	6494.7662	10.822195
262	4734	6494.6561	10.822012
263	1108	6494.5461	10.821828
264	-5640	6494.4360	10.821645
265	-7167	6494.3260	10.821462
266	2940	6494.2160	10.821278
267	18340	6494.1059	10.821095
268	27664	6493.9959	10.820912
269	29376	6493.8858	10.820728
270	32399	6493.7758	10.820545
271	43379	6493.6658	10.820361
272	58455	6493.5557	10.820178
273	67660	6493.4457	10.819995
274	64302	6493.3357	10.819811
275	50191	6493.2256	10.819628
276	33783	6493.1156	10.819445
277	23160	6493.0055	10.819261
278	19950	6492.8955	10.819078
279	20745	6492.7855	10.818895
280	23632	6492.6754	10.818711
281	29748	6492.5654	10.818528
282	37632	6492.4553	10.818345
283	40944	6492.3453	10.818161
284	35634	6492.2353	10.817978
285	26504	6492.1252	10.817794
286	22717	6492.0152	10.817611
287	28201	6491.9051	10.817428
288	39197	6491.7951	10.817244
289	49026	6491.6851	10.817061
290	52257	6491.5750	10.816878
291	46866	6491.4650	10.816694
292	36272	6491.3549	10.816511
293	27010	6491.2449	10.816328
294	20851	6491.1349	10.816144
295	12533	6491.0248	10.815961
296	-289	6490.9148	10.815778
297	-9994	6490.8047	10.815594
298	-9550	6490.6947	10.815411
299	-5098	6490.5847	10.815227
300	-6236	6490.4746	10.815044
301	-6418	6490.3646	10.814861
302	10950	6490.2545	10.814677
303	43645	6490.1445	10.814494
304	64480	6490.0345	10.814311
305	53412	6489.9244	10.814127
306	22495	6489.8144	10.813944
307	-2793	6489.7044	10.813761
308	-14573	6489.5943	10.813577
309	-19939	6489.4843	10.813394
310	-19190	6489.3742	10.813211
311	-8323	6489.2642	10.813027
312	2206	6489.1542	10.812844
313	-4159	6489.0441	10.812660
314	-20702	6488.9341	10.812477
315	-19988	6488.8240	10.812294
316	5991	6488.7140	10.812110
317	29576	6488.6040	10.811927
318	24759	6488.4939	10.811744
319	3032	6488.3839	10.811560
320	-5664	6488.2738	10.811377
321	5196	6488.1638	10.811194
322	16440	6488.0538	10.811010
323	15900	6487.9437	10.810827
324	11958	6487.8337	10.810644
325	14039	6487.7236	10.810460
326	17847	6487.6136	10.810277
327	15261	6487.5036	10.810093
328	6262	6487.3935	10.809910
329	-4937	6487.2835	10.809727
330	-16873	6487.1734	10.809543
331	-28653	6487.0634	10.809360
332	-36626	6486.9534	10.809177
333	-36966	6486.8433	10.808993
334	-27771	6486.7333	10.808810
335	-8240	6486.6233	10.808627
336	18456	6486.5132	10.808443
337	40947	6486.4032	10.808260
338	45591	6486.2931	10.808077
339	30446	6486.1831	10.807893
340	9447	6486.0731	10.807710
341	-367	6485.9630	10.807526
342	5414	6485.8530	10.807343
343	15646	6485.7429	10.807160
344	15112	6485.6329	10.806976
345	799	6485.5229	10.806793
346	-11879	6485.4128	10.806610
347	-3680	6485.3028	10.806426
348	24448	6485.1927	10.806243
349	48197	6485.0827	10.806060
350	46542	6484.9727	10.805876
351	25036	6484.8626	10.805693
352	4677	6484.7526	10.805509
353	-4714	6484.6425	10.805326
354	-7972	6484.5325	10.805143
355	-7602	6484.4225	10.804959
356	562	6484.3124	10.804776
357	15619	6484.2024	10.804593
358	30573	6484.0923	10.804409
359	44000	6483.9823	10.804226
360	58527	6483.8723	10.804043
361	66814	6483.7622	10.803859
362	56097	6483.6522	10.803676
363	31181	6483.5421	10.803493
364	15571	6483.4321	10.803309
365	21173	6483.3221	10.803126
366	32572	6483.2120	10.802942
367	32349	6483.1020	10.802759
368	26974	6482.9920	10.802576
369	31903	6482.8819	10.802392
370	42226	6482.7719	10.802209
371	37944	6482.6618	10.802026
372	15543	6482.5518	10.801842
373	-3388	6482.4418	10.801659
374	1345	6482.3317	10.801476
375	25069	6482.2217	10.801292
376	46534	6482.1116	10.801109
377	52965	6482.0016	10.800926
378	50916	6481.8916	10.800742
379	53235	6481.7815	10.800559
380	60036	6481.6715	10.800375
381	58432	6481.5614	10.800192
382	42896	6481.4514	10.800009
383	26889	6481.3414	10.799825
384	23777	6481.2313	10.799642
385	23321	6481.1213	10.799459
386	5752	6481.0112	10.799275
387	-21394	6480.9012	10.799092
388	-23972	6480.7912	10.798909
389	11835	6480.6811	10.798725
390	54697	6480.5711	10.798542
391	66430	6480.4610	10.798359
392	47939	6480.3510	10.798175
393	27238	6480.2410	10.797992
394	16451	6480.1309	10.797808
395	6302	6480.0209	10.797625
396	-4323	6479.9109	10.797442
397	-1731	6479.8008	10.797258
398	17188	6479.6908	10.797075
399	36101	6479.5807	10.796892
400	42204	6479.4707	10.796708
401	40410	6479.3607	10.796525
402	38196	6479.2506	10.796342
403	32153	6479.1406	10.796158
404	17996	6479.0305	10.795975
405	1986	6478.9205	10.795792
406	-5899	6478.8105	10.795608
407	-2374	6478.7004	10.795425
408	10009	6478.5904	10.795241
409	25741	6478.4803	10.795058
410	35439	6478.3703	10.794875
411	31883	6478.2603	10.794691
412	20936	6478.1502	10.794508
413	17417	6478.0402	10.794325
414	26599	6477.9301	10.794141
415	38511	6477.8201	10.793958
416	43402	6477.7101	10.793775
417	43226	6477.6000	10.793591
418	44405	6477.4900	10.793408
419	48726	6477.3799	10.793225
420	54960	6477.2699	10.793041
421	60085	6477.1599	10.792858
422	55978	6477.0498	10.792674
423	35618	6476.9398	10.792491
424	6552	6476.8297	10.792308
425	-12554	6476.7197	10.792124
426	-13010	6476.6097	10.791941
427	-2971	6476.4996	10.791758
428	9961	6476.3896	10.791574
429	28560	6476.2796	10.791391
430	51837	6476.1695	10.791208
431	66396	6476.0595	10.791024
432	63124	6475.9494	10.790841
433	50187	6475.8394	10.790658
434	37539	6475.7294	10.790474
435	20828	6475.6193	10.790291
436	-4654	6475.5093	10.790107
437	-25104	6475.3992	10.789924
438	-22204	6475.2892	10.789741
439	-579	6475.1792	10.789557
440	17014	6475.0691	10.789374
441	19889	6474.9591	10.789191
442	17747	6474.8490	10.789007
443	19159	6474.7390	10.788824
444	19633	6474.6290	10.788641
445	15353	6474.5189	10.788457
446	13295	6474.4089	10.788274
447	20008	6474.2988	10.788090
448	31021	6474.1888	10.787907
449	38229	6474.0788	10.787724
450	39500	6473.9687	10.787540
451	35837	6473.8587	10.787357
452	28212	6473.7486	10.787174
453	22986	6473.6386	10.786990
454	30260	6473.5286	10.786807
455	47746	6473.4185	10.786624
456	55265	6473.3085	10.786440
457	38025	6473.1985	10.786257
458	10287	6473.0884	10.786074
459	849	6472.9784	10.785890
460	14672	6472.8683	10.785707
461	24316	6472.7583	10.785523
462	6211	6472.6483	10.785340
463	-26988	6472.5382	10.785157
464	-42462	6472.4282	10.784973
465	-28875	6472.3181	10.784790
466	-7790	6472.2081	10.784607
467	-3987	6472.0981	10.784423
468	-17895	6471.9880	10.784240
469	-31801	6471.8780	10.784057
470	-32167	6471.7679	10.783873
471	-18441	6471.6579	10.783690
472	1450	6471.5479	10.783507
473	14913	6471.4378	10.783323
474	10269	6471.3278	10.783140
475	-10852	6471.2177	10.782956
476	-29629	6471.1077	10.782773
477	-27930	6470.9977	10.782590
478	-7884	6470.8876	10.782406
479	14191	6470.7776	10.782223
480	28806	6470.6675	10.782040
481	37464	6470.5575	10.781856
482	40443	6470.4475	10.781673
483	35587	6470.3374	10.781490
484	29388	6470.2274	10.781306
485	33803	6470.1173	10.781123
486	48164	6470.0073	10.780940
487	57539	6469.8973	10.780756
488	53838	6469.7872	10.780573
489	46042	6469.6772	10.780389
490	44205	6469.5672	10.780206
491	45601	6469.4571	10.780023
492	43066	6469.3471	10.779839
493	35492	6469.2370	10.779656
494	23908	6469.1270	10.779473
495	9215	6469.0170	10.779289
496	-237	6468.9069	10.779106
497	7094	6468.7969	10.778923
498	26323	6468.6868	10.778739
499	36198	6468.5768	10.778556
500	28786	6468.4668	10.778373
501	22591	6468.3567	10.778189
502	32560	6468.2467	10.778006
503	44299	6468.1366	10.777822
504	36726	6468.0266	10.777639
505	15051	6467.9166	10.777456
506	-1692	6467.8065	10.777272
507	-13640	6467.6965	10.777089
508	-33722	6467.5864	10.776906
509	-55315	6467.4764	10.776722
510	-55405	6467.3664	10.776539
511	-30229	6467.2563	10.776356
512	-1530	6467.1463	10.776172
513	15471	6467.0362	10.775989
514	25656	6466.9262	10.775806
515	31926	6466.8162	10.775622
516	26167	6466.7061	10.775439
517	11479	6466.5961	10.775255
518	8581	6466.4861	10.775072
519	26172	6466.3760	10.774889
520	44997	6466.2660	10.774705
521	46139	6466.1559	10.774522
522	37184	6466.0459	10.774339
523	33994	6465.9359	10.774155
524	32733	6465.8258	10.773972
525	19483	6465.7158	10.773789
526	-3466	6465.6057	10.773605
527	-20485	6465.4957	10.773422
528	-25468	6465.3857	10.773238
529	-25131	6465.2756	10.773055
530	-24094	6465.1656	10.772872
531	-21252	6465.0555	10.772688
532	-17246	6464.9455	10.772505
533	-12452	6464.8355	10.772322
534	-1735	6464.7254	10.772138
535	15717	6464.6154	10.771955
536	25694	6464.5053	10.771772
537	12990	6464.3953	10.771588
538	-15388	6464.2853	10.771405
539	-35287	6464.1752	10.771222
540	-34403	6464.0652	10.771038
541	-23196	6463.9551	10.770855
542	-15250	6463.8451	10.770671
543	-9997	6463.7351	10.770488
544	-699	6463.6250	10.770305
545	10467	6463.5150	10.770121
546	14222	6463.4049	10.769938
547	7873	6463.2949	10.769755
548	954	6463.1849	10.769571
549	5979	6463.0748	10.769388
550	24765	6462.9648	10.769205
551	45449	6462.8548	10.769021
552	55235	6462.7447	10.768838
553	54505	6462.6347	10.768655
554	52807	6462.5246	10.768471
555	51687	6462.4146	10.768288
556	42143	6462.3046	10.768104
557	23416	6462.1945	10.767921
558	12163	6462.0845	10.767738
559	22006	6461.9744	10.767554
560	42250	6461.8644	10.767371
561	50243	6461.7544	10.767188
562	40030	6461.6443	10.767004
563	25191	6461.5343	10.766821
564	16278	6461.4242	10.766638
565	10988	6461.3142	10.766454
566	7527	6461.2042	10.766271
567	12030	6461.0941	10.766088
568	26253	6460.9841	10.765904
569	39294	6460.8740	10.765721
570	39664	6460.7640	10.765537
571	29000	6460.6540	10.765354
572	17481	6460.5439	10.765171
573	10847	6460.4339	10.764987
574	7644	6460.3238	10.764804
575	5389	6460.2138	10.764621
576	3658	6460.1038	10.764437
577	2595	6459.9937	10.764254
578	2443	6459.8837	10.764071
579	4549	6459.7737	10.763887
580	10856	6459.6636	10.763704
581	21625	6459.5536	10.763521
582	33219	6459.4435	10.763337
583	38720	6459.3335	10.763154
584	33943	6459.2235	10.762970
585	23963	6459.1134	10.762787
586	19378	6459.0034	10.762604
587	23183	6458.8933	10.762420
588	26330	6458.7833	10.762237
589	20330	6458.6733	10.762054
590	8615	6458.5632	10.761870
591	-171	6458.4532	10.761687
592	-3922	6458.3431	10.761504
593	-4628	6458.2331	10.761320
594	-910	6458.1231	10.761137
595	6753	6458.0130	10.760954
596	9210	6457.9030	10.760770
597	6	6457.7929	10.760587
598	-10077	6457.6829	10.760403
599	-4147	6457.5729	10.760220
600	16260	6457.4628	10.760037
601	32214	6457.3528	10.759853
602	32827	6457.2427	10.759670
603	24376	6457.1327	10.759487
604	13023	6457.0227	10.759303
605	-3618	6456.9126	10.759120
606	-22060	6456.8026	10.758937
607	-27557	6456.6925	10.758753
608	-13289	6456.5825	10.758570
609	8082	6456.4725	10.758386
610	21697	6456.3624	10.758203
611	27675	6456.2524	10.758020
612	32134	6456.1424	10.757836
613	33839	6456.0323	10.757653
614	30698	6455.9223	10.757470
615	27312	6455.8122	10.757286
616	23760	6455.7022	10.757103
617	9148	6455.5922	10.756920
618	-18913	6455.4821	10.756736
619	-40111	6455.3721	10.756553
620	-35297	6455.2620	10.756370
621	-16302	6455.1520	10.756186
622	-11505	6455.0420	10.756003
623	-26136	6454.9319	10.755819
624	-37919	6454.8219	10.755636
625	-31285	6454.7118	10.755453
626	-14826	6454.6018	10.755269
627	-1616	6454.4918	10.755086
628	8261	6454.3817	10.754903
629	18916	6454.2717	10.754719
630	28874	6454.1616	10.754536
631	37589	6454.0516	10.754353
632	47668	6453.9416	10.754169
633	53605	6453.8315	10.753986
634	42947	6453.7215	10.753803
635	17846	6453.6114	10.753619
636	1118	6453.5014	10.753436
637	8024	6453.3914	10.753252
638	22910	6453.2813	10.753069
639	18363	6453.1713	10.752886
640	-8993	6453.0613	10.752702
641	-35767	6452.9512	10.752519
642	-41575	6452.8412	10.752336
643	-29356	6452.7311	10.752152
644	-16692	6452.6211	10.751969
645	-16333	6452.5111	10.751786
646	-25989	6452.4010	10.751602
647	-31730	6452.2910	10.751419
648	-22547	6452.1809	10.751236
649	-4829	6452.0709	10.751052
650	2602	6451.9609	10.750869
651	-7519	6451.8508	10.750685
652	-19697	6451.7408	10.750502
653	-16457	6451.6307	10.750319
654	-1940	6451.5207	10.750135
655	7446	6451.4107	10.749952
656	9166	6451.3006	10.749769
657	15364	6451.1906	10.749585
658	30190	6451.0805	10.749402
659	43591	6450.9705	10.749219
660	49431	6450.8605	10.749035
661	53100	6450.7504	10.748852
662	56387	6450.6404	10.748669
663	51150	6450.5303	10.748485
664	36251	6450.4203	10.748302
665	25429	6450.3103	10.748118
666	26228	6450.2002	10.747935
667	23757	6450.0902	10.747752
668	999	6449.9801	10.747568
669	-33010	6449.8701	10.747385
670	-51958	6449.7601	10.747202
671	-45191	6449.6500	10.747018
672	-26029	6449.5400	10.746835
673	-9043	6449.4300	10.746652
674	4273	6449.3199	10.746468
675	14936	6449.2099	10.746285
676	17781	6449.0998	10.746102
677	10433	6448.9898	10.745918
678	-309	6448.8798	10.745735
679	-8060	6448.7697	10.745551
680	-13581	6448.6597	10.745368
681	-15851	6448.5496	10.745185
682	-6728	6448.4396	10.745001
683	16274	6448.3296	10.744818
684	40147	6448.2195	10.744635
685	50244	6448.1095	10.744451
686	48759	6447.9994	10.744268
687	48704	6447.8894	10.744085
688	53351	6447.7794	10.743901
689	53627	6447.6693	10.743718
690	45405	6447.5593	10.743534
691	37944	6447.4492	10.743351
692	41905	6447.3392	10.743168
693	56373	6447.2292	10.742984
694	70355	6447.1191	10.742801
695	71917	6447.0091	10.742618
696	55486	6446.8990	10.742434
697	26640	6446.7890	10.742251
698	547	6446.6790	10.742068
699	-10988	6446.5689	10.741884
700	-12006	6446.4589	10.741701
701	-15388	6446.3489	10.741518
702	-23369	6446.2388	10.741334
703	-24478	6446.1288	10.741151
704	-12512	6446.0187	10.740967
705	2188	6445.9087	10.740784
706	7193	6445.7987	10.740601
707	5191	6445.6886	10.740417
708	7490	6445.5786	10.740234
709	15841	6445.4685	10.740051
710	21038	6445.3585	10.739867
711	17888	6445.2485	10.739684
712	12531	6445.1384	10.739501
713	13613	6445.0284	10.739317
714	21806	6444.9183	10.739134
715	28918	6444.8083	10.738951
716	24409	6444.6983	10.738767
717	4962	6444.5882	10.738584
718	-17822	6444.4782	10.738400
719	-22489	6444.3681	10.738217
720	1521	6444.2581	10.738034
721	38012	6444.1481	10.737850
722	56265	6444.0380	10.737667
723	41750	6443.9280	10.737484
724	9702	6443.8179	10.737300
725	-13802	6443.7079	10.737117
726	-18761	6443.5979	10.736934
727	-15053	6443.4878	10.736750
728	-13332	6443.3778	10.736567
729	-9686	6443.2677	10.736384
730	6940	6443.1577	10.736200
731	34857	6443.0477	10.736017
732	54560	6442.9376	10.735833
733	49158	6442.8276	10.735650
734	26592	6442.7176	10.735467
735	12324	6442.6075	10.735283
736	18761	6442.4975	10.735100
737	32392	6442.3874	10.734917
738	36326	6442.2774	10.734733
739	33713	6442.1674	10.734550
740	36999	6442.0573	10.734367
741	43101	6441.9473	10.734183
742	36978	6441.8372	10.734000
743	18022	6441.7272	10.733817
744	4747	6441.6172	10.733633
745	8838	6441.5071	10.733450
746	20029	6441.3971	10.733266
747	24055	6441.2870	10.733083
748	21942	6441.1770	10.732900
749	21067	6441.0670	10.732716
750	18497	6440.9569	10.732533
751	7219	6440.8469	10.732350
752	-7250	6440.7368	10.732166
753	-11001	6440.6268	10.731983
754	-1733	6440.5168	10.731800
755	6884	6440.4067	10.731616
756	2550	6440.2967	10.731433
757	-12157	6440.1866	10.731250
758	-25655	6440.0766	10.731066
759	-30460	6439.9666	10.730883
760	-27975	6439.8565	10.730699
761	-24137	6439.7465	10.730516
762	-22458	6439.6365	10.730333
763	-20778	6439.5264	10.730149
764	-16074	6439.4164	10.729966
765	-12198	6439.3063	10.729783
766	-16956	6439.1963	10.729599
767	-28248	6439.0863	10.729416
768	-30783	6438.9762	10.729233
769	-14665	6438.8662	10.729049
770	8308	6438.7561	10.728866
771	17499	6438.6461	10.728683
772	9565	6438.5361	10.728499
773	-4	6438.4260	10.728316
774	-644	6438.3160	10.728132
775	1479	6438.2059	10.727949
776	-1352	6438.0959	10.727766
777	-4780	6437.9859	10.727582
778	-2055	6437.8758	10.727399
779	2679	6437.7658	10.727216
780	1686	6437.6557	10.727032
781	-1601	6437.5457	10.726849
782	3208	6437.4357	10.726666
783	15970	6437.3256	10.726482
784	23637	6437.2156	10.726299
785	18164	6437.1055	10.726115
786	9226	6436.9955	10.725932
787	14093	6436.8855	10.725749
788	37938	6436.7754	10.725565
789	67765	6436.6654	10.725382
790	84596	6436.5553	10.725199
791	79610	6436.4453	10.725015
792	59499	6436.3353	10.724832
793	38594	6436.2252	10.724649
794	26760	6436.1152	10.724465
795	24208	6436.0052	10.724282
796	26349	6435.8951	10.724099
797	31144	6435.7851	10.723915
798	39625	6435.6750	10.723732
799	49920	6435.5650	10.723548
800	54442	6435.4550	10.723365
801	46884	6435.3449	10.723182
802	31872	6435.2349	10.722998
803	23087	6435.1248	10.722815
804	27848	6435.0148	10.722632
805	36301	6434.9048	10.722448
806	32606	6434.7947	10.722265
807	17049	6434.6847	10.722082
808	8357	6434.5746	10.721898
809	19005	6434.4646	10.721715
810	36572	6434.3546	10.721532
811	40283	6434.2445	10.721348
812	31541	6434.1345	10.721165
813	32599	6434.0244	10.720981
814	51302	6433.9144	10.720798
815	62117	6433.8044	10.720615
816	34997	6433.6943	10.720431
817	-23472	6433.5843	10.720248
818	-71931	6433.4742	10.720065
819	-77924	6433.3642	10.719881
820	-48818	6433.2542	10.719698
821	-16127	6433.1441	10.719515
822	180	6433.0341	10.719331
823	3512	6432.9241	10.719148
824	4148	6432.8140	10.718965
825	4233	6432.7040	10.718781
826	946	6432.5939	10.718598
827	-5520	6432.4839	10.718414
828	-13317	6432.3739	10.718231
829	-22594	6432.2638	10.718048
830	-31492	6432.1538	10.717864
831	-32851	6432.0437	10.717681
832	-22645	6431.9337	10.717498
833	-8904	6431.8237	10.717314
834	-3050	6431.7136	10.717131
835	-3165	6431.6036	10.716948
836	3566	6431.4935	10.716764
837	20423	6431.3835	10.716581
838	35405	6431.2735	10.716398
839	40652	6431.1634	10.716214
840	44680	6431.0534	10.716031
841	56016	6430.9433	10.715847
842	66829	6430.8333	10.715664
843	66485	6430.7233	10.715481
844	61532	6430.6132	10.715297
845	64596	6430.5032	10.715114
846	69810	6430.3931	10.714931
847	60341	6430.2831	10.714747
848	39082	6430.1731	10.714564
849	29091	6430.0630	10.714381
850	38676	6429.9530	10.714197
851	48196	6429.8429	10.714014
852	41650	6429.7329	10.713831
853	30823	6429.6229	10.713647
854	32468	6429.5128	10.713464
855	38406	6429.4028	10.713280
856	28722	6429.2928	10.713097
857	4542	6429.1827	10.712914
858	-13465	6429.0727	10.712730
859	-15140	6428.9626	10.712547
860	-10481	6428.8526	10.712364
861	-9870	6428.7426	10.712180
862	-10767	6428.6325	10.711997
863	-5845	6428.5225	10.711814
864	7798	6428.4124	10.711630
865	28002	6428.3024	10.711447
866	45828	6428.1924	10.711263
867	46976	6428.0823	10.711080
868	27637	6427.9723	10.710897
869	6530	6427.8622	10.710713
870	6359	6427.7522	10.710530
871	24284	6427.6422	10.710347
872	36757	6427.5321	10.710163
873	33618	6427.4221	10.709980
874	28403	6427.3120	10.709797
875	31205	6427.2020	10.709613
876	32312	6427.0920	10.709430
877	23061	6426.9819	10.709247
878	14720	6426.8719	10.709063
879	21655	6426.7618	10.708880
880	38438	6426.6518	10.708696
881	49032	6426.5418	10.708513
882	49506	6426.4317	10.708330
883	46851	6426.3217	10.708146
884	42840	6426.2117	10.707963
885	34713	6426.1016	10.707780
886	26898	6425.9916	10.707596
887	26293	6425.8815	10.707413
888	28077	6425.7715	10.707230
889	21395	6425.6615	10.707046
890	9305	6425.5514	10.706863
891	8497	6425.4414	10.706680
892	25792	6425.3313	10.706496
893	47175	6425.2213	10.706313
894	55756	6425.1113	10.706129
895	51703	6425.0012	10.705946
896	48334	6424.8912	10.705763
897	54440	6424.7811	10.705579
898	66062	6424.6711	10.705396
899	72356	6424.5611	10.705213
900	65589	6424.4510	10.705029
901	47225	6424.3410	10.704846
902	26486	6424.2309	10.704663
903	12213	6424.1209	10.704479
904	6233	6424.0109	10.704296
905	5787	6423.9008	10.704113
906	9767	6423.7908	10.703929
907	18481	6423.6807	10.703746
908	28959	6423.5707	10.703562
909	35499	6423.4607	10.703379
910	35223	6423.3506	10.703196
911	30037	6423.2406	10.703012
912	23647	6423.1305	10.702829
913	18918	6423.0205	10.702646
914	16135	6422.9105	10.702462
915	11337	6422.8004	10.702279
916	-224	6422.6904	10.702096
917	-15801	6422.5804	10.701912
918	-25428	6422.4703	10.701729
919	-25430	6422.3603	10.701546
920	-25504	6422.2502	10.701362
921	-34206	6422.1402	10.701179
922	-42961	6422.0302	10.700995
923	-35995	6421.9201	10.700812
924	-13573	6421.8101	10.700629
925	7367	6421.7000	10.700445
926	16278	6421.5900	10.700262
927	19965	6421.4800	10.700079
928	26929	6421.3699	10.699895
929	32518	6421.2599	10.699712
930	27122	6421.1498	10.699529
931	12219	6421.0398	10.699345
932	1232	6420.9298	10.699162
933	7222	6420.8197	10.698979
934	32348	6420.7097	10.698795
935	65344	6420.5996	10.698612
936	87651	6420.4896	10.698428
937	87162	6420.3796	10.698245
938	68347	6420.2695	10.698062
939	45760	6420.1595	10.697878
940	28561	6420.0494	10.697695
941	16660	6419.9394	10.697512
942	9445	6419.8294	10.697328
943	8870	6419.7193	10.697145
944	13582	6419.6093	10.696962
945	18514	6419.4992	10.696778
946	20326	6419.3892	10.696595
947	15437	6419.2792	10.696411
948	-2993	6419.1691	10.696228
949	-32436	6419.0591	10.696045
950	-49463	6418.9491	10.695861
951	-32151	6418.8390	10.695678
952	3714	6418.7290	10.695495
953	15203	6418.6189	10.695311
954	-11420	6418.5089	10.695128
955	-39430	6418.3989	10.694945
956	-33008	6418.2888	10.694761
957	-6209	6418.1788	10.694578
958	4033	6418.0687	10.694395
959	-5188	6417.9587	10.694211
960	-5231	6417.8487	10.694028
961	14186	6417.7386	10.693844
962	32769	6417.6286	10.693661
963	38593	6417.5185	10.693478
964	46535	6417.4085	10.693294
965	67813	6417.2985	10.693111
966	87626	6417.1884	10.692928
967	87554	6417.0784	10.692744
968	70313	6416.9683	10.692561
969	47481	6416.8583	10.692378
970	19564	6416.7483	10.692194
971	-14396	6416.6382	10.692011
972	-39629	6416.5282	10.691828
973	-37683	6416.4181	10.691644
974	-12651	6416.3081	10.691461
975	9024	6416.1981	10.691277
976	6019	6416.0880	10.691094
977	-17561	6415.9780	10.690911
978	-38426	6415.8680	10.690727
979	-36477	6415.7579	10.690544
980	-13551	6415.6479	10.690361
981	7902	6415.5378	10.690177
982	8449	6415.4278	10.689994
983	-6685	6415.3178	10.689811
984	-17071	6415.2077	10.689627
985	-16466	6415.0977	10.689444
986	-18913	6414.9876	10.689261
987	-32623	6414.8776	10.689077
988	-44574	6414.7676	10.688894
989	-41296	6414.6575	10.688710
990	-31017	6414.5475	10.688527
991	-30565	6414.4374	10.688344
992	-39401	6414.3274	10.688160
993	-42448	6414.2174	10.687977
994	-34474	6414.1073	10.687794
995	-27143	6413.9973	10.687610
996	-31836	6413.8872	10.687427
997	-45929	6413.7772	10.687244
998	-57011	6413.6672	10.687060
999	-54231	6413.5571	10.686877
1000	-36330	6413.4471	10.686694
1001	-13051	6413.3370	10.686510
1002	3836	6413.2270	10.686327
1003	13386	6413.1170	10.686143
1004	23452	6413.0069	10.685960
1005	34087	6412.8969	10.685777
1006	34618	6412.7868	10.685593
1007	23114	6412.6768	10.685410
1008	14399	6412.5668	10.685227
1009	17144	6412.4567	10.685043
1010	17370	6412.3467	10.684860
1011	1522	6412.2367	10.684677
1012	-16420	6412.1266	10.684493
1013	-12776	6412.0166	10.684310
1014	8930	6411.9065	10.684127
1015	24077	6411.7965	10.683943
1016	27035	6411.6865	10.683760
1017	37810	6411.5764	10.683576
1018	64371	6411.4664	10.683393
1019	84763	6411.3563	10.683210
1020	78595	6411.2463	10.683026
1021	55549	6411.1363	10.682843
1022	37739	6411.0262	10.682660
1023	29063	6410.9162	10.682476
1024	17840	6410.8061	10.682293
1025	-713	6410.6961	10.682110
1026	-19723	6410.5861	10.681926
1027	-32359	6410.4760	10.681743
1028	-36603	6410.3660	10.681559
1029	-32442	6410.2559	10.681376
1030	-22483	6410.1459	10.681193
1031	-11145	6410.0359	10.681009
1032	1980	6409.9258	10.680826
1033	21425	6409.8158	10.680643
1034	44500	6409.7057	10.680459
1035	60015	6409.5957	10.680276
1036	63499	6409.4857	10.680093
1037	62703	6409.3756	10.679909
1038	61955	6409.2656	10.679726
1039	54452	6409.1556	10.679543
1040	39053	6409.0455	10.679359
1041	29493	6408.9355	10.679176
1042	33163	6408.8254	10.678992
1043	35147	6408.7154	10.678809
1044	21492	6408.6054	10.678626
1045	5866	6408.4953	10.678442
1046	10138	6408.3853	10.678259
1047	26582	6408.2752	10.678076
1048	26288	6408.1652	10.677892
1049	4233	6408.0552	10.677709
1050	-11213	6407.9451	10.677526
1051	363	6407.8351	10.677342
1052	25106	6407.7250	10.677159
1053	40301	6407.6150	10.676976
1054	44063	6407.5050	10.676792
1055	44900	6407.3949	10.676609
1056	40284	6407.2849	10.676425
1057	25474	6407.1748	10.676242
1058	12069	6407.0648	10.676059
1059	16704	6406.9548	10.675875
1060	35936	6406.8447	10.675692
1061	50197	6406.7347	10.675509
1062	50673	6406.6246	10.675325
1063	45950	6406.5146	10.675142
1064	42544	6406.4046	10.674959
1065	35789	6406.2945	10.674775
1066	23855	6406.1845	10.674592
1067	15733	6406.0744	10.674409
1068	17866	6405.9644	10.674225
1069	23899	6405.8544	10.674042
1070	25742	6405.7443	10.673858
1071	26239	6405.6343	10.673675
1072	32361	6405.5243	10.673492
1073	42453	6405.4142	10.673308
1074	49046	6405.3042	10.673125
1075	49693	6405.1941	10.672942
1076	47011	6405.0841	10.672758
1077	42427	6404.9741	10.672575
1078	38365	6404.8640	10.672392
1079	41753	6404.7540	10.672208
1080	54132	6404.6439	10.672025
1081	61454	6404.5339	10.671842
1082	47758	6404.4239	10.671658
1083	19872	6404.3138	10.671475
1084	3292	6404.2038	10.671291
1085	8054	6404.0937	10.671108
1086	13593	6403.9837	10.670925
1087	-1757	6403.8737	10.670741
1088	-28739	6403.7636	10.670558
1089	-40391	6403.6536	10.670375
1090	-30034	6403.5435	10.670191
1091	-17202	6403.4335	10.670008
1092	-15618	6403.3235	10.669825
1093	-13556	6403.2134	10.669641
1094	5992	6403.1034	10.669458
1095	38067	6402.9933	10.669275
1096	60021	6402.8833	10.669091
1097	58019	6402.7733	10.668908
1098	39824	6402.6632	10.668724
1099	21896	6402.5532	10.668541
1100	11051	6402.4432	10.668358
1101	2155	6402.3331	10.668174
1102	-8692	6402.2231	10.667991
1103	-14168	6402.1130	10.667808
1104	-3695	6402.0030	10.667624
1105	19890	6401.8930	10.667441
1106	39657	6401.7829	10.667258
1107	44071	6401.6729	10.667074
1108	39246	6401.5628	10.666891
1109	35900	6401.4528	10.666707
1110	33870	6401.3428	10.666524
1111	30433	6401.2327	10.666341
1112	34046	6401.1227	10.666157
1113	51909	6401.0126	10.665974
1114	68692	6400.9026	10.665791
1115	59319	6400.7926	10.665607
1116	24820	6400.6825	10.665424
1117	-5415	6400.5725	10.665241
1118	-12637	6400.4624	10.665057
1119	-9099	6400.3524	10.664874
1120	-10616	6400.2424	10.664691
1121	-11181	6400.1323	10.664507
1122	-1295	6400.0223	10.664324
1123	7528	6399.9122	10.664140
1124	-439	6399.8022	10.663957
1125	-14900	6399.6922	10.663774
1126	-10066	6399.5821	10.663590
1127	17897	6399.4721	10.663407
1128	44690	6399.3620	10.663224
1129	49891	6399.2520	10.663040
1130	38659	6399.1420	10.662857
1131	29279	6399.0319	10.662674
1132	32240	6398.9219	10.662490
1133	44251	6398.8119	10.662307
1134	53088	6398.7018	10.662124
1135	46872	6398.5918	10.661940
1136	25858	6398.4817	10.661757
1137	3893	6398.3717	10.661573
1138	-7934	6398.2617	10.661390
1139	-14255	6398.1516	10.661207
1140	-24428	6398.0416	10.661023
1141	-36300	6397.9315	10.660840
1142	-42093	6397.8215	10.660657
1143	-42517	6397.7115	10.660473
1144	-41037	6397.6014	10.660290
1145	-31731	6397.4914	10.660107
1146	-10225	6397.3813	10.659923
1147	9338	6397.2713	10.659740
1148	8665	6397.1613	10.659557
1149	-5787	6397.0512	10.659373
1150	-9398	6396.9412	10.659190
1151	4735	6396.8311	10.659006
1152	17721	6396.7211	10.658823
1153	15458	6396.6111	10.658640
1154	6093	6396.5010	10.658456
1155	1673	6396.3910	10.658273
1156	2922	6396.2809	10.658090
1157	9594	6396.1709	10.657906
1158	25906	6396.0609	10.657723
1159	46273	6395.9508	10.657540
1160	54788	6395.8408	10.657356
1161	50237	6395.7308	10.657173
1162	53341	6395.6207	10.656990
1163	75696	6395.5107	10.656806
1164	98627	6395.4006	10.656623
1165	98737	6395.2906	10.656439
1166	79425	6395.1806	10.656256
1167	59215	6395.0705	10.656073
1168	41691	6394.9605	10.655889
1169	17593	6394.8504	10.655706
1170	-11051	6394.7404	10.655523
1171	-30076	6394.6304	10.655339
1172	-34540	6394.5203	10.655156
1173	-33570	6394.4103	10.654973
1174	-33134	6394.3002	10.654789
1175	-27716	6394.1902	10.654606
1176	-11182	6394.0802	10.654423
1177	13769	6393.9701	10.654239
1178	38473	6393.8601	10.654056
1179	54142	6393.7500	10.653872
1180	55957	6393.6400	10.653689
1181	47244	6393.5300	10.653506
1182	37549	6393.4199	10.653322
1183	31851	6393.3099	10.653139
1184	25300	6393.1998	10.652956
1185	12808	6393.0898	10.652772
1186	-1940	6392.9798	10.652589
1187	-11956	6392.8697	10.652406
1188	-14764	6392.7597	10.652222
1189	-9541	6392.6496	10.652039
1190	5368	6392.5396	10.651856
1191	25458	6392.4296	10.651672
1192	39208	6392.3195	10.651489
1193	41889	6392.2095	10.651305
1194	41759	6392.0995	10.651122
1195	44842	6391.9894	10.650939
1196	43950	6391.8794	10.650755
1197	32714	6391.7693	10.650572
1198	19888	6391.6593	10.650389
1199	17292	6391.5493	10.650205
1200	22820	6391.4392	10.650022
1201	28318	6391.3292	10.649839
1202	34279	6391.2191	10.649655
1203	41032	6391.1091	10.649472
1204	35252	6390.9991	10.649288
1205	6223	6390.8890	10.649105
1206	-28626	6390.7790	10.648922
1207	-36088	6390.6689	10.648738
1208	-7466	6390.5589	10.648555
1209	30497	6390.4489	10.648372
1210	48413	6390.3388	10.648188
1211	43641	6390.2288	10.648005
1212	33042	6390.1187	10.647822
1213	29571	6390.0087	10.647638
1214	32648	6389.8987	10.647455
1215	34143	6389.7886	10.647272
1216	28874	6389.6786	10.647088
1217	21929	6389.5685	10.646905
1218	24215	6389.4585	10.646721
1219	37094	6389.3485	10.646538
1220	46915	6389.2384	10.646355
1221	41876	6389.1284	10.646171
1222	28010	6389.0184	10.645988
1223	19612	6388.9083	10.645805
1224	20696	6388.7983	10.645621
1225	26092	6388.6882	10.645438
1226	32320	6388.5782	10.645255
1227	34173	6388.4682	10.645071
1228	19891	6388.3581	10.644888
1229	-12284	6388.2481	10.644705
1230	-39147	6388.1380	10.644521
1231	-34371	6388.0280	10.644338
1232	-2799	6387.9180	10.644154
1233	26237	6387.8079	10.643971
1234	37482	6387.6979	10.643788
1235	40922	6387.5878	10.643604
1236	45531	6387.4778	10.643421
1237	45869	6387.3678	10.643238
1238	39828	6387.2577	10.643054
1239	37661	6387.1477	10.642871
1240	44207	6387.0376	10.642688
1241	49320	6386.9276	10.642504
1242	44711	6386.8176	10.642321
1243	36082	6386.7075	10.642138
1244	31694	6386.5975	10.641954
1245	32423	6386.4874	10.641771
1246	38196	6386.3774	10.641587
1247	49873	6386.2674	10.641404
1248	60136	6386.1573	10.641221
1249	57969	6386.0473	10.641037
1250	46590	6385.9372	10.640854
1251	40239	6385.8272	10.640671
1252	38698	6385.7172	10.640487
1253	24613	6385.6071	10.640304
1254	-6273	6385.4971	10.640121
1255	-32057	6385.3871	10.639937
1256	-32513	6385.2770	10.639754
1257	-12800	6385.1670	10.639571
1258	10312	6385.0569	10.639387
1259	27508	6384.9469	10.639204
1260	32162	6384.8369	10.639020
1261	17997	6384.7268	10.638837
1262	-3413	6384.6168	10.638654
1263	-3298	6384.5067	10.638470
1264	27046	6384.3967	10.638287
1265	56947	6384.2867	10.638104
1266	55106	6384.1766	10.637920
1267	32066	6384.0666	10.637737
1268	20502	6383.9565	10.637554
1269	26214	6383.8465	10.637370
1270	26056	6383.7365	10.637187
1271	8391	6383.6264	10.637004
1272	-11272	6383.5164	10.636820
1273	-15305	6383.4063	10.636637
1274	-2622	6383.2963	10.636453
1275	19758	6383.1863	10.636270
1276	44890	6383.0762	10.636087
1277	62264	6382.9662	10.635903
1278	61915	6382.8561	10.635720
1279	46805	6382.7461	10.635537
1280	30212	6382.6361	10.635353
1281	19431	6382.5260	10.635170
1282	11991	6382.4160	10.634987
1283	6855	6382.3060	10.634803
1284	7408	6382.1959	10.634620
1285	12970	6382.0859	10.634436
1286	17851	6381.9758	10.634253
1287	18938	6381.8658	10.634070
1288	15573	6381.7558	10.633886
1289	4618	6381.6457	10.633703
1290	-13864	6381.5357	10.633520
1291	-28966	6381.4256	10.633336
1292	-29210	6381.3156	10.633153
1293	-19267	6381.2056	10.632970
1294	-14617	6381.0955	10.632786
1295	-20067	6380.9855	10.632603
1296	-25169	6380.8754	10.632420
1297	-21216	6380.7654	10.632236
1298	-11239	6380.6554	10.632053
1299	-1270	6380.5453	10.631869
1300	8276	6380.4353	10.631686
1301	19217	6380.3252	10.631503
1302	30337	6380.2152	10.631319
1303	37582	6380.1052	10.631136
1304	35975	6379.9951	10.630953
1305	23336	6379.8851	10.630769
1306	6549	6379.7750	10.630586
1307	-157	6379.6650	10.630403
1308	10532	6379.5550	10.630219
1309	30247	6379.4449	10.630036
1310	45650	6379.3349	10.629853
1311	51946	6379.2248	10.629669
1312	50235	6379.1148	10.629486
1313	40251	6379.0048	10.629302
1314	24551	6378.8947	10.629119
1315	11829	6378.7847	10.628936
1316	6625	6378.6747	10.628752
1317	3943	6378.5646	10.628569
1318	2318	6378.4546	10.628386
1319	9943	6378.3445	10.628202
1320	26511	6378.2345	10.628019
1321	34097	6378.1245	10.627836
1322	23187	6378.0144	10.627652
1323	13145	6377.9044	10.627469
1324	24517	6377.7943	10.627286
1325	43290	6377.6843	10.627102
1326	39534	6377.5743	10.626919
1327	13685	6377.4642	10.626735
1328	-4958	6377.3542	10.626552
1329	-2382	6377.2441	10.626369
1330	7258	6377.1341	10.626185
1331	12442	6377.0241	10.626002
1332	16721	6376.9140	10.625819
1333	16308	6376.8040	10.625635
1334	-3095	6376.6939	10.625452
1335	-36766	6376.5839	10.625269
1336	-56175	6376.4739	10.625085
1337	-46266	6376.3638	10.624902
1338	-23389	6376.2538	10.624719
1339	-4775	6376.1437	10.624535
1340	14249	6376.0337	10.624352
1341	38565	6375.9237	10.624168
1342	54704	6375.8136	10.623985
1343	52788	6375.7036	10.623802
1344	45278	6375.5936	10.623618
1345	44277	6375.4835	10.623435
1346	40114	6375.3735	10.623252
1347	23159	6375.2634	10.623068
1348	7753	6375.1534	10.622885
1349	10704	6375.0434	10.622702
1350	21631	6374.9333	10.622518
1351	19757	6374.8233	10.622335
1352	7859	6374.7132	10.622152
1353	3983	6374.6032	10.621968
1354	8637	6374.4932	10.621785
1355	5990	6374.3831	10.621601
1356	-7604	6374.2731	10.621418
1357	-20175	6374.1630	10.621235
1358	-25583	6374.0530	10.621051
1359	-26232	6373.9430	10.620868
1360	-17934	6373.8329	10.620685
1361	4608	6373.7229	10.620501
1362	28201	6373.6128	10.620318
1363	30396	6373.5028	10.620135
1364	10921	6373.3928	10.619951
1365	-6681	6373.2827	10.619768
1366	-8151	6373.1727	10.619584
1367	-3746	6373.0626	10.619401
1368	-5904	6372.9526	10.619218
1369	-10649	6372.8426	10.619034
1370	-8172	6372.7325	10.618851
1371	3861	6372.6225	10.618668
1372	23597	6372.5124	10.618484
1373	46144	6372.4024	10.618301
1374	55911	6372.2924	10.618118
1375	35560	6372.1823	10.617934
1376	-7610	6372.0723	10.617751
1377	-39959	6371.9623	10.617568
1378	-38658	6371.8522	10.617384
1379	-17739	6371.7422	10.617201
1380	-4189	6371.6321	10.617017
1381	-1365	6371.5221	10.616834
1382	5333	6371.4121	10.616651
1383	15469	6371.3020	10.616467
1384	10617	6371.1920	10.616284
1385	-13320	6371.0819	10.616101
1386	-32955	6370.9719	10.615917
1387	-28521	6370.8619	10.615734
1388	-13221	6370.7518	10.615551
1389	-14399	6370.6418	10.615367
1390	-32465	6370.5317	10.615184
1391	-38802	6370.4217	10.615001
1392	-16971	6370.3117	10.614817
1393	13372	6370.2016	10.614634
1394	24775	6370.0916	10.614450
1395	18521	6369.9815	10.614267
1396	14692	6369.8715	10.614084
1397	15987	6369.7615	10.613900
1398	6104	6369.6514	10.613717
1399	-16307	6369.5414	10.613534
1400	-28426	6369.4313	10.613350
1401	-17645	6369.3213	10.613167
1402	-2882	6369.2113	10.612984
1403	-6117	6369.1012	10.612800
1404	-20528	6368.9912	10.612617
1405	-25974	6368.8812	10.612434
1406	-21958	6368.7711	10.612250
1407	-22409	6368.6611	10.612067
1408	-26551	6368.5510	10.611883
1409	-19875	6368.4410	10.611700
1410	-1671	6368.3310	10.611517
1411	11848	6368.2209	10.611333
1412	13671	6368.1109	10.611150
1413	14123	6368.0008	10.610967
1414	19029	6367.8908	10.610783
1415	20108	6367.7808	10.610600
1416	14260	6367.6707	10.610417
1417	13973	6367.5607	10.610233
1418	28550	6367.4506	10.610050
1419	49679	6367.3406	10.609867
1420	65504	6367.2306	10.609683
1421	75456	6367.1205	10.609500
1422	80799	6367.0105	10.609316
1423	74422	6366.9004	10.609133
1424	54218	6366.7904	10.608950
1425	36183	6366.6804	10.608766
1426	38032	6366.5703	10.608583
1427	54930	6366.4603	10.608400
1428	65854	6366.3502	10.608216
1429	61135	6366.2402	10.608033
1430	50378	6366.1302	10.607850
1431	44130	6366.0201	10.607666
1432	40987	6365.9101	10.607483
1433	35532	6365.8000	10.607300
1434	28317	6365.6900	10.607116
1435	22674	6365.5800	10.606933
1436	18064	6365.4699	10.606749
1437	11930	6365.3599	10.606566
1438	5165	6365.2499	10.606383
1439	2138	6365.1398	10.606199
1440	5921	6365.0298	10.606016
1441	14449	6364.9197	10.605833
1442	20763	6364.8097	10.605649
1443	17884	6364.6997	10.605466
1444	5151	6364.5896	10.605283
1445	-11054	6364.4796	10.605099
1446	-24439	6364.3695	10.604916
1447	-34784	6364.2595	10.604732
1448	-44469	6364.1495	10.604549
1449	-51733	6364.0394	10.604366
1450	-52248	6363.9294	10.604182
1451	-46402	6363.8193	10.603999
1452	-38801	6363.7093	10.603816
1453	-28823	6363.5993	10.603632
1454	-8181	6363.4892	10.603449
1455	25982	6363.3792	10.603266
1456	58659	6363.2691	10.603082
1457	65890	6363.1591	10.602899
1458	38858	6363.0491	10.602716
1459	-5605	6362.9390	10.602532
1460	-41203	6362.8290	10.602349
1461	-54477	6362.7189	10.602165
1462	-48227	6362.6089	10.601982
1463	-30238	6362.4989	10.601799
1464	-7918	6362.3888	10.601615
1465	9112	6362.2788	10.601432
1466	12967	6362.1688	10.601249
1467	6663	6362.0587	10.601065
1468	579	6361.9487	10.600882
1469	-2596	6361.8386	10.600699
1470	-9707	6361.7286	10.600515
1471	-20434	6361.6186	10.600332
1472	-20865	6361.5085	10.600149
1473	-2443	6361.3985	10.599965
1474	22509	6361.2884	10.599782
1475	35727	6361.1784	10.599598
1476	36512	6361.0684	10.599415
1477	37808	6360.9583	10.599232
1478	43769	6360.8483	10.599048
1479	45629	6360.7382	10.598865
1480	38700	6360.6282	10.598682
1481	29631	6360.5182	10.598498
1482	24590	6360.4081	10.598315
1483	21484	6360.2981	10.598132
1484	17153	6360.1880	10.597948
1485	12881	6360.0780	10.597765
1486	9427	6359.9680	10.597582
1487	4458	6359.8579	10.597398
1488	-1912	6359.7479	10.597215
1489	-5448	6359.6378	10.597031
1490	-3874	6359.5278	10.596848
1491	751	6359.4178	10.596665
1492	6159	6359.3077	10.596481
1493	10668	6359.1977	10.596298
1494	11051	6359.0876	10.596115
1495	6635	6358.9776	10.595931
1496	3837	6358.8676	10.595748
1497	8680	6358.7575	10.595565
1498	17626	6358.6475	10.595381
1499	25346	6358.5375	10.595198
1500	36685	6358.4274	10.595015
1501	56438	6358.3174	10.594831
1502	70741	6358.2073	10.594648
1503	58592	6358.0973	10.594464
1504	24452	6357.9873	10.594281
1505	-1159	6357.8772	10.594098
1506	-651	6357.7672	10.593914
1507	10925	6357.6571	10.593731
1508	14985	6357.5471	10.593548
1509	17311	6357.4371	10.593364
1510	30673	6357.3270	10.593181
1511	48073	6357.2170	10.592998
1512	55266	6357.1069	10.592814
1513	57076	6356.9969	10.592631
1514	66762	6356.8869	10.592448
1515	76989	6356.7768	10.592264
1516	68219	6356.6668	10.592081
1517	44783	6356.5567	10.591897
1518	35362	6356.4467	10.591714
1519	50527	6356.3367	10.591531
1520	63536	6356.2266	10.591347
1521	47151	6356.1166	10.591164
1522	12745	6356.0065	10.590981
1523	-4411	6355.8965	10.590797
1524	10134	6355.7865	10.590614
1525	36437	6355.6764	10.590431
1526	48737	6355.5664	10.590247
1527	43494	6355.4564	10.590064
1528	35733	6355.3463	10.589881
1529	37022	6355.2363	10.589697
1530	44290	6355.1262	10.589514
1531	48178	6355.0162	10.589330
1532	45577	6354.9062	10.589147
1533	39671	6354.7961	10.588964
1534	30558	6354.6861	10.588780
1535	14285	6354.5760	10.588597
1536	-5089	6354.4660	10.588414
1537	-10227	6354.3560	10.588230
1538	12652	6354.2459	10.588047
1539	53154	6354.1359	10.587864
1540	82291	6354.0258	10.587680
1541	80925	6353.9158	10.587497
1542	56853	6353.8058	10.587313
1543	33086	6353.6957	10.587130
1544	26221	6353.5857	10.586947
1545	37564	6353.4756	10.586763
1546	56682	6353.3656	10.586580
1547	68494	6353.2556	10.586397
1548	63538	6353.1455	10.586213
1549	47982	6353.0355	10.586030
1550	39825	6352.9254	10.585847
1551	49481	6352.8154	10.585663
1552	67715	6352.7054	10.585480
1553	78723	6352.5953	10.585297
1554	80823	6352.4853	10.585113
1555	84745	6352.3752	10.584930
1556	93074	6352.2652	10.584746
1557	94043	6352.1552	10.584563
1558	80632	6352.0451	10.584380
1559	64496	6351.9351	10.584196
1560	60149	6351.8251	10.584013
1561	62402	6351.7150	10.583830
1562	53925	6351.6050	10.583646
1563	33401	6351.4949	10.583463
1564	19491	6351.3849	10.583280
1565	22159	6351.2749	10.583096
1566	26689	6351.1648	10.582913
1567	17232	6351.0548	10.582730
1568	1819	6350.9447	10.582546
1569	-2912	6350.8347	10.582363
1570	-1021	6350.7247	10.582179
1571	-8868	6350.6146	10.581996
1572	-22335	6350.5046	10.581813
1573	-18944	6350.3945	10.581629
1574	3521	6350.2845	10.581446
1575	17162	6350.1745	10.581263
1576	4592	6350.0644	10.581079
1577	-14584	6349.9544	10.580896
1578	-16328	6349.8443	10.580713
1579	-10855	6349.7343	10.580529
1580	-23263	6349.6243	10.580346
1581	-48238	6349.5142	10.580163
1582	-53614	6349.4042	10.579979
1583	-27200	6349.2941	10.579796
1584	5949	6349.1841	10.579612
1585	17313	6349.0741	10.579429
1586	5707	6348.9640	10.579246
1587	-10827	6348.8540	10.579062
1588	-16232	6348.7440	10.578879
1589	-4113	6348.6339	10.578696
1590	19508	6348.5239	10.578512
1591	34843	6348.4138	10.578329
1592	24727	6348.3038	10.578146
1593	-1599	6348.1938	10.577962
1594	-15842	6348.0837	10.577779
1595	-7440	6347.9737	10.577596
1596	3977	6347.8636	10.577412
1597	686	6347.7536	10.577229
1598	-8079	6347.6436	10.577045
1599	-6842	6347.5335	10.576862
1600	-1634	6347.4235	10.576679
1601	-7459	6347.3134	10.576495
1602	-20741	6347.2034	10.576312
1603	-26000	6347.0934	10.576129
1604	-22512	6346.9833	10.575945
1605	-22488	6346.8733	10.575762
1606	-26799	6346.7632	10.575579
1607	-24597	6346.6532	10.575395
1608	-16488	6346.5432	10.575212
1609	-15492	6346.4331	10.575029
1610	-21391	6346.3231	10.574845
1611	-16528	6346.2130	10.574662
1612	4147	6346.1030	10.574478
1613	19107	6345.9930	10.574295
1614	10017	6345.8829	10.574112
1615	-10271	6345.7729	10.573928
1616	-15760	6345.6628	10.573745
1617	-2399	6345.5528	10.573562
1618	11905	6345.4428	10.573378
1619	14820	6345.3327	10.573195
1620	9023	6345.2227	10.573012
1621	-2103	6345.1127	10.572828
1622	-18569	6345.0026	10.572645
1623	-31196	6344.8926	10.572461
1624	-22979	6344.7825	10.572278
1625	8391	6344.6725	10.572095
1626	41610	6344.5625	10.571911
1627	54982	6344.4524	10.571728
1628	50199	6344.3424	10.571545
1629	44197	6344.2323	10.571361
1630	45290	6344.1223	10.571178
1631	48879	6344.0123	10.570995
1632	51723	6343.9022	10.570811
1633	56487	6343.7922	10.570628
1634	61643	6343.6821	10.570445
1635	59415	6343.5721	10.570261
1636	48136	6343.4621	10.570078
1637	36927	6343.3520	10.569894
1638	32510	6343.2420	10.569711
1639	30262	6343.1319	10.569528
1640	26291	6343.0219	10.569344
1641	29490	6342.9119	10.569161
1642	49039	6342.8018	10.568978
1643	73866	6342.6918	10.568794
1644	80635	6342.5817	10.568611
1645	65601	6342.4717	10.568428
1646	53859	6342.3617	10.568244
1647	67125	6342.2516	10.568061
1648	92735	6342.1416	10.567878
1649	98577	6342.0316	10.567694
1650	74250	6341.9215	10.567511
1651	42148	6341.8115	10.567327
1652	26628	6341.7014	10.567144
1653	26852	6341.5914	10.566961
1654	26777	6341.4814	10.566777
1655	19944	6341.3713	10.566594
1656	12933	6341.2613	10.566411
1657	10814	6341.1512	10.566227
1658	11500	6341.0412	10.566044
1659	12707	6340.9312	10.565861
1660	13626	6340.8211	10.565677
1661	9467	6340.7111	10.565494
1662	-5014	6340.6010	10.565311
1663	-23266	6340.4910	10.565127
1664	-27110	6340.3810	10.564944
1665	-5056	6340.2709	10.564760
1666	34028	6340.1609	10.564577
1667	68992	6340.0508	10.564394
1668	83707	6339.9408	10.564210
1669	74926	6339.8308	10.564027
1670	50980	6339.7207	10.563844
1671	28075	6339.6107	10.563660
1672	21043	6339.5006	10.563477
1673	29717	6339.3906	10.563294
1674	37813	6339.2806	10.563110
1675	31681	6339.1705	10.562927
1676	16982	6339.0605	10.562744
1677	10907	6338.9504	10.562560
1678	21842	6338.8404	10.562377
1679	43587	6338.7304	10.562193
1680	65240	6338.6203	10.562010
1681	77764	6338.5103	10.561827
1682	74109	6338.4003	10.561643
1683	53992	6338.2902	10.561460
1684	28892	6338.1802	10.561277
1685	13282	6338.0701	10.561093
1686	10551	6337.9601	10.560910
1687	15241	6337.8501	10.560727
1688	25941	6337.7400	10.560543
1689	43183	6337.6300	10.560360
1690	55902	6337.5199	10.560177
1691	47326	6337.4099	10.559993
1692	19625	6337.2999	10.559810
1693	-3567	6337.1898	10.559626
1694	-8371	6337.0798	10.559443
1695	-9207	6336.9697	10.559260
1696	-22899	6336.8597	10.559076
1697	-37863	6336.7497	10.558893
1698	-28557	6336.6396	10.558710
1699	5937	6336.5296	10.558526
1700	38558	6336.4195	10.558343
1701	49625	6336.3095	10.558160
1702	46448	6336.1995	10.557976
1703	42398	6336.0894	10.557793
1704	33863	6335.9794	10.557609
1705	10589	6335.8693	10.557426
1706	-20722	6335.7593	10.557243
1707	-38118	6335.6493	10.557059
1708	-29808	6335.5392	10.556876
1709	-8325	6335.4292	10.556693
1710	4338	6335.3192	10.556509
1711	756	6335.2091	10.556326
1712	-7753	6335.0991	10.556143
1713	-9339	6334.9890	10.555959
1714	-7085	6334.8790	10.555776
1715	-11570	6334.7690	10.555593
1716	-22458	6334.6589	10.555409
1717	-26818	6334.5489	10.555226
1718	-16720	6334.4388	10.555042
1719	799	6334.3288	10.554859
1720	15289	6334.2188	10.554676
1721	25365	6334.1087	10.554492
1722	33121	6333.9987	10.554309
1723	34637	6333.8886	10.554126
1724	25955	6333.7786	10.553942
1725	12711	6333.6686	10.553759
1726	3030	6333.5585	10.553576
1727	-5238	6333.4485	10.553392
1728	-19001	6333.3384	10.553209
1729	-34334	6333.2284	10.553026
1730	-38778	6333.1184	10.552842
1731	-29197	6333.0083	10.552659
1732	-15813	6332.8983	10.552475
1733	-7048	6332.7882	10.552292
1734	-1418	6332.6782	10.552109
1735	2874	6332.5682	10.551925
1736	1363	6332.4581	10.551742
1737	-7890	6332.3481	10.551559
1738	-16433	6332.2380	10.551375
1739	-12503	6332.1280	10.551192
1740	6882	6332.0180	10.551009
1741	32296	6331.9079	10.550825
1742	46848	6331.7979	10.550642
1743	37179	6331.6879	10.550459
1744	7528	6331.5778	10.550275
1745	-18184	6331.4678	10.550092
1746	-17898	6331.3577	10.549908
1747	4132	6331.2477	10.549725
1748	23187	6331.1377	10.549542
1749	23806	6331.0276	10.549358
1750	12391	6330.9176	10.549175
1751	228	6330.8075	10.548992
1752	-10702	6330.6975	10.548808
1753	-19607	6330.5875	10.548625
1754	-19002	6330.4774	10.548442
1755	-4809	6330.3674	10.548258
1756	15015	6330.2573	10.548075
1757	30148	6330.1473	10.547892
1758	38106	6330.0373	10.547708
1759	39034	6329.9272	10.547525
1760	31244	6329.8172	10.547341
1761	19962	6329.7071	10.547158
1762	19081	6329.5971	10.546975
1763	33417	6329.4871	10.546791
1764	48848	6329.3770	10.546608
1765	51551	6329.2670	10.546425
1766	47457	6329.1569	10.546241
1767	49459	6329.0469	10.546058
1768	54499	6328.9369	10.545875
1769	49783	6328.8268	10.545691
1770	35652	6328.7168	10.545508
1771	24209	6328.6068	10.545325
1772	17353	6328.4967	10.545141
1773	4056	6328.3867	10.544958
1774	-18484	6328.2766	10.544774
1775	-36257	6328.1666	10.544591
1776	-35515	6328.0566	10.544408
1777	-17901	6327.9465	10.544224
1778	3680	6327.8365	10.544041
1779	14730	6327.7264	10.543858
1780	5300	6327.6164	10.543674
1781	-21004	6327.5064	10.543491
1782	-43477	6327.3963	10.543308
1783	-43305	6327.2863	10.543124
1784	-28273	6327.1762	10.542941
1785	-24438	6327.0662	10.542757
1786	-40146	6326.9562	10.542574
1787	-54853	6326.8461	10.542391
1788	-50710	6326.7361	10.542207
1789	-37816	6326.6260	10.542024
1790	-34711	6326.5160	10.541841
1791	-37685	6326.4060	10.541657
1792	-28093	6326.2959	10.541474
1793	-3982	6326.1859	10.541291
1794	14215	6326.0758	10.541107
1795	10769	6325.9658	10.540924
1796	-6258	6325.8558	10.540741
1797	-17162	6325.7457	10.540557
1798	-12899	6325.6357	10.540374
1799	-525	6325.5256	10.540190
1800	8870	6325.4156	10.540007
1801	13388	6325.3056	10.539824
1802	20852	6325.1955	10.539640
1803	35188	6325.0855	10.539457
1804	44544	6324.9755	10.539274
1805	31966	6324.8654	10.539090
1806	1889	6324.7554	10.538907
1807	-15114	6324.6453	10.538724
1808	4255	6324.5353	10.538540
1809	44649	6324.4253	10.538357
1810	68746	6324.3152	10.538174
1811	62179	6324.2052	10.537990
1812	44832	6324.0951	10.537807
1813	36492	6323.9851	10.537623
1814	31518	6323.8751	10.537440
1815	17338	6323.7650	10.537257
1816	383	6323.6550	10.537073
1817	-4317	6323.5449	10.536890
1818	331	6323.4349	10.536707
1819	-2650	6323.3249	10.536523
1820	-16321	6323.2148	10.536340
1821	-24762	6323.1048	10.536157
1822	-19128	6322.9947	10.535973
1823	-11442	6322.8847	10.535790
1824	-14157	6322.7747	10.535607
1825	-19690	6322.6646	10.535423
1826	-12474	6322.5546	10.535240
1827	6741	6322.4445	10.535056
1828	20990	6322.3345	10.534873
1829	17642	6322.2245	10.534690
1830	-976	6322.1144	10.534506
1831	-24114	6322.0044	10.534323
1832	-39952	6321.8944	10.534140
1833	-39255	6321.7843	10.533956
1834	-22406	6321.6743	10.533773
1835	-2288	6321.5642	10.533590
1836	9225	6321.4542	10.533406
1837	16557	6321.3442	10.533223
1838	31769	6321.2341	10.533040
1839	52078	6321.1241	10.532856
1840	60240	6321.0140	10.532673
1841	50093	6320.9040	10.532489
1842	36640	6320.7940	10.532306
1843	33251	6320.6839	10.532123
1844	32441	6320.5739	10.531939
1845	20798	6320.4638	10.531756
1846	2750	6320.3538	10.531573
1847	-4463	6320.2438	10.531389
1848	6105	6320.1337	10.531206
1849	25789	6320.0237	10.531023
1850	44268	6319.9136	10.530839
1851	56500	6319.8036	10.530656
1852	57992	6319.6936	10.530473
1853	45951	6319.5835	10.530289
1854	26336	6319.4735	10.530106
1855	10165	6319.3634	10.529922
1856	2064	6319.2534	10.529739
1857	229	6319.1434	10.529556
1858	5458	6319.0333	10.529372
1859	19137	6318.9233	10.529189
1860	32690	6318.8132	10.529006
1861	31699	6318.7032	10.528822
1862	13806	6318.5932	10.528639
1863	-7551	6318.4831	10.528456
1864	-20387	6318.3731	10.528272
1865	-25723	6318.2631	10.528089
1866	-29371	6318.1530	10.527906
1867	-32430	6318.0430	10.527722
1868	-33725	6317.9329	10.527539
1869	-32028	6317.8229	10.527355
1870	-22424	6317.7129	10.527172
1871	-1381	6317.6028	10.526989
1872	20525	6317.4928	10.526805
1873	24198	6317.3827	10.526622
1874	7515	6317.2727	10.526439
1875	-8159	6317.1627	10.526255
1876	-7182	6317.0526	10.526072
1877	-1856	6316.9426	10.525889
1878	-10667	6316.8325	10.525705
1879	-25639	6316.7225	10.525522
1880	-21392	6316.6125	10.525338
1881	7646	6316.5024	10.525155
1882	38800	6316.3924	10.524972
1883	50755	6316.2823	10.524788
1884	44977	6316.1723	10.524605
1885	35271	6316.0623	10.524422
1886	31571	6315.9522	10.524238
1887	37761	6315.8422	10.524055
1888	50147	6315.7321	10.523872
1889	52276	6315.6221	10.523688
1890	26545	6315.5121	10.523505
1891	-19854	6315.4020	10.523322
1892	-53883	6315.2920	10.523138
1893	-53197	6315.1819	10.522955
1894	-33190	6315.0719	10.522771
1895	-24386	6314.9619	10.522588
1896	-31658	6314.8518	10.522405
1897	-32291	6314.7418	10.522221
1898	-10984	6314.6318	10.522038
1899	20160	6314.5217	10.521855
1900	39052	6314.4117	10.521671
1901	37725	6314.3016	10.521488
1902	23830	6314.1916	10.521305
1903	7716	6314.0816	10.521121
1904	-4866	6313.9715	10.520938
1905	-12046	6313.8615	10.520755
1906	-13855	6313.7514	10.520571
1907	-10970	6313.6414	10.520388
1908	-4633	6313.5314	10.520204
1909	1577	6313.4213	10.520021
1910	3119	6313.3113	10.519838
1911	1390	6313.2012	10.519654
1912	5086	6313.0912	10.519471
1913	17804	6312.9812	10.519288
1914	28626	6312.8711	10.519104
1915	25731	6312.7611	10.518921
1916	16888	6312.6510	10.518738
1917	22060	6312.5410	10.518554
1918	43456	6312.4310	10.518371
1919	58477	6312.3209	10.518188
1920	49948	6312.2109	10.518004
1921	29442	6312.1008	10.517821
1922	19044	6311.9908	10.517637
1923	21040	6311.8808	10.517454
1924	19886	6311.7707	10.517271
1925	6833	6311.6607	10.517087
1926	-12545	6311.5507	10.516904
1927	-30471	6311.4406	10.516721
1928	-40981	6311.3306	10.516537
1929	-34701	6311.2205	10.516354
1930	-6990	6311.1105	10.516171
1931	26981	6311.0005	10.515987
1932	41239	6310.8904	10.515804
1933	28216	6310.7804	10.515621
1934	6698	6310.6703	10.515437
1935	-3356	6310.5603	10.515254
1936	-854	6310.4503	10.515070
1937	6434	6310.3402	10.514887
1938	17063	6310.2302	10.514704
1939	30967	6310.1201	10.514520
1940	40238	6310.0101	10.514337
1941	36860	6309.9001	10.514154
1942	24470	6309.7900	10.513970
1943	14581	6309.6800	10.513787
1944	15925	6309.5699	10.513604
1945	31353	6309.4599	10.513420
1946	55767	6309.3499	10.513237
1947	71573	6309.2398	10.513054
1948	59056	6309.1298	10.512870
1949	22215	6309.0197	10.512687
1950	-6558	6308.9097	10.512503
1951	-641	6308.7997	10.512320
1952	30256	6308.6896	10.512137
1953	55604	6308.5796	10.511953
1954	59598	6308.4695	10.511770
1955	46177	6308.3595	10.511587
1956	20591	6308.2495	10.511403
1957	-11063	6308.1394	10.511220
1958	-30243	6308.0294	10.511037
1959	-20634	6307.9194	10.510853
1960	3862	6307.8093	10.510670
1961	10814	6307.6993	10.510486
1962	-5006	6307.5892	10.510303
1963	-11970	6307.4792	10.510120
1964	11231	6307.3692	10.509936
1965	41887	6307.2591	10.509753
1966	44704	6307.1491	10.509570
1967	19748	6307.0390	10.509386
1968	-2901	6306.9290	10.509203
1969	-6611	6306.8190	10.509020
1970	-3803	6306.7089	10.508836
1971	-10280	6306.5989	10.508653
1972	-23661	6306.4888	10.508470
1973	-31764	6306.3788	10.508286
1974	-29522	6306.2688	10.508103
1975	-21568	6306.1587	10.507919
1976	-14898	6306.0487	10.507736
1977	-13223	6305.9386	10.507553
1978	-15398	6305.8286	10.507369
1979	-17710	6305.7186	10.507186
1980	-18573	6305.6085	10.507003
1981	-19474	6305.4985	10.506819
1982	-21196	6305.3884	10.506636
1983	-23844	6305.2784	10.506453
1984	-31383	6305.1684	10.506269
1985	-48129	6305.0583	10.506086
1986	-67350	6304.9483	10.505903
1987	-73255	6304.8383	10.505719
1988	-61429	6304.7282	10.505536
1989	-47983	6304.6182	10.505352
1990	-48641	6304.5081	10.505169
1991	-57232	6304.3981	10.504986
1992	-57557	6304.2881	10.504802
1993	-49527	6304.1780	10.504619
1994	-47248	6304.0680	10.504436
1995	-53520	6303.9579	10.504252
1996	-53503	6303.8479	10.504069
1997	-37045	6303.7379	10.503886
1998	-12907	6303.6278	10.503702
1999	5185	6303.5178	10.503519
2000	15101	6303.4077	10.503336
[truncated: 63,536 more rows]
