# Supplementary material for: Evolution of the metabolome in response to selection for increased immunity in populations of Drosophila melanogaster
Source: PLoS One. 2017 Nov 17;12(11):e0188089. doi: 10.1371/journal.pone.0188089 (PMC5693281; doi:10.1371/journal.pone.0188089)
Supplement: S2 File — (ZIP) [file pone.0188089.s019.zip › Block2/Ii/3/pdata/1/II3.txt]

1	32720	6523.4187	10.869939
2	11689	6523.3087	10.869755
3	-10979	6523.1987	10.869572
4	-27043	6523.0886	10.869389
5	-28539	6522.9786	10.869205
6	-9286	6522.8685	10.869022
7	21885	6522.7585	10.868839
8	39061	6522.6485	10.868655
9	25773	6522.5384	10.868472
10	-1372	6522.4284	10.868289
11	-11314	6522.3184	10.868105
12	2101	6522.2083	10.867922
13	16309	6522.0983	10.867738
14	14987	6521.9882	10.867555
15	7631	6521.8782	10.867372
16	9557	6521.7682	10.867188
17	20172	6521.6581	10.867005
18	30463	6521.5481	10.866822
19	38460	6521.4380	10.866638
20	46635	6521.3280	10.866455
21	53454	6521.2180	10.866272
22	56513	6521.1079	10.866088
23	56210	6520.9979	10.865905
24	49961	6520.8878	10.865721
25	32526	6520.7778	10.865538
26	8853	6520.6678	10.865355
27	-4656	6520.5577	10.865171
28	-703	6520.4477	10.864988
29	7857	6520.3376	10.864805
30	7793	6520.2276	10.864621
31	5448	6520.1176	10.864438
32	14205	6520.0075	10.864255
33	31725	6519.8975	10.864071
34	44728	6519.7874	10.863888
35	49502	6519.6774	10.863705
36	51803	6519.5674	10.863521
37	51344	6519.4573	10.863338
38	43206	6519.3473	10.863154
39	32688	6519.2372	10.862971
40	32046	6519.1272	10.862788
41	41533	6519.0172	10.862604
42	48559	6518.9071	10.862421
43	47627	6518.7971	10.862238
44	46406	6518.6871	10.862054
45	48451	6518.5770	10.861871
46	44565	6518.4670	10.861688
47	28709	6518.3569	10.861504
48	10818	6518.2469	10.861321
49	4336	6518.1369	10.861138
50	8158	6518.0268	10.860954
51	9939	6517.9168	10.860771
52	3941	6517.8067	10.860587
53	-1642	6517.6967	10.860404
54	4699	6517.5867	10.860221
55	22871	6517.4766	10.860037
56	38083	6517.3666	10.859854
57	34651	6517.2565	10.859671
58	14056	6517.1465	10.859487
59	-5485	6517.0365	10.859304
60	-11280	6516.9264	10.859121
61	-11168	6516.8164	10.858937
62	-18525	6516.7063	10.858754
63	-29992	6516.5963	10.858571
64	-31740	6516.4863	10.858387
65	-23612	6516.3762	10.858204
66	-19846	6516.2662	10.858020
67	-24670	6516.1561	10.857837
68	-24475	6516.0461	10.857654
69	-10049	6515.9361	10.857470
70	8488	6515.8260	10.857287
71	17309	6515.7160	10.857104
72	16998	6515.6060	10.856920
73	15751	6515.4959	10.856737
74	15142	6515.3859	10.856554
75	12986	6515.2758	10.856370
76	11941	6515.1658	10.856187
77	14915	6515.0558	10.856004
78	18202	6514.9457	10.855820
79	18270	6514.8357	10.855637
80	19349	6514.7256	10.855453
81	25625	6514.6156	10.855270
82	31993	6514.5056	10.855087
83	31569	6514.3955	10.854903
84	26687	6514.2855	10.854720
85	23350	6514.1754	10.854537
86	20497	6514.0654	10.854353
87	14844	6513.9554	10.854170
88	11120	6513.8453	10.853987
89	16076	6513.7353	10.853803
90	25717	6513.6252	10.853620
91	29917	6513.5152	10.853437
92	27982	6513.4052	10.853253
93	28735	6513.2951	10.853070
94	35812	6513.1851	10.852886
95	43191	6513.0750	10.852703
96	45631	6512.9650	10.852520
97	44093	6512.8550	10.852336
98	39875	6512.7449	10.852153
99	32161	6512.6349	10.851970
100	23092	6512.5248	10.851786
101	17982	6512.4148	10.851603
102	18718	6512.3048	10.851420
103	22311	6512.1947	10.851236
104	25924	6512.0847	10.851053
105	28122	6511.9747	10.850869
106	26864	6511.8646	10.850686
107	22581	6511.7546	10.850503
108	20822	6511.6445	10.850319
109	24791	6511.5345	10.850136
110	28596	6511.4245	10.849953
111	26290	6511.3144	10.849769
112	22837	6511.2044	10.849586
113	24630	6511.0943	10.849403
114	23937	6510.9843	10.849219
115	8964	6510.8743	10.849036
116	-12455	6510.7642	10.848853
117	-18737	6510.6542	10.848669
118	-7577	6510.5441	10.848486
119	-2654	6510.4341	10.848302
120	-18293	6510.3241	10.848119
121	-36635	6510.2140	10.847936
122	-34673	6510.1040	10.847752
123	-18546	6509.9939	10.847569
124	-12517	6509.8839	10.847386
125	-24031	6509.7739	10.847202
126	-39131	6509.6638	10.847019
127	-46751	6509.5538	10.846836
128	-48311	6509.4437	10.846652
129	-45300	6509.3337	10.846469
130	-35779	6509.2237	10.846286
131	-24392	6509.1136	10.846102
132	-19756	6509.0036	10.845919
133	-19769	6508.8936	10.845735
134	-14741	6508.7835	10.845552
135	-7467	6508.6735	10.845369
136	-13028	6508.5634	10.845185
137	-32665	6508.4534	10.845002
138	-44905	6508.3434	10.844819
139	-33336	6508.2333	10.844635
140	-9348	6508.1233	10.844452
141	5569	6508.0132	10.844269
142	8833	6507.9032	10.844085
143	13096	6507.7932	10.843902
144	22069	6507.6831	10.843719
145	27587	6507.5731	10.843535
146	27622	6507.4630	10.843352
147	29855	6507.3530	10.843168
148	35437	6507.2430	10.842985
149	34259	6507.1329	10.842802
150	21733	6507.0229	10.842618
151	8700	6506.9128	10.842435
152	7780	6506.8028	10.842252
153	18010	6506.6928	10.842068
154	29343	6506.5827	10.841885
155	35618	6506.4727	10.841702
156	36630	6506.3626	10.841518
157	32970	6506.2526	10.841335
158	26179	6506.1426	10.841152
159	21150	6506.0325	10.840968
160	22313	6505.9225	10.840785
161	28775	6505.8124	10.840601
162	36800	6505.7024	10.840418
163	44455	6505.5924	10.840235
164	50302	6505.4823	10.840051
165	51196	6505.3723	10.839868
166	45941	6505.2623	10.839685
167	37985	6505.1522	10.839501
168	29691	6505.0422	10.839318
169	17356	6504.9321	10.839135
170	-2070	6504.8221	10.838951
171	-21886	6504.7121	10.838768
172	-30151	6504.6020	10.838585
173	-22797	6504.4920	10.838401
174	-6989	6504.3819	10.838218
175	7545	6504.2719	10.838034
176	15635	6504.1619	10.837851
177	17424	6504.0518	10.837668
178	18283	6503.9418	10.837484
179	25789	6503.8317	10.837301
180	39286	6503.7217	10.837118
181	44796	6503.6117	10.836934
182	30079	6503.5016	10.836751
183	4142	6503.3916	10.836568
184	-9669	6503.2815	10.836384
185	-1692	6503.1715	10.836201
186	14677	6503.0615	10.836017
187	24718	6502.9514	10.835834
188	29552	6502.8414	10.835651
189	34479	6502.7313	10.835467
190	34513	6502.6213	10.835284
191	24729	6502.5113	10.835101
192	14826	6502.4012	10.834917
193	17457	6502.2912	10.834734
194	27593	6502.1812	10.834551
195	29335	6502.0711	10.834367
196	20443	6501.9611	10.834184
197	14007	6501.8510	10.834001
198	16133	6501.7410	10.833817
199	18721	6501.6310	10.833634
200	17367	6501.5209	10.833450
201	19892	6501.4109	10.833267
202	30099	6501.3008	10.833084
203	37593	6501.1908	10.832900
204	33600	6501.0808	10.832717
205	25191	6500.9707	10.832534
206	22508	6500.8607	10.832350
207	21560	6500.7506	10.832167
208	12788	6500.6406	10.831984
209	-197	6500.5306	10.831800
210	-4915	6500.4205	10.831617
211	11	6500.3105	10.831434
212	3347	6500.2004	10.831250
213	-369	6500.0904	10.831067
214	-4245	6499.9804	10.830883
215	-3451	6499.8703	10.830700
216	-3884	6499.7603	10.830517
217	-10361	6499.6502	10.830333
218	-15945	6499.5402	10.830150
219	-11780	6499.4302	10.829967
220	-2026	6499.3201	10.829783
221	124	6499.2101	10.829600
222	-9931	6499.1000	10.829417
223	-21826	6498.9900	10.829233
224	-22872	6498.8800	10.829050
225	-12593	6498.7699	10.828867
226	-2429	6498.6599	10.828683
227	-3019	6498.5499	10.828500
228	-13827	6498.4398	10.828316
229	-25138	6498.3298	10.828133
230	-29216	6498.2197	10.827950
231	-28302	6498.1097	10.827766
232	-30669	6497.9997	10.827583
233	-39187	6497.8896	10.827400
234	-45881	6497.7796	10.827216
235	-39574	6497.6695	10.827033
236	-18680	6497.5595	10.826850
237	5462	6497.4495	10.826666
238	19364	6497.3394	10.826483
239	20975	6497.2294	10.826300
240	20532	6497.1193	10.826116
241	27322	6497.0093	10.825933
242	38154	6496.8993	10.825749
243	41517	6496.7892	10.825566
244	31417	6496.6792	10.825383
245	13492	6496.5691	10.825199
246	-1626	6496.4591	10.825016
247	-6823	6496.3491	10.824833
248	-1374	6496.2390	10.824649
249	8619	6496.1290	10.824466
250	11976	6496.0189	10.824283
251	1881	6495.9089	10.824099
252	-13453	6495.7989	10.823916
253	-16564	6495.6888	10.823733
254	-1570	6495.5788	10.823549
255	17971	6495.4688	10.823366
256	27650	6495.3587	10.823182
257	30341	6495.2487	10.822999
258	36656	6495.1386	10.822816
259	45317	6495.0286	10.822632
260	46763	6494.9186	10.822449
261	41982	6494.8085	10.822266
262	41495	6494.6985	10.822082
263	45443	6494.5884	10.821899
264	41562	6494.4784	10.821716
265	27785	6494.3684	10.821532
266	20768	6494.2583	10.821349
267	32664	6494.1483	10.821165
268	52327	6494.0382	10.820982
269	61196	6493.9282	10.820799
270	57944	6493.8182	10.820615
271	54577	6493.7081	10.820432
272	55185	6493.5981	10.820249
273	52402	6493.4880	10.820065
274	41583	6493.3780	10.819882
275	26523	6493.2680	10.819699
276	12848	6493.1579	10.819515
277	5485	6493.0479	10.819332
278	9573	6492.9378	10.819149
279	23588	6492.8278	10.818965
280	34972	6492.7178	10.818782
281	34205	6492.6077	10.818598
282	29882	6492.4977	10.818415
283	36421	6492.3876	10.818232
284	49525	6492.2776	10.818048
285	50404	6492.1676	10.817865
286	34647	6492.0575	10.817682
287	18600	6491.9475	10.817498
288	13021	6491.8375	10.817315
289	9706	6491.7274	10.817132
290	3120	6491.6174	10.816948
291	6153	6491.5073	10.816765
292	28974	6491.3973	10.816582
293	56308	6491.2873	10.816398
294	63746	6491.1772	10.816215
295	48032	6491.0672	10.816031
296	24586	6490.9571	10.815848
297	2968	6490.8471	10.815665
298	-16372	6490.7371	10.815481
299	-26550	6490.6270	10.815298
300	-17686	6490.5170	10.815115
301	2910	6490.4069	10.814931
302	13897	6490.2969	10.814748
303	8061	6490.1869	10.814565
304	357	6490.0768	10.814381
305	2392	6489.9668	10.814198
306	6482	6489.8567	10.814015
307	4366	6489.7467	10.813831
308	5198	6489.6367	10.813648
309	20228	6489.5266	10.813464
310	40470	6489.4166	10.813281
311	45527	6489.3065	10.813098
312	29639	6489.1965	10.812914
313	5953	6489.0865	10.812731
314	-11474	6488.9764	10.812548
315	-18142	6488.8664	10.812364
316	-14436	6488.7564	10.812181
317	-2774	6488.6463	10.811998
318	10344	6488.5363	10.811814
319	18862	6488.4262	10.811631
320	24098	6488.3162	10.811448
321	29802	6488.2062	10.811264
322	32482	6488.0961	10.811081
323	25951	6487.9861	10.810897
324	13893	6487.8760	10.810714
325	6657	6487.7660	10.810531
326	5095	6487.6560	10.810347
327	-129	6487.5459	10.810164
328	-9914	6487.4359	10.809981
329	-10030	6487.3258	10.809797
330	8902	6487.2158	10.809614
331	33536	6487.1058	10.809431
332	40019	6486.9957	10.809247
333	20648	6486.8857	10.809064
334	-8824	6486.7756	10.808881
335	-26269	6486.6656	10.808697
336	-22105	6486.5556	10.808514
337	-3843	6486.4455	10.808330
338	12409	6486.3355	10.808147
339	15732	6486.2254	10.807964
340	9598	6486.1154	10.807780
341	6531	6486.0054	10.807597
342	12540	6485.8953	10.807414
343	21166	6485.7853	10.807230
344	25725	6485.6752	10.807047
345	30412	6485.5652	10.806864
346	41749	6485.4552	10.806680
347	53917	6485.3451	10.806497
348	53650	6485.2351	10.806314
349	39921	6485.1251	10.806130
350	28420	6485.0150	10.805947
351	32048	6484.9050	10.805763
352	44031	6484.7949	10.805580
353	46245	6484.6849	10.805397
354	30672	6484.5749	10.805213
355	7428	6484.4648	10.805030
356	-6582	6484.3548	10.804847
357	-2589	6484.2447	10.804663
358	15309	6484.1347	10.804480
359	35376	6484.0247	10.804297
360	46259	6483.9146	10.804113
361	42620	6483.8046	10.803930
362	26854	6483.6945	10.803746
363	7581	6483.5845	10.803563
364	-4318	6483.4745	10.803380
365	-2038	6483.3644	10.803196
366	11136	6483.2544	10.803013
367	22693	6483.1443	10.802830
368	21581	6483.0343	10.802646
369	9842	6482.9243	10.802463
370	1630	6482.8142	10.802280
371	8624	6482.7042	10.802096
372	27271	6482.5941	10.801913
373	42542	6482.4841	10.801730
374	44398	6482.3741	10.801546
375	38467	6482.2640	10.801363
376	38429	6482.1540	10.801179
377	48776	6482.0440	10.800996
378	59326	6481.9339	10.800813
379	59409	6481.8239	10.800629
380	53224	6481.7138	10.800446
381	53764	6481.6038	10.800263
382	62227	6481.4938	10.800079
383	63411	6481.3837	10.799896
384	46546	6481.2737	10.799713
385	21896	6481.1636	10.799529
386	7307	6481.0536	10.799346
387	3981	6480.9436	10.799163
388	-2188	6480.8335	10.798979
389	-16887	6480.7235	10.798796
390	-28195	6480.6134	10.798612
391	-24078	6480.5034	10.798429
392	-7741	6480.3934	10.798246
393	9756	6480.2833	10.798062
394	22695	6480.1733	10.797879
395	30068	6480.0632	10.797696
396	30285	6479.9532	10.797512
397	24868	6479.8432	10.797329
398	21226	6479.7331	10.797146
399	23541	6479.6231	10.796962
400	26081	6479.5130	10.796779
401	23340	6479.4030	10.796596
402	20798	6479.2930	10.796412
403	25731	6479.1829	10.796229
404	32834	6479.0729	10.796045
405	31329	6478.9628	10.795862
406	23102	6478.8528	10.795679
407	19603	6478.7428	10.795495
408	21181	6478.6327	10.795312
409	15253	6478.5227	10.795129
410	-1060	6478.4127	10.794945
411	-11738	6478.3026	10.794762
412	-4125	6478.1926	10.794579
413	11411	6478.0825	10.794395
414	15305	6477.9725	10.794212
415	4450	6477.8625	10.794029
416	-7570	6477.7524	10.793845
417	-10865	6477.6424	10.793662
418	-8077	6477.5323	10.793478
419	-4759	6477.4223	10.793295
420	-1977	6477.3123	10.793112
421	124	6477.2022	10.792928
422	-619	6477.0922	10.792745
423	-5520	6476.9821	10.792562
424	-13984	6476.8721	10.792378
425	-25400	6476.7621	10.792195
426	-37419	6476.6520	10.792012
427	-43667	6476.5420	10.791828
428	-39117	6476.4319	10.791645
429	-27069	6476.3219	10.791462
430	-14644	6476.2119	10.791278
431	-2752	6476.1018	10.791095
432	11329	6475.9918	10.790911
433	21998	6475.8817	10.790728
434	17512	6475.7717	10.790545
435	-1149	6475.6617	10.790361
436	-13767	6475.5516	10.790178
437	-2600	6475.4416	10.789995
438	24479	6475.3316	10.789811
439	41832	6475.2215	10.789628
440	35114	6475.1115	10.789445
441	14421	6475.0014	10.789261
442	-775	6474.8914	10.789078
443	-1184	6474.7814	10.788894
444	9587	6474.6713	10.788711
445	23306	6474.5613	10.788528
446	32145	6474.4512	10.788344
447	30182	6474.3412	10.788161
448	17282	6474.2312	10.787978
449	1397	6474.1211	10.787794
450	-7848	6474.0111	10.787611
451	-8633	6473.9010	10.787428
452	-6826	6473.7910	10.787244
453	-6445	6473.6810	10.787061
454	-5053	6473.5709	10.786878
455	-434	6473.4609	10.786694
456	3622	6473.3508	10.786511
457	3442	6473.2408	10.786327
458	4085	6473.1308	10.786144
459	14108	6473.0207	10.785961
460	30952	6472.9107	10.785777
461	38842	6472.8006	10.785594
462	25932	6472.6906	10.785411
463	-526	6472.5806	10.785227
464	-21235	6472.4705	10.785044
465	-25022	6472.3605	10.784861
466	-17086	6472.2504	10.784677
467	-8006	6472.1404	10.784494
468	-573	6472.0304	10.784311
469	9574	6471.9203	10.784127
470	23554	6471.8103	10.783944
471	34441	6471.7003	10.783760
472	34286	6471.5902	10.783577
473	23335	6471.4802	10.783394
474	9034	6471.3701	10.783210
475	-3448	6471.2601	10.783027
476	-14275	6471.1501	10.782844
477	-20446	6471.0400	10.782660
478	-12027	6470.9300	10.782477
479	13505	6470.8199	10.782294
480	37271	6470.7099	10.782110
481	33981	6470.5999	10.781927
482	4607	6470.4898	10.781744
483	-19634	6470.3798	10.781560
484	-14396	6470.2697	10.781377
485	8330	6470.1597	10.781193
486	19644	6470.0497	10.781010
487	12121	6469.9396	10.780827
488	2079	6469.8296	10.780643
489	79	6469.7195	10.780460
490	104	6469.6095	10.780277
491	-888	6469.4995	10.780093
492	6530	6469.3894	10.779910
493	26058	6469.2794	10.779727
494	44155	6469.1693	10.779543
495	47650	6469.0593	10.779360
496	41092	6468.9493	10.779177
497	35841	6468.8392	10.778993
498	32326	6468.7292	10.778810
499	25179	6468.6192	10.778626
500	17575	6468.5091	10.778443
501	16961	6468.3991	10.778260
502	21642	6468.2890	10.778076
503	24202	6468.1790	10.777893
504	24840	6468.0690	10.777710
505	29599	6467.9589	10.777526
506	38138	6467.8489	10.777343
507	44622	6467.7388	10.777160
508	48077	6467.6288	10.776976
509	49933	6467.5188	10.776793
510	44107	6467.4087	10.776610
511	24334	6467.2987	10.776426
512	1580	6467.1886	10.776243
513	-2181	6467.0786	10.776059
514	17121	6466.9686	10.775876
515	36721	6466.8585	10.775693
516	35117	6466.7485	10.775509
517	18512	6466.6384	10.775326
518	10268	6466.5284	10.775143
519	22006	6466.4184	10.774959
520	44151	6466.3083	10.774776
521	58976	6466.1983	10.774593
522	54174	6466.0882	10.774409
523	28729	6465.9782	10.774226
524	-4696	6465.8682	10.774042
525	-25497	6465.7581	10.773859
526	-22193	6465.6481	10.773676
527	-4103	6465.5380	10.773492
528	9737	6465.4280	10.773309
529	12007	6465.3180	10.773126
530	11447	6465.2079	10.772942
531	17171	6465.0979	10.772759
532	26449	6464.9879	10.772576
533	30425	6464.8778	10.772392
534	27044	6464.7678	10.772209
535	24546	6464.6577	10.772026
536	32509	6464.5477	10.771842
537	49921	6464.4377	10.771659
538	63051	6464.3276	10.771475
539	58516	6464.2176	10.771292
540	39665	6464.1075	10.771109
541	25313	6463.9975	10.770925
542	29202	6463.8875	10.770742
543	45982	6463.7774	10.770559
544	62034	6463.6674	10.770375
545	72987	6463.5573	10.770192
546	81252	6463.4473	10.770009
547	81888	6463.3373	10.769825
548	65601	6463.2272	10.769642
549	36640	6463.1172	10.769459
550	13380	6463.0071	10.769275
551	5290	6462.8971	10.769092
552	1667	6462.7871	10.768908
553	-7995	6462.6770	10.768725
554	-14052	6462.5670	10.768542
555	-1525	6462.4569	10.768358
556	21688	6462.3469	10.768175
557	29507	6462.2369	10.767992
558	12586	6462.1268	10.767808
559	-7253	6462.0168	10.767625
560	-5220	6461.9068	10.767442
561	15211	6461.7967	10.767258
562	29924	6461.6867	10.767075
563	25558	6461.5766	10.766892
564	10585	6461.4666	10.766708
565	-2215	6461.3566	10.766525
566	-10430	6461.2465	10.766341
567	-15773	6461.1365	10.766158
568	-14713	6461.0264	10.765975
569	-3945	6460.9164	10.765791
570	10283	6460.8064	10.765608
571	17113	6460.6963	10.765425
572	13994	6460.5863	10.765241
573	8102	6460.4762	10.765058
574	5273	6460.3662	10.764875
575	3949	6460.2562	10.764691
576	1249	6460.1461	10.764508
577	-1060	6460.0361	10.764325
578	-106	6459.9260	10.764141
579	2940	6459.8160	10.763958
580	5798	6459.7060	10.763774
581	10714	6459.5959	10.763591
582	22112	6459.4859	10.763408
583	38542	6459.3758	10.763224
584	51175	6459.2658	10.763041
585	52254	6459.1558	10.762858
586	42994	6459.0457	10.762674
587	31762	6458.9357	10.762491
588	25833	6458.8256	10.762308
589	26447	6458.7156	10.762124
590	30414	6458.6056	10.761941
591	33786	6458.4955	10.761758
592	33418	6458.3855	10.761574
593	27457	6458.2755	10.761391
594	16894	6458.1654	10.761207
595	6553	6458.0554	10.761024
596	2410	6457.9453	10.760841
597	6702	6457.8353	10.760657
598	16269	6457.7253	10.760474
599	26036	6457.6152	10.760291
600	32763	6457.5052	10.760107
601	34737	6457.3951	10.759924
602	30107	6457.2851	10.759741
603	18604	6457.1751	10.759557
604	4753	6457.0650	10.759374
605	-3479	6456.9550	10.759190
606	-870	6456.8449	10.759007
607	10506	6456.7349	10.758824
608	22657	6456.6249	10.758640
609	26824	6456.5148	10.758457
610	18790	6456.4048	10.758274
611	2296	6456.2947	10.758090
612	-12407	6456.1847	10.757907
613	-16305	6456.0747	10.757724
614	-9509	6455.9646	10.757540
615	85	6455.8546	10.757357
616	6097	6455.7445	10.757174
617	8810	6455.6345	10.756990
618	10704	6455.5245	10.756807
619	11451	6455.4144	10.756623
620	10056	6455.3044	10.756440
621	7798	6455.1944	10.756257
622	5004	6455.0843	10.756073
623	-1180	6454.9743	10.755890
624	-10142	6454.8642	10.755707
625	-12479	6454.7542	10.755523
626	69	6454.6442	10.755340
627	20146	6454.5341	10.755157
628	30078	6454.4241	10.754973
629	24208	6454.3140	10.754790
630	16080	6454.2040	10.754607
631	17677	6454.0940	10.754423
632	21109	6453.9839	10.754240
633	11488	6453.8739	10.754056
634	-7943	6453.7638	10.753873
635	-16745	6453.6538	10.753690
636	-3117	6453.5438	10.753506
637	22355	6453.4337	10.753323
638	40463	6453.3237	10.753140
639	40967	6453.2136	10.752956
640	24413	6453.1036	10.752773
641	-2001	6452.9936	10.752590
642	-24365	6452.8835	10.752406
643	-27743	6452.7735	10.752223
644	-10908	6452.6634	10.752040
645	10530	6452.5534	10.751856
646	22587	6452.4434	10.751673
647	27748	6452.3333	10.751489
648	34092	6452.2233	10.751306
649	38731	6452.1132	10.751123
650	34269	6452.0032	10.750939
651	24887	6451.8932	10.750756
652	20360	6451.7831	10.750573
653	17154	6451.6731	10.750389
654	2728	6451.5631	10.750206
655	-20116	6451.4530	10.750023
656	-30565	6451.3430	10.749839
657	-17272	6451.2329	10.749656
658	6341	6451.1229	10.749473
659	21752	6451.0129	10.749289
660	26878	6450.9028	10.749106
661	29299	6450.7928	10.748922
662	31138	6450.6827	10.748739
663	32050	6450.5727	10.748556
664	36003	6450.4627	10.748372
665	42372	6450.3526	10.748189
666	40339	6450.2426	10.748006
667	26340	6450.1325	10.747822
668	17696	6450.0225	10.747639
669	31699	6449.9125	10.747456
670	57710	6449.8024	10.747272
671	68967	6449.6924	10.747089
672	58457	6449.5823	10.746906
673	43210	6449.4723	10.746722
674	34328	6449.3623	10.746539
675	25208	6449.2522	10.746355
676	13356	6449.1422	10.746172
677	10915	6449.0321	10.745989
678	22542	6448.9221	10.745805
679	31359	6448.8121	10.745622
680	21018	6448.7020	10.745439
681	-1751	6448.5920	10.745255
682	-20351	6448.4819	10.745072
683	-31994	6448.3719	10.744889
684	-43021	6448.2619	10.744705
685	-50612	6448.1518	10.744522
686	-46788	6448.0418	10.744339
687	-35365	6447.9318	10.744155
688	-28295	6447.8217	10.743972
689	-27419	6447.7117	10.743788
690	-24727	6447.6016	10.743605
691	-18876	6447.4916	10.743422
692	-15795	6447.3816	10.743238
693	-12908	6447.2715	10.743055
694	465	6447.1615	10.742872
695	23216	6447.0514	10.742688
696	38759	6446.9414	10.742505
697	38176	6446.8314	10.742322
698	32838	6446.7213	10.742138
699	34167	6446.6113	10.741955
700	33816	6446.5012	10.741771
701	18783	6446.3912	10.741588
702	-1805	6446.2812	10.741405
703	-3235	6446.1711	10.741221
704	20934	6446.0611	10.741038
705	46764	6445.9510	10.740855
706	47539	6445.8410	10.740671
707	23393	6445.7310	10.740488
708	-3374	6445.6209	10.740305
709	-14941	6445.5109	10.740121
710	-11643	6445.4008	10.739938
711	-3872	6445.2908	10.739755
712	199	6445.1808	10.739571
713	-601	6445.0707	10.739388
714	-778	6444.9607	10.739204
715	6650	6444.8507	10.739021
716	19526	6444.7406	10.738838
717	23402	6444.6306	10.738654
718	8448	6444.5205	10.738471
719	-11362	6444.4105	10.738288
720	-9855	6444.3005	10.738104
721	15720	6444.1904	10.737921
722	35580	6444.0804	10.737738
723	25113	6443.9703	10.737554
724	-1541	6443.8603	10.737371
725	-12773	6443.7503	10.737188
726	-4609	6443.6402	10.737004
727	-1315	6443.5302	10.736821
728	-13566	6443.4201	10.736637
729	-22571	6443.3101	10.736454
730	-13171	6443.2001	10.736271
731	1581	6443.0900	10.736087
732	3630	6442.9800	10.735904
733	-1487	6442.8699	10.735721
734	1726	6442.7599	10.735537
735	10350	6442.6499	10.735354
736	9730	6442.5398	10.735171
737	376	6442.4298	10.734987
738	-3282	6442.3197	10.734804
739	2528	6442.2097	10.734621
740	7666	6442.0997	10.734437
741	8302	6441.9896	10.734254
742	10750	6441.8796	10.734070
743	13884	6441.7695	10.733887
744	7388	6441.6595	10.733704
745	-7926	6441.5495	10.733520
746	-16641	6441.4394	10.733337
747	-12879	6441.3294	10.733154
748	-10650	6441.2194	10.732970
749	-20166	6441.1093	10.732787
750	-29591	6440.9993	10.732604
751	-23738	6440.8892	10.732420
752	-8528	6440.7792	10.732237
753	-1326	6440.6692	10.732054
754	-4992	6440.5591	10.731870
755	-7014	6440.4491	10.731687
756	-99	6440.3390	10.731503
757	10668	6440.2290	10.731320
758	19260	6440.1190	10.731137
759	24455	6440.0089	10.730953
760	24619	6439.8989	10.730770
761	18482	6439.7888	10.730587
762	11841	6439.6788	10.730403
763	12612	6439.5688	10.730220
764	17465	6439.4587	10.730037
765	13847	6439.3487	10.729853
766	-1491	6439.2386	10.729670
767	-16081	6439.1286	10.729487
768	-19271	6439.0186	10.729303
769	-17572	6438.9085	10.729120
770	-24663	6438.7985	10.728936
771	-41432	6438.6884	10.728753
772	-54807	6438.5784	10.728570
773	-54943	6438.4684	10.728386
774	-46117	6438.3583	10.728203
775	-39327	6438.2483	10.728020
776	-39401	6438.1383	10.727836
777	-41855	6438.0282	10.727653
778	-39361	6437.9182	10.727470
779	-28647	6437.8081	10.727286
780	-12439	6437.6981	10.727103
781	2971	6437.5881	10.726919
782	11941	6437.4780	10.726736
783	12754	6437.3680	10.726553
784	7702	6437.2579	10.726369
785	467	6437.1479	10.726186
786	-6011	6437.0379	10.726003
787	-9601	6436.9278	10.725819
788	-8964	6436.8178	10.725636
789	-4667	6436.7077	10.725453
790	1684	6436.5977	10.725269
791	11690	6436.4877	10.725086
792	30930	6436.3776	10.724903
793	60003	6436.2676	10.724719
794	85151	6436.1575	10.724536
795	86002	6436.0475	10.724352
796	58022	6435.9375	10.724169
797	22130	6435.8274	10.723986
798	4867	6435.7174	10.723802
799	11486	6435.6073	10.723619
800	25169	6435.4973	10.723436
801	29636	6435.3873	10.723252
802	22852	6435.2772	10.723069
803	9414	6435.1672	10.722886
804	-7716	6435.0571	10.722702
805	-22609	6434.9471	10.722519
806	-24943	6434.8371	10.722336
807	-13427	6434.7270	10.722152
808	-4148	6434.6170	10.721969
809	-13709	6434.5070	10.721785
810	-35684	6434.3969	10.721602
811	-44711	6434.2869	10.721419
812	-25994	6434.1768	10.721235
813	7632	6434.0668	10.721052
814	31401	6433.9568	10.720869
815	34851	6433.8467	10.720685
816	27942	6433.7367	10.720502
817	25993	6433.6266	10.720319
818	34644	6433.5166	10.720135
819	48703	6433.4066	10.719952
820	60741	6433.2965	10.719769
821	68544	6433.1865	10.719585
822	74970	6433.0764	10.719402
823	81966	6432.9664	10.719218
824	86390	6432.8564	10.719035
825	83136	6432.7463	10.718852
826	71362	6432.6363	10.718668
827	55090	6432.5262	10.718485
828	37972	6432.4162	10.718302
829	21069	6432.3062	10.718118
830	6946	6432.1961	10.717935
831	1721	6432.0861	10.717752
832	8741	6431.9760	10.717568
833	21713	6431.8660	10.717385
834	28613	6431.7560	10.717202
835	23222	6431.6459	10.717018
836	9799	6431.5359	10.716835
837	-4018	6431.4259	10.716651
838	-14422	6431.3158	10.716468
839	-18869	6431.2058	10.716285
840	-11323	6431.0957	10.716101
841	11835	6430.9857	10.715918
842	40230	6430.8757	10.715735
843	51975	6430.7656	10.715551
844	34984	6430.6556	10.715368
845	3202	6430.5455	10.715185
846	-16175	6430.4355	10.715001
847	-12819	6430.3255	10.714818
848	-3379	6430.2154	10.714635
849	-7513	6430.1054	10.714451
850	-20972	6429.9953	10.714268
851	-22170	6429.8853	10.714084
852	-3083	6429.7753	10.713901
853	19009	6429.6652	10.713718
854	25443	6429.5552	10.713534
855	20502	6429.4451	10.713351
856	20510	6429.3351	10.713168
857	25557	6429.2251	10.712984
858	19156	6429.1150	10.712801
859	-2079	6429.0050	10.712618
860	-15840	6428.8949	10.712434
861	-2165	6428.7849	10.712251
862	27847	6428.6749	10.712067
863	46738	6428.5648	10.711884
864	47960	6428.4548	10.711701
865	50818	6428.3447	10.711517
866	68058	6428.2347	10.711334
867	86169	6428.1247	10.711151
868	85304	6428.0146	10.710967
869	65846	6427.9046	10.710784
870	44817	6427.7946	10.710601
871	33474	6427.6845	10.710417
872	28330	6427.5745	10.710234
873	20535	6427.4644	10.710051
874	6754	6427.3544	10.709867
875	-7241	6427.2444	10.709684
876	-10281	6427.1343	10.709500
877	2443	6427.0243	10.709317
878	19219	6426.9142	10.709134
879	21585	6426.8042	10.708950
880	8359	6426.6942	10.708767
881	-514	6426.5841	10.708584
882	8704	6426.4741	10.708400
883	23832	6426.3640	10.708217
884	25721	6426.2540	10.708034
885	16116	6426.1440	10.707850
886	10592	6426.0339	10.707667
887	10639	6425.9239	10.707484
888	1575	6425.8138	10.707300
889	-22773	6425.7038	10.707117
890	-49995	6425.5938	10.706933
891	-65287	6425.4837	10.706750
892	-64081	6425.3737	10.706567
893	-48178	6425.2636	10.706383
894	-23737	6425.1536	10.706200
895	-4380	6425.0436	10.706017
896	-1488	6424.9335	10.705833
897	-8804	6424.8235	10.705650
898	-10438	6424.7135	10.705467
899	-5298	6424.6034	10.705283
900	-6982	6424.4934	10.705100
901	-16996	6424.3833	10.704917
902	-17996	6424.2733	10.704733
903	-1084	6424.1633	10.704550
904	19475	6424.0532	10.704366
905	29522	6423.9432	10.704183
906	34569	6423.8331	10.704000
907	41998	6423.7231	10.703816
908	40865	6423.6131	10.703633
909	18490	6423.5030	10.703450
910	-14156	6423.3930	10.703266
911	-32938	6423.2829	10.703083
912	-29602	6423.1729	10.702900
913	-14183	6423.0629	10.702716
914	4339	6422.9528	10.702533
915	22258	6422.8428	10.702350
916	31460	6422.7327	10.702166
917	24079	6422.6227	10.701983
918	5989	6422.5127	10.701799
919	-8869	6422.4026	10.701616
920	-15806	6422.2926	10.701433
921	-18358	6422.1825	10.701249
922	-15265	6422.0725	10.701066
923	-5034	6421.9625	10.700883
924	646	6421.8524	10.700699
925	-11835	6421.7424	10.700516
926	-33054	6421.6323	10.700333
927	-37136	6421.5223	10.700149
928	-17553	6421.4123	10.699966
929	2300	6421.3022	10.699783
930	925	6421.1922	10.699599
931	-16085	6421.0822	10.699416
932	-31126	6420.9721	10.699232
933	-38211	6420.8621	10.699049
934	-39188	6420.7520	10.698866
935	-30266	6420.6420	10.698682
936	-8558	6420.5320	10.698499
937	15055	6420.4219	10.698316
938	24747	6420.3119	10.698132
939	19318	6420.2018	10.697949
940	11713	6420.0918	10.697766
941	10514	6419.9818	10.697582
942	12263	6419.8717	10.697399
943	12492	6419.7617	10.697215
944	14418	6419.6516	10.697032
945	22608	6419.5416	10.696849
946	33734	6419.4316	10.696665
947	38769	6419.3215	10.696482
948	32852	6419.2115	10.696299
949	19575	6419.1014	10.696115
950	5357	6418.9914	10.695932
951	-7400	6418.8814	10.695749
952	-18959	6418.7713	10.695565
953	-25789	6418.6613	10.695382
954	-20354	6418.5512	10.695199
955	772	6418.4412	10.695015
956	31894	6418.3312	10.694832
957	62656	6418.2211	10.694648
958	83719	6418.1111	10.694465
959	88130	6418.0011	10.694282
960	75347	6417.8910	10.694098
961	57413	6417.7810	10.693915
962	51325	6417.6709	10.693732
963	57797	6417.5609	10.693548
964	57029	6417.4509	10.693365
965	35779	6417.3408	10.693182
966	8811	6417.2308	10.692998
967	-1592	6417.1207	10.692815
968	258	6417.0107	10.692632
969	-10453	6416.9007	10.692448
970	-40959	6416.7906	10.692265
971	-70077	6416.6806	10.692081
972	-78979	6416.5705	10.691898
973	-73251	6416.4605	10.691715
974	-66955	6416.3505	10.691531
975	-62642	6416.2404	10.691348
976	-58210	6416.1304	10.691165
977	-58737	6416.0203	10.690981
978	-67466	6415.9103	10.690798
979	-74663	6415.8003	10.690615
980	-68410	6415.6902	10.690431
981	-50288	6415.5802	10.690248
982	-30238	6415.4701	10.690065
983	-12606	6415.3601	10.689881
984	2773	6415.2501	10.689698
985	12149	6415.1400	10.689514
986	11646	6415.0300	10.689331
987	5215	6414.9199	10.689148
988	-577	6414.8099	10.688964
989	-5392	6414.6999	10.688781
990	-9865	6414.5898	10.688598
991	-6969	6414.4798	10.688414
992	9935	6414.3698	10.688231
993	33246	6414.2597	10.688048
994	46920	6414.1497	10.687864
995	45774	6414.0396	10.687681
996	38757	6413.9296	10.687498
997	32160	6413.8196	10.687314
998	20165	6413.7095	10.687131
999	-3301	6413.5995	10.686947
1000	-30755	6413.4894	10.686764
1001	-46173	6413.3794	10.686581
1002	-41913	6413.2694	10.686397
1003	-25822	6413.1593	10.686214
1004	-11168	6413.0493	10.686031
1005	-3172	6412.9392	10.685847
1006	1809	6412.8292	10.685664
1007	6875	6412.7192	10.685481
1008	11291	6412.6091	10.685297
1009	17305	6412.4991	10.685114
1010	30346	6412.3890	10.684931
1011	45849	6412.2790	10.684747
1012	46072	6412.1690	10.684564
1013	23170	6412.0589	10.684380
1014	-1501	6411.9489	10.684197
1015	1007	6411.8388	10.684014
1016	28020	6411.7288	10.683830
1017	46834	6411.6188	10.683647
1018	38257	6411.5087	10.683464
1019	19119	6411.3987	10.683280
1020	14961	6411.2887	10.683097
1021	29494	6411.1786	10.682914
1022	51287	6411.0686	10.682730
1023	72731	6410.9585	10.682547
1024	88807	6410.8485	10.682364
1025	91945	6410.7385	10.682180
1026	82327	6410.6284	10.681997
1027	70886	6410.5184	10.681813
1028	60706	6410.4083	10.681630
1029	41304	6410.2983	10.681447
1030	14315	6410.1883	10.681263
1031	4228	6410.0782	10.681080
1032	22937	6409.9682	10.680897
1033	43003	6409.8581	10.680713
1034	33651	6409.7481	10.680530
1035	8443	6409.6381	10.680347
1036	5113	6409.5280	10.680163
1037	27601	6409.4180	10.679980
1038	43542	6409.3079	10.679796
1039	36425	6409.1979	10.679613
1040	23853	6409.0879	10.679430
1041	20236	6408.9778	10.679246
1042	16921	6408.8678	10.679063
1043	9072	6408.7577	10.678880
1044	9139	6408.6477	10.678696
1045	19107	6408.5377	10.678513
1046	19224	6408.4276	10.678330
1047	1991	6408.3176	10.678146
1048	-9780	6408.2075	10.677963
1049	824	6408.0975	10.677780
1050	15515	6407.9875	10.677596
1051	11384	6407.8774	10.677413
1052	-1236	6407.7674	10.677229
1053	877	6407.6574	10.677046
1054	12728	6407.5473	10.676863
1055	10709	6407.4373	10.676679
1056	-6955	6407.3272	10.676496
1057	-18991	6407.2172	10.676313
1058	-15345	6407.1072	10.676129
1059	-5260	6406.9971	10.675946
1060	6623	6406.8871	10.675763
1061	25527	6406.7770	10.675579
1062	46587	6406.6670	10.675396
1063	54673	6406.5570	10.675213
1064	49082	6406.4469	10.675029
1065	46512	6406.3369	10.674846
1066	53481	6406.2268	10.674662
1067	56428	6406.1168	10.674479
1068	47063	6406.0068	10.674296
1069	38017	6405.8967	10.674112
1070	42503	6405.7867	10.673929
1071	54969	6405.6766	10.673746
1072	63940	6405.5666	10.673562
1073	69618	6405.4566	10.673379
1074	75254	6405.3465	10.673196
1075	73372	6405.2365	10.673012
1076	56703	6405.1264	10.672829
1077	35194	6405.0164	10.672646
1078	26121	6404.9064	10.672462
1079	30213	6404.7963	10.672279
1080	31474	6404.6863	10.672095
1081	20241	6404.5763	10.671912
1082	4761	6404.4662	10.671729
1083	-1374	6404.3562	10.671545
1084	6474	6404.2461	10.671362
1085	24510	6404.1361	10.671179
1086	47219	6404.0261	10.670995
1087	69803	6403.9160	10.670812
1088	89037	6403.8060	10.670629
1089	104647	6403.6959	10.670445
1090	116624	6403.5859	10.670262
1091	120416	6403.4759	10.670079
1092	109857	6403.3658	10.669895
1093	86836	6403.2558	10.669712
1094	62883	6403.1457	10.669528
1095	47068	6403.0357	10.669345
1096	36175	6402.9257	10.669162
1097	22289	6402.8156	10.668978
1098	7673	6402.7056	10.668795
1099	4417	6402.5955	10.668612
1100	17530	6402.4855	10.668428
1101	35056	6402.3755	10.668245
1102	40413	6402.2654	10.668062
1103	30919	6402.1554	10.667878
1104	18118	6402.0453	10.667695
1105	12302	6401.9353	10.667512
1106	14454	6401.8253	10.667328
1107	22906	6401.7152	10.667145
1108	37684	6401.6052	10.666961
1109	53783	6401.4951	10.666778
1110	59302	6401.3851	10.666595
1111	49150	6401.2751	10.666411
1112	35378	6401.1650	10.666228
1113	33881	6401.0550	10.666045
1114	42875	6400.9450	10.665861
1115	44603	6400.8349	10.665678
1116	29067	6400.7249	10.665495
1117	6652	6400.6148	10.665311
1118	-6016	6400.5048	10.665128
1119	-4898	6400.3948	10.664944
1120	1442	6400.2847	10.664761
1121	4776	6400.1747	10.664578
1122	4352	6400.0646	10.664394
1123	3822	6399.9546	10.664211
1124	5629	6399.8446	10.664028
1125	7799	6399.7345	10.663844
1126	4966	6399.6245	10.663661
1127	-5325	6399.5144	10.663478
1128	-16955	6399.4044	10.663294
1129	-19842	6399.2944	10.663111
1130	-11843	6399.1843	10.662928
1131	-1900	6399.0743	10.662744
1132	940	6398.9642	10.662561
1133	-2249	6398.8542	10.662377
1134	-3631	6398.7442	10.662194
1135	1508	6398.6341	10.662011
1136	10669	6398.5241	10.661827
1137	16366	6398.4140	10.661644
1138	10658	6398.3040	10.661461
1139	-7451	6398.1940	10.661277
1140	-26352	6398.0839	10.661094
1141	-29589	6397.9739	10.660911
1142	-14116	6397.8639	10.660727
1143	4442	6397.7538	10.660544
1144	10084	6397.6438	10.660361
1145	4579	6397.5337	10.660177
1146	786	6397.4237	10.659994
1147	3820	6397.3137	10.659810
1148	8705	6397.2036	10.659627
1149	13290	6397.0936	10.659444
1150	21539	6396.9835	10.659260
1151	32923	6396.8735	10.659077
1152	38888	6396.7635	10.658894
1153	33922	6396.6534	10.658710
1154	23642	6396.5434	10.658527
1155	18505	6396.4333	10.658344
1156	23297	6396.3233	10.658160
1157	33287	6396.2133	10.657977
1158	36378	6396.1032	10.657794
1159	21285	6395.9932	10.657610
1160	-8792	6395.8831	10.657427
1161	-32398	6395.7731	10.657243
1162	-30358	6395.6631	10.657060
1163	-10663	6395.5530	10.656877
1164	-1232	6395.4430	10.656693
1165	-15231	6395.3329	10.656510
1166	-36179	6395.2229	10.656327
1167	-42070	6395.1129	10.656143
1168	-30143	6395.0028	10.655960
1169	-9281	6394.8928	10.655777
1170	17191	6394.7827	10.655593
1171	46150	6394.6727	10.655410
1172	62619	6394.5627	10.655227
1173	52351	6394.4526	10.655043
1174	24499	6394.3426	10.654860
1175	6285	6394.2326	10.654676
1176	13434	6394.1225	10.654493
1177	36146	6394.0125	10.654310
1178	53755	6393.9024	10.654126
1179	53754	6393.7924	10.653943
1180	38579	6393.6824	10.653760
1181	24480	6393.5723	10.653576
1182	31424	6393.4623	10.653393
1183	62238	6393.3522	10.653210
1184	93702	6393.2422	10.653026
1185	100988	6393.1322	10.652843
1186	88010	6393.0221	10.652660
1187	77861	6392.9121	10.652476
1188	75564	6392.8020	10.652293
1189	61881	6392.6920	10.652109
1190	28352	6392.5820	10.651926
1191	-3838	6392.4719	10.651743
1192	-11723	6392.3619	10.651559
1193	161	6392.2518	10.651376
1194	12013	6392.1418	10.651193
1195	15708	6392.0318	10.651009
1196	14071	6391.9217	10.650826
1197	5614	6391.8117	10.650643
1198	-11398	6391.7016	10.650459
1199	-25933	6391.5916	10.650276
1200	-22524	6391.4816	10.650092
1201	-988	6391.3715	10.649909
1202	24428	6391.2615	10.649726
1203	43071	6391.1515	10.649542
1204	54511	6391.0414	10.649359
1205	61120	6390.9314	10.649176
1206	64910	6390.8213	10.648992
1207	68386	6390.7113	10.648809
1208	68995	6390.6013	10.648626
1209	57952	6390.4912	10.648442
1210	34384	6390.3812	10.648259
1211	12924	6390.2711	10.648076
1212	4287	6390.1611	10.647892
1213	-3261	6390.0511	10.647709
1214	-25729	6389.9410	10.647525
1215	-53334	6389.8310	10.647342
1216	-60221	6389.7209	10.647159
1217	-42672	6389.6109	10.646975
1218	-24883	6389.5009	10.646792
1219	-23227	6389.3908	10.646609
1220	-27234	6389.2808	10.646425
1221	-24236	6389.1707	10.646242
1222	-21613	6389.0607	10.646059
1223	-30155	6388.9507	10.645875
1224	-41012	6388.8406	10.645692
1225	-36495	6388.7306	10.645509
1226	-15465	6388.6205	10.645325
1227	7054	6388.5105	10.645142
1228	21207	6388.4005	10.644958
1229	30939	6388.2904	10.644775
1230	43046	6388.1804	10.644592
1231	56696	6388.0703	10.644408
1232	63587	6387.9603	10.644225
1233	54224	6387.8503	10.644042
1234	27289	6387.7402	10.643858
1235	-3303	6387.6302	10.643675
1236	-15938	6387.5202	10.643492
1237	-2161	6387.4101	10.643308
1238	22364	6387.3001	10.643125
1239	32022	6387.1900	10.642942
1240	14807	6387.0800	10.642758
1241	-18626	6386.9700	10.642575
1242	-44622	6386.8599	10.642391
1243	-44588	6386.7499	10.642208
1244	-20468	6386.6398	10.642025
1245	5285	6386.5298	10.641841
1246	10649	6386.4198	10.641658
1247	-4148	6386.3097	10.641475
1248	-21517	6386.1997	10.641291
1249	-30576	6386.0896	10.641108
1250	-35461	6385.9796	10.640925
1251	-40922	6385.8696	10.640741
1252	-44583	6385.7595	10.640558
1253	-46116	6385.6495	10.640375
1254	-48679	6385.5394	10.640191
1255	-46844	6385.4294	10.640008
1256	-29922	6385.3194	10.639824
1257	-3568	6385.2093	10.639641
1258	10753	6385.0993	10.639458
1259	7067	6384.9892	10.639274
1260	4638	6384.8792	10.639091
1261	13344	6384.7692	10.638908
1262	13643	6384.6591	10.638724
1263	-6754	6384.5491	10.638541
1264	-19906	6384.4391	10.638358
1265	4917	6384.3290	10.638174
1266	45588	6384.2190	10.637991
1267	49607	6384.1089	10.637808
1268	9963	6383.9989	10.637624
1269	-22449	6383.8889	10.637441
1270	-11304	6383.7788	10.637257
1271	17846	6383.6688	10.637074
1272	21449	6383.5587	10.636891
1273	-1852	6383.4487	10.636707
1274	-20866	6383.3387	10.636524
1275	-20104	6383.2286	10.636341
1276	-9417	6383.1186	10.636157
1277	2437	6383.0085	10.635974
1278	15176	6382.8985	10.635791
1279	21561	6382.7885	10.635607
1280	9797	6382.6784	10.635424
1281	-15426	6382.5684	10.635240
1282	-33251	6382.4583	10.635057
1283	-33052	6382.3483	10.634874
1284	-26199	6382.2383	10.634690
1285	-26502	6382.1282	10.634507
1286	-31705	6382.0182	10.634324
1287	-31436	6381.9081	10.634140
1288	-23972	6381.7981	10.633957
1289	-16521	6381.6881	10.633774
1290	-13915	6381.5780	10.633590
1291	-14322	6381.4680	10.633407
1292	-14153	6381.3579	10.633224
1293	-11679	6381.2479	10.633040
1294	-5652	6381.1379	10.632857
1295	6337	6381.0278	10.632673
1296	26435	6380.9178	10.632490
1297	53221	6380.8078	10.632307
1298	80076	6380.6977	10.632123
1299	98696	6380.5877	10.631940
1300	105910	6380.4776	10.631757
1301	105589	6380.3676	10.631573
1302	102010	6380.2576	10.631390
1303	94041	6380.1475	10.631207
1304	79996	6380.0375	10.631023
1305	66086	6379.9274	10.630840
1306	62659	6379.8174	10.630657
1307	69680	6379.7074	10.630473
1308	72034	6379.5973	10.630290
1309	55106	6379.4873	10.630106
1310	22664	6379.3772	10.629923
1311	-6344	6379.2672	10.629740
1312	-18351	6379.1572	10.629556
1313	-16808	6379.0471	10.629373
1314	-12412	6378.9371	10.629190
1315	-8771	6378.8270	10.629006
1316	-3342	6378.7170	10.628823
1317	2269	6378.6070	10.628640
1318	2314	6378.4969	10.628456
1319	-2200	6378.3869	10.628273
1320	-1489	6378.2768	10.628090
1321	9156	6378.1668	10.627906
1322	19452	6378.0568	10.627723
1323	15449	6377.9467	10.627539
1324	-1158	6377.8367	10.627356
1325	-11996	6377.7267	10.627173
1326	-1931	6377.6166	10.626989
1327	23879	6377.5066	10.626806
1328	44816	6377.3965	10.626623
1329	44838	6377.2865	10.626439
1330	26319	6377.1765	10.626256
1331	4757	6377.0664	10.626073
1332	-8520	6376.9564	10.625889
1333	-15908	6376.8463	10.625706
1334	-24849	6376.7363	10.625523
1335	-33904	6376.6263	10.625339
1336	-34170	6376.5162	10.625156
1337	-23633	6376.4062	10.624972
1338	-11201	6376.2961	10.624789
1339	-3586	6376.1861	10.624606
1340	2680	6376.0761	10.624422
1341	10257	6375.9660	10.624239
1342	11270	6375.8560	10.624056
1343	-1095	6375.7459	10.623872
1344	-17534	6375.6359	10.623689
1345	-21716	6375.5259	10.623506
1346	-12078	6375.4158	10.623322
1347	-1844	6375.3058	10.623139
1348	2711	6375.1957	10.622956
1349	10693	6375.0857	10.622772
1350	29403	6374.9757	10.622589
1351	50646	6374.8656	10.622405
1352	62135	6374.7556	10.622222
1353	64956	6374.6455	10.622039
1354	70816	6374.5355	10.621855
1355	84638	6374.4255	10.621672
1356	96534	6374.3154	10.621489
1357	91643	6374.2054	10.621305
1358	66069	6374.0954	10.621122
1359	33775	6373.9853	10.620939
1360	16639	6373.8753	10.620755
1361	23701	6373.7652	10.620572
1362	40388	6373.6552	10.620389
1363	43380	6373.5452	10.620205
1364	26664	6373.4351	10.620022
1365	7167	6373.3251	10.619838
1366	3335	6373.2150	10.619655
1367	14527	6373.1050	10.619472
1368	24713	6372.9950	10.619288
1369	21260	6372.8849	10.619105
1370	5491	6372.7749	10.618922
1371	-12776	6372.6648	10.618738
1372	-27001	6372.5548	10.618555
1373	-38662	6372.4448	10.618372
1374	-49106	6372.3347	10.618188
1375	-48687	6372.2247	10.618005
1376	-23173	6372.1146	10.617821
1377	23109	6372.0046	10.617638
1378	60547	6371.8946	10.617455
1379	64102	6371.7845	10.617271
1380	43945	6371.6745	10.617088
1381	29640	6371.5644	10.616905
1382	27732	6371.4544	10.616721
1383	17485	6371.3444	10.616538
1384	-8933	6371.2343	10.616355
1385	-28461	6371.1243	10.616171
1386	-21704	6371.0143	10.615988
1387	-1904	6370.9042	10.615805
1388	9937	6370.7942	10.615621
1389	19025	6370.6841	10.615438
1390	39945	6370.5741	10.615254
1391	59526	6370.4641	10.615071
1392	48094	6370.3540	10.614888
1393	5183	6370.2440	10.614704
1394	-35400	6370.1339	10.614521
1395	-50027	6370.0239	10.614338
1396	-48416	6369.9139	10.614154
1397	-45480	6369.8038	10.613971
1398	-37286	6369.6938	10.613788
1399	-20425	6369.5837	10.613604
1400	-12565	6369.4737	10.613421
1401	-30986	6369.3637	10.613238
1402	-62953	6369.2536	10.613054
1403	-79317	6369.1436	10.612871
1404	-71389	6369.0335	10.612687
1405	-54913	6368.9235	10.612504
1406	-41170	6368.8135	10.612321
1407	-24625	6368.7034	10.612137
1408	-1237	6368.5934	10.611954
1409	19506	6368.4833	10.611771
1410	28340	6368.3733	10.611587
1411	28910	6368.2633	10.611404
1412	27958	6368.1532	10.611221
1413	22031	6368.0432	10.611037
1414	3834	6367.9331	10.610854
1415	-22892	6367.8231	10.610671
1416	-43552	6367.7131	10.610487
1417	-47303	6367.6030	10.610304
1418	-36953	6367.4930	10.610120
1419	-24856	6367.3830	10.609937
1420	-21071	6367.2729	10.609754
1421	-24202	6367.1629	10.609570
1422	-23413	6367.0528	10.609387
1423	-12069	6366.9428	10.609204
1424	2108	6366.8328	10.609020
1425	6713	6366.7227	10.608837
1426	3536	6366.6127	10.608654
1427	6841	6366.5026	10.608470
1428	19299	6366.3926	10.608287
1429	22903	6366.2826	10.608104
1430	4486	6366.1725	10.607920
1431	-20596	6366.0625	10.607737
1432	-25978	6365.9524	10.607553
1433	-9415	6365.8424	10.607370
1434	7573	6365.7324	10.607187
1435	13150	6365.6223	10.607003
1436	18157	6365.5123	10.606820
1437	31806	6365.4022	10.606637
1438	44151	6365.2922	10.606453
1439	42541	6365.1822	10.606270
1440	29935	6365.0721	10.606087
1441	15525	6364.9621	10.605903
1442	974	6364.8520	10.605720
1443	-11798	6364.7420	10.605537
1444	-13009	6364.6320	10.605353
1445	-705	6364.5219	10.605170
1446	8231	6364.4119	10.604986
1447	649	6364.3019	10.604803
1448	-10057	6364.1918	10.604620
1449	-4460	6364.0818	10.604436
1450	8818	6363.9717	10.604253
1451	4627	6363.8617	10.604070
1452	-18035	6363.7517	10.603886
1453	-34876	6363.6416	10.603703
1454	-36265	6363.5316	10.603520
1455	-38696	6363.4215	10.603336
1456	-49817	6363.3115	10.603153
1457	-52079	6363.2015	10.602969
1458	-34872	6363.0914	10.602786
1459	-15586	6362.9814	10.602603
1460	-9449	6362.8713	10.602419
1461	-2635	6362.7613	10.602236
1462	20136	6362.6513	10.602053
1463	41076	6362.5412	10.601869
1464	32400	6362.4312	10.601686
1465	2171	6362.3211	10.601503
1466	-14220	6362.2111	10.601319
1467	-4734	6362.1011	10.601136
1468	6669	6361.9910	10.600953
1469	246	6361.8810	10.600769
1470	-13684	6361.7709	10.600586
1471	-17246	6361.6609	10.600402
1472	-11296	6361.5509	10.600219
1473	-7428	6361.4408	10.600036
1474	-9181	6361.3308	10.599852
1475	-13004	6361.2207	10.599669
1476	-17700	6361.1107	10.599486
1477	-23336	6361.0007	10.599302
1478	-27553	6360.8906	10.599119
1479	-29066	6360.7806	10.598936
1480	-28466	6360.6706	10.598752
1481	-22368	6360.5605	10.598569
1482	-5126	6360.4505	10.598386
1483	19977	6360.3404	10.598202
1484	39732	6360.2304	10.598019
1485	44848	6360.1204	10.597835
1486	37046	6360.0103	10.597652
1487	20734	6359.9003	10.597469
1488	-1057	6359.7902	10.597285
1489	-18353	6359.6802	10.597102
1490	-14796	6359.5702	10.596919
1491	14026	6359.4601	10.596735
1492	50948	6359.3501	10.596552
1493	74371	6359.2400	10.596369
1494	78468	6359.1300	10.596185
1495	69663	6359.0200	10.596002
1496	52309	6358.9099	10.595819
1497	29137	6358.7999	10.595635
1498	9745	6358.6898	10.595452
1499	4768	6358.5798	10.595268
1500	11593	6358.4698	10.595085
1501	16232	6358.3597	10.594902
1502	11120	6358.2497	10.594718
1503	3110	6358.1396	10.594535
1504	1545	6358.0296	10.594352
1505	5387	6357.9196	10.594168
1506	6494	6357.8095	10.593985
1507	2011	6357.6995	10.593802
1508	-677	6357.5895	10.593618
1509	8749	6357.4794	10.593435
1510	32003	6357.3694	10.593252
1511	57146	6357.2593	10.593068
1512	66047	6357.1493	10.592885
1513	50362	6357.0393	10.592701
1514	21593	6356.9292	10.592518
1515	2380	6356.8192	10.592335
1516	4737	6356.7091	10.592151
1517	18279	6356.5991	10.591968
1518	24142	6356.4891	10.591785
1519	19995	6356.3790	10.591601
1520	24017	6356.2690	10.591418
1521	49423	6356.1589	10.591235
1522	82384	6356.0489	10.591051
1523	96516	6355.9389	10.590868
1524	86900	6355.8288	10.590685
1525	75078	6355.7188	10.590501
1526	76473	6355.6087	10.590318
1527	78752	6355.4987	10.590134
1528	64171	6355.3887	10.589951
1529	40801	6355.2786	10.589768
1530	33090	6355.1686	10.589584
1531	45671	6355.0585	10.589401
1532	55345	6354.9485	10.589218
1533	42007	6354.8385	10.589034
1534	13038	6354.7284	10.588851
1535	-8596	6354.6184	10.588668
1536	-9594	6354.5083	10.588484
1537	6420	6354.3983	10.588301
1538	28088	6354.2883	10.588117
1539	45118	6354.1782	10.587934
1540	51952	6354.0682	10.587751
1541	48567	6353.9582	10.587567
1542	38255	6353.8481	10.587384
1543	25253	6353.7381	10.587201
1544	15266	6353.6280	10.587017
1545	12918	6353.5180	10.586834
1546	13767	6353.4080	10.586651
1547	5821	6353.2979	10.586467
1548	-12241	6353.1879	10.586284
1549	-21807	6353.0778	10.586101
1550	-6391	6352.9678	10.585917
1551	22639	6352.8578	10.585734
1552	38138	6352.7477	10.585550
1553	30984	6352.6377	10.585367
1554	14302	6352.5276	10.585184
1555	-2124	6352.4176	10.585000
1556	-18712	6352.3076	10.584817
1557	-27341	6352.1975	10.584634
1558	-12900	6352.0875	10.584450
1559	18783	6351.9774	10.584267
1560	40396	6351.8674	10.584084
1561	42014	6351.7574	10.583900
1562	44697	6351.6473	10.583717
1563	59812	6351.5373	10.583534
1564	62676	6351.4272	10.583350
1565	31720	6351.3172	10.583167
1566	-9243	6351.2072	10.582983
1567	-19912	6351.0971	10.582800
1568	188	6350.9871	10.582617
1569	17865	6350.8771	10.582433
1570	19492	6350.7670	10.582250
1571	21805	6350.6570	10.582067
1572	30924	6350.5469	10.581883
1573	27762	6350.4369	10.581700
1574	4071	6350.3269	10.581517
1575	-17312	6350.2168	10.581333
1576	-13476	6350.1068	10.581150
1577	8886	6349.9967	10.580967
1578	28670	6349.8867	10.580783
1579	36962	6349.7767	10.580600
1580	35112	6349.6666	10.580416
1581	23014	6349.5566	10.580233
1582	4808	6349.4465	10.580050
1583	-6428	6349.3365	10.579866
1584	-4767	6349.2265	10.579683
1585	-2835	6349.1164	10.579500
1586	-13455	6349.0064	10.579316
1587	-28401	6348.8963	10.579133
1588	-29785	6348.7863	10.578950
1589	-16786	6348.6763	10.578766
1590	-6341	6348.5662	10.578583
1591	-9222	6348.4562	10.578400
1592	-18413	6348.3461	10.578216
1593	-22556	6348.2361	10.578033
1594	-20385	6348.1261	10.577849
1595	-17272	6348.0160	10.577666
1596	-13276	6347.9060	10.577483
1597	-1056	6347.7959	10.577299
1598	22922	6347.6859	10.577116
1599	47783	6347.5759	10.576933
1600	54420	6347.4658	10.576749
1601	35781	6347.3558	10.576566
1602	6725	6347.2458	10.576383
1603	-12296	6347.1357	10.576199
1604	-17426	6347.0257	10.576016
1605	-19480	6346.9156	10.575833
1606	-24125	6346.8056	10.575649
1607	-25949	6346.6956	10.575466
1608	-21254	6346.5855	10.575282
1609	-13842	6346.4755	10.575099
1610	-6221	6346.3654	10.574916
1611	2787	6346.2554	10.574732
1612	9140	6346.1454	10.574549
1613	4609	6346.0353	10.574366
1614	-9529	6345.9253	10.574182
1615	-21163	6345.8152	10.573999
1616	-22581	6345.7052	10.573816
1617	-14991	6345.5952	10.573632
1618	3257	6345.4851	10.573449
1619	35929	6345.3751	10.573265
1620	71705	6345.2650	10.573082
1621	86647	6345.1550	10.572899
1622	73093	6345.0450	10.572715
1623	48929	6344.9349	10.572532
1624	29440	6344.8249	10.572349
1625	10980	6344.7148	10.572165
1626	-4799	6344.6048	10.571982
1627	3491	6344.4948	10.571799
1628	42852	6344.3847	10.571615
1629	78140	6344.2747	10.571432
1630	70093	6344.1647	10.571249
1631	28735	6344.0546	10.571065
1632	-3994	6343.9446	10.570882
1633	-16227	6343.8345	10.570698
1634	-32804	6343.7245	10.570515
1635	-60451	6343.6145	10.570332
1636	-68362	6343.5044	10.570148
1637	-38199	6343.3944	10.569965
1638	1204	6343.2843	10.569782
1639	12293	6343.1743	10.569598
1640	-1551	6343.0643	10.569415
1641	-10028	6342.9542	10.569232
1642	-1999	6342.8442	10.569048
1643	7533	6342.7341	10.568865
1644	7300	6342.6241	10.568682
1645	2881	6342.5141	10.568498
1646	2236	6342.4040	10.568315
1647	6343	6342.2940	10.568131
1648	14669	6342.1839	10.567948
1649	26987	6342.0739	10.567765
1650	39596	6341.9639	10.567581
1651	48792	6341.8538	10.567398
1652	55785	6341.7438	10.567215
1653	60339	6341.6337	10.567031
1654	55176	6341.5237	10.566848
1655	37879	6341.4137	10.566665
1656	23997	6341.3036	10.566481
1657	34866	6341.1936	10.566298
1658	71756	6341.0835	10.566115
1659	111684	6340.9735	10.565931
1660	129477	6340.8635	10.565748
1661	117317	6340.7534	10.565564
1662	85127	6340.6434	10.565381
1663	51033	6340.5334	10.565198
1664	30901	6340.4233	10.565014
1665	28634	6340.3133	10.564831
1666	35356	6340.2032	10.564648
1667	42177	6340.0932	10.564464
1668	50215	6339.9832	10.564281
1669	62132	6339.8731	10.564098
1670	70346	6339.7631	10.563914
1671	65103	6339.6530	10.563731
1672	50840	6339.5430	10.563548
1673	41647	6339.4330	10.563364
1674	40921	6339.3229	10.563181
1675	38315	6339.2129	10.562997
1676	28604	6339.1028	10.562814
1677	21104	6338.9928	10.562631
1678	25812	6338.8828	10.562447
1679	39798	6338.7727	10.562264
1680	52130	6338.6627	10.562081
1681	55013	6338.5526	10.561897
1682	47308	6338.4426	10.561714
1683	34712	6338.3326	10.561531
1684	28362	6338.2225	10.561347
1685	34253	6338.1125	10.561164
1686	42020	6338.0024	10.560981
1687	34699	6337.8924	10.560797
1688	12614	6337.7824	10.560614
1689	-4466	6337.6723	10.560430
1690	-3699	6337.5623	10.560247
1691	6064	6337.4522	10.560064
1692	13687	6337.3422	10.559880
1693	24562	6337.2322	10.559697
1694	45597	6337.1221	10.559514
1695	63943	6337.0121	10.559330
1696	61260	6336.9021	10.559147
1697	44373	6336.7920	10.558964
1698	40168	6336.6820	10.558780
1699	57405	6336.5719	10.558597
1700	72560	6336.4619	10.558413
1701	61385	6336.3519	10.558230
1702	29827	6336.2418	10.558047
1703	3225	6336.1318	10.557863
1704	-4260	6336.0217	10.557680
1705	2473	6335.9117	10.557497
1706	14014	6335.8017	10.557313
1707	24337	6335.6916	10.557130
1708	26862	6335.5816	10.556947
1709	17415	6335.4715	10.556763
1710	4647	6335.3615	10.556580
1711	5813	6335.2515	10.556397
1712	24768	6335.1414	10.556213
1713	42062	6335.0314	10.556030
1714	36565	6334.9213	10.555846
1715	13229	6334.8113	10.555663
1716	-1191	6334.7013	10.555480
1717	9896	6334.5912	10.555296
1718	35521	6334.4812	10.555113
1719	54779	6334.3711	10.554930
1720	61271	6334.2611	10.554746
1721	62476	6334.1511	10.554563
1722	63836	6334.0410	10.554380
1723	65615	6333.9310	10.554196
1724	70534	6333.8210	10.554013
1725	79427	6333.7109	10.553830
1726	79093	6333.6009	10.553646
1727	50737	6333.4908	10.553463
1728	-2314	6333.3808	10.553279
1729	-47760	6333.2708	10.553096
1730	-55810	6333.1607	10.552913
1731	-30605	6333.0507	10.552729
1732	-1069	6332.9406	10.552546
1733	13411	6332.8306	10.552363
1734	18109	6332.7206	10.552179
1735	27829	6332.6105	10.551996
1736	47226	6332.5005	10.551813
1737	66075	6332.3904	10.551629
1738	68045	6332.2804	10.551446
1739	46484	6332.1704	10.551263
1740	16600	6332.0603	10.551079
1741	6433	6331.9503	10.550896
1742	27688	6331.8402	10.550712
1743	60845	6331.7302	10.550529
1744	78634	6331.6202	10.550346
1745	77761	6331.5101	10.550162
1746	74131	6331.4001	10.549979
1747	72626	6331.2900	10.549796
1748	61403	6331.1800	10.549612
1749	37273	6331.0700	10.549429
1750	15846	6330.9599	10.549246
1751	7678	6330.8499	10.549062
1752	1649	6330.7398	10.548879
1753	-14440	6330.6298	10.548696
1754	-29477	6330.5198	10.548512
1755	-22156	6330.4097	10.548329
1756	7016	6330.2997	10.548145
1757	32605	6330.1897	10.547962
1758	33436	6330.0796	10.547779
1759	13738	6329.9696	10.547595
1760	-6314	6329.8595	10.547412
1761	-12365	6329.7495	10.547229
1762	-5557	6329.6395	10.547045
1763	2943	6329.5294	10.546862
1764	2720	6329.4194	10.546679
1765	-8333	6329.3093	10.546495
1766	-23667	6329.1993	10.546312
1767	-33132	6329.0893	10.546129
1768	-28051	6328.9792	10.545945
1769	-5258	6328.8692	10.545762
1770	28121	6328.7591	10.545578
1771	55338	6328.6491	10.545395
1772	63072	6328.5391	10.545212
1773	54660	6328.4290	10.545028
1774	43027	6328.3190	10.544845
1775	30995	6328.2089	10.544662
1776	10238	6328.0989	10.544478
1777	-18061	6327.9889	10.544295
1778	-36690	6327.8788	10.544112
1779	-34919	6327.7688	10.543928
1780	-23937	6327.6587	10.543745
1781	-18386	6327.5487	10.543562
1782	-15514	6327.4387	10.543378
1783	-7766	6327.3286	10.543195
1784	-3515	6327.2186	10.543011
1785	-13918	6327.1086	10.542828
1786	-26875	6326.9985	10.542645
1787	-19313	6326.8885	10.542461
1788	5547	6326.7784	10.542278
1789	19057	6326.6684	10.542095
1790	10162	6326.5584	10.541911
1791	1917	6326.4483	10.541728
1792	13734	6326.3383	10.541545
1793	31044	6326.2282	10.541361
1794	31042	6326.1182	10.541178
1795	19792	6326.0082	10.540994
1796	19510	6325.8981	10.540811
1797	29763	6325.7881	10.540628
1798	27564	6325.6780	10.540444
1799	4315	6325.5680	10.540261
1800	-20847	6325.4580	10.540078
1801	-28871	6325.3479	10.539894
1802	-22895	6325.2379	10.539711
1803	-15516	6325.1278	10.539528
1804	-9788	6325.0178	10.539344
1805	-2791	6324.9078	10.539161
1806	3796	6324.7977	10.538978
1807	8067	6324.6877	10.538794
1808	15274	6324.5776	10.538611
1809	29879	6324.4676	10.538427
1810	44635	6324.3576	10.538244
1811	47532	6324.2475	10.538061
1812	37329	6324.1375	10.537877
1813	23451	6324.0274	10.537694
1814	11814	6323.9174	10.537511
1815	-341	6323.8074	10.537327
1816	-14785	6323.6973	10.537144
1817	-25885	6323.5873	10.536961
1818	-27597	6323.4773	10.536777
1819	-21628	6323.3672	10.536594
1820	-14970	6323.2572	10.536411
1821	-12690	6323.1471	10.536227
1822	-16106	6323.0371	10.536044
1823	-25022	6322.9271	10.535860
1824	-38053	6322.8170	10.535677
1825	-51789	6322.7070	10.535494
1826	-62002	6322.5969	10.535310
1827	-65286	6322.4869	10.535127
1828	-59271	6322.3769	10.534944
1829	-43870	6322.2668	10.534760
1830	-23739	6322.1568	10.534577
1831	-6552	6322.0467	10.534394
1832	3862	6321.9367	10.534210
1833	10878	6321.8267	10.534027
1834	19638	6321.7166	10.533844
1835	30721	6321.6066	10.533660
1836	41249	6321.4965	10.533477
1837	48920	6321.3865	10.533293
1838	51586	6321.2765	10.533110
1839	46310	6321.1664	10.532927
1840	33610	6321.0564	10.532743
1841	19879	6320.9463	10.532560
1842	10277	6320.8363	10.532377
1843	2039	6320.7263	10.532193
1844	-8873	6320.6162	10.532010
1845	-17543	6320.5062	10.531827
1846	-15290	6320.3962	10.531643
1847	-3655	6320.2861	10.531460
1848	7122	6320.1761	10.531277
1849	14057	6320.0660	10.531093
1850	24086	6319.9560	10.530910
1851	37622	6319.8460	10.530726
1852	42503	6319.7359	10.530543
1853	32046	6319.6259	10.530360
1854	17581	6319.5158	10.530176
1855	11553	6319.4058	10.529993
1856	6966	6319.2958	10.529810
1857	-11651	6319.1857	10.529626
1858	-40557	6319.0757	10.529443
1859	-55461	6318.9656	10.529260
1860	-40295	6318.8556	10.529076
1861	-6610	6318.7456	10.528893
1862	19306	6318.6355	10.528710
1863	21302	6318.5255	10.528526
1864	2959	6318.4154	10.528343
1865	-20492	6318.3054	10.528159
1866	-35495	6318.1954	10.527976
1867	-38597	6318.0853	10.527793
1868	-34289	6317.9753	10.527609
1869	-25309	6317.8652	10.527426
1870	-9670	6317.7552	10.527243
1871	9405	6317.6452	10.527059
1872	18301	6317.5351	10.526876
1873	8129	6317.4251	10.526693
1874	-8831	6317.3150	10.526509
1875	-10796	6317.2050	10.526326
1876	4727	6317.0950	10.526142
1877	16501	6316.9849	10.525959
1878	8041	6316.8749	10.525776
1879	-10777	6316.7649	10.525592
1880	-17998	6316.6548	10.525409
1881	-7456	6316.5448	10.525226
1882	6758	6316.4347	10.525042
1883	10172	6316.3247	10.524859
1884	3997	6316.2147	10.524676
1885	447	6316.1046	10.524492
1886	6382	6315.9946	10.524309
1887	14673	6315.8845	10.524126
1888	13011	6315.7745	10.523942
1889	237	6315.6645	10.523759
1890	-10552	6315.5544	10.523575
1891	-7207	6315.4444	10.523392
1892	8696	6315.3343	10.523209
1893	27681	6315.2243	10.523025
1894	42753	6315.1143	10.522842
1895	47072	6315.0042	10.522659
1896	32345	6314.8942	10.522475
1897	4097	6314.7841	10.522292
1898	-10205	6314.6741	10.522109
1899	10437	6314.5641	10.521925
1900	46334	6314.4540	10.521742
1901	54935	6314.3440	10.521559
1902	27080	6314.2339	10.521375
1903	1634	6314.1239	10.521192
1904	13884	6314.0139	10.521008
1905	51370	6313.9038	10.520825
1906	76178	6313.7938	10.520642
1907	72113	6313.6838	10.520458
1908	50939	6313.5737	10.520275
1909	27470	6313.4637	10.520092
1910	10666	6313.3536	10.519908
1911	8580	6313.2436	10.519725
1912	18632	6313.1336	10.519542
1913	18855	6313.0235	10.519358
1914	-8349	6312.9135	10.519175
1915	-45932	6312.8034	10.518992
1916	-57058	6312.6934	10.518808
1917	-30897	6312.5834	10.518625
1918	5519	6312.4733	10.518441
1919	22365	6312.3633	10.518258
1920	14949	6312.2532	10.518075
1921	-5668	6312.1432	10.517891
1922	-29565	6312.0332	10.517708
1923	-48005	6311.9231	10.517525
1924	-53493	6311.8131	10.517341
1925	-49574	6311.7030	10.517158
1926	-48814	6311.5930	10.516975
1927	-54039	6311.4830	10.516791
1928	-53009	6311.3729	10.516608
1929	-37625	6311.2629	10.516425
1930	-15755	6311.1528	10.516241
1931	3106	6311.0428	10.516058
1932	20601	6310.9328	10.515874
1933	38290	6310.8227	10.515691
1934	46005	6310.7127	10.515508
1935	34517	6310.6026	10.515324
1936	12531	6310.4926	10.515141
1937	-942	6310.3826	10.514958
1938	2993	6310.2725	10.514774
1939	19102	6310.1625	10.514591
1940	39100	6310.0525	10.514408
1941	56899	6309.9424	10.514224
1942	65772	6309.8324	10.514041
1943	59538	6309.7223	10.513858
1944	37490	6309.6123	10.513674
1945	5370	6309.5023	10.513491
1946	-25996	6309.3922	10.513307
1947	-42577	6309.2822	10.513124
1948	-35771	6309.1721	10.512941
1949	-13122	6309.0621	10.512757
1950	7599	6308.9521	10.512574
1951	19165	6308.8420	10.512391
1952	29840	6308.7320	10.512207
1953	42649	6308.6219	10.512024
1954	43855	6308.5119	10.511841
1955	23854	6308.4019	10.511657
1956	-2871	6308.2918	10.511474
1957	-15214	6308.1818	10.511290
1958	-14377	6308.0717	10.511107
1959	-16672	6307.9617	10.510924
1960	-22927	6307.8517	10.510740
1961	-17364	6307.7416	10.510557
1962	2011	6307.6316	10.510374
1963	14527	6307.5215	10.510190
1964	6928	6307.4115	10.510007
1965	-5790	6307.3015	10.509824
1966	-2190	6307.1914	10.509640
1967	16161	6307.0814	10.509457
1968	31415	6306.9714	10.509274
1969	36608	6306.8613	10.509090
1970	39997	6306.7513	10.508907
1971	45454	6306.6412	10.508723
1972	44209	6306.5312	10.508540
1973	29526	6306.4212	10.508357
1974	8687	6306.3111	10.508173
1975	-5619	6306.2011	10.507990
1976	-9616	6306.0910	10.507807
1977	-8250	6305.9810	10.507623
1978	-4599	6305.8710	10.507440
1979	3326	6305.7609	10.507257
1980	15041	6305.6509	10.507073
1981	23772	6305.5408	10.506890
1982	25047	6305.4308	10.506707
1983	25329	6305.3208	10.506523
1984	34504	6305.2107	10.506340
1985	49742	6305.1007	10.506156
1986	55652	6304.9906	10.505973
1987	44882	6304.8806	10.505790
1988	30203	6304.7706	10.505606
1989	27741	6304.6605	10.505423
1990	35091	6304.5505	10.505240
1991	38593	6304.4404	10.505056
1992	38377	6304.3304	10.504873
1993	48716	6304.2204	10.504690
1994	69751	6304.1103	10.504506
1995	76684	6304.0003	10.504323
1996	50250	6303.8902	10.504140
1997	7183	6303.7802	10.503956
1998	-16050	6303.6702	10.503773
1999	-6586	6303.5601	10.503589
2000	12638	6303.4501	10.503406
[truncated: 63,536 more rows]
