# Supplementary material for: Evolution of the metabolome in response to selection for increased immunity in populations of Drosophila melanogaster
Source: PLoS One. 2017 Nov 17;12(11):e0188089. doi: 10.1371/journal.pone.0188089 (PMC5693281; doi:10.1371/journal.pone.0188089)
Supplement: S2 File — (ZIP) [file pone.0188089.s019.zip › Block2/Ii/3/pdata/1/auditp.txt]

##TITLE= Audit trail, TopSpin 3.5 pl 2
##JCAMPDX= 5.01
##ORIGIN= Bruker BioSpin GmbH
##OWNER= nmrsu
$$ /opt/topspin3.5pl2/navdeep/nv-11sep-2015/111/pdata/1/auditp.txt
##AUDIT TRAIL=  $$ (NUMBER, WHEN, WHO, WHERE, PROCESS, VERSION, WHAT)
(   1,<2015-09-12 20:28:07.053 +0530>,<nmrsu>,<CZC51206BL>,<go4>,<TopSpin 3.5.2>,
      <created by zg
	started at 2015-09-12 20:26:48.078 +0530,
	POWCHK enabled, PULCHK disabled,
       configuration hash MD5:
       68 A8 47 55 1A A4 AB 4B E3 82 26 DA 1A 66 0A 05
       data hash MD5: 32K
       6B 92 B5 F9 3D 21 2B 35 6A D8 AA C7 F8 79 27 8E>)
(   2,<2015-09-12 20:36:58.598 +0530>,<nmrsu>,<CZC51206BL>,<proc1d>,<TopSpin 3.5.2>,
      <Start of raw data processing
       efp LB = 0.3 FT_mod = 6 PKNL = 1 PHC0 = 74.16624 PHC1 = -22.7835 SI = 64K 
       data hash MD5: 64K
       F1 3C 4C B1 3A 3A 9B 14 4F 5F 8A 2A A7 B4 D3 86>)
(   3,<2015-09-12 20:37:00.185 +0530>,<nmrsu>,<CZC51206BL>,<proc1d>,<TopSpin 3.5.2>,
      <apk 
       data hash MD5: 64K
       F1 3C 4C B1 3A 3A 9B 14 4F 5F 8A 2A A7 B4 D3 86>)
(   4,<2015-09-12 20:37:00.975 +0530>,<nmrsu>,<CZC51206BL>,<proc1d>,<TopSpin 3.5.2>,
      <abs n ABSG = 5 
       data hash MD5: 64K
       87 14 6E D0 B2 54 49 22 8F E2 48 C5 8D 12 3E 0C>)
(   5,<2017-10-28 16:59:03.975 +0530>,<nmrsu>,<NMRPC>,<disknew>,<TopSpin 3.5.2>,
      <processed data deleted>)
##END=

$$ hash MD5
$$ 64 0F 57 79 95 C1 81 92 85 D5 0B D0 95 B8 74 E1
