# Supplementary material for: Evolution of the metabolome in response to selection for increased immunity in populations of Drosophila melanogaster
Source: PLoS One. 2017 Nov 17;12(11):e0188089. doi: 10.1371/journal.pone.0188089 (PMC5693281; doi:10.1371/journal.pone.0188089)
Supplement: S2 File — (ZIP) [file pone.0188089.s019.zip › Block2/Ii/3/shimvalues]

# Sat Sep 12 20:28:06 2015
#$$PROBEIDENTIFIER=Z814601_0053
#$$PROBENAME=PA BBI 600S3 H-BB-D-05 Z
#$$SHIMID=302923
#
# Active Shim Gradients
#
Z           		10285           
Z2          		5137            
Z3          		1459            
Z4          		-5129           
Z5          		-2601           
X           		-3428           
XZ          		-3520           
XZ2         		6547            
(X2-Y2)     		3750            
XY          		-5756           
Y           		1896            
YZ          		8026            
YZ2         		-3744           
(X2-Y2)Z2   		706             
XZ4         		738             
XZ3         		236             
Z6          		-5464           
(X2-Y2)Z    		8281            
YZ4         		-8529           
YZ3         		2407            
XYZ2        		1313            
XYZ         		-2161           
X3Z         		3984            
X3          		-6114           
Y3Z         		-5761           
Y3          		-3718           
(X2-Y2)Z3   		-1413           
XYZ3        		-1504           
#
# Lock Parameter
#
FIELD		390.138 
LOCKPHASE		9.400   
LOCKPOWER		-18.000 
LOCKGAIN		105.762 
LOCKDC		-75.000 
LOCKSHIFT		4.700   
LOOPGAIN		5.000   
LOOPTIME		0.250   
LOOPFILTER		500.000 
#
IEEE64_VERSION_CODE 1
#
# Shim currents 
#
SHIM_SETTING [1 ]  10285.02236467  
SHIM_SETTING [2 ]  5137.47440864   
SHIM_SETTING [3 ]  1458.65739217   
SHIM_SETTING [4 ]  952.80000000    
SHIM_SETTING [5 ]  -5129.22233611  
SHIM_SETTING [6 ]  -2600.85023596  
SHIM_SETTING [7 ]  -5464.05200000  
SHIM_SETTING [8 ]  -907.10800000   
SHIM_SETTING [9 ]  -842.82700000   
SHIM_SETTING [10]  -10097.76700000 
SHIM_SETTING [11]  -2130.45900000  
SHIM_SETTING [12]  2043.40300000   
SHIM_SETTING [13]  -9478.67400000  
SHIM_SETTING [14]  -776.11300000   
SHIM_SETTING [15]  1376.77500000   
SHIM_SETTING [16]  6422.42700000   
SHIM_SETTING [17]  -9810.68700000  
SHIM_SETTING [18]  -6976.59500000  
SHIM_SETTING [19]  -1241.05300000  
SHIM_SETTING [20]  -4846.99900000  
SHIM_SETTING [21]  9636.12800000   
SHIM_SETTING [22]  -5077.92800000  
SHIM_SETTING [23]  11936.68900000  
SHIM_SETTING [24]  -1796.04600000  
SHIM_SETTING [25]  803.72600000    
SHIM_SETTING [26]  -882.24200000   
SHIM_SETTING [27]  388.33600000    
SHIM_SETTING [28]  -5465.05700000  
SHIM_SETTING [29]  -7896.71800000  
SHIM_SETTING [30]  1277.34300000   
SHIM_SETTING [31]  8842.30500000   
SHIM_SETTING [32]  -8971.34000000  
SHIM_SETTING [33]  -6911.32400000  
SHIM_SETTING [34]  1165.41100000   
SHIM_SETTING [35]  -7165.30400000  
SHIM_SETTING [36]  -4279.77200000  
SHIM_SETTING [37]  16689.36000000  
SHIM_SETTING [38]  -25750.89700000 
SHIM_SETTING [39]  16843.15600000  
SHIM_SETTING [40]  0.00000000      
