# Supplementary material for: Evolution of the metabolome in response to selection for increased immunity in populations of Drosophila melanogaster
Source: PLoS One. 2017 Nov 17;12(11):e0188089. doi: 10.1371/journal.pone.0188089 (PMC5693281; doi:10.1371/journal.pone.0188089)
Supplement: S2 File — (ZIP) [file pone.0188089.s019.zip › Block2/Ii/4/pdata/1/II4.txt]

1	5851	6522.3685	10.868189
2	-3725	6522.2585	10.868005
3	-7858	6522.1484	10.867822
4	-9772	6522.0384	10.867639
5	-7307	6521.9284	10.867455
6	10146	6521.8183	10.867272
7	40369	6521.7083	10.867089
8	59128	6521.5983	10.866905
9	49293	6521.4882	10.866722
10	26974	6521.3782	10.866539
11	18566	6521.2681	10.866355
12	22281	6521.1581	10.866172
13	16861	6521.0481	10.865988
14	1487	6520.9380	10.865805
15	-1846	6520.8280	10.865622
16	13763	6520.7179	10.865438
17	28148	6520.6079	10.865255
18	26762	6520.4979	10.865072
19	20250	6520.3878	10.864888
20	21204	6520.2778	10.864705
21	23547	6520.1677	10.864522
22	18394	6520.0577	10.864338
23	12476	6519.9477	10.864155
24	15933	6519.8376	10.863971
25	24878	6519.7276	10.863788
26	29006	6519.6175	10.863605
27	25981	6519.5075	10.863421
28	18388	6519.3975	10.863238
29	7889	6519.2874	10.863055
30	1527	6519.1774	10.862871
31	10543	6519.0673	10.862688
32	32022	6518.9573	10.862505
33	45018	6518.8473	10.862321
34	37489	6518.7372	10.862138
35	24275	6518.6272	10.861955
36	24259	6518.5171	10.861771
37	32518	6518.4071	10.861588
38	32545	6518.2971	10.861404
39	25128	6518.1870	10.861221
40	24017	6518.0770	10.861038
41	29148	6517.9670	10.860854
42	26696	6517.8569	10.860671
43	15240	6517.7469	10.860488
44	10621	6517.6368	10.860304
45	20125	6517.5268	10.860121
46	29652	6517.4168	10.859938
47	24622	6517.3067	10.859754
48	10465	6517.1967	10.859571
49	3178	6517.0866	10.859388
50	8381	6516.9766	10.859204
51	18138	6516.8666	10.859021
52	22870	6516.7565	10.858837
53	19714	6516.6465	10.858654
54	13061	6516.5364	10.858471
55	11856	6516.4264	10.858287
56	22868	6516.3164	10.858104
57	42295	6516.2063	10.857921
58	57277	6516.0963	10.857737
59	59525	6515.9862	10.857554
60	54359	6515.8762	10.857371
61	52381	6515.7662	10.857187
62	55781	6515.6561	10.857004
63	58484	6515.5461	10.856821
64	57641	6515.4360	10.856637
65	57217	6515.3260	10.856454
66	58675	6515.2160	10.856270
67	55889	6515.1059	10.856087
68	45266	6514.9959	10.855904
69	35722	6514.8859	10.855720
70	39355	6514.7758	10.855537
71	53073	6514.6658	10.855354
72	59302	6514.5557	10.855170
73	47475	6514.4457	10.854987
74	25605	6514.3357	10.854804
75	6485	6514.2256	10.854620
76	-6665	6514.1156	10.854437
77	-12900	6514.0055	10.854254
78	-3738	6513.8955	10.854070
79	24690	6513.7855	10.853887
80	56655	6513.6754	10.853703
81	70906	6513.5654	10.853520
82	67211	6513.4553	10.853337
83	62770	6513.3453	10.853153
84	64243	6513.2353	10.852970
85	62470	6513.1252	10.852787
86	55855	6513.0152	10.852603
87	56643	6512.9051	10.852420
88	66509	6512.7951	10.852237
89	67171	6512.6851	10.852053
90	48201	6512.5750	10.851870
91	26340	6512.4650	10.851687
92	21573	6512.3549	10.851503
93	28619	6512.2449	10.851320
94	29374	6512.1349	10.851136
95	21600	6512.0248	10.850953
96	16507	6511.9148	10.850770
97	16705	6511.8047	10.850586
98	15879	6511.6947	10.850403
99	14656	6511.5847	10.850220
100	18252	6511.4746	10.850036
101	22099	6511.3646	10.849853
102	17334	6511.2546	10.849670
103	7743	6511.1445	10.849486
104	4234	6511.0345	10.849303
105	5149	6510.9244	10.849120
106	-10	6510.8144	10.848936
107	-9006	6510.7044	10.848753
108	-8316	6510.5943	10.848569
109	3102	6510.4843	10.848386
110	10679	6510.3742	10.848203
111	7771	6510.2642	10.848019
112	3749	6510.1542	10.847836
113	4600	6510.0441	10.847653
114	4624	6509.9341	10.847469
115	3849	6509.8240	10.847286
116	14126	6509.7140	10.847103
117	37412	6509.6040	10.846919
118	55214	6509.4939	10.846736
119	52712	6509.3839	10.846552
120	39461	6509.2738	10.846369
121	32500	6509.1638	10.846186
122	31258	6509.0538	10.846002
123	24547	6508.9437	10.845819
124	12835	6508.8337	10.845636
125	6929	6508.7236	10.845452
126	9708	6508.6136	10.845269
127	14170	6508.5036	10.845086
128	17287	6508.3935	10.844902
129	23044	6508.2835	10.844719
130	32663	6508.1735	10.844536
131	41819	6508.0634	10.844352
132	46662	6507.9534	10.844169
133	45015	6507.8433	10.843985
134	34878	6507.7333	10.843802
135	20135	6507.6233	10.843619
136	13530	6507.5132	10.843435
137	23518	6507.4032	10.843252
138	40270	6507.2931	10.843069
139	44948	6507.1831	10.842885
140	32133	6507.0731	10.842702
141	14518	6506.9630	10.842519
142	6445	6506.8530	10.842335
143	11021	6506.7429	10.842152
144	21880	6506.6329	10.841969
145	29129	6506.5229	10.841785
146	24925	6506.4128	10.841602
147	11762	6506.3028	10.841418
148	3706	6506.1927	10.841235
149	11129	6506.0827	10.841052
150	26954	6505.9727	10.840868
151	37478	6505.8626	10.840685
152	42258	6505.7526	10.840502
153	49848	6505.6425	10.840318
154	57247	6505.5325	10.840135
155	51887	6505.4225	10.839952
156	35865	6505.3124	10.839768
157	28791	6505.2024	10.839585
158	38989	6505.0923	10.839402
159	49575	6504.9823	10.839218
160	44543	6504.8723	10.839035
161	33305	6504.7622	10.838851
162	34597	6504.6522	10.838668
163	48355	6504.5422	10.838485
164	60353	6504.4321	10.838301
165	65438	6504.3221	10.838118
166	67617	6504.2120	10.837935
167	63537	6504.1020	10.837751
168	46524	6503.9920	10.837568
169	25267	6503.8819	10.837385
170	17892	6503.7719	10.837201
171	25250	6503.6618	10.837018
172	29661	6503.5518	10.836835
173	24662	6503.4418	10.836651
174	25430	6503.3317	10.836468
175	40171	6503.2217	10.836284
176	50937	6503.1116	10.836101
177	39019	6503.0016	10.835918
178	14809	6502.8916	10.835734
179	2980	6502.7815	10.835551
180	6733	6502.6715	10.835368
181	7345	6502.5614	10.835184
182	-3778	6502.4514	10.835001
183	-12668	6502.3414	10.834818
184	-5274	6502.2313	10.834634
185	13575	6502.1213	10.834451
186	28998	6502.0112	10.834268
187	31890	6501.9012	10.834084
188	21372	6501.7912	10.833901
189	2684	6501.6811	10.833717
190	-11572	6501.5711	10.833534
191	-7980	6501.4611	10.833351
192	12704	6501.3510	10.833167
193	33771	6501.2410	10.832984
194	40795	6501.1309	10.832801
195	34614	6501.0209	10.832617
196	22173	6500.9109	10.832434
197	4605	6500.8008	10.832251
198	-17194	6500.6908	10.832067
199	-33597	6500.5807	10.831884
200	-34406	6500.4707	10.831700
201	-22546	6500.3607	10.831517
202	-9918	6500.2506	10.831334
203	-1943	6500.1406	10.831150
204	5034	6500.0305	10.830967
205	13073	6499.9205	10.830784
206	19300	6499.8105	10.830600
207	23591	6499.7004	10.830417
208	30380	6499.5904	10.830234
209	40084	6499.4803	10.830050
210	45714	6499.3703	10.829867
211	41693	6499.2603	10.829684
212	31606	6499.1502	10.829500
213	24081	6499.0402	10.829317
214	23802	6498.9301	10.829133
215	28604	6498.8201	10.828950
216	33266	6498.7101	10.828767
217	34538	6498.6000	10.828583
218	33185	6498.4900	10.828400
219	31088	6498.3799	10.828217
220	26668	6498.2699	10.828033
221	16445	6498.1599	10.827850
222	2659	6498.0498	10.827667
223	-5614	6497.9398	10.827483
224	-3449	6497.8298	10.827300
225	2280	6497.7197	10.827117
226	2420	6497.6097	10.826933
227	-1280	6497.4996	10.826750
228	-411	6497.3896	10.826566
229	5440	6497.2796	10.826383
230	7889	6497.1695	10.826200
231	2886	6497.0595	10.826016
232	-5075	6496.9494	10.825833
233	-12131	6496.8394	10.825650
234	-17839	6496.7294	10.825466
235	-17249	6496.6193	10.825283
236	-2796	6496.5093	10.825100
237	20475	6496.3992	10.824916
238	33546	6496.2892	10.824733
239	26412	6496.1792	10.824550
240	12774	6496.0691	10.824366
241	10889	6495.9591	10.824183
242	17943	6495.8490	10.823999
243	17653	6495.7390	10.823816
244	8547	6495.6290	10.823633
245	7354	6495.5189	10.823449
246	22437	6495.4089	10.823266
247	39979	6495.2988	10.823083
248	44211	6495.1888	10.822899
249	39041	6495.0788	10.822716
250	38746	6494.9687	10.822533
251	45543	6494.8587	10.822349
252	49693	6494.7487	10.822166
253	48444	6494.6386	10.821983
254	50578	6494.5286	10.821799
255	59602	6494.4185	10.821616
256	64701	6494.3085	10.821432
257	55545	6494.1985	10.821249
258	38179	6494.0884	10.821066
259	27535	6493.9784	10.820882
260	28670	6493.8683	10.820699
261	33840	6493.7583	10.820516
262	35314	6493.6483	10.820332
263	32023	6493.5382	10.820149
264	24844	6493.4282	10.819966
265	14956	6493.3181	10.819782
266	7392	6493.2081	10.819599
267	6103	6493.0981	10.819416
268	3969	6492.9880	10.819232
269	-10451	6492.8780	10.819049
270	-31947	6492.7679	10.818865
271	-37882	6492.6579	10.818682
272	-17311	6492.5479	10.818499
273	11350	6492.4378	10.818315
274	24261	6492.3278	10.818132
275	22739	6492.2177	10.817949
276	23567	6492.1077	10.817765
277	28089	6491.9977	10.817582
278	22925	6491.8876	10.817399
279	8056	6491.7776	10.817215
280	-363	6491.6675	10.817032
281	1521	6491.5575	10.816848
282	-1643	6491.4475	10.816665
283	-13982	6491.3374	10.816482
284	-14553	6491.2274	10.816298
285	10693	6491.1174	10.816115
286	42827	6491.0073	10.815932
287	55640	6490.8973	10.815748
288	52627	6490.7872	10.815565
289	56139	6490.6772	10.815382
290	70123	6490.5672	10.815198
291	78084	6490.4571	10.815015
292	73225	6490.3471	10.814832
293	66425	6490.2370	10.814648
294	64409	6490.1270	10.814465
295	62512	6490.0170	10.814281
296	61469	6489.9069	10.814098
297	69357	6489.7969	10.813915
298	81353	6489.6868	10.813731
299	78801	6489.5768	10.813548
300	57461	6489.4668	10.813365
301	37779	6489.3567	10.813181
302	36201	6489.2467	10.812998
303	43951	6489.1366	10.812815
304	47177	6489.0266	10.812631
305	50734	6488.9166	10.812448
306	64087	6488.8065	10.812265
307	77197	6488.6965	10.812081
308	71944	6488.5864	10.811898
309	50785	6488.4764	10.811714
310	33970	6488.3664	10.811531
311	31063	6488.2563	10.811348
312	33598	6488.1463	10.811164
313	35023	6488.0363	10.810981
314	39524	6487.9262	10.810798
315	48026	6487.8162	10.810614
316	51443	6487.7061	10.810431
317	43867	6487.5961	10.810248
318	31092	6487.4861	10.810064
319	21291	6487.3760	10.809881
320	16953	6487.2660	10.809698
321	19337	6487.1559	10.809514
322	30302	6487.0459	10.809331
323	44970	6486.9359	10.809147
324	51629	6486.8258	10.808964
325	43687	6486.7158	10.808781
326	24803	6486.6057	10.808597
327	916	6486.4957	10.808414
328	-22626	6486.3857	10.808231
329	-34428	6486.2756	10.808047
330	-21797	6486.1656	10.807864
331	10396	6486.0555	10.807681
332	36989	6485.9455	10.807497
333	37720	6485.8355	10.807314
334	16834	6485.7254	10.807131
335	-8572	6485.6154	10.806947
336	-27994	6485.5053	10.806764
337	-36235	6485.3953	10.806580
338	-26233	6485.2853	10.806397
339	855	6485.1752	10.806214
340	26633	6485.0652	10.806030
341	33825	6484.9551	10.805847
342	29871	6484.8451	10.805664
343	36234	6484.7351	10.805480
344	56391	6484.6250	10.805297
345	71227	6484.5150	10.805114
346	67198	6484.4050	10.804930
347	52754	6484.2949	10.804747
348	42245	6484.1849	10.804564
349	37271	6484.0748	10.804380
350	30750	6483.9648	10.804197
351	19640	6483.8548	10.804013
352	7348	6483.7447	10.803830
353	66	6483.6347	10.803647
354	3515	6483.5246	10.803463
355	16413	6483.4146	10.803280
356	27046	6483.3046	10.803097
357	25889	6483.1945	10.802913
358	21186	6483.0845	10.802730
359	28974	6482.9744	10.802547
360	46573	6482.8644	10.802363
361	52393	6482.7544	10.802180
362	37435	6482.6443	10.801996
363	19730	6482.5343	10.801813
364	17599	6482.4242	10.801630
365	25041	6482.3142	10.801446
366	27734	6482.2042	10.801263
367	29009	6482.0941	10.801080
368	41214	6481.9841	10.800896
369	60626	6481.8740	10.800713
370	71402	6481.7640	10.800530
371	70669	6481.6540	10.800346
372	70660	6481.5439	10.800163
373	76353	6481.4339	10.799980
374	78374	6481.3239	10.799796
375	70178	6481.2138	10.799613
376	56847	6481.1038	10.799429
377	43256	6480.9937	10.799246
378	27423	6480.8837	10.799063
379	10366	6480.7737	10.798879
380	302	6480.6636	10.798696
381	1096	6480.5536	10.798513
382	6344	6480.4435	10.798329
383	10059	6480.3335	10.798146
384	13923	6480.2235	10.797963
385	18757	6480.1134	10.797779
386	18451	6480.0034	10.797596
387	9622	6479.8933	10.797413
388	213	6479.7833	10.797229
389	888	6479.6733	10.797046
390	12117	6479.5632	10.796862
391	25368	6479.4532	10.796679
392	33686	6479.3431	10.796496
393	37180	6479.2331	10.796312
394	41354	6479.1231	10.796129
395	52197	6479.0130	10.795946
396	68656	6478.9030	10.795762
397	79106	6478.7929	10.795579
398	72186	6478.6829	10.795396
399	53365	6478.5729	10.795212
400	42582	6478.4628	10.795029
401	50864	6478.3528	10.794846
402	66439	6478.2427	10.794662
403	69865	6478.1327	10.794479
404	57097	6478.0227	10.794295
405	41319	6477.9126	10.794112
406	36412	6477.8026	10.793929
407	44568	6477.6926	10.793745
408	56985	6477.5825	10.793562
409	61743	6477.4725	10.793379
410	53641	6477.3624	10.793195
411	40049	6477.2524	10.793012
412	34365	6477.1424	10.792829
413	41537	6477.0323	10.792645
414	54118	6476.9223	10.792462
415	63659	6476.8122	10.792279
416	68662	6476.7022	10.792095
417	68441	6476.5922	10.791912
418	58876	6476.4821	10.791728
419	41682	6476.3721	10.791545
420	29981	6476.2620	10.791362
421	34825	6476.1520	10.791178
422	50599	6476.0420	10.790995
423	62665	6475.9319	10.790812
424	65291	6475.8219	10.790628
425	62457	6475.7118	10.790445
426	54590	6475.6018	10.790262
427	37265	6475.4918	10.790078
428	14575	6475.3817	10.789895
429	2493	6475.2717	10.789712
430	12312	6475.1616	10.789528
431	35180	6475.0516	10.789345
432	48312	6474.9416	10.789161
433	36467	6474.8315	10.788978
434	6474	6474.7215	10.788795
435	-19173	6474.6115	10.788611
436	-24019	6474.5014	10.788428
437	-13008	6474.3914	10.788245
438	-3803	6474.2813	10.788061
439	-3793	6474.1713	10.787878
440	-2919	6474.0613	10.787695
441	8248	6473.9512	10.787511
442	22601	6473.8412	10.787328
443	26505	6473.7311	10.787145
444	18888	6473.6211	10.786961
445	10203	6473.5111	10.786778
446	6306	6473.4010	10.786594
447	4140	6473.2910	10.786411
448	1962	6473.1809	10.786228
449	2882	6473.0709	10.786044
450	6975	6472.9609	10.785861
451	9046	6472.8508	10.785678
452	6849	6472.7408	10.785494
453	4580	6472.6307	10.785311
454	5855	6472.5207	10.785128
455	9027	6472.4107	10.784944
456	11149	6472.3006	10.784761
457	11692	6472.1906	10.784577
458	11345	6472.0805	10.784394
459	11430	6471.9705	10.784211
460	13957	6471.8605	10.784027
461	17698	6471.7504	10.783844
462	16602	6471.6404	10.783661
463	8591	6471.5303	10.783477
464	2724	6471.4203	10.783294
465	8116	6471.3103	10.783111
466	17643	6471.2002	10.782927
467	14673	6471.0902	10.782744
468	-2821	6470.9802	10.782561
469	-17214	6470.8701	10.782377
470	-14257	6470.7601	10.782194
471	96	6470.6500	10.782010
472	11152	6470.5400	10.781827
473	13132	6470.4300	10.781644
474	8742	6470.3199	10.781460
475	1358	6470.2099	10.781277
476	-3547	6470.0998	10.781094
477	2243	6469.9898	10.780910
478	18792	6469.8798	10.780727
479	32722	6469.7697	10.780544
480	32703	6469.6597	10.780360
481	25196	6469.5496	10.780177
482	24901	6469.4396	10.779994
483	34075	6469.3296	10.779810
484	41748	6469.2195	10.779627
485	39932	6469.1095	10.779443
486	29653	6468.9994	10.779260
487	13836	6468.8894	10.779077
488	-3392	6468.7794	10.778893
489	-11345	6468.6693	10.778710
490	-250	6468.5593	10.778527
491	23724	6468.4492	10.778343
492	42895	6468.3392	10.778160
493	50374	6468.2292	10.777977
494	55482	6468.1191	10.777793
495	62827	6468.0091	10.777610
496	61118	6467.8991	10.777427
497	42970	6467.7890	10.777243
498	22996	6467.6790	10.777060
499	20889	6467.5689	10.776876
500	33821	6467.4589	10.776693
501	41772	6467.3489	10.776510
502	36367	6467.2388	10.776326
503	26937	6467.1288	10.776143
504	18212	6467.0187	10.775960
505	1862	6466.9087	10.775776
506	-22686	6466.7987	10.775593
507	-36998	6466.6886	10.775410
508	-27078	6466.5786	10.775226
509	-6068	6466.4685	10.775043
510	2949	6466.3585	10.774860
511	173	6466.2485	10.774676
512	7631	6466.1384	10.774493
513	35761	6466.0284	10.774309
514	67931	6465.9183	10.774126
515	81790	6465.8083	10.773943
516	72998	6465.6983	10.773759
517	53248	6465.5882	10.773576
518	36639	6465.4782	10.773393
519	33817	6465.3681	10.773209
520	47950	6465.2581	10.773026
521	67391	6465.1481	10.772843
522	70524	6465.0380	10.772659
523	47469	6464.9280	10.772476
524	11867	6464.8179	10.772293
525	-16034	6464.7079	10.772109
526	-31471	6464.5979	10.771926
527	-42111	6464.4878	10.771742
528	-49939	6464.3778	10.771559
529	-48345	6464.2678	10.771376
530	-35123	6464.1577	10.771192
531	-17566	6464.0477	10.771009
532	-3518	6463.9376	10.770826
533	5776	6463.8276	10.770642
534	13441	6463.7176	10.770459
535	21878	6463.6075	10.770276
536	28653	6463.4975	10.770092
537	25835	6463.3874	10.769909
538	9923	6463.2774	10.769725
539	-4694	6463.1674	10.769542
540	5492	6463.0573	10.769359
541	40942	6462.9473	10.769175
542	68446	6462.8372	10.768992
543	59439	6462.7272	10.768809
544	29593	6462.6172	10.768625
545	18998	6462.5071	10.768442
546	38166	6462.3971	10.768259
547	58441	6462.2870	10.768075
548	56313	6462.1770	10.767892
549	40737	6462.0670	10.767709
550	29635	6461.9569	10.767525
551	25249	6461.8469	10.767342
552	25713	6461.7368	10.767158
553	37700	6461.6268	10.766975
554	59595	6461.5168	10.766792
555	71282	6461.4067	10.766608
556	61227	6461.2967	10.766425
557	48312	6461.1866	10.766242
558	54630	6461.0766	10.766058
559	69581	6460.9666	10.765875
560	66360	6460.8565	10.765692
561	45237	6460.7465	10.765508
562	32437	6460.6365	10.765325
563	38416	6460.5264	10.765142
564	45116	6460.4164	10.764958
565	38123	6460.3063	10.764775
566	25525	6460.1963	10.764591
567	16653	6460.0863	10.764408
568	5526	6459.9762	10.764225
569	-11810	6459.8662	10.764041
570	-22776	6459.7561	10.763858
571	-17012	6459.6461	10.763675
572	-5447	6459.5361	10.763491
573	-3841	6459.4260	10.763308
574	-7126	6459.3160	10.763125
575	2535	6459.2059	10.762941
576	27365	6459.0959	10.762758
577	50114	6458.9859	10.762575
578	57366	6458.8758	10.762391
579	52480	6458.7658	10.762208
580	43774	6458.6557	10.762024
581	32497	6458.5457	10.761841
582	17671	6458.4357	10.761658
583	3891	6458.3256	10.761474
584	-3098	6458.2156	10.761291
585	-4861	6458.1055	10.761108
586	-8626	6457.9955	10.760924
587	-18102	6457.8855	10.760741
588	-29559	6457.7754	10.760558
589	-36447	6457.6654	10.760374
590	-34532	6457.5554	10.760191
591	-22234	6457.4453	10.760008
592	-631	6457.3353	10.759824
593	22896	6457.2252	10.759641
594	34412	6457.1152	10.759457
595	24823	6457.0052	10.759274
596	3365	6456.8951	10.759091
597	-7834	6456.7851	10.758907
598	2197	6456.6750	10.758724
599	20489	6456.5650	10.758541
600	27782	6456.4550	10.758357
601	22997	6456.3449	10.758174
602	20514	6456.2349	10.757991
603	26960	6456.1248	10.757807
604	33162	6456.0148	10.757624
605	30095	6455.9048	10.757441
606	21690	6455.7947	10.757257
607	17825	6455.6847	10.757074
608	22621	6455.5746	10.756890
609	33000	6455.4646	10.756707
610	42214	6455.3546	10.756524
611	43210	6455.2445	10.756340
612	35900	6455.1345	10.756157
613	31556	6455.0244	10.755974
614	40228	6454.9144	10.755790
615	53083	6454.8044	10.755607
616	50096	6454.6943	10.755424
617	28190	6454.5843	10.755240
618	6172	6454.4742	10.755057
619	-4855	6454.3642	10.754873
620	-17909	6454.2542	10.754690
621	-43820	6454.1441	10.754507
622	-65819	6454.0341	10.754323
623	-61702	6453.9241	10.754140
624	-40092	6453.8140	10.753957
625	-28915	6453.7040	10.753773
626	-31744	6453.5939	10.753590
627	-23614	6453.4839	10.753407
628	4862	6453.3739	10.753223
629	26027	6453.2638	10.753040
630	12176	6453.1538	10.752857
631	-25621	6453.0437	10.752673
632	-53868	6452.9337	10.752490
633	-58899	6452.8237	10.752306
634	-52889	6452.7136	10.752123
635	-44914	6452.6036	10.751940
636	-28179	6452.4935	10.751756
637	1444	6452.3835	10.751573
638	31746	6452.2735	10.751390
639	47634	6452.1634	10.751206
640	48304	6452.0534	10.751023
641	42590	6451.9433	10.750840
642	33342	6451.8333	10.750656
643	16082	6451.7233	10.750473
644	-7836	6451.6132	10.750290
645	-25299	6451.5032	10.750106
646	-23541	6451.3931	10.749923
647	-5082	6451.2831	10.749739
648	14755	6451.1731	10.749556
649	25430	6451.0630	10.749373
650	30402	6450.9530	10.749189
651	35323	6450.8430	10.749006
652	33818	6450.7329	10.748823
653	15228	6450.6229	10.748639
654	-14465	6450.5128	10.748456
655	-31816	6450.4028	10.748273
656	-21862	6450.2928	10.748089
657	3719	6450.1827	10.747906
658	21929	6450.0727	10.747723
659	24803	6449.9626	10.747539
660	21147	6449.8526	10.747356
661	18124	6449.7426	10.747172
662	14334	6449.6325	10.746989
663	9810	6449.5225	10.746806
664	9207	6449.4124	10.746622
665	11729	6449.3024	10.746439
666	9653	6449.1924	10.746256
667	2448	6449.0823	10.746072
668	1651	6448.9723	10.745889
669	13241	6448.8622	10.745706
670	23885	6448.7522	10.745522
671	16150	6448.6422	10.745339
672	-7419	6448.5321	10.745156
673	-27364	6448.4221	10.744972
674	-32587	6448.3120	10.744789
675	-29904	6448.2020	10.744605
676	-26942	6448.0920	10.744422
677	-18854	6447.9819	10.744239
678	196	6447.8719	10.744055
679	21826	6447.7618	10.743872
680	30885	6447.6518	10.743689
681	24732	6447.5418	10.743505
682	14908	6447.4317	10.743322
683	9852	6447.3217	10.743139
684	5504	6447.2117	10.742955
685	-3942	6447.1016	10.742772
686	-14174	6446.9916	10.742589
687	-16352	6446.8815	10.742405
688	-10520	6446.7715	10.742222
689	-6124	6446.6615	10.742038
690	-9460	6446.5514	10.741855
691	-16343	6446.4414	10.741672
692	-18680	6446.3313	10.741488
693	-13857	6446.2213	10.741305
694	-5046	6446.1113	10.741122
695	4206	6446.0012	10.740938
696	11758	6445.8912	10.740755
697	15014	6445.7811	10.740572
698	12105	6445.6711	10.740388
699	5924	6445.5611	10.740205
700	3727	6445.4510	10.740021
701	10147	6445.3410	10.739838
702	21739	6445.2309	10.739655
703	30335	6445.1209	10.739471
704	31637	6445.0109	10.739288
705	29174	6444.9008	10.739105
706	29806	6444.7908	10.738921
707	36480	6444.6807	10.738738
708	45981	6444.5707	10.738555
709	53072	6444.4607	10.738371
710	55662	6444.3506	10.738188
711	55584	6444.2406	10.738005
712	55194	6444.1306	10.737821
713	54494	6444.0205	10.737638
714	51819	6443.9105	10.737454
715	46433	6443.8004	10.737271
716	39960	6443.6904	10.737088
717	35674	6443.5804	10.736904
718	36048	6443.4703	10.736721
719	39637	6443.3603	10.736538
720	40898	6443.2502	10.736354
721	36117	6443.1402	10.736171
722	30334	6443.0302	10.735988
723	34108	6442.9201	10.735804
724	50204	6442.8101	10.735621
725	67608	6442.7000	10.735438
726	74205	6442.5900	10.735254
727	71941	6442.4800	10.735071
728	71354	6442.3699	10.734887
729	73115	6442.2599	10.734704
730	67028	6442.1498	10.734521
731	52574	6442.0398	10.734337
732	47468	6441.9298	10.734154
733	65473	6441.8197	10.733971
734	94056	6441.7097	10.733787
735	107165	6441.5996	10.733604
736	96542	6441.4896	10.733421
737	77337	6441.3796	10.733237
738	64291	6441.2695	10.733054
739	57433	6441.1595	10.732871
740	53993	6441.0494	10.732687
741	58253	6440.9394	10.732504
742	69916	6440.8294	10.732320
743	75119	6440.7193	10.732137
744	62853	6440.6093	10.731954
745	43588	6440.4993	10.731770
746	37266	6440.3892	10.731587
747	45841	6440.2792	10.731404
748	52724	6440.1691	10.731220
749	50338	6440.0591	10.731037
750	51857	6439.9491	10.730854
751	67545	6439.8390	10.730670
752	82480	6439.7290	10.730487
753	72280	6439.6189	10.730304
754	36617	6439.5089	10.730120
755	2668	6439.3989	10.729937
756	-7009	6439.2888	10.729753
757	1491	6439.1788	10.729570
758	7691	6439.0687	10.729387
759	6034	6438.9587	10.729203
760	9856	6438.8487	10.729020
761	28598	6438.7386	10.728837
762	53055	6438.6286	10.728653
763	67447	6438.5185	10.728470
764	67383	6438.4085	10.728287
765	58443	6438.2985	10.728103
766	42973	6438.1884	10.727920
767	19059	6438.0784	10.727737
768	-8210	6437.9683	10.727553
769	-25451	6437.8583	10.727370
770	-25598	6437.7483	10.727186
771	-16726	6437.6382	10.727003
772	-10830	6437.5282	10.726820
773	-8706	6437.4182	10.726636
774	-2047	6437.3081	10.726453
775	12371	6437.1981	10.726270
776	26679	6437.0880	10.726086
777	29901	6436.9780	10.725903
778	18716	6436.8680	10.725720
779	1408	6436.7579	10.725536
780	-6785	6436.6479	10.725353
781	4439	6436.5378	10.725170
782	29487	6436.4278	10.724986
783	50519	6436.3178	10.724803
784	55489	6436.2077	10.724619
785	48915	6436.0977	10.724436
786	41032	6435.9876	10.724253
787	32771	6435.8776	10.724069
788	20049	6435.7676	10.723886
789	7978	6435.6575	10.723703
790	7876	6435.5475	10.723519
791	19480	6435.4374	10.723336
792	28253	6435.3274	10.723153
793	24768	6435.2174	10.722969
794	17156	6435.1073	10.722786
795	18811	6434.9973	10.722602
796	31926	6434.8872	10.722419
797	49285	6434.7772	10.722236
798	64575	6434.6672	10.722052
799	73366	6434.5571	10.721869
800	71075	6434.4471	10.721686
801	60159	6434.3370	10.721502
802	54741	6434.2270	10.721319
803	66454	6434.1170	10.721136
804	86159	6434.0069	10.720952
805	90158	6433.8969	10.720769
806	66978	6433.7869	10.720586
807	30348	6433.6768	10.720402
808	3313	6433.5668	10.720219
809	-3488	6433.4567	10.720035
810	4808	6433.3467	10.719852
811	17806	6433.2367	10.719669
812	27642	6433.1266	10.719485
813	30537	6433.0166	10.719302
814	27259	6432.9065	10.719119
815	22147	6432.7965	10.718935
816	18828	6432.6865	10.718752
817	17162	6432.5764	10.718569
818	15117	6432.4664	10.718385
819	11329	6432.3563	10.718202
820	4579	6432.2463	10.718019
821	-6058	6432.1363	10.717835
822	-17933	6432.0262	10.717652
823	-24569	6431.9162	10.717468
824	-22138	6431.8061	10.717285
825	-14499	6431.6961	10.717102
826	-8328	6431.5861	10.716918
827	-4521	6431.4760	10.716735
828	1922	6431.3660	10.716552
829	13862	6431.2559	10.716368
830	27370	6431.1459	10.716185
831	35891	6431.0359	10.716002
832	36775	6430.9258	10.715818
833	33100	6430.8158	10.715635
834	30288	6430.7058	10.715452
835	30649	6430.5957	10.715268
836	30139	6430.4857	10.715085
837	21840	6430.3756	10.714901
838	4617	6430.2656	10.714718
839	-13511	6430.1556	10.714535
840	-23487	6430.0455	10.714351
841	-24538	6429.9355	10.714168
842	-21118	6429.8254	10.713985
843	-12970	6429.7154	10.713801
844	4338	6429.6054	10.713618
845	28253	6429.4953	10.713435
846	46531	6429.3853	10.713251
847	49644	6429.2752	10.713068
848	40363	6429.1652	10.712885
849	27594	6429.0552	10.712701
850	17137	6428.9451	10.712518
851	13349	6428.8351	10.712334
852	22666	6428.7250	10.712151
853	46749	6428.6150	10.711968
854	75999	6428.5050	10.711784
855	97775	6428.3949	10.711601
856	107834	6428.2849	10.711418
857	106923	6428.1748	10.711234
858	92684	6428.0648	10.711051
859	66511	6427.9548	10.710868
860	42653	6427.8447	10.710684
861	34067	6427.7347	10.710501
862	30765	6427.6246	10.710318
863	11276	6427.5146	10.710134
864	-21619	6427.4046	10.709951
865	-37747	6427.2945	10.709767
866	-21268	6427.1845	10.709584
867	4524	6427.0745	10.709401
868	8617	6426.9644	10.709217
869	-9045	6426.8544	10.709034
870	-28183	6426.7443	10.708851
871	-40488	6426.6343	10.708667
872	-46972	6426.5243	10.708484
873	-36712	6426.4142	10.708301
874	-662	6426.3042	10.708117
875	36853	6426.1941	10.707934
876	35245	6426.0841	10.707750
877	-6102	6425.9741	10.707567
878	-39096	6425.8640	10.707384
879	-28083	6425.7540	10.707200
880	6661	6425.6439	10.707017
881	24319	6425.5339	10.706834
882	18249	6425.4239	10.706650
883	11120	6425.3138	10.706467
884	13570	6425.2038	10.706284
885	16921	6425.0937	10.706100
886	18461	6424.9837	10.705917
887	25184	6424.8737	10.705734
888	33396	6424.7636	10.705550
889	29841	6424.6536	10.705367
890	16622	6424.5435	10.705183
891	13375	6424.4335	10.705000
892	28753	6424.3235	10.704817
893	48186	6424.2134	10.704633
894	57130	6424.1034	10.704450
895	59633	6423.9934	10.704267
896	64346	6423.8833	10.704083
897	66463	6423.7733	10.703900
898	55707	6423.6632	10.703717
899	33320	6423.5532	10.703533
900	10864	6423.4432	10.703350
901	-1532	6423.3331	10.703167
902	1501	6423.2231	10.702983
903	21136	6423.1130	10.702800
904	49484	6423.0030	10.702616
905	70392	6422.8930	10.702433
906	74033	6422.7829	10.702250
907	66939	6422.6729	10.702066
908	61247	6422.5628	10.701883
909	59805	6422.4528	10.701700
910	59498	6422.3428	10.701516
911	62873	6422.2327	10.701333
912	74924	6422.1227	10.701150
913	90411	6422.0126	10.700966
914	95477	6421.9026	10.700783
915	83480	6421.7926	10.700600
916	61233	6421.6825	10.700416
917	38166	6421.5725	10.700233
918	17533	6421.4624	10.700049
919	1755	6421.3524	10.699866
920	-1720	6421.2424	10.699683
921	11300	6421.1323	10.699499
922	29829	6421.0223	10.699316
923	33650	6420.9122	10.699133
924	15838	6420.8022	10.698949
925	-6206	6420.6922	10.698766
926	-10274	6420.5821	10.698583
927	1621	6420.4721	10.698399
928	4004	6420.3621	10.698216
929	-18736	6420.2520	10.698033
930	-50233	6420.1420	10.697849
931	-62123	6420.0319	10.697666
932	-47388	6419.9219	10.697482
933	-21273	6419.8119	10.697299
934	3872	6419.7018	10.697116
935	26725	6419.5918	10.696932
936	42103	6419.4817	10.696749
937	39492	6419.3717	10.696566
938	22720	6419.2617	10.696382
939	12488	6419.1516	10.696199
940	19360	6419.0416	10.696016
941	29995	6418.9315	10.695832
942	30732	6418.8215	10.695649
943	27762	6418.7115	10.695466
944	29630	6418.6014	10.695282
945	27447	6418.4914	10.695099
946	13676	6418.3813	10.694915
947	6234	6418.2713	10.694732
948	26779	6418.1613	10.694549
949	61738	6418.0512	10.694365
950	73186	6417.9412	10.694182
951	48350	6417.8311	10.693999
952	11933	6417.7211	10.693815
953	-12844	6417.6111	10.693632
954	-27574	6417.5010	10.693449
955	-36521	6417.3910	10.693265
956	-31144	6417.2810	10.693082
957	-12432	6417.1709	10.692898
958	-2927	6417.0609	10.692715
959	-14628	6416.9508	10.692532
960	-24467	6416.8408	10.692348
961	-6489	6416.7308	10.692165
962	26189	6416.6207	10.691982
963	39431	6416.5107	10.691798
964	29495	6416.4006	10.691615
965	26038	6416.2906	10.691432
966	43614	6416.1806	10.691248
967	59992	6416.0705	10.691065
968	52778	6415.9605	10.690882
969	33769	6415.8504	10.690698
970	29829	6415.7404	10.690515
971	44168	6415.6304	10.690331
972	55503	6415.5203	10.690148
973	50210	6415.4103	10.689965
974	38200	6415.3002	10.689781
975	34965	6415.1902	10.689598
976	40279	6415.0802	10.689415
977	42109	6414.9701	10.689231
978	36127	6414.8601	10.689048
979	31966	6414.7500	10.688865
980	37896	6414.6400	10.688681
981	46262	6414.5300	10.688498
982	42035	6414.4199	10.688315
983	24038	6414.3099	10.688131
984	8147	6414.1998	10.687948
985	6676	6414.0898	10.687764
986	13551	6413.9798	10.687581
987	15483	6413.8697	10.687398
988	9824	6413.7597	10.687214
989	3494	6413.6497	10.687031
990	745	6413.5396	10.686848
991	1407	6413.4296	10.686664
992	7016	6413.3195	10.686481
993	19608	6413.2095	10.686298
994	37159	6413.0995	10.686114
995	56904	6412.9894	10.685931
996	77986	6412.8794	10.685748
997	93637	6412.7693	10.685564
998	89322	6412.6593	10.685381
999	60915	6412.5493	10.685197
1000	28035	6412.4392	10.685014
1001	15243	6412.3292	10.684831
1002	25275	6412.2191	10.684647
1003	44924	6412.1091	10.684464
1004	68745	6411.9991	10.684281
1005	95933	6411.8890	10.684097
1006	110075	6411.7790	10.683914
1007	90904	6411.6689	10.683731
1008	49531	6411.5589	10.683547
1009	23545	6411.4489	10.683364
1010	27219	6411.3388	10.683181
1011	32741	6411.2288	10.682997
1012	14758	6411.1187	10.682814
1013	-12163	6411.0087	10.682630
1014	-20131	6410.8987	10.682447
1015	-9266	6410.7886	10.682264
1016	2178	6410.6786	10.682080
1017	10869	6410.5686	10.681897
1018	22769	6410.4585	10.681714
1019	26577	6410.3485	10.681530
1020	4514	6410.2384	10.681347
1021	-33379	6410.1284	10.681164
1022	-54152	6410.0184	10.680980
1023	-43396	6409.9083	10.680797
1024	-18506	6409.7983	10.680614
1025	1186	6409.6882	10.680430
1026	13984	6409.5782	10.680247
1027	21209	6409.4682	10.680063
1028	16859	6409.3581	10.679880
1029	2216	6409.2481	10.679697
1030	-7387	6409.1380	10.679513
1031	-2140	6409.0280	10.679330
1032	8297	6408.9180	10.679147
1033	9505	6408.8079	10.678963
1034	908	6408.6979	10.678780
1035	-7152	6408.5878	10.678597
1036	-6038	6408.4778	10.678413
1037	5792	6408.3678	10.678230
1038	21445	6408.2577	10.678046
1039	28275	6408.1477	10.677863
1040	21907	6408.0376	10.677680
1041	16043	6407.9276	10.677496
1042	24627	6407.8176	10.677313
1043	37504	6407.7075	10.677130
1044	33770	6407.5975	10.676946
1045	18343	6407.4874	10.676763
1046	18730	6407.3774	10.676580
1047	39453	6407.2674	10.676396
1048	48905	6407.1573	10.676213
1049	26548	6407.0473	10.676030
1050	-3482	6406.9373	10.675846
1051	-7366	6406.8272	10.675663
1052	12058	6406.7172	10.675479
1053	28961	6406.6071	10.675296
1054	36047	6406.4971	10.675113
1055	43218	6406.3871	10.674929
1056	47849	6406.2770	10.674746
1057	38412	6406.1670	10.674563
1058	22090	6406.0569	10.674379
1059	17808	6405.9469	10.674196
1060	22093	6405.8369	10.674013
1061	11124	6405.7268	10.673829
1062	-19182	6405.6168	10.673646
1063	-41609	6405.5067	10.673463
1064	-33380	6405.3967	10.673279
1065	-1133	6405.2867	10.673096
1066	36057	6405.1766	10.672912
1067	65613	6405.0666	10.672729
1068	75428	6404.9565	10.672546
1069	53625	6404.8465	10.672362
1070	9444	6404.7365	10.672179
1071	-24511	6404.6264	10.671996
1072	-27156	6404.5164	10.671812
1073	-11676	6404.4063	10.671629
1074	239	6404.2963	10.671446
1075	9927	6404.1863	10.671262
1076	28496	6404.0762	10.671079
1077	46000	6403.9662	10.670896
1078	39206	6403.8562	10.670712
1079	7225	6403.7461	10.670529
1080	-22076	6403.6361	10.670345
1081	-24315	6403.5260	10.670162
1082	-2233	6403.4160	10.669979
1083	25812	6403.3060	10.669795
1084	47464	6403.1959	10.669612
1085	60693	6403.0859	10.669429
1086	66364	6402.9758	10.669245
1087	64995	6402.8658	10.669062
1088	58828	6402.7558	10.668879
1089	52461	6402.6457	10.668695
1090	49908	6402.5357	10.668512
1091	50526	6402.4256	10.668329
1092	48779	6402.3156	10.668145
1093	40949	6402.2056	10.667962
1094	30882	6402.0955	10.667778
1095	23660	6401.9855	10.667595
1096	15475	6401.8754	10.667412
1097	254	6401.7654	10.667228
1098	-12722	6401.6554	10.667045
1099	-3084	6401.5453	10.666862
1100	30260	6401.4353	10.666678
1101	57223	6401.3252	10.666495
1102	49802	6401.2152	10.666312
1103	18186	6401.1052	10.666128
1104	-2833	6400.9951	10.665945
1105	2007	6400.8851	10.665762
1106	15396	6400.7750	10.665578
1107	16425	6400.6650	10.665395
1108	4351	6400.5550	10.665211
1109	-9139	6400.4449	10.665028
1110	-15520	6400.3349	10.664845
1111	-12042	6400.2249	10.664661
1112	-1297	6400.1148	10.664478
1113	7086	6400.0048	10.664295
1114	4954	6399.8947	10.664111
1115	-1431	6399.7847	10.663928
1116	836	6399.6747	10.663745
1117	9086	6399.5646	10.663561
1118	7563	6399.4546	10.663378
1119	-2679	6399.3445	10.663194
1120	2982	6399.2345	10.663011
1121	35910	6399.1245	10.662828
1122	68787	6399.0144	10.662644
1123	67524	6398.9044	10.662461
1124	36663	6398.7943	10.662278
1125	10042	6398.6843	10.662094
1126	3760	6398.5743	10.661911
1127	4999	6398.4642	10.661728
1128	6667	6398.3542	10.661544
1129	23158	6398.2441	10.661361
1130	60066	6398.1341	10.661178
1131	92197	6398.0241	10.660994
1132	91318	6397.9140	10.660811
1133	62473	6397.8040	10.660627
1134	34231	6397.6939	10.660444
1135	21529	6397.5839	10.660261
1136	16890	6397.4739	10.660077
1137	13691	6397.3638	10.659894
1138	17881	6397.2538	10.659711
1139	33532	6397.1438	10.659527
1140	52477	6397.0337	10.659344
1141	64790	6396.9237	10.659161
1142	69684	6396.8136	10.658977
1143	71033	6396.7036	10.658794
1144	70349	6396.5936	10.658611
1145	68446	6396.4835	10.658427
1146	66568	6396.3735	10.658244
1147	62299	6396.2634	10.658060
1148	52315	6396.1534	10.657877
1149	42405	6396.0434	10.657694
1150	44793	6395.9333	10.657510
1151	59717	6395.8233	10.657327
1152	69920	6395.7132	10.657144
1153	61881	6395.6032	10.656960
1154	43092	6395.4932	10.656777
1155	27821	6395.3831	10.656594
1156	15687	6395.2731	10.656410
1157	-459	6395.1630	10.656227
1158	-12931	6395.0530	10.656044
1159	-6303	6394.9430	10.655860
1160	14306	6394.8329	10.655677
1161	23632	6394.7229	10.655493
1162	11498	6394.6128	10.655310
1163	-1705	6394.5028	10.655127
1164	4030	6394.3928	10.654943
1165	19377	6394.2827	10.654760
1166	24639	6394.1727	10.654577
1167	24103	6394.0626	10.654393
1168	38429	6393.9526	10.654210
1169	67415	6393.8426	10.654027
1170	84596	6393.7325	10.653843
1171	73821	6393.6225	10.653660
1172	51573	6393.5125	10.653477
1173	42595	6393.4024	10.653293
1174	47781	6393.2924	10.653110
1175	49500	6393.1823	10.652926
1176	39490	6393.0723	10.652743
1177	26390	6392.9623	10.652560
1178	18586	6392.8522	10.652376
1179	13787	6392.7422	10.652193
1180	8740	6392.6321	10.652010
1181	9406	6392.5221	10.651826
1182	24847	6392.4121	10.651643
1183	54388	6392.3020	10.651460
1184	85626	6392.1920	10.651276
1185	104905	6392.0819	10.651093
1186	107522	6391.9719	10.650910
1187	97671	6391.8619	10.650726
1188	81192	6391.7518	10.650543
1189	62095	6391.6418	10.650359
1190	46582	6391.5317	10.650176
1191	44057	6391.4217	10.649993
1192	56471	6391.3117	10.649809
1193	68493	6391.2016	10.649626
1194	58875	6391.0916	10.649443
1195	25459	6390.9815	10.649259
1196	-10075	6390.8715	10.649076
1197	-28510	6390.7615	10.648893
1198	-34663	6390.6514	10.648709
1199	-42577	6390.5414	10.648526
1200	-48334	6390.4314	10.648343
1201	-35686	6390.3213	10.648159
1202	-7720	6390.2113	10.647976
1203	7313	6390.1012	10.647792
1204	-8943	6389.9912	10.647609
1205	-38412	6389.8812	10.647426
1206	-48387	6389.7711	10.647242
1207	-31468	6389.6611	10.647059
1208	-9883	6389.5510	10.646876
1209	-4428	6389.4410	10.646692
1210	-13616	6389.3310	10.646509
1211	-23690	6389.2209	10.646326
1212	-25840	6389.1109	10.646142
1213	-18994	6389.0008	10.645959
1214	-5660	6388.8908	10.645775
1215	8335	6388.7808	10.645592
1216	15515	6388.6707	10.645409
1217	13572	6388.5607	10.645225
1218	7305	6388.4506	10.645042
1219	1450	6388.3406	10.644859
1220	-3486	6388.2306	10.644675
1221	-5812	6388.1205	10.644492
1222	-74	6388.0105	10.644309
1223	14032	6387.9004	10.644125
1224	25139	6387.7904	10.643942
1225	20552	6387.6804	10.643759
1226	2359	6387.5703	10.643575
1227	-12730	6387.4603	10.643392
1228	-10379	6387.3502	10.643208
1229	7711	6387.2402	10.643025
1230	26661	6387.1302	10.642842
1231	31911	6387.0201	10.642658
1232	20873	6386.9101	10.642475
1233	4739	6386.8001	10.642292
1234	-1374	6386.6900	10.642108
1235	7347	6386.5800	10.641925
1236	20944	6386.4699	10.641742
1237	25288	6386.3599	10.641558
1238	14967	6386.2499	10.641375
1239	-5660	6386.1398	10.641192
1240	-28874	6386.0298	10.641008
1241	-45191	6385.9197	10.640825
1242	-42610	6385.8097	10.640641
1243	-14775	6385.6997	10.640458
1244	27484	6385.5896	10.640275
1245	60566	6385.4796	10.640091
1246	69630	6385.3695	10.639908
1247	61706	6385.2595	10.639725
1248	53020	6385.1495	10.639541
1249	47866	6385.0394	10.639358
1250	37139	6384.9294	10.639175
1251	15680	6384.8193	10.638991
1252	-8167	6384.7093	10.638808
1253	-23107	6384.5993	10.638625
1254	-27640	6384.4892	10.638441
1255	-26644	6384.3792	10.638258
1256	-21015	6384.2691	10.638074
1257	-9420	6384.1591	10.637891
1258	2374	6384.0491	10.637708
1259	5350	6383.9390	10.637524
1260	2449	6383.8290	10.637341
1261	8460	6383.7190	10.637158
1262	28374	6383.6089	10.636974
1263	46342	6383.4989	10.636791
1264	46147	6383.3888	10.636608
1265	33601	6383.2788	10.636424
1266	25005	6383.1688	10.636241
1267	21022	6383.0587	10.636058
1268	10720	6382.9487	10.635874
1269	-1981	6382.8386	10.635691
1270	642	6382.7286	10.635507
1271	18406	6382.6186	10.635324
1272	26719	6382.5085	10.635141
1273	13616	6382.3985	10.634957
1274	1454	6382.2884	10.634774
1275	13635	6382.1784	10.634591
1276	38083	6382.0684	10.634407
1277	47201	6381.9583	10.634224
1278	40496	6381.8483	10.634041
1279	39294	6381.7382	10.633857
1280	45822	6381.6282	10.633674
1281	38520	6381.5182	10.633491
1282	10542	6381.4081	10.633307
1283	-15568	6381.2981	10.633124
1284	-20694	6381.1880	10.632940
1285	-13077	6381.0780	10.632757
1286	-7661	6380.9680	10.632574
1287	-1839	6380.8579	10.632390
1288	13380	6380.7479	10.632207
1289	33804	6380.6378	10.632024
1290	49221	6380.5278	10.631840
1291	58501	6380.4178	10.631657
1292	63645	6380.3077	10.631474
1293	59330	6380.1977	10.631290
1294	43078	6380.0877	10.631107
1295	27282	6379.9776	10.630923
1296	26083	6379.8676	10.630740
1297	35628	6379.7575	10.630557
1298	40578	6379.6475	10.630373
1299	35872	6379.5375	10.630190
1300	30089	6379.4274	10.630007
1301	30969	6379.3174	10.629823
1302	38583	6379.2073	10.629640
1303	49111	6379.0973	10.629457
1304	55064	6378.9873	10.629273
1305	46168	6378.8772	10.629090
1306	21518	6378.7672	10.628907
1307	-2010	6378.6571	10.628723
1308	-4645	6378.5471	10.628540
1309	13886	6378.4371	10.628356
1310	35099	6378.3270	10.628173
1311	42409	6378.2170	10.627990
1312	33475	6378.1069	10.627806
1313	16371	6377.9969	10.627623
1314	2981	6377.8869	10.627440
1315	3405	6377.7768	10.627256
1316	18322	6377.6668	10.627073
1317	38582	6377.5567	10.626890
1318	56437	6377.4467	10.626706
1319	69934	6377.3367	10.626523
1320	71756	6377.2266	10.626340
1321	48273	6377.1166	10.626156
1322	2767	6377.0066	10.625973
1323	-34062	6376.8965	10.625789
1324	-36060	6376.7865	10.625606
1325	-14967	6376.6764	10.625423
1326	-1788	6376.5664	10.625239
1327	-3930	6376.4564	10.625056
1328	-5320	6376.3463	10.624873
1329	-2037	6376.2363	10.624689
1330	-6342	6376.1262	10.624506
1331	-14298	6376.0162	10.624323
1332	-2843	6375.9062	10.624139
1333	30271	6375.7961	10.623956
1334	53150	6375.6861	10.623773
1335	42310	6375.5760	10.623589
1336	13944	6375.4660	10.623406
1337	-4965	6375.3560	10.623222
1338	-13347	6375.2459	10.623039
1339	-21832	6375.1359	10.622856
1340	-22527	6375.0258	10.622672
1341	-1670	6374.9158	10.622489
1342	28585	6374.8058	10.622306
1343	39114	6374.6957	10.622122
1344	21412	6374.5857	10.621939
1345	-5683	6374.4756	10.621756
1346	-24095	6374.3656	10.621572
1347	-30948	6374.2556	10.621389
1348	-27440	6374.1455	10.621206
1349	-14973	6374.0355	10.621022
1350	-3915	6373.9254	10.620839
1351	-6336	6373.8154	10.620655
1352	-15514	6373.7054	10.620472
1353	-9692	6373.5953	10.620289
1354	17939	6373.4853	10.620105
1355	47231	6373.3753	10.619922
1356	55252	6373.2652	10.619739
1357	41152	6373.1552	10.619555
1358	22108	6373.0451	10.619372
1359	15103	6372.9351	10.619189
1360	26631	6372.8251	10.619005
1361	49106	6372.7150	10.618822
1362	62198	6372.6050	10.618639
1363	48200	6372.4949	10.618455
1364	12369	6372.3849	10.618272
1365	-19654	6372.2749	10.618088
1366	-28434	6372.1648	10.617905
1367	-16175	6372.0548	10.617722
1368	6346	6371.9447	10.617538
1369	34423	6371.8347	10.617355
1370	63131	6371.7247	10.617172
1371	78872	6371.6146	10.616988
1372	70845	6371.5046	10.616805
1373	46458	6371.3945	10.616622
1374	25311	6371.2845	10.616438
1375	20378	6371.1745	10.616255
1376	31449	6371.0644	10.616071
1377	51472	6370.9544	10.615888
1378	70007	6370.8443	10.615705
1379	74485	6370.7343	10.615521
1380	59676	6370.6243	10.615338
1381	37050	6370.5142	10.615155
1382	26295	6370.4042	10.614971
1383	34682	6370.2942	10.614788
1384	49600	6370.1841	10.614605
1385	52891	6370.0741	10.614421
1386	38796	6369.9640	10.614238
1387	17337	6369.8540	10.614055
1388	3954	6369.7440	10.613871
1389	6555	6369.6339	10.613688
1390	19258	6369.5239	10.613504
1391	27592	6369.4138	10.613321
1392	21739	6369.3038	10.613138
1393	5208	6369.1938	10.612954
1394	-9807	6369.0837	10.612771
1395	-13386	6368.9737	10.612588
1396	-2777	6368.8636	10.612404
1397	19264	6368.7536	10.612221
1398	45586	6368.6436	10.612038
1399	66264	6368.5335	10.611854
1400	75510	6368.4235	10.611671
1401	77058	6368.3134	10.611488
1402	77171	6368.2034	10.611304
1403	72609	6368.0934	10.611121
1404	53479	6367.9833	10.610937
1405	21034	6367.8733	10.610754
1406	-5657	6367.7632	10.610571
1407	-8839	6367.6532	10.610387
1408	5770	6367.5432	10.610204
1409	14608	6367.4331	10.610021
1410	4013	6367.3231	10.609837
1411	-15456	6367.2130	10.609654
1412	-24605	6367.1030	10.609471
1413	-18249	6366.9930	10.609287
1414	-7226	6366.8829	10.609104
1415	-3159	6366.7729	10.608921
1416	-8476	6366.6629	10.608737
1417	-19179	6366.5528	10.608554
1418	-29281	6366.4428	10.608370
1419	-31549	6366.3327	10.608187
1420	-21277	6366.2227	10.608004
1421	-3077	6366.1127	10.607820
1422	11266	6366.0026	10.607637
1423	15967	6365.8926	10.607454
1424	17862	6365.7825	10.607270
1425	25004	6365.6725	10.607087
1426	32781	6365.5625	10.606904
1427	28831	6365.4524	10.606720
1428	10501	6365.3424	10.606537
1429	-10332	6365.2323	10.606354
1430	-21486	6365.1223	10.606170
1431	-23023	6365.0123	10.605987
1432	-22351	6364.9022	10.605803
1433	-22069	6364.7922	10.605620
1434	-17654	6364.6821	10.605437
1435	-4668	6364.5721	10.605253
1436	16440	6364.4621	10.605070
1437	41841	6364.3520	10.604887
1438	66631	6364.2420	10.604703
1439	85325	6364.1319	10.604520
1440	93429	6364.0219	10.604337
1441	90461	6363.9119	10.604153
1442	80580	6363.8018	10.603970
1443	69406	6363.6918	10.603787
1444	60362	6363.5818	10.603603
1445	53738	6363.4717	10.603420
1446	48146	6363.3617	10.603236
1447	42269	6363.2516	10.603053
1448	35602	6363.1416	10.602870
1449	28310	6363.0316	10.602686
1450	21015	6362.9215	10.602503
1451	15278	6362.8115	10.602320
1452	14101	6362.7014	10.602136
1453	20801	6362.5914	10.601953
1454	35362	6362.4814	10.601770
1455	50798	6362.3713	10.601586
1456	54997	6362.2613	10.601403
1457	40704	6362.1512	10.601219
1458	16076	6362.0412	10.601036
1459	1080	6361.9312	10.600853
1460	7107	6361.8211	10.600669
1461	21183	6361.7111	10.600486
1462	18635	6361.6010	10.600303
1463	-6178	6361.4910	10.600119
1464	-30844	6361.3810	10.599936
1465	-33578	6361.2709	10.599753
1466	-22488	6361.1609	10.599569
1467	-23457	6361.0508	10.599386
1468	-42642	6360.9408	10.599203
1469	-57825	6360.8308	10.599019
1470	-50880	6360.7207	10.598836
1471	-32067	6360.6107	10.598652
1472	-20306	6360.5006	10.598469
1473	-12655	6360.3906	10.598286
1474	7273	6360.2806	10.598102
1475	35556	6360.1705	10.597919
1476	46109	6360.0605	10.597736
1477	29581	6359.9505	10.597552
1478	14013	6359.8404	10.597369
1479	29442	6359.7304	10.597186
1480	62987	6359.6203	10.597002
1481	71517	6359.5103	10.596819
1482	39042	6359.4003	10.596636
1483	-232	6359.2902	10.596452
1484	-6277	6359.1802	10.596269
1485	15813	6359.0701	10.596085
1486	26668	6358.9601	10.595902
1487	6083	6358.8501	10.595719
1488	-25219	6358.7400	10.595535
1489	-38079	6358.6300	10.595352
1490	-28808	6358.5199	10.595169
1491	-11125	6358.4099	10.594985
1492	9014	6358.2999	10.594802
1493	33034	6358.1898	10.594619
1494	52352	6358.0798	10.594435
1495	51850	6357.9697	10.594252
1496	33181	6357.8597	10.594069
1497	18866	6357.7497	10.593885
1498	26285	6357.6396	10.593702
1499	48128	6357.5296	10.593518
1500	65670	6357.4195	10.593335
1501	71868	6357.3095	10.593152
1502	71591	6357.1995	10.592968
1503	66007	6357.0894	10.592785
1504	49993	6356.9794	10.592602
1505	25276	6356.8693	10.592418
1506	5849	6356.7593	10.592235
1507	5569	6356.6493	10.592052
1508	23737	6356.5392	10.591868
1509	44802	6356.4292	10.591685
1510	50747	6356.3192	10.591502
1511	35536	6356.2091	10.591318
1512	11420	6356.0991	10.591135
1513	-284	6355.9890	10.590951
1514	10414	6355.8790	10.590768
1515	31143	6355.7690	10.590585
1516	40790	6355.6589	10.590401
1517	32717	6355.5489	10.590218
1518	18269	6355.4388	10.590035
1519	8518	6355.3288	10.589851
1520	2407	6355.2188	10.589668
1521	-4063	6355.1087	10.589485
1522	-7571	6354.9987	10.589301
1523	-5073	6354.8886	10.589118
1524	-4549	6354.7786	10.588935
1525	-16180	6354.6686	10.588751
1526	-34390	6354.5585	10.588568
1527	-40123	6354.4485	10.588384
1528	-23852	6354.3384	10.588201
1529	2612	6354.2284	10.588018
1530	21550	6354.1184	10.587834
1531	28762	6354.0083	10.587651
1532	31122	6353.8983	10.587468
1533	31307	6353.7882	10.587284
1534	25265	6353.6782	10.587101
1535	13801	6353.5682	10.586918
1536	6385	6353.4581	10.586734
1537	9237	6353.3481	10.586551
1538	16203	6353.2381	10.586368
1539	17335	6353.1280	10.586184
1540	12921	6353.0180	10.586001
1541	12152	6352.9079	10.585817
1542	18826	6352.7979	10.585634
1543	25594	6352.6879	10.585451
1544	24916	6352.5778	10.585267
1545	19469	6352.4678	10.585084
1546	16304	6352.3577	10.584901
1547	14919	6352.2477	10.584717
1548	9376	6352.1377	10.584534
1549	1634	6352.0276	10.584351
1550	3442	6351.9176	10.584167
1551	20597	6351.8075	10.583984
1552	42500	6351.6975	10.583800
1553	54125	6351.5875	10.583617
1554	53433	6351.4774	10.583434
1555	48899	6351.3674	10.583250
1556	43695	6351.2573	10.583067
1557	33418	6351.1473	10.582884
1558	19427	6351.0373	10.582700
1559	12261	6350.9272	10.582517
1560	16907	6350.8172	10.582334
1561	24121	6350.7071	10.582150
1562	22836	6350.5971	10.581967
1563	13265	6350.4871	10.581784
1564	675	6350.3770	10.581600
1565	-15382	6350.2670	10.581417
1566	-35126	6350.1569	10.581233
1567	-48566	6350.0469	10.581050
1568	-45416	6349.9369	10.580867
1569	-32873	6349.8268	10.580683
1570	-28915	6349.7168	10.580500
1571	-35641	6349.6068	10.580317
1572	-32894	6349.4967	10.580133
1573	-4885	6349.3867	10.579950
1574	36960	6349.2766	10.579767
1575	65578	6349.1666	10.579583
1576	65887	6349.0566	10.579400
1577	44213	6348.9465	10.579217
1578	17081	6348.8365	10.579033
1579	-682	6348.7264	10.578850
1580	-1389	6348.6164	10.578666
1581	11618	6348.5064	10.578483
1582	25107	6348.3963	10.578300
1583	27883	6348.2863	10.578116
1584	22788	6348.1762	10.577933
1585	22713	6348.0662	10.577750
1586	34475	6347.9562	10.577566
1587	50863	6347.8461	10.577383
1588	59738	6347.7361	10.577200
1589	57999	6347.6260	10.577016
1590	54364	6347.5160	10.576833
1591	58319	6347.4060	10.576650
1592	67312	6347.2959	10.576466
1593	67919	6347.1859	10.576283
1594	52619	6347.0758	10.576099
1595	32281	6346.9658	10.575916
1596	24992	6346.8558	10.575733
1597	32820	6346.7457	10.575549
1598	38942	6346.6357	10.575366
1599	31297	6346.5257	10.575183
1600	19557	6346.4156	10.574999
1601	20831	6346.3056	10.574816
1602	35395	6346.1955	10.574633
1603	47056	6346.0855	10.574449
1604	45150	6345.9755	10.574266
1605	36041	6345.8654	10.574083
1606	31412	6345.7554	10.573899
1607	33148	6345.6453	10.573716
1608	34390	6345.5353	10.573532
1609	32126	6345.4253	10.573349
1610	33139	6345.3152	10.573166
1611	44313	6345.2052	10.572982
1612	58694	6345.0951	10.572799
1613	58725	6344.9851	10.572616
1614	39046	6344.8751	10.572432
1615	18516	6344.7650	10.572249
1616	16939	6344.6550	10.572066
1617	24642	6344.5449	10.571882
1618	14550	6344.4349	10.571699
1619	-14358	6344.3249	10.571516
1620	-30200	6344.2148	10.571332
1621	-15349	6344.1048	10.571149
1622	5255	6343.9947	10.570965
1623	4060	6343.8847	10.570782
1624	-3338	6343.7747	10.570599
1625	15790	6343.6646	10.570415
1626	53015	6343.5546	10.570232
1627	64623	6343.4445	10.570049
1628	34738	6343.3345	10.569865
1629	-4305	6343.2245	10.569682
1630	-22120	6343.1144	10.569499
1631	-26001	6343.0044	10.569315
1632	-31671	6342.8944	10.569132
1633	-30209	6342.7843	10.568948
1634	-8118	6342.6743	10.568765
1635	22221	6342.5642	10.568582
1636	38206	6342.4542	10.568398
1637	38897	6342.3442	10.568215
1638	38156	6342.2341	10.568032
1639	37449	6342.1241	10.567848
1640	27626	6342.0140	10.567665
1641	10231	6341.9040	10.567482
1642	-4729	6341.7940	10.567298
1643	-15392	6341.6839	10.567115
1644	-22972	6341.5739	10.566932
1645	-17259	6341.4638	10.566748
1646	11282	6341.3538	10.566565
1647	49334	6341.2438	10.566381
1648	71845	6341.1337	10.566198
1649	72768	6341.0237	10.566015
1650	64951	6340.9136	10.565831
1651	53817	6340.8036	10.565648
1652	35490	6340.6936	10.565465
1653	19906	6340.5835	10.565281
1654	27460	6340.4735	10.565098
1655	55282	6340.3634	10.564915
1656	71878	6340.2534	10.564731
1657	57657	6340.1434	10.564548
1658	30984	6340.0333	10.564365
1659	20988	6339.9233	10.564181
1660	31791	6339.8133	10.563998
1661	47453	6339.7032	10.563814
1662	56605	6339.5932	10.563631
1663	56176	6339.4831	10.563448
1664	43682	6339.3731	10.563264
1665	23431	6339.2631	10.563081
1666	11428	6339.1530	10.562898
1667	16772	6339.0430	10.562714
1668	24317	6338.9329	10.562531
1669	12620	6338.8229	10.562348
1670	-14369	6338.7129	10.562164
1671	-30317	6338.6028	10.561981
1672	-21319	6338.4928	10.561798
1673	-3079	6338.3827	10.561614
1674	384	6338.2727	10.561431
1675	-15197	6338.1627	10.561247
1676	-31830	6338.0526	10.561064
1677	-28502	6337.9426	10.560881
1678	-754	6337.8325	10.560697
1679	34012	6337.7225	10.560514
1680	49818	6337.6125	10.560331
1681	35028	6337.5024	10.560147
1682	2916	6337.3924	10.559964
1683	-22480	6337.2823	10.559781
1684	-28626	6337.1723	10.559597
1685	-20280	6337.0623	10.559414
1686	-8348	6336.9522	10.559231
1687	779	6336.8422	10.559047
1688	7570	6336.7321	10.558864
1689	16804	6336.6221	10.558680
1690	31060	6336.5121	10.558497
1691	43648	6336.4020	10.558314
1692	42735	6336.2920	10.558130
1693	26642	6336.1820	10.557947
1694	8320	6336.0719	10.557764
1695	-1413	6335.9619	10.557580
1696	-7167	6335.8518	10.557397
1697	-16867	6335.7418	10.557214
1698	-25388	6335.6318	10.557030
1699	-23582	6335.5217	10.556847
1700	-16527	6335.4117	10.556664
1701	-15519	6335.3016	10.556480
1702	-15004	6335.1916	10.556297
1703	2550	6335.0816	10.556113
1704	36180	6334.9715	10.555930
1705	60040	6334.8615	10.555747
1706	55204	6334.7514	10.555563
1707	31989	6334.6414	10.555380
1708	11755	6334.5314	10.555197
1709	1898	6334.4213	10.555013
1710	811	6334.3113	10.554830
1711	12801	6334.2012	10.554647
1712	39817	6334.0912	10.554463
1713	66504	6333.9812	10.554280
1714	72888	6333.8711	10.554096
1715	60230	6333.7611	10.553913
1716	47537	6333.6510	10.553730
1717	41732	6333.5410	10.553546
1718	28265	6333.4310	10.553363
1719	-2821	6333.3209	10.553180
1720	-35928	6333.2109	10.552996
1721	-46143	6333.1009	10.552813
1722	-29225	6332.9908	10.552630
1723	-4857	6332.8808	10.552446
1724	7101	6332.7707	10.552263
1725	4465	6332.6607	10.552080
1726	-2982	6332.5507	10.551896
1727	-7872	6332.4406	10.551713
1728	-8600	6332.3306	10.551529
1729	-3250	6332.2205	10.551346
1730	11030	6332.1105	10.551163
1731	29889	6332.0005	10.550979
1732	39359	6331.8904	10.550796
1733	29342	6331.7804	10.550613
1734	8881	6331.6703	10.550429
1735	269	6331.5603	10.550246
1736	14450	6331.4503	10.550063
1737	37459	6331.3402	10.549879
1738	45815	6331.2302	10.549696
1739	32053	6331.1201	10.549513
1740	10892	6331.0101	10.549329
1741	3039	6330.9001	10.549146
1742	16939	6330.7900	10.548962
1743	43328	6330.6800	10.548779
1744	62763	6330.5699	10.548596
1745	60584	6330.4599	10.548412
1746	39534	6330.3499	10.548229
1747	17126	6330.2398	10.548046
1748	8063	6330.1298	10.547862
1749	12042	6330.0197	10.547679
1750	20946	6329.9097	10.547496
1751	31057	6329.7997	10.547312
1752	41301	6329.6896	10.547129
1753	45787	6329.5796	10.546946
1754	39254	6329.4696	10.546762
1755	27508	6329.3595	10.546579
1756	21202	6329.2495	10.546395
1757	19635	6329.1394	10.546212
1758	12166	6329.0294	10.546029
1759	-3030	6328.9194	10.545845
1760	-13589	6328.8093	10.545662
1761	-10137	6328.6993	10.545479
1762	1894	6328.5892	10.545295
1763	12383	6328.4792	10.545112
1764	18055	6328.3692	10.544929
1765	18079	6328.2591	10.544745
1766	8868	6328.1491	10.544562
1767	-7897	6328.0390	10.544379
1768	-20718	6327.9290	10.544195
1769	-21528	6327.8190	10.544012
1770	-16717	6327.7089	10.543828
1771	-15230	6327.5989	10.543645
1772	-12488	6327.4888	10.543462
1773	1679	6327.3788	10.543278
1774	23263	6327.2688	10.543095
1775	35434	6327.1587	10.542912
1776	29394	6327.0487	10.542728
1777	13037	6326.9386	10.542545
1778	-1764	6326.8286	10.542362
1779	-10783	6326.7186	10.542178
1780	-15206	6326.6085	10.541995
1781	-16884	6326.4985	10.541812
1782	-18482	6326.3885	10.541628
1783	-21887	6326.2784	10.541445
1784	-25041	6326.1684	10.541261
1785	-25419	6326.0583	10.541078
1786	-25168	6325.9483	10.540895
1787	-25769	6325.8383	10.540711
1788	-20230	6325.7282	10.540528
1789	-1134	6325.6182	10.540345
1790	24195	6325.5081	10.540161
1791	38812	6325.3981	10.539978
1792	38706	6325.2881	10.539795
1793	38057	6325.1780	10.539611
1794	47463	6325.0680	10.539428
1795	59060	6324.9579	10.539244
1796	60482	6324.8479	10.539061
1797	52819	6324.7379	10.538878
1798	45307	6324.6278	10.538694
1799	40708	6324.5178	10.538511
1800	36425	6324.4077	10.538328
1801	33611	6324.2977	10.538144
1802	33975	6324.1877	10.537961
1803	31769	6324.0776	10.537778
1804	20041	6323.9676	10.537594
1805	2748	6323.8575	10.537411
1806	-9431	6323.7475	10.537228
1807	-14217	6323.6375	10.537044
1808	-19109	6323.5274	10.536861
1809	-27869	6323.4174	10.536677
1810	-34890	6323.3073	10.536494
1811	-34445	6323.1973	10.536311
1812	-27983	6323.0873	10.536127
1813	-20669	6322.9772	10.535944
1814	-16782	6322.8672	10.535761
1815	-18735	6322.7572	10.535577
1816	-23971	6322.6471	10.535394
1817	-23257	6322.5371	10.535211
1818	-10386	6322.4270	10.535027
1819	5997	6322.3170	10.534844
1820	9639	6322.2070	10.534661
1821	-2364	6322.0969	10.534477
1822	-16053	6321.9869	10.534294
1823	-21173	6321.8768	10.534110
1824	-23343	6321.7668	10.533927
1825	-29210	6321.6568	10.533744
1826	-32665	6321.5467	10.533560
1827	-28365	6321.4367	10.533377
1828	-28398	6321.3266	10.533194
1829	-47174	6321.2166	10.533010
1830	-73978	6321.1066	10.532827
1831	-81020	6320.9965	10.532644
1832	-61517	6320.8865	10.532460
1833	-39755	6320.7764	10.532277
1834	-34776	6320.6664	10.532094
1835	-33420	6320.5564	10.531910
1836	-15830	6320.4463	10.531727
1837	7378	6320.3363	10.531543
1838	7755	6320.2262	10.531360
1839	-15885	6320.1162	10.531177
1840	-30608	6320.0062	10.530993
1841	-13024	6319.8961	10.530810
1842	21424	6319.7861	10.530627
1843	43814	6319.6761	10.530443
1844	49010	6319.5660	10.530260
1845	51894	6319.4560	10.530077
1846	58041	6319.3459	10.529893
1847	56998	6319.2359	10.529710
1848	41408	6319.1259	10.529527
1849	18109	6319.0158	10.529343
1850	828	6318.9058	10.529160
1851	2135	6318.7957	10.528976
1852	28488	6318.6857	10.528793
1853	70362	6318.5757	10.528610
1854	101001	6318.4656	10.528426
1855	100989	6318.3556	10.528243
1856	83490	6318.2455	10.528060
1857	78387	6318.1355	10.527876
1858	90348	6318.0255	10.527693
1859	92584	6317.9154	10.527510
1860	68708	6317.8054	10.527326
1861	39706	6317.6953	10.527143
1862	34232	6317.5853	10.526960
1863	47684	6317.4753	10.526776
1864	50659	6317.3652	10.526593
1865	30287	6317.2552	10.526409
1866	3380	6317.1451	10.526226
1867	-10272	6317.0351	10.526043
1868	-10625	6316.9251	10.525859
1869	-10041	6316.8150	10.525676
1870	-15660	6316.7050	10.525493
1871	-24487	6316.5949	10.525309
1872	-29261	6316.4849	10.525126
1873	-25596	6316.3749	10.524943
1874	-16690	6316.2648	10.524759
1875	-10848	6316.1548	10.524576
1876	-10682	6316.0448	10.524393
1877	-7314	6315.9347	10.524209
1878	8934	6315.8247	10.524026
1879	34191	6315.7146	10.523842
1880	53486	6315.6046	10.523659
1881	55942	6315.4946	10.523476
1882	42352	6315.3845	10.523292
1883	20833	6315.2745	10.523109
1884	1510	6315.1644	10.522926
1885	-7827	6315.0544	10.522742
1886	-8253	6314.9444	10.522559
1887	-9093	6314.8343	10.522376
1888	-14046	6314.7243	10.522192
1889	-13604	6314.6142	10.522009
1890	-1290	6314.5042	10.521825
1891	9272	6314.3942	10.521642
1892	-326	6314.2841	10.521459
1893	-23639	6314.1741	10.521275
1894	-34606	6314.0640	10.521092
1895	-25550	6313.9540	10.520909
1896	-19223	6313.8440	10.520725
1897	-32642	6313.7339	10.520542
1898	-47897	6313.6239	10.520359
1899	-37066	6313.5138	10.520175
1900	-3883	6313.4038	10.519992
1901	21657	6313.2938	10.519809
1902	26350	6313.1837	10.519625
1903	28739	6313.0737	10.519442
1904	46521	6312.9637	10.519258
1905	68966	6312.8536	10.519075
1906	74316	6312.7436	10.518892
1907	61640	6312.6335	10.518708
1908	48903	6312.5235	10.518525
1909	44973	6312.4135	10.518342
1910	41039	6312.3034	10.518158
1911	31113	6312.1934	10.517975
1912	24121	6312.0833	10.517792
1913	27415	6311.9733	10.517608
1914	31839	6311.8633	10.517425
1915	26328	6311.7532	10.517242
1916	17808	6311.6432	10.517058
1917	20059	6311.5331	10.516875
1918	28644	6311.4231	10.516691
1919	27225	6311.3131	10.516508
1920	18089	6311.2030	10.516325
1921	22734	6311.0930	10.516141
1922	45389	6310.9829	10.515958
1923	60045	6310.8729	10.515775
1924	48128	6310.7629	10.515591
1925	27280	6310.6528	10.515408
1926	22409	6310.5428	10.515225
1927	27535	6310.4327	10.515041
1928	23236	6310.3227	10.514858
1929	16212	6310.2127	10.514675
1930	26922	6310.1026	10.514491
1931	45351	6309.9926	10.514308
1932	38628	6309.8825	10.514124
1933	6265	6309.7725	10.513941
1934	-11365	6309.6625	10.513758
1935	7201	6309.5524	10.513574
1936	32446	6309.4424	10.513391
1937	32211	6309.3324	10.513208
1938	19145	6309.2223	10.513024
1939	20756	6309.1123	10.512841
1940	28976	6309.0022	10.512658
1941	16715	6308.8922	10.512474
1942	-11146	6308.7822	10.512291
1943	-23136	6308.6721	10.512108
1944	-13186	6308.5621	10.511924
1945	-10094	6308.4520	10.511741
1946	-30721	6308.3420	10.511557
1947	-55637	6308.2320	10.511374
1948	-61084	6308.1219	10.511191
1949	-48887	6308.0119	10.511007
1950	-32450	6307.9018	10.510824
1951	-15268	6307.7918	10.510641
1952	2305	6307.6818	10.510457
1953	12797	6307.5717	10.510274
1954	13522	6307.4617	10.510091
1955	15197	6307.3516	10.509907
1956	24173	6307.2416	10.509724
1957	27456	6307.1316	10.509541
1958	10328	6307.0215	10.509357
1959	-19614	6306.9115	10.509174
1960	-40428	6306.8014	10.508990
1961	-41642	6306.6914	10.508807
1962	-28945	6306.5814	10.508624
1963	-8977	6306.4713	10.508440
1964	15468	6306.3613	10.508257
1965	37309	6306.2513	10.508074
1966	47221	6306.1412	10.507890
1967	46643	6306.0312	10.507707
1968	48268	6305.9211	10.507524
1969	60379	6305.8111	10.507340
1970	77931	6305.7011	10.507157
1971	90789	6305.5910	10.506973
1972	93363	6305.4810	10.506790
1973	84106	6305.3709	10.506607
1974	63397	6305.2609	10.506423
1975	36890	6305.1509	10.506240
1976	16454	6305.0408	10.506057
1977	12448	6304.9308	10.505873
1978	24859	6304.8207	10.505690
1979	42550	6304.7107	10.505507
1980	50178	6304.6007	10.505323
1981	38085	6304.4906	10.505140
1982	10357	6304.3806	10.504957
1983	-16208	6304.2705	10.504773
1984	-25518	6304.1605	10.504590
1985	-16419	6304.0505	10.504406
1986	-1436	6303.9404	10.504223
1987	8022	6303.8304	10.504040
1988	11312	6303.7203	10.503856
1989	14222	6303.6103	10.503673
1990	21044	6303.5003	10.503490
1991	32173	6303.3902	10.503306
1992	43568	6303.2802	10.503123
1993	46234	6303.1701	10.502940
1994	32590	6303.0601	10.502756
1995	7832	6302.9501	10.502573
1996	-10117	6302.8400	10.502390
1997	-7319	6302.7300	10.502206
1998	12382	6302.6200	10.502023
1999	33247	6302.5099	10.501839
2000	42227	6302.3999	10.501656
[truncated: 63,536 more rows]
