# Supplementary material for: Evolution of the metabolome in response to selection for increased immunity in populations of Drosophila melanogaster
Source: PLoS One. 2017 Nov 17;12(11):e0188089. doi: 10.1371/journal.pone.0188089 (PMC5693281; doi:10.1371/journal.pone.0188089)
Supplement: S2 File — (ZIP) [file pone.0188089.s019.zip › Block2/Ii/5/pdata/1/II5.txt]

1	2520	6522.4343	10.868298
2	2051	6522.3243	10.868115
3	7722	6522.2143	10.867932
4	21544	6522.1042	10.867748
5	39160	6521.9942	10.867565
6	48676	6521.8841	10.867382
7	43981	6521.7741	10.867198
8	31434	6521.6641	10.867015
9	20030	6521.5540	10.866832
10	13459	6521.4440	10.866648
11	13793	6521.3340	10.866465
12	22175	6521.2239	10.866281
13	31690	6521.1139	10.866098
14	29389	6521.0038	10.865915
15	10915	6520.8938	10.865731
16	-13573	6520.7838	10.865548
17	-31132	6520.6737	10.865365
18	-37020	6520.5637	10.865181
19	-32685	6520.4536	10.864998
20	-21695	6520.3436	10.864815
21	-10655	6520.2336	10.864631
22	-5877	6520.1235	10.864448
23	-5281	6520.0135	10.864265
24	125	6519.9034	10.864081
25	14121	6519.7934	10.863898
26	30684	6519.6834	10.863714
27	42900	6519.5733	10.863531
28	49834	6519.4633	10.863348
29	53004	6519.3532	10.863164
30	52425	6519.2432	10.862981
31	47882	6519.1332	10.862798
32	39391	6519.0231	10.862614
33	26919	6518.9131	10.862431
34	14303	6518.8030	10.862248
35	9898	6518.6930	10.862064
36	16018	6518.5830	10.861881
37	22077	6518.4729	10.861698
38	17818	6518.3629	10.861514
39	8765	6518.2528	10.861331
40	6838	6518.1428	10.861147
41	10821	6518.0328	10.860964
42	11627	6517.9227	10.860781
43	12950	6517.8127	10.860597
44	26430	6517.7027	10.860414
45	45612	6517.5926	10.860231
46	47282	6517.4826	10.860047
47	26225	6517.3725	10.859864
48	8318	6517.2625	10.859681
49	16438	6517.1525	10.859497
50	38908	6517.0424	10.859314
51	45993	6516.9324	10.859131
52	26805	6516.8223	10.858947
53	-3125	6516.7123	10.858764
54	-22441	6516.6023	10.858580
55	-20355	6516.4922	10.858397
56	14	6516.3822	10.858214
57	23552	6516.2721	10.858030
58	33888	6516.1621	10.857847
59	30671	6516.0521	10.857664
60	29841	6515.9420	10.857480
61	39849	6515.8320	10.857297
62	47456	6515.7219	10.857114
63	37395	6515.6119	10.856930
64	16582	6515.5019	10.856747
65	4895	6515.3918	10.856563
66	7807	6515.2818	10.856380
67	13068	6515.1717	10.856197
68	12909	6515.0617	10.856013
69	15471	6514.9517	10.855830
70	31131	6514.8416	10.855647
71	56699	6514.7316	10.855463
72	77639	6514.6216	10.855280
73	81807	6514.5115	10.855097
74	68935	6514.4015	10.854913
75	48747	6514.2914	10.854730
76	30924	6514.1814	10.854547
77	17517	6514.0714	10.854363
78	6221	6513.9613	10.854180
79	-2160	6513.8513	10.853996
80	-5381	6513.7412	10.853813
81	-6551	6513.6312	10.853630
82	-10410	6513.5212	10.853446
83	-13243	6513.4111	10.853263
84	-6763	6513.3011	10.853080
85	7295	6513.1910	10.852896
86	18133	6513.0810	10.852713
87	23202	6512.9710	10.852530
88	30969	6512.8609	10.852346
89	43029	6512.7509	10.852163
90	49178	6512.6408	10.851980
91	46730	6512.5308	10.851796
92	47761	6512.4208	10.851613
93	56600	6512.3107	10.851429
94	56859	6512.2007	10.851246
95	35930	6512.0906	10.851063
96	8632	6511.9806	10.850879
97	-1082	6511.8706	10.850696
98	8408	6511.7605	10.850513
99	21037	6511.6505	10.850329
100	29798	6511.5404	10.850146
101	38474	6511.4304	10.849963
102	42362	6511.3204	10.849779
103	29604	6511.2103	10.849596
104	2983	6511.1003	10.849413
105	-17684	6510.9903	10.849229
106	-18979	6510.8802	10.849046
107	-7208	6510.7702	10.848862
108	3744	6510.6601	10.848679
109	7326	6510.5501	10.848496
110	6483	6510.4401	10.848312
111	10160	6510.3300	10.848129
112	26048	6510.2200	10.847946
113	48099	6510.1099	10.847762
114	56188	6509.9999	10.847579
115	39751	6509.8899	10.847396
116	15892	6509.7798	10.847212
117	9137	6509.6698	10.847029
118	18275	6509.5597	10.846846
119	21102	6509.4497	10.846662
120	8986	6509.3397	10.846479
121	-4065	6509.2296	10.846295
122	-7777	6509.1196	10.846112
123	-9397	6509.0095	10.845929
124	-14931	6508.8995	10.845745
125	-16084	6508.7895	10.845562
126	-5949	6508.6794	10.845379
127	7219	6508.5694	10.845195
128	12518	6508.4593	10.845012
129	11423	6508.3493	10.844829
130	11484	6508.2393	10.844645
131	15111	6508.1292	10.844462
132	22241	6508.0192	10.844279
133	34230	6507.9092	10.844095
134	47643	6507.7991	10.843912
135	53933	6507.6891	10.843728
136	52472	6507.5790	10.843545
137	53864	6507.4690	10.843362
138	62764	6507.3590	10.843178
139	67960	6507.2489	10.842995
140	59157	6507.1389	10.842812
141	44266	6507.0288	10.842628
142	38909	6506.9188	10.842445
143	45644	6506.8088	10.842262
144	54596	6506.6987	10.842078
145	59334	6506.5887	10.841895
146	60590	6506.4786	10.841711
147	56711	6506.3686	10.841528
148	41784	6506.2586	10.841345
149	15691	6506.1485	10.841161
150	-9946	6506.0385	10.840978
151	-19308	6505.9284	10.840795
152	-6488	6505.8184	10.840611
153	16516	6505.7084	10.840428
154	27896	6505.5983	10.840245
155	17270	6505.4883	10.840061
156	-2644	6505.3782	10.839878
157	-12238	6505.2682	10.839695
158	-10161	6505.1582	10.839511
159	-10758	6505.0481	10.839328
160	-17480	6504.9381	10.839144
161	-15258	6504.8280	10.838961
162	4864	6504.7180	10.838778
163	28850	6504.6080	10.838594
164	37605	6504.4979	10.838411
165	30312	6504.3879	10.838228
166	19339	6504.2779	10.838044
167	12028	6504.1678	10.837861
168	8438	6504.0578	10.837678
169	7986	6503.9477	10.837494
170	6613	6503.8377	10.837311
171	-4458	6503.7277	10.837128
172	-25231	6503.6176	10.836944
173	-39895	6503.5076	10.836761
174	-35655	6503.3975	10.836577
175	-21356	6503.2875	10.836394
176	-14486	6503.1775	10.836211
177	-16881	6503.0674	10.836027
178	-17813	6502.9574	10.835844
179	-14272	6502.8473	10.835661
180	-11265	6502.7373	10.835477
181	-6409	6502.6273	10.835294
182	7528	6502.5172	10.835111
183	25685	6502.4072	10.834927
184	33610	6502.2971	10.834744
185	27098	6502.1871	10.834561
186	14380	6502.0771	10.834377
187	-572	6501.9670	10.834194
188	-19626	6501.8570	10.834010
189	-35262	6501.7469	10.833827
190	-33915	6501.6369	10.833644
191	-19079	6501.5269	10.833460
192	-11664	6501.4168	10.833277
193	-19541	6501.3068	10.833094
194	-24668	6501.1967	10.832910
195	-10689	6501.0867	10.832727
196	13116	6500.9767	10.832544
197	27643	6500.8666	10.832360
198	29231	6500.7566	10.832177
199	25560	6500.6466	10.831994
200	19270	6500.5365	10.831810
201	11353	6500.4265	10.831627
202	10623	6500.3164	10.831443
203	22848	6500.2064	10.831260
204	36938	6500.0964	10.831077
205	37810	6499.9863	10.830893
206	28252	6499.8763	10.830710
207	23057	6499.7662	10.830527
208	25853	6499.6562	10.830343
209	27307	6499.5462	10.830160
210	23363	6499.4361	10.829977
211	18975	6499.3261	10.829793
212	14991	6499.2160	10.829610
213	8033	6499.1060	10.829427
214	4248	6498.9960	10.829243
215	15787	6498.8859	10.829060
216	39023	6498.7759	10.828876
217	52001	6498.6658	10.828693
218	40972	6498.5558	10.828510
219	17241	6498.4458	10.828326
220	514	6498.3357	10.828143
221	-3278	6498.2257	10.827960
222	-86	6498.1156	10.827776
223	5503	6498.0056	10.827593
224	12020	6497.8956	10.827410
225	17280	6497.7855	10.827226
226	21396	6497.6755	10.827043
227	27847	6497.5655	10.826859
228	35398	6497.4554	10.826676
229	36201	6497.3454	10.826493
230	28126	6497.2353	10.826309
231	20341	6497.1253	10.826126
232	19237	6497.0153	10.825943
233	18496	6496.9052	10.825759
234	12737	6496.7952	10.825576
235	10905	6496.6851	10.825393
236	22637	6496.5751	10.825209
237	39401	6496.4651	10.825026
238	45012	6496.3550	10.824843
239	39583	6496.2450	10.824659
240	35733	6496.1349	10.824476
241	33884	6496.0249	10.824292
242	20999	6495.9149	10.824109
243	-4067	6495.8048	10.823926
244	-23175	6495.6948	10.823742
245	-23317	6495.5847	10.823559
246	-11782	6495.4747	10.823376
247	1207	6495.3647	10.823192
248	18501	6495.2546	10.823009
249	42366	6495.1446	10.822826
250	59126	6495.0345	10.822642
251	54969	6494.9245	10.822459
252	39609	6494.8145	10.822276
253	36647	6494.7044	10.822092
254	52185	6494.5944	10.821909
255	67957	6494.4843	10.821725
256	66608	6494.3743	10.821542
257	50963	6494.2643	10.821359
258	35002	6494.1542	10.821175
259	26472	6494.0442	10.820992
260	23921	6493.9342	10.820809
261	23637	6493.8241	10.820625
262	23274	6493.7141	10.820442
263	21546	6493.6040	10.820259
264	18452	6493.4940	10.820075
265	15141	6493.3840	10.819892
266	12789	6493.2739	10.819709
267	12586	6493.1639	10.819525
268	15309	6493.0538	10.819342
269	18338	6492.9438	10.819158
270	15371	6492.8338	10.818975
271	3621	6492.7237	10.818792
272	-10006	6492.6137	10.818608
273	-15038	6492.5036	10.818425
274	-9315	6492.3936	10.818242
275	-324	6492.2836	10.818058
276	4476	6492.1735	10.817875
277	3674	6492.0635	10.817692
278	-682	6491.9534	10.817508
279	-5399	6491.8434	10.817325
280	-5807	6491.7334	10.817142
281	347	6491.6233	10.816958
282	7845	6491.5133	10.816775
283	9529	6491.4032	10.816591
284	8152	6491.2932	10.816408
285	14533	6491.1832	10.816225
286	30444	6491.0731	10.816041
287	41918	6490.9631	10.815858
288	36770	6490.8531	10.815675
289	22630	6490.7430	10.815491
290	18261	6490.6330	10.815308
291	29528	6490.5229	10.815125
292	43384	6490.4129	10.814941
293	46346	6490.3029	10.814758
294	40679	6490.1928	10.814575
295	38678	6490.0828	10.814391
296	46418	6489.9727	10.814208
297	57660	6489.8627	10.814024
298	61051	6489.7527	10.813841
299	49782	6489.6426	10.813658
300	26205	6489.5326	10.813474
301	922	6489.4225	10.813291
302	-13134	6489.3125	10.813108
303	-9240	6489.2025	10.812924
304	8437	6489.0924	10.812741
305	28606	6488.9824	10.812558
306	41107	6488.8723	10.812374
307	42210	6488.7623	10.812191
308	35247	6488.6523	10.812008
309	28424	6488.5422	10.811824
310	29353	6488.4322	10.811641
311	37667	6488.3221	10.811457
312	44677	6488.2121	10.811274
313	45200	6488.1021	10.811091
314	47714	6487.9920	10.810907
315	64608	6487.8820	10.810724
316	91347	6487.7719	10.810541
317	105754	6487.6619	10.810357
318	94241	6487.5519	10.810174
319	69874	6487.4418	10.809991
320	54847	6487.3318	10.809807
321	51938	6487.2218	10.809624
322	46181	6487.1117	10.809440
323	30927	6487.0017	10.809257
324	16647	6486.8916	10.809074
325	12466	6486.7816	10.808890
326	13851	6486.6716	10.808707
327	13926	6486.5615	10.808524
328	14371	6486.4515	10.808340
329	18169	6486.3414	10.808157
330	22883	6486.2314	10.807974
331	28663	6486.1214	10.807790
332	41347	6486.0113	10.807607
333	57605	6485.9013	10.807424
334	58422	6485.7912	10.807240
335	31355	6485.6812	10.807057
336	-8429	6485.5712	10.806873
337	-34085	6485.4611	10.806690
338	-38800	6485.3511	10.806507
339	-36527	6485.2410	10.806323
340	-35165	6485.1310	10.806140
341	-27169	6485.0210	10.805957
342	-8371	6484.9109	10.805773
343	10731	6484.8009	10.805590
344	18894	6484.6908	10.805407
345	17766	6484.5808	10.805223
346	15929	6484.4708	10.805040
347	18703	6484.3607	10.804857
348	27926	6484.2507	10.804673
349	41892	6484.1407	10.804490
350	50783	6484.0306	10.804306
351	42749	6483.9206	10.804123
352	21406	6483.8105	10.803940
353	7693	6483.7005	10.803756
354	15312	6483.5905	10.803573
355	31688	6483.4804	10.803390
356	33729	6483.3704	10.803206
357	17935	6483.2603	10.803023
358	3739	6483.1503	10.802840
359	7764	6483.0403	10.802656
360	25039	6482.9302	10.802473
361	38651	6482.8202	10.802290
362	40054	6482.7101	10.802106
363	33560	6482.6001	10.801923
364	24878	6482.4901	10.801739
365	14074	6482.3800	10.801556
366	2182	6482.2700	10.801373
367	-3135	6482.1599	10.801189
368	3267	6482.0499	10.801006
369	13022	6481.9399	10.800823
370	13537	6481.8298	10.800639
371	8241	6481.7198	10.800456
372	13518	6481.6097	10.800273
373	30805	6481.4997	10.800089
374	38462	6481.3897	10.799906
375	23909	6481.2796	10.799723
376	8413	6481.1696	10.799539
377	19279	6481.0595	10.799356
378	47522	6480.9495	10.799172
379	58996	6480.8395	10.798989
380	44749	6480.7294	10.798806
381	32024	6480.6194	10.798622
382	39973	6480.5094	10.798439
383	52416	6480.3993	10.798256
384	48234	6480.2893	10.798072
385	35147	6480.1792	10.797889
386	33555	6480.0692	10.797706
387	43829	6479.9592	10.797522
388	51712	6479.8491	10.797339
389	55228	6479.7391	10.797156
390	63390	6479.6290	10.796972
391	73293	6479.5190	10.796789
392	70446	6479.4090	10.796605
393	53058	6479.2989	10.796422
394	38271	6479.1889	10.796239
395	39688	6479.0788	10.796055
396	51163	6478.9688	10.795872
397	57600	6478.8588	10.795689
398	52761	6478.7487	10.795505
399	41572	6478.6387	10.795322
400	30442	6478.5286	10.795139
401	20040	6478.4186	10.794955
402	7510	6478.3086	10.794772
403	-4482	6478.1985	10.794588
404	-4213	6478.0885	10.794405
405	16006	6477.9784	10.794222
406	43045	6477.8684	10.794038
407	51200	6477.7584	10.793855
408	32369	6477.6483	10.793672
409	5955	6477.5383	10.793488
410	-8742	6477.4283	10.793305
411	-15344	6477.3182	10.793122
412	-23055	6477.2082	10.792938
413	-22226	6477.0981	10.792755
414	963	6476.9881	10.792572
415	33704	6476.8781	10.792388
416	45089	6476.7680	10.792205
417	25633	6476.6580	10.792021
418	-2445	6476.5479	10.791838
419	-16499	6476.4379	10.791655
420	-15211	6476.3279	10.791471
421	-5158	6476.2178	10.791288
422	13598	6476.1078	10.791105
423	38302	6475.9977	10.790921
424	55720	6475.8877	10.790738
425	56158	6475.7777	10.790555
426	45905	6475.6676	10.790371
427	36557	6475.5576	10.790188
428	30060	6475.4475	10.790005
429	22035	6475.3375	10.789821
430	12127	6475.2275	10.789638
431	3762	6475.1174	10.789454
432	358	6475.0074	10.789271
433	6701	6474.8973	10.789088
434	25394	6474.7873	10.788904
435	46403	6474.6773	10.788721
436	50795	6474.5672	10.788538
437	33761	6474.4572	10.788354
438	14990	6474.3471	10.788171
439	15751	6474.2371	10.787988
440	32460	6474.1271	10.787804
441	43689	6474.0170	10.787621
442	38019	6473.9070	10.787438
443	23399	6473.7970	10.787254
444	12269	6473.6869	10.787071
445	9557	6473.5769	10.786887
446	15343	6473.4668	10.786704
447	28125	6473.3568	10.786521
448	41711	6473.2468	10.786337
449	46231	6473.1367	10.786154
450	36940	6473.0267	10.785971
451	19406	6472.9166	10.785787
452	4086	6472.8066	10.785604
453	-2496	6472.6966	10.785421
454	-1424	6472.5865	10.785237
455	1085	6472.4765	10.785054
456	-182	6472.3664	10.784871
457	-3845	6472.2564	10.784687
458	-2990	6472.1464	10.784504
459	6545	6472.0363	10.784320
460	20186	6471.9263	10.784137
461	29001	6471.8162	10.783954
462	29134	6471.7062	10.783770
463	25176	6471.5962	10.783587
464	24795	6471.4861	10.783404
465	31038	6471.3761	10.783220
466	39259	6471.2660	10.783037
467	41612	6471.1560	10.782854
468	35730	6471.0460	10.782670
469	27510	6470.9359	10.782487
470	22577	6470.8259	10.782304
471	17806	6470.7159	10.782120
472	7446	6470.6058	10.781937
473	-4089	6470.4958	10.781753
474	-5381	6470.3857	10.781570
475	3526	6470.2757	10.781387
476	6417	6470.1657	10.781203
477	-7897	6470.0556	10.781020
478	-27574	6469.9456	10.780837
479	-31252	6469.8355	10.780653
480	-15567	6469.7255	10.780470
481	1514	6469.6155	10.780287
482	4166	6469.5054	10.780103
483	-4720	6469.3954	10.779920
484	-12655	6469.2853	10.779736
485	-14091	6469.1753	10.779553
486	-11927	6469.0653	10.779370
487	-8183	6468.9552	10.779186
488	-1203	6468.8452	10.779003
489	7603	6468.7351	10.778820
490	10353	6468.6251	10.778636
491	242	6468.5151	10.778453
492	-18325	6468.4050	10.778270
493	-30812	6468.2950	10.778086
494	-25927	6468.1849	10.777903
495	-6727	6468.0749	10.777720
496	13227	6467.9649	10.777536
497	23061	6467.8548	10.777353
498	21763	6467.7448	10.777169
499	15069	6467.6347	10.776986
500	10607	6467.5247	10.776803
501	14837	6467.4147	10.776619
502	27598	6467.3046	10.776436
503	38311	6467.1946	10.776253
504	35054	6467.0846	10.776069
505	20800	6466.9745	10.775886
506	12922	6466.8645	10.775703
507	20832	6466.7544	10.775519
508	31565	6466.6444	10.775336
509	26638	6466.5344	10.775153
510	7863	6466.4243	10.774969
511	-5746	6466.3143	10.774786
512	-5132	6466.2042	10.774602
513	-1671	6466.0942	10.774419
514	-6905	6465.9842	10.774236
515	-14629	6465.8741	10.774052
516	-12443	6465.7641	10.773869
517	-2590	6465.6540	10.773686
518	1358	6465.5440	10.773502
519	-4088	6465.4340	10.773319
520	-6890	6465.3239	10.773136
521	1835	6465.2139	10.772952
522	14059	6465.1038	10.772769
523	15826	6464.9938	10.772586
524	5238	6464.8838	10.772402
525	-8081	6464.7737	10.772219
526	-16934	6464.6637	10.772035
527	-21336	6464.5536	10.771852
528	-21395	6464.4436	10.771669
529	-15112	6464.3336	10.771485
530	-5194	6464.2235	10.771302
531	15	6464.1135	10.771119
532	-3619	6464.0035	10.770935
533	-11097	6463.8934	10.770752
534	-16364	6463.7834	10.770569
535	-18980	6463.6733	10.770385
536	-18746	6463.5633	10.770202
537	-11506	6463.4533	10.770019
538	2308	6463.3432	10.769835
539	11304	6463.2332	10.769652
540	4990	6463.1231	10.769468
541	-11389	6463.0131	10.769285
542	-23430	6462.9031	10.769102
543	-26213	6462.7930	10.768918
544	-25839	6462.6830	10.768735
545	-24569	6462.5729	10.768552
546	-17813	6462.4629	10.768368
547	-7469	6462.3529	10.768185
548	-3867	6462.2428	10.768002
549	-8345	6462.1328	10.767818
550	-6702	6462.0227	10.767635
551	10582	6461.9127	10.767452
552	32248	6461.8027	10.767268
553	42431	6461.6926	10.767085
554	44610	6461.5826	10.766901
555	53724	6461.4725	10.766718
556	67727	6461.3625	10.766535
557	64810	6461.2525	10.766351
558	33853	6461.1424	10.766168
559	-6244	6461.0324	10.765985
560	-26722	6460.9223	10.765801
561	-20152	6460.8123	10.765618
562	-2751	6460.7023	10.765435
563	7759	6460.5922	10.765251
564	5896	6460.4822	10.765068
565	-5540	6460.3722	10.764884
566	-19207	6460.2621	10.764701
567	-21860	6460.1521	10.764518
568	-3556	6460.0420	10.764334
569	24512	6459.9320	10.764151
570	33441	6459.8220	10.763968
571	9924	6459.7119	10.763784
572	-21745	6459.6019	10.763601
573	-26037	6459.4918	10.763418
574	-320	6459.3818	10.763234
575	24663	6459.2718	10.763051
576	27982	6459.1617	10.762868
577	21422	6459.0517	10.762684
578	22858	6458.9416	10.762501
579	28108	6458.8316	10.762317
580	24666	6458.7216	10.762134
581	16819	6458.6115	10.761951
582	16953	6458.5015	10.761767
583	22952	6458.3914	10.761584
584	26007	6458.2814	10.761401
585	32798	6458.1714	10.761217
586	54447	6458.0613	10.761034
587	76526	6457.9513	10.760851
588	68943	6457.8412	10.760667
589	31268	6457.7312	10.760484
590	867	6457.6212	10.760301
591	3039	6457.5111	10.760117
592	16501	6457.4011	10.759934
593	6581	6457.2911	10.759750
594	-25519	6457.1810	10.759567
595	-48674	6457.0710	10.759384
596	-45664	6456.9609	10.759200
597	-27931	6456.8509	10.759017
598	-11243	6456.7409	10.758834
599	1226	6456.6308	10.758650
600	9305	6456.5208	10.758467
601	7359	6456.4107	10.758284
602	-6669	6456.3007	10.758100
603	-23265	6456.1907	10.757917
604	-29016	6456.0806	10.757734
605	-18896	6455.9706	10.757550
606	617	6455.8605	10.757367
607	17129	6455.7505	10.757183
608	21153	6455.6405	10.757000
609	12845	6455.5304	10.756817
610	-234	6455.4204	10.756633
611	-12996	6455.3103	10.756450
612	-26558	6455.2003	10.756267
613	-40470	6455.0903	10.756083
614	-48185	6454.9802	10.755900
615	-45571	6454.8702	10.755717
616	-37654	6454.7601	10.755533
617	-30391	6454.6501	10.755350
618	-21368	6454.5401	10.755167
619	-6145	6454.4300	10.754983
620	10729	6454.3200	10.754800
621	18946	6454.2099	10.754616
622	13508	6454.0999	10.754433
623	-3277	6453.9899	10.754250
624	-26009	6453.8798	10.754066
625	-45902	6453.7698	10.753883
626	-52259	6453.6598	10.753700
627	-42612	6453.5497	10.753516
628	-26813	6453.4397	10.753333
629	-13813	6453.3296	10.753150
630	-1003	6453.2196	10.752966
631	14766	6453.1096	10.752783
632	24551	6452.9995	10.752600
633	19541	6452.8895	10.752416
634	9718	6452.7794	10.752233
635	13532	6452.6694	10.752049
636	30693	6452.5594	10.751866
637	41734	6452.4493	10.751683
638	36299	6452.3393	10.751499
639	26459	6452.2292	10.751316
640	27432	6452.1192	10.751133
641	38205	6452.0092	10.750949
642	47224	6451.8991	10.750766
643	46833	6451.7891	10.750583
644	35833	6451.6790	10.750399
645	16336	6451.5690	10.750216
646	-5799	6451.4590	10.750033
647	-23491	6451.3489	10.749849
648	-35306	6451.2389	10.749666
649	-44018	6451.1288	10.749482
650	-46625	6451.0188	10.749299
651	-34783	6450.9088	10.749116
652	-9668	6450.7987	10.748932
653	11856	6450.6887	10.748749
654	13199	6450.5787	10.748566
655	-3678	6450.4686	10.748382
656	-20711	6450.3586	10.748199
657	-21822	6450.2485	10.748016
658	-6082	6450.1385	10.747832
659	13736	6450.0285	10.747649
660	23393	6449.9184	10.747465
661	20428	6449.8084	10.747282
662	15904	6449.6983	10.747099
663	20600	6449.5883	10.746915
664	31311	6449.4783	10.746732
665	35267	6449.3682	10.746549
666	25542	6449.2582	10.746365
667	6045	6449.1481	10.746182
668	-15597	6449.0381	10.745999
669	-31474	6448.9281	10.745815
670	-32383	6448.8180	10.745632
671	-14941	6448.7080	10.745449
672	9408	6448.5979	10.745265
673	23454	6448.4879	10.745082
674	24661	6448.3779	10.744898
675	26105	6448.2678	10.744715
676	34196	6448.1578	10.744532
677	36977	6448.0477	10.744348
678	20786	6447.9377	10.744165
679	-10658	6447.8277	10.743982
680	-40896	6447.7176	10.743798
681	-57656	6447.6076	10.743615
682	-59136	6447.4975	10.743432
683	-50064	6447.3875	10.743248
684	-38649	6447.2775	10.743065
685	-33285	6447.1674	10.742882
686	-35953	6447.0574	10.742698
687	-40430	6446.9474	10.742515
688	-39801	6446.8373	10.742331
689	-33279	6446.7273	10.742148
690	-25104	6446.6172	10.741965
691	-20944	6446.5072	10.741781
692	-24955	6446.3972	10.741598
693	-33922	6446.2871	10.741415
694	-34711	6446.1771	10.741231
695	-16430	6446.0670	10.741048
696	13009	6445.9570	10.740865
697	31207	6445.8470	10.740681
698	25024	6445.7369	10.740498
699	2411	6445.6269	10.740315
700	-20925	6445.5168	10.740131
701	-37138	6445.4068	10.739948
702	-46183	6445.2968	10.739764
703	-50729	6445.1867	10.739581
704	-55251	6445.0767	10.739398
705	-60459	6444.9666	10.739214
706	-55285	6444.8566	10.739031
707	-26022	6444.7466	10.738848
708	21600	6444.6365	10.738664
709	61991	6444.5265	10.738481
710	78119	6444.4164	10.738298
711	78376	6444.3064	10.738114
712	77932	6444.1964	10.737931
713	77762	6444.0863	10.737748
714	73460	6443.9763	10.737564
715	70833	6443.8663	10.737381
716	76437	6443.7562	10.737197
717	81853	6443.6462	10.737014
718	74388	6443.5361	10.736831
719	58153	6443.4261	10.736647
720	48807	6443.3161	10.736464
721	50512	6443.2060	10.736281
722	52177	6443.0960	10.736097
723	44401	6442.9859	10.735914
724	27726	6442.8759	10.735731
725	6935	6442.7659	10.735547
726	-10487	6442.6558	10.735364
727	-13476	6442.5458	10.735181
728	1663	6442.4357	10.734997
729	21860	6442.3257	10.734814
730	31803	6442.2157	10.734630
731	34431	6442.1056	10.734447
732	42358	6441.9956	10.734264
733	52942	6441.8855	10.734080
734	51478	6441.7755	10.733897
735	39452	6441.6655	10.733714
736	37654	6441.5554	10.733530
737	54257	6441.4454	10.733347
738	70091	6441.3353	10.733164
739	67766	6441.2253	10.732980
740	58651	6441.1153	10.732797
741	64375	6441.0052	10.732613
742	82947	6440.8952	10.732430
743	92189	6440.7851	10.732247
744	82232	6440.6751	10.732063
745	66382	6440.5651	10.731880
746	57980	6440.4550	10.731697
747	51856	6440.3450	10.731513
748	35948	6440.2350	10.731330
749	11574	6440.1249	10.731147
750	-7701	6440.0149	10.730963
751	-14486	6439.9048	10.730780
752	-16248	6439.7948	10.730597
753	-23186	6439.6848	10.730413
754	-32803	6439.5747	10.730230
755	-32164	6439.4647	10.730046
756	-14937	6439.3546	10.729863
757	9313	6439.2446	10.729680
758	25336	6439.1346	10.729496
759	27498	6439.0245	10.729313
760	21181	6438.9145	10.729130
761	13135	6438.8044	10.728946
762	6941	6438.6944	10.728763
763	6200	6438.5844	10.728580
764	13937	6438.4743	10.728396
765	26350	6438.3643	10.728213
766	33211	6438.2542	10.728030
767	28796	6438.1442	10.727846
768	19465	6438.0342	10.727663
769	16452	6437.9241	10.727479
770	22154	6437.8141	10.727296
771	26819	6437.7040	10.727113
772	19761	6437.5940	10.726929
773	2561	6437.4840	10.726746
774	-11028	6437.3739	10.726563
775	-9716	6437.2639	10.726379
776	2131	6437.1539	10.726196
777	9209	6437.0438	10.726013
778	3189	6436.9338	10.725829
779	-8348	6436.8237	10.725646
780	-12278	6436.7137	10.725463
781	-4428	6436.6037	10.725279
782	9420	6436.4936	10.725096
783	22508	6436.3836	10.724912
784	32596	6436.2735	10.724729
785	41481	6436.1635	10.724546
786	52962	6436.0535	10.724362
787	68191	6435.9434	10.724179
788	79786	6435.8334	10.723996
789	75812	6435.7233	10.723812
790	55645	6435.6133	10.723629
791	37572	6435.5033	10.723446
792	41929	6435.3932	10.723262
793	66806	6435.2832	10.723079
794	87063	6435.1731	10.722896
795	79079	6435.0631	10.722712
796	43741	6434.9531	10.722529
797	5481	6434.8430	10.722345
798	-9320	6434.7330	10.722162
799	5119	6434.6229	10.721979
800	30799	6434.5129	10.721795
801	46957	6434.4029	10.721612
802	52100	6434.2928	10.721429
803	57534	6434.1828	10.721245
804	61262	6434.0727	10.721062
805	45442	6433.9627	10.720879
806	7561	6433.8527	10.720695
807	-23912	6433.7426	10.720512
808	-22373	6433.6326	10.720329
809	509	6433.5226	10.720145
810	12598	6433.4125	10.719962
811	7827	6433.3025	10.719778
812	9850	6433.1924	10.719595
813	30197	6433.0824	10.719412
814	49693	6432.9724	10.719228
815	49483	6432.8623	10.719045
816	37606	6432.7523	10.718862
817	30823	6432.6422	10.718678
818	27662	6432.5322	10.718495
819	16842	6432.4222	10.718312
820	2052	6432.3121	10.718128
821	548	6432.2021	10.717945
822	19206	6432.0920	10.717761
823	44012	6431.9820	10.717578
824	54509	6431.8720	10.717395
825	43796	6431.7619	10.717211
826	25099	6431.6519	10.717028
827	19664	6431.5418	10.716845
828	34069	6431.4318	10.716661
829	50515	6431.3218	10.716478
830	47592	6431.2117	10.716295
831	29163	6431.1017	10.716111
832	19465	6430.9916	10.715928
833	28246	6430.8816	10.715745
834	37537	6430.7716	10.715561
835	29688	6430.6615	10.715378
836	11271	6430.5515	10.715194
837	-2559	6430.4415	10.715011
838	-11383	6430.3314	10.714828
839	-20511	6430.2214	10.714644
840	-21086	6430.1113	10.714461
841	-238	6430.0013	10.714278
842	33614	6429.8913	10.714094
843	55041	6429.7812	10.713911
844	51599	6429.6712	10.713728
845	35218	6429.5611	10.713544
846	23412	6429.4511	10.713361
847	21991	6429.3411	10.713178
848	26509	6429.2310	10.712994
849	28446	6429.1210	10.712811
850	19145	6429.0109	10.712627
851	-1081	6428.9009	10.712444
852	-17829	6428.7909	10.712261
853	-18438	6428.6808	10.712077
854	-11991	6428.5708	10.711894
855	-18590	6428.4607	10.711711
856	-37049	6428.3507	10.711527
857	-41180	6428.2407	10.711344
858	-16424	6428.1306	10.711161
859	15867	6428.0206	10.710977
860	24822	6427.9105	10.710794
861	10238	6427.8005	10.710611
862	-211	6427.6905	10.710427
863	10659	6427.5804	10.710244
864	31377	6427.4704	10.710060
865	43984	6427.3603	10.709877
866	48003	6427.2503	10.709694
867	53213	6427.1403	10.709510
868	59692	6427.0302	10.709327
869	59048	6426.9202	10.709144
870	51713	6426.8102	10.708960
871	48475	6426.7001	10.708777
872	52518	6426.5901	10.708594
873	53221	6426.4800	10.708410
874	44670	6426.3700	10.708227
875	38186	6426.2600	10.708044
876	44587	6426.1499	10.707860
877	53221	6426.0399	10.707677
878	45191	6425.9298	10.707493
879	23303	6425.8198	10.707310
880	10489	6425.7098	10.707127
881	17812	6425.5997	10.706943
882	32669	6425.4897	10.706760
883	42810	6425.3796	10.706577
884	51891	6425.2696	10.706393
885	61926	6425.1596	10.706210
886	60310	6425.0495	10.706027
887	40244	6424.9395	10.705843
888	18786	6424.8294	10.705660
889	16126	6424.7194	10.705477
890	28105	6424.6094	10.705293
891	37538	6424.4993	10.705110
892	41862	6424.3893	10.704926
893	48130	6424.2792	10.704743
894	49500	6424.1692	10.704560
895	33027	6424.0592	10.704376
896	8574	6423.9491	10.704193
897	3612	6423.8391	10.704010
898	25555	6423.7291	10.703826
899	52362	6423.6190	10.703643
900	65882	6423.5090	10.703460
901	71905	6423.3989	10.703276
902	79078	6423.2889	10.703093
903	80711	6423.1789	10.702909
904	70787	6423.0688	10.702726
905	59409	6422.9588	10.702543
906	57086	6422.8487	10.702359
907	57792	6422.7387	10.702176
908	51909	6422.6287	10.701993
909	43094	6422.5186	10.701809
910	38269	6422.4086	10.701626
911	33231	6422.2985	10.701443
912	23207	6422.1885	10.701259
913	15873	6422.0785	10.701076
914	17180	6421.9684	10.700893
915	15168	6421.8584	10.700709
916	-2793	6421.7483	10.700526
917	-25311	6421.6383	10.700342
918	-31324	6421.5283	10.700159
919	-24346	6421.4182	10.699976
920	-28542	6421.3082	10.699792
921	-49477	6421.1981	10.699609
922	-62075	6421.0881	10.699426
923	-46158	6420.9781	10.699242
924	-16171	6420.8680	10.699059
925	-3337	6420.7580	10.698876
926	-18424	6420.6479	10.698692
927	-42716	6420.5379	10.698509
928	-50800	6420.4279	10.698326
929	-35292	6420.3178	10.698142
930	-11622	6420.2078	10.697959
931	-1246	6420.0978	10.697775
932	-8207	6419.9877	10.697592
933	-14780	6419.8777	10.697409
934	-5283	6419.7676	10.697225
935	11863	6419.6576	10.697042
936	17334	6419.5476	10.696859
937	11064	6419.4375	10.696675
938	11467	6419.3275	10.696492
939	24263	6419.2174	10.696309
940	32721	6419.1074	10.696125
941	26330	6418.9974	10.695942
942	18848	6418.8873	10.695759
943	23502	6418.7773	10.695575
944	27013	6418.6672	10.695392
945	8581	6418.5572	10.695208
946	-24701	6418.4472	10.695025
947	-43081	6418.3371	10.694842
948	-32633	6418.2271	10.694658
949	-9543	6418.1170	10.694475
950	5253	6418.0070	10.694292
951	8434	6417.8970	10.694108
952	6789	6417.7869	10.693925
953	2828	6417.6769	10.693742
954	-3071	6417.5668	10.693558
955	-5951	6417.4568	10.693375
956	-1234	6417.3468	10.693192
957	7756	6417.2367	10.693008
958	13076	6417.1267	10.692825
959	10493	6417.0167	10.692641
960	2575	6416.9066	10.692458
961	-2282	6416.7966	10.692275
962	6540	6416.6865	10.692091
963	32305	6416.5765	10.691908
964	62834	6416.4665	10.691725
965	78994	6416.3564	10.691541
966	74497	6416.2464	10.691358
967	60929	6416.1363	10.691175
968	51382	6416.0263	10.690991
969	47669	6415.9163	10.690808
970	46408	6415.8062	10.690625
971	46351	6415.6962	10.690441
972	43021	6415.5861	10.690258
973	27805	6415.4761	10.690074
974	3346	6415.3661	10.689891
975	-9782	6415.2560	10.689708
976	4329	6415.1460	10.689524
977	33771	6415.0359	10.689341
978	53002	6414.9259	10.689158
979	55574	6414.8159	10.688974
980	56211	6414.7058	10.688791
981	62488	6414.5958	10.688608
982	64080	6414.4857	10.688424
983	53624	6414.3757	10.688241
984	38874	6414.2657	10.688058
985	25602	6414.1556	10.687874
986	6035	6414.0456	10.687691
987	-22574	6413.9355	10.687507
988	-42185	6413.8255	10.687324
989	-34027	6413.7155	10.687141
990	-6046	6413.6054	10.686957
991	16321	6413.4954	10.686774
992	21464	6413.3854	10.686591
993	17149	6413.2753	10.686407
994	9000	6413.1653	10.686224
995	-6545	6413.0552	10.686041
996	-25706	6412.9452	10.685857
997	-33475	6412.8352	10.685674
998	-25103	6412.7251	10.685490
999	-16988	6412.6151	10.685307
1000	-24830	6412.5050	10.685124
1001	-41530	6412.3950	10.684940
1002	-49111	6412.2850	10.684757
1003	-44844	6412.1749	10.684574
1004	-41130	6412.0649	10.684390
1005	-42655	6411.9548	10.684207
1006	-39109	6411.8448	10.684024
1007	-23535	6411.7348	10.683840
1008	-5286	6411.6247	10.683657
1009	2701	6411.5147	10.683474
1010	1348	6411.4046	10.683290
1011	1035	6411.2946	10.683107
1012	4538	6411.1846	10.682923
1013	5278	6411.0745	10.682740
1014	2510	6410.9645	10.682557
1015	6302	6410.8544	10.682373
1016	20793	6410.7444	10.682190
1017	31696	6410.6344	10.682007
1018	22687	6410.5243	10.681823
1019	1129	6410.4143	10.681640
1020	-6866	6410.3043	10.681457
1021	9279	6410.1942	10.681273
1022	28522	6410.0842	10.681090
1023	25405	6409.9741	10.680907
1024	2815	6409.8641	10.680723
1025	-15889	6409.7541	10.680540
1026	-21476	6409.6440	10.680356
1027	-28339	6409.5340	10.680173
1028	-47830	6409.4239	10.679990
1029	-67874	6409.3139	10.679806
1030	-67899	6409.2039	10.679623
1031	-45318	6409.0938	10.679440
1032	-18230	6408.9838	10.679256
1033	-5537	6408.8737	10.679073
1034	-10167	6408.7637	10.678890
1035	-19352	6408.6537	10.678706
1036	-17533	6408.5436	10.678523
1037	-1027	6408.4336	10.678340
1038	18527	6408.3235	10.678156
1039	28127	6408.2135	10.677973
1040	29489	6408.1035	10.677789
1041	34381	6407.9934	10.677606
1042	44543	6407.8834	10.677423
1043	47296	6407.7733	10.677239
1044	34555	6407.6633	10.677056
1045	14454	6407.5533	10.676873
1046	-2528	6407.4432	10.676689
1047	-16928	6407.3332	10.676506
1048	-29682	6407.2231	10.676323
1049	-30504	6407.1131	10.676139
1050	-12972	6407.0031	10.675956
1051	6618	6406.8930	10.675773
1052	4964	6406.7830	10.675589
1053	-15325	6406.6730	10.675406
1054	-27457	6406.5629	10.675222
1055	-17649	6406.4529	10.675039
1056	-2242	6406.3428	10.674856
1057	-818	6406.2328	10.674672
1058	-9172	6406.1228	10.674489
1059	-11032	6406.0127	10.674306
1060	-4232	6405.9027	10.674122
1061	28	6405.7926	10.673939
1062	-2125	6405.6826	10.673756
1063	-1983	6405.5726	10.673572
1064	6725	6405.4625	10.673389
1065	18488	6405.3525	10.673206
1066	23882	6405.2424	10.673022
1067	20284	6405.1324	10.672839
1068	13130	6405.0224	10.672655
1069	10213	6404.9123	10.672472
1070	15147	6404.8023	10.672289
1071	24532	6404.6922	10.672105
1072	32909	6404.5822	10.671922
1073	40859	6404.4722	10.671739
1074	52645	6404.3621	10.671555
1075	63517	6404.2521	10.671372
1076	58140	6404.1420	10.671189
1077	29809	6404.0320	10.671005
1078	-5283	6403.9220	10.670822
1079	-24362	6403.8119	10.670638
1080	-25781	6403.7019	10.670455
1081	-28375	6403.5919	10.670272
1082	-42919	6403.4818	10.670088
1083	-57202	6403.3718	10.669905
1084	-54743	6403.2617	10.669722
1085	-38157	6403.1517	10.669538
1086	-25453	6403.0417	10.669355
1087	-28128	6402.9316	10.669172
1088	-40520	6402.8216	10.668988
1089	-48800	6402.7115	10.668805
1090	-44683	6402.6015	10.668622
1091	-30535	6402.4915	10.668438
1092	-14659	6402.3814	10.668255
1093	-2085	6402.2714	10.668071
1094	10575	6402.1613	10.667888
1095	29535	6402.0513	10.667705
1096	53035	6401.9413	10.667521
1097	69985	6401.8312	10.667338
1098	71585	6401.7212	10.667155
1099	61039	6401.6111	10.666971
1100	48902	6401.5011	10.666788
1101	41114	6401.3911	10.666605
1102	34450	6401.2810	10.666421
1103	22325	6401.1710	10.666238
1104	3137	6401.0609	10.666055
1105	-15918	6400.9509	10.665871
1106	-23164	6400.8409	10.665688
1107	-13579	6400.7308	10.665504
1108	3783	6400.6208	10.665321
1109	13779	6400.5107	10.665138
1110	11928	6400.4007	10.664954
1111	7900	6400.2907	10.664771
1112	10179	6400.1806	10.664588
1113	14375	6400.0706	10.664404
1114	12513	6399.9606	10.664221
1115	7883	6399.8505	10.664038
1116	11681	6399.7405	10.663854
1117	27122	6399.6304	10.663671
1118	45234	6399.5204	10.663488
1119	56365	6399.4104	10.663304
1120	58580	6399.3003	10.663121
1121	53768	6399.1903	10.662937
1122	42374	6399.0802	10.662754
1123	24908	6398.9702	10.662571
1124	4696	6398.8602	10.662387
1125	-12857	6398.7501	10.662204
1126	-21758	6398.6401	10.662021
1127	-17574	6398.5300	10.661837
1128	-2779	6398.4200	10.661654
1129	11045	6398.3100	10.661471
1130	12217	6398.1999	10.661287
1131	804	6398.0899	10.661104
1132	-12979	6397.9798	10.660921
1133	-20828	6397.8698	10.660737
1134	-20682	6397.7598	10.660554
1135	-11650	6397.6497	10.660370
1136	4703	6397.5397	10.660187
1137	17094	6397.4296	10.660004
1138	11360	6397.3196	10.659820
1139	-9393	6397.2096	10.659637
1140	-22508	6397.0995	10.659454
1141	-12459	6396.9895	10.659270
1142	9059	6396.8795	10.659087
1143	20230	6396.7694	10.658904
1144	18327	6396.6594	10.658720
1145	17935	6396.5493	10.658537
1146	24859	6396.4393	10.658354
1147	28998	6396.3293	10.658170
1148	25392	6396.2192	10.657987
1149	26150	6396.1092	10.657803
1150	42628	6395.9991	10.657620
1151	65957	6395.8891	10.657437
1152	76115	6395.7791	10.657253
1153	65822	6395.6690	10.657070
1154	46328	6395.5590	10.656887
1155	31662	6395.4489	10.656703
1156	25764	6395.3389	10.656520
1157	25529	6395.2289	10.656337
1158	28061	6395.1188	10.656153
1159	30003	6395.0088	10.655970
1160	24656	6394.8987	10.655786
1161	7601	6394.7887	10.655603
1162	-14008	6394.6787	10.655420
1163	-24349	6394.5686	10.655236
1164	-16174	6394.4586	10.655053
1165	-1163	6394.3485	10.654870
1166	4014	6394.2385	10.654686
1167	128	6394.1285	10.654503
1168	3890	6394.0184	10.654320
1169	22156	6393.9084	10.654136
1170	39811	6393.7983	10.653953
1171	41063	6393.6883	10.653770
1172	31610	6393.5783	10.653586
1173	26406	6393.4682	10.653403
1174	23618	6393.3582	10.653219
1175	9620	6393.2482	10.653036
1176	-12090	6393.1381	10.652853
1177	-18431	6393.0281	10.652669
1178	382	6392.9180	10.652486
1179	24009	6392.8080	10.652303
1180	29659	6392.6980	10.652119
1181	21679	6392.5879	10.651936
1182	18951	6392.4779	10.651753
1183	24579	6392.3678	10.651569
1184	25922	6392.2578	10.651386
1185	17859	6392.1478	10.651203
1186	7126	6392.0377	10.651019
1187	-3501	6391.9277	10.650836
1188	-16348	6391.8176	10.650652
1189	-23711	6391.7076	10.650469
1190	-11027	6391.5976	10.650286
1191	19403	6391.4875	10.650102
1192	44977	6391.3775	10.649919
1193	51068	6391.2674	10.649736
1194	47847	6391.1574	10.649552
1195	50011	6391.0474	10.649369
1196	54992	6390.9373	10.649186
1197	53796	6390.8273	10.649002
1198	49043	6390.7172	10.648819
1199	45067	6390.6072	10.648636
1200	31484	6390.4972	10.648452
1201	-1595	6390.3871	10.648269
1202	-37435	6390.2771	10.648085
1203	-45640	6390.1670	10.647902
1204	-23246	6390.0570	10.647719
1205	-1094	6389.9470	10.647535
1206	-2599	6389.8369	10.647352
1207	-15854	6389.7269	10.647169
1208	-17404	6389.6169	10.646985
1209	-6325	6389.5068	10.646802
1210	717	6389.3968	10.646619
1211	-4134	6389.2867	10.646435
1212	-15514	6389.1767	10.646252
1213	-29081	6389.0667	10.646069
1214	-42855	6388.9566	10.645885
1215	-48171	6388.8466	10.645702
1216	-35985	6388.7365	10.645518
1217	-12545	6388.6265	10.645335
1218	4745	6388.5165	10.645152
1219	7898	6388.4064	10.644968
1220	2967	6388.2964	10.644785
1221	-4858	6388.1863	10.644602
1222	-15602	6388.0763	10.644418
1223	-21717	6387.9663	10.644235
1224	-8049	6387.8562	10.644052
1225	26187	6387.7462	10.643868
1226	57775	6387.6361	10.643685
1227	63436	6387.5261	10.643502
1228	46776	6387.4161	10.643318
1229	31890	6387.3060	10.643135
1230	35243	6387.1960	10.642951
1231	52545	6387.0859	10.642768
1232	69445	6386.9759	10.642585
1233	76241	6386.8659	10.642401
1234	72903	6386.7558	10.642218
1235	65769	6386.6458	10.642035
1236	59403	6386.5358	10.641851
1237	49871	6386.4257	10.641668
1238	29644	6386.3157	10.641485
1239	935	6386.2056	10.641301
1240	-22465	6386.0956	10.641118
1241	-30937	6385.9856	10.640934
1242	-29900	6385.8755	10.640751
1243	-29092	6385.7655	10.640568
1244	-27928	6385.6554	10.640384
1245	-18903	6385.5454	10.640201
1246	256	6385.4354	10.640018
1247	25585	6385.3253	10.639834
1248	52069	6385.2153	10.639651
1249	71719	6385.1052	10.639468
1250	73908	6384.9952	10.639284
1251	58765	6384.8852	10.639101
1252	43718	6384.7751	10.638918
1253	43081	6384.6651	10.638734
1254	46411	6384.5550	10.638551
1255	33786	6384.4450	10.638367
1256	9463	6384.3350	10.638184
1257	-426	6384.2249	10.638001
1258	12938	6384.1149	10.637817
1259	25267	6384.0048	10.637634
1260	12923	6383.8948	10.637451
1261	-15181	6383.7848	10.637267
1262	-34353	6383.6747	10.637084
1263	-39488	6383.5647	10.636901
1264	-44523	6383.4546	10.636717
1265	-53374	6383.3446	10.636534
1266	-52807	6383.2346	10.636351
1267	-36674	6383.1245	10.636167
1268	-19252	6383.0145	10.635984
1269	-15038	6382.9045	10.635800
1270	-16669	6382.7944	10.635617
1271	-5520	6382.6844	10.635434
1272	19831	6382.5743	10.635250
1273	38181	6382.4643	10.635067
1274	31196	6382.3543	10.634884
1275	5462	6382.2442	10.634700
1276	-16526	6382.1342	10.634517
1277	-21026	6382.0241	10.634334
1278	-11009	6381.9141	10.634150
1279	5570	6381.8041	10.633967
1280	23128	6381.6940	10.633784
1281	33983	6381.5840	10.633600
1282	30796	6381.4739	10.633417
1283	19605	6381.3639	10.633233
1284	17833	6381.2539	10.633050
1285	30045	6381.1438	10.632867
1286	37914	6381.0338	10.632683
1287	27037	6380.9237	10.632500
1288	10917	6380.8137	10.632317
1289	8761	6380.7037	10.632133
1290	9483	6380.5936	10.631950
1291	-14831	6380.4836	10.631767
1292	-60459	6380.3735	10.631583
1293	-87053	6380.2635	10.631400
1294	-71131	6380.1535	10.631217
1295	-38750	6380.0434	10.631033
1296	-28153	6379.9334	10.630850
1297	-40513	6379.8234	10.630666
1298	-49215	6379.7133	10.630483
1299	-43189	6379.6033	10.630300
1300	-35529	6379.4932	10.630116
1301	-34594	6379.3832	10.629933
1302	-31040	6379.2732	10.629750
1303	-17424	6379.1631	10.629566
1304	-3820	6379.0531	10.629383
1305	-6399	6378.9430	10.629200
1306	-27642	6378.8330	10.629016
1307	-51345	6378.7230	10.628833
1308	-55137	6378.6129	10.628650
1309	-31248	6378.5029	10.628466
1310	2050	6378.3928	10.628283
1311	17049	6378.2828	10.628099
1312	9421	6378.1728	10.627916
1313	3237	6378.0627	10.627733
1314	14785	6377.9527	10.627549
1315	26461	6377.8426	10.627366
1316	13933	6377.7326	10.627183
1317	-13217	6377.6226	10.626999
1318	-22598	6377.5125	10.626816
1319	-6191	6377.4025	10.626633
1320	10123	6377.2924	10.626449
1321	7067	6377.1824	10.626266
1322	-3412	6377.0724	10.626083
1323	-3523	6376.9623	10.625899
1324	2191	6376.8523	10.625716
1325	-802	6376.7422	10.625532
1326	-11596	6376.6322	10.625349
1327	-17344	6376.5222	10.625166
1328	-13544	6376.4121	10.624982
1329	-6543	6376.3021	10.624799
1330	-935	6376.1921	10.624616
1331	3898	6376.0820	10.624432
1332	8410	6375.9720	10.624249
1333	13929	6375.8619	10.624066
1334	25542	6375.7519	10.623882
1335	44352	6375.6419	10.623699
1336	59141	6375.5318	10.623515
1337	55434	6375.4218	10.623332
1338	33553	6375.3117	10.623149
1339	10771	6375.2017	10.622965
1340	4215	6375.0917	10.622782
1341	15878	6374.9816	10.622599
1342	34726	6374.8716	10.622415
1343	49357	6374.7615	10.622232
1344	57053	6374.6515	10.622049
1345	62499	6374.5415	10.621865
1346	69364	6374.4314	10.621682
1347	74580	6374.3214	10.621499
1348	72223	6374.2113	10.621315
1349	61098	6374.1013	10.621132
1350	44783	6373.9913	10.620948
1351	25315	6373.8812	10.620765
1352	2670	6373.7712	10.620582
1353	-18478	6373.6611	10.620398
1354	-27767	6373.5511	10.620215
1355	-19080	6373.4411	10.620032
1356	1171	6373.3310	10.619848
1357	18347	6373.2210	10.619665
1358	20729	6373.1110	10.619482
1359	6516	6373.0009	10.619298
1360	-16639	6372.8909	10.619115
1361	-37733	6372.7808	10.618932
1362	-50495	6372.6708	10.618748
1363	-56162	6372.5608	10.618565
1364	-57629	6372.4507	10.618381
1365	-54422	6372.3407	10.618198
1366	-47240	6372.2306	10.618015
1367	-42731	6372.1206	10.617831
1368	-46397	6372.0106	10.617648
1369	-53844	6371.9005	10.617465
1370	-57503	6371.7905	10.617281
1371	-58948	6371.6804	10.617098
1372	-63724	6371.5704	10.616915
1373	-66287	6371.4604	10.616731
1374	-54363	6371.3503	10.616548
1375	-30140	6371.2403	10.616365
1376	-12651	6371.1302	10.616181
1377	-14343	6371.0202	10.615998
1378	-28621	6370.9102	10.615814
1379	-45866	6370.8001	10.615631
1380	-65819	6370.6901	10.615448
1381	-84081	6370.5800	10.615264
1382	-82789	6370.4700	10.615081
1383	-52648	6370.3600	10.614898
1384	-14836	6370.2499	10.614714
1385	-1168	6370.1399	10.614531
1386	-14710	6370.0298	10.614348
1387	-27616	6369.9198	10.614164
1388	-19098	6369.8098	10.613981
1389	647	6369.6997	10.613798
1390	9370	6369.5897	10.613614
1391	1816	6369.4797	10.613431
1392	-9448	6369.3696	10.613247
1393	-13821	6369.2596	10.613064
1394	-12559	6369.1495	10.612881
1395	-10844	6369.0395	10.612697
1396	-8721	6368.9295	10.612514
1397	-3118	6368.8194	10.612331
1398	4613	6368.7094	10.612147
1399	7319	6368.5993	10.611964
1400	-823	6368.4893	10.611781
1401	-17376	6368.3793	10.611597
1402	-33153	6368.2692	10.611414
1403	-39360	6368.1592	10.611231
1404	-32173	6368.0491	10.611047
1405	-13561	6367.9391	10.610864
1406	8183	6367.8291	10.610680
1407	21216	6367.7190	10.610497
1408	19808	6367.6090	10.610314
1409	11021	6367.4989	10.610130
1410	6360	6367.3889	10.609947
1411	8248	6367.2789	10.609764
1412	11946	6367.1688	10.609580
1413	18676	6367.0588	10.609397
1414	35063	6366.9487	10.609214
1415	57556	6366.8387	10.609030
1416	70036	6366.7287	10.608847
1417	63522	6366.6186	10.608663
1418	48571	6366.5086	10.608480
1419	40886	6366.3986	10.608297
1420	42928	6366.2885	10.608113
1421	47200	6366.1785	10.607930
1422	49644	6366.0684	10.607747
1423	51092	6365.9584	10.607563
1424	51723	6365.8484	10.607380
1425	52457	6365.7383	10.607197
1426	56429	6365.6283	10.607013
1427	61714	6365.5182	10.606830
1428	58462	6365.4082	10.606647
1429	40777	6365.2982	10.606463
1430	16057	6365.1881	10.606280
1431	-3827	6365.0781	10.606096
1432	-13568	6364.9680	10.605913
1433	-10642	6364.8580	10.605730
1434	8506	6364.7480	10.605546
1435	37541	6364.6379	10.605363
1436	55254	6364.5279	10.605180
1437	46167	6364.4178	10.604996
1438	21076	6364.3078	10.604813
1439	4558	6364.1978	10.604630
1440	7082	6364.0877	10.604446
1441	21329	6363.9777	10.604263
1442	38461	6363.8676	10.604080
1443	52125	6363.7576	10.603896
1444	52298	6363.6476	10.603713
1445	34489	6363.5375	10.603529
1446	13448	6363.4275	10.603346
1447	8895	6363.3174	10.603163
1448	17076	6363.2074	10.602979
1449	15667	6363.0974	10.602796
1450	-341	6362.9873	10.602613
1451	-8693	6362.8773	10.602429
1452	5841	6362.7673	10.602246
1453	26492	6362.6572	10.602063
1454	28372	6362.5472	10.601879
1455	13908	6362.4371	10.601696
1456	7039	6362.3271	10.601513
1457	18097	6362.2171	10.601329
1458	32086	6362.1070	10.601146
1459	34209	6361.9970	10.600962
1460	32794	6361.8869	10.600779
1461	46209	6361.7769	10.600596
1462	71524	6361.6669	10.600412
1463	80010	6361.5568	10.600229
1464	51339	6361.4468	10.600046
1465	3336	6361.3367	10.599862
1466	-26829	6361.2267	10.599679
1467	-27669	6361.1167	10.599496
1468	-19874	6361.0066	10.599312
1469	-15279	6360.8966	10.599129
1470	3674	6360.7865	10.598946
1471	47233	6360.6765	10.598762
1472	86292	6360.5665	10.598579
1473	86044	6360.4564	10.598395
1474	56520	6360.3464	10.598212
1475	36935	6360.2363	10.598029
1476	38712	6360.1263	10.597845
1477	40027	6360.0163	10.597662
1478	33779	6359.9062	10.597479
1479	39897	6359.7962	10.597295
1480	62198	6359.6862	10.597112
1481	72805	6359.5761	10.596929
1482	56673	6359.4661	10.596745
1483	37406	6359.3560	10.596562
1484	37272	6359.2460	10.596379
1485	42311	6359.1360	10.596195
1486	32889	6359.0259	10.596012
1487	21065	6358.9159	10.595828
1488	26298	6358.8058	10.595645
1489	35976	6358.6958	10.595462
1490	25060	6358.5858	10.595278
1491	357	6358.4757	10.595095
1492	-9929	6358.3657	10.594912
1493	-1708	6358.2556	10.594728
1494	4328	6358.1456	10.594545
1495	2264	6358.0356	10.594362
1496	6190	6357.9255	10.594178
1497	15891	6357.8155	10.593995
1498	12250	6357.7054	10.593811
1499	-6175	6357.5954	10.593628
1500	-13470	6357.4854	10.593445
1501	4694	6357.3753	10.593261
1502	28380	6357.2653	10.593078
1503	33563	6357.1552	10.592895
1504	22979	6357.0452	10.592711
1505	12197	6356.9352	10.592528
1506	4460	6356.8251	10.592345
1507	-3418	6356.7151	10.592161
1508	-5571	6356.6050	10.591978
1509	3524	6356.4950	10.591795
1510	14066	6356.3850	10.591611
1511	12648	6356.2749	10.591428
1512	2811	6356.1649	10.591244
1513	-1496	6356.0549	10.591061
1514	1066	6355.9448	10.590878
1515	-2410	6355.8348	10.590694
1516	-18115	6355.7247	10.590511
1517	-35423	6355.6147	10.590328
1518	-40441	6355.5047	10.590144
1519	-31648	6355.3946	10.589961
1520	-19139	6355.2846	10.589778
1521	-13299	6355.1745	10.589594
1522	-16322	6355.0645	10.589411
1523	-21665	6354.9545	10.589228
1524	-19795	6354.8444	10.589044
1525	-5564	6354.7344	10.588861
1526	18523	6354.6243	10.588677
1527	44382	6354.5143	10.588494
1528	61811	6354.4043	10.588311
1529	61674	6354.2942	10.588127
1530	40820	6354.1842	10.587944
1531	6615	6354.0741	10.587761
1532	-24936	6353.9641	10.587577
1533	-38241	6353.8541	10.587394
1534	-28369	6353.7440	10.587211
1535	-6162	6353.6340	10.587027
1536	6953	6353.5239	10.586844
1537	-4032	6353.4139	10.586661
1538	-31412	6353.3039	10.586477
1539	-50089	6353.1938	10.586294
1540	-43843	6353.0838	10.586110
1541	-21517	6352.9738	10.585927
1542	-3240	6352.8637	10.585744
1543	983	6352.7537	10.585560
1544	-8051	6352.6436	10.585377
1545	-28215	6352.5336	10.585194
1546	-51971	6352.4236	10.585010
1547	-61104	6352.3135	10.584827
1548	-44492	6352.2035	10.584644
1549	-18223	6352.0934	10.584460
1550	-8655	6351.9834	10.584277
1551	-15853	6351.8734	10.584094
1552	-15471	6351.7633	10.583910
1553	241	6351.6533	10.583727
1554	9040	6351.5432	10.583543
1555	-2064	6351.4332	10.583360
1556	-8740	6351.3232	10.583177
1557	17428	6351.2131	10.582993
1558	62958	6351.1031	10.582810
1559	85225	6350.9930	10.582627
1560	65991	6350.8830	10.582443
1561	29936	6350.7730	10.582260
1562	9641	6350.6629	10.582077
1563	11588	6350.5529	10.581893
1564	21321	6350.4428	10.581710
1565	26281	6350.3328	10.581527
1566	25018	6350.2228	10.581343
1567	22780	6350.1127	10.581160
1568	25211	6350.0027	10.580976
1569	32342	6349.8926	10.580793
1570	36184	6349.7826	10.580610
1571	29275	6349.6726	10.580426
1572	16410	6349.5625	10.580243
1573	10838	6349.4525	10.580060
1574	16387	6349.3425	10.579876
1575	20455	6349.2324	10.579693
1576	9560	6349.1224	10.579510
1577	-13064	6349.0123	10.579326
1578	-31059	6348.9023	10.579143
1579	-34073	6348.7923	10.578959
1580	-28243	6348.6822	10.578776
1581	-26758	6348.5722	10.578593
1582	-32929	6348.4621	10.578409
1583	-35748	6348.3521	10.578226
1584	-23598	6348.2421	10.578043
1585	-246	6348.1320	10.577859
1586	17293	6348.0220	10.577676
1587	17775	6347.9119	10.577493
1588	7523	6347.8019	10.577309
1589	-315	6347.6919	10.577126
1590	-3210	6347.5818	10.576943
1591	-9304	6347.4718	10.576759
1592	-22394	6347.3617	10.576576
1593	-34846	6347.2517	10.576392
1594	-36776	6347.1417	10.576209
1595	-26390	6347.0316	10.576026
1596	-9279	6346.9216	10.575842
1597	7475	6346.8115	10.575659
1598	17846	6346.7015	10.575476
1599	17991	6346.5915	10.575292
1600	9330	6346.4814	10.575109
1601	-946	6346.3714	10.574926
1602	-5387	6346.2614	10.574742
1603	-2264	6346.1513	10.574559
1604	4147	6346.0413	10.574376
1605	7224	6345.9312	10.574192
1606	1602	6345.8212	10.574009
1607	-12890	6345.7112	10.573825
1608	-27936	6345.6011	10.573642
1609	-30395	6345.4911	10.573459
1610	-13833	6345.3810	10.573275
1611	14209	6345.2710	10.573092
1612	40098	6345.1610	10.572909
1613	58145	6345.0509	10.572725
1614	71869	6344.9409	10.572542
1615	81775	6344.8308	10.572359
1616	80038	6344.7208	10.572175
1617	62418	6344.6108	10.571992
1618	39274	6344.5007	10.571809
1619	26032	6344.3907	10.571625
1620	24572	6344.2806	10.571442
1621	22631	6344.1706	10.571258
1622	11996	6344.0606	10.571075
1623	-1437	6343.9505	10.570892
1624	-7942	6343.8405	10.570708
1625	-5564	6343.7304	10.570525
1626	2826	6343.6204	10.570342
1627	15403	6343.5104	10.570158
1628	27569	6343.4003	10.569975
1629	29800	6343.2903	10.569792
1630	17969	6343.1802	10.569608
1631	458	6343.0702	10.569425
1632	-13499	6342.9602	10.569242
1633	-26508	6342.8501	10.569058
1634	-43589	6342.7401	10.568875
1635	-56309	6342.6301	10.568691
1636	-51156	6342.5200	10.568508
1637	-31428	6342.4100	10.568325
1638	-14687	6342.2999	10.568141
1639	-7316	6342.1899	10.567958
1640	1786	6342.0799	10.567775
1641	17835	6341.9698	10.567591
1642	28945	6341.8598	10.567408
1643	27886	6341.7497	10.567225
1644	28733	6341.6397	10.567041
1645	46412	6341.5297	10.566858
1646	70817	6341.4196	10.566675
1647	79241	6341.3096	10.566491
1648	69159	6341.1995	10.566308
1649	60553	6341.0895	10.566124
1650	65831	6340.9795	10.565941
1651	73913	6340.8694	10.565758
1652	68650	6340.7594	10.565574
1653	50147	6340.6493	10.565391
1654	30360	6340.5393	10.565208
1655	15989	6340.4293	10.565024
1656	4197	6340.3192	10.564841
1657	-7982	6340.2092	10.564658
1658	-16804	6340.0991	10.564474
1659	-15337	6339.9891	10.564291
1660	-2060	6339.8791	10.564107
1661	14968	6339.7690	10.563924
1662	24392	6339.6590	10.563741
1663	23694	6339.5490	10.563557
1664	22059	6339.4389	10.563374
1665	27050	6339.3289	10.563191
1666	31567	6339.2188	10.563007
1667	21699	6339.1088	10.562824
1668	-2522	6338.9988	10.562641
1669	-23038	6338.8887	10.562457
1670	-25206	6338.7787	10.562274
1671	-16869	6338.6686	10.562091
1672	-18365	6338.5586	10.561907
1673	-35677	6338.4486	10.561724
1674	-51923	6338.3385	10.561540
1675	-48318	6338.2285	10.561357
1676	-27444	6338.1184	10.561174
1677	-9345	6338.0084	10.560990
1678	-6808	6337.8984	10.560807
1679	-12504	6337.7883	10.560624
1680	-12885	6337.6783	10.560440
1681	-6845	6337.5682	10.560257
1682	-2777	6337.4582	10.560074
1683	-976	6337.3482	10.559890
1684	10032	6337.2381	10.559707
1685	36405	6337.1281	10.559524
1686	65609	6337.0180	10.559340
1687	76265	6336.9080	10.559157
1688	59683	6336.7980	10.558973
1689	28639	6336.6879	10.558790
1690	6082	6336.5779	10.558607
1691	6364	6336.4678	10.558423
1692	25382	6336.3578	10.558240
1693	47065	6336.2478	10.558057
1694	59037	6336.1377	10.557873
1695	60640	6336.0277	10.557690
1696	56492	6335.9177	10.557507
1697	49103	6335.8076	10.557323
1698	42424	6335.6976	10.557140
1699	43991	6335.5875	10.556957
1700	52003	6335.4775	10.556773
1701	46592	6335.3675	10.556590
1702	11403	6335.2574	10.556406
1703	-36423	6335.1474	10.556223
1704	-57677	6335.0373	10.556040
1705	-39071	6334.9273	10.555856
1706	-10923	6334.8173	10.555673
1707	-5279	6334.7072	10.555490
1708	-14231	6334.5972	10.555306
1709	-8171	6334.4871	10.555123
1710	17854	6334.3771	10.554940
1711	39875	6334.2671	10.554756
1712	42427	6334.1570	10.554573
1713	36376	6334.0470	10.554390
1714	36172	6333.9369	10.554206
1715	39378	6333.8269	10.554023
1716	37580	6333.7169	10.553839
1717	33759	6333.6068	10.553656
1718	37927	6333.4968	10.553473
1719	52298	6333.3867	10.553289
1720	68553	6333.2767	10.553106
1721	76096	6333.1667	10.552923
1722	69092	6333.0566	10.552739
1723	49782	6332.9466	10.552556
1724	28364	6332.8366	10.552373
1725	15887	6332.7265	10.552189
1726	14596	6332.6165	10.552006
1727	17892	6332.5064	10.551823
1728	20414	6332.3964	10.551639
1729	23983	6332.2864	10.551456
1730	32246	6332.1763	10.551272
1731	43101	6332.0663	10.551089
1732	48523	6331.9562	10.550906
1733	41143	6331.8462	10.550722
1734	21697	6331.7362	10.550539
1735	621	6331.6261	10.550356
1736	-10902	6331.5161	10.550172
1737	-13159	6331.4060	10.549989
1738	-16386	6331.2960	10.549806
1739	-24433	6331.1860	10.549622
1740	-26800	6331.0759	10.549439
1741	-12362	6330.9659	10.549256
1742	15637	6330.8558	10.549072
1743	44706	6330.7458	10.548889
1744	65670	6330.6358	10.548705
1745	72256	6330.5257	10.548522
1746	57885	6330.4157	10.548339
1747	26214	6330.3056	10.548155
1748	-1782	6330.1956	10.547972
1749	-6554	6330.0856	10.547789
1750	7280	6329.9755	10.547605
1751	20733	6329.8655	10.547422
1752	28103	6329.7554	10.547239
1753	37253	6329.6454	10.547055
1754	45291	6329.5354	10.546872
1755	36252	6329.4253	10.546688
1756	7966	6329.3153	10.546505
1757	-18313	6329.2053	10.546322
1758	-24049	6329.0952	10.546138
1759	-14231	6328.9852	10.545955
1760	-3584	6328.8751	10.545772
1761	3883	6328.7651	10.545588
1762	11369	6328.6551	10.545405
1763	17127	6328.5450	10.545222
1764	17077	6328.4350	10.545038
1765	12051	6328.3249	10.544855
1766	4468	6328.2149	10.544672
1767	-4738	6328.1049	10.544488
1768	-10158	6327.9948	10.544305
1769	-2608	6327.8848	10.544121
1770	17158	6327.7747	10.543938
1771	34739	6327.6647	10.543755
1772	39193	6327.5547	10.543571
1773	34792	6327.4446	10.543388
1774	29541	6327.3346	10.543205
1775	22782	6327.2245	10.543021
1776	12108	6327.1145	10.542838
1777	1650	6327.0045	10.542655
1778	-5708	6326.8944	10.542471
1779	-14040	6326.7844	10.542288
1780	-22827	6326.6743	10.542105
1781	-21026	6326.5643	10.541921
1782	-4379	6326.4543	10.541738
1783	11793	6326.3442	10.541554
1784	10700	6326.2342	10.541371
1785	-3492	6326.1242	10.541188
1786	-14873	6326.0141	10.541004
1787	-19121	6325.9041	10.540821
1788	-22091	6325.7940	10.540638
1789	-21883	6325.6840	10.540454
1790	-10418	6325.5740	10.540271
1791	8972	6325.4639	10.540088
1792	21970	6325.3539	10.539904
1793	22345	6325.2438	10.539721
1794	17568	6325.1338	10.539538
1795	14743	6325.0238	10.539354
1796	13234	6324.9137	10.539171
1797	12466	6324.8037	10.538987
1798	15053	6324.6936	10.538804
1799	19063	6324.5836	10.538621
1800	16972	6324.4736	10.538437
1801	6162	6324.3635	10.538254
1802	-5934	6324.2535	10.538071
1803	-9468	6324.1434	10.537887
1804	-936	6324.0334	10.537704
1805	14645	6323.9234	10.537521
1806	26081	6323.8133	10.537337
1807	23830	6323.7033	10.537154
1808	10989	6323.5932	10.536971
1809	1926	6323.4832	10.536787
1810	3659	6323.3732	10.536604
1811	5193	6323.2631	10.536420
1812	-5720	6323.1531	10.536237
1813	-22678	6323.0430	10.536054
1814	-30164	6322.9330	10.535870
1815	-27385	6322.8230	10.535687
1816	-27231	6322.7129	10.535504
1817	-33542	6322.6029	10.535320
1818	-35069	6322.4929	10.535137
1819	-23462	6322.3828	10.534954
1820	-3733	6322.2728	10.534770
1821	15483	6322.1627	10.534587
1822	30208	6322.0527	10.534404
1823	37524	6321.9427	10.534220
1824	35061	6321.8326	10.534037
1825	26616	6321.7226	10.533853
1826	18564	6321.6125	10.533670
1827	9807	6321.5025	10.533487
1828	-4427	6321.3925	10.533303
1829	-19387	6321.2824	10.533120
1830	-24147	6321.1724	10.532937
1831	-18649	6321.0623	10.532753
1832	-13438	6320.9523	10.532570
1833	-10942	6320.8423	10.532387
1834	-2838	6320.7322	10.532203
1835	10128	6320.6222	10.532020
1836	13337	6320.5121	10.531836
1837	2067	6320.4021	10.531653
1838	-5421	6320.2921	10.531470
1839	8786	6320.1820	10.531286
1840	36516	6320.0720	10.531103
1841	53698	6319.9619	10.530920
1842	48973	6319.8519	10.530736
1843	30980	6319.7419	10.530553
1844	13008	6319.6318	10.530370
1845	1445	6319.5218	10.530186
1846	-3510	6319.4118	10.530003
1847	-4789	6319.3017	10.529820
1848	-5385	6319.1917	10.529636
1849	-4031	6319.0816	10.529453
1850	3053	6318.9716	10.529269
1851	13798	6318.8616	10.529086
1852	20116	6318.7515	10.528903
1853	19663	6318.6415	10.528719
1854	19892	6318.5314	10.528536
1855	25433	6318.4214	10.528353
1856	30407	6318.3114	10.528169
1857	30029	6318.2013	10.527986
1858	30396	6318.0913	10.527803
1859	36907	6317.9812	10.527619
1860	40643	6317.8712	10.527436
1861	28575	6317.7612	10.527253
1862	3506	6317.6511	10.527069
1863	-17280	6317.5411	10.526886
1864	-21540	6317.4310	10.526702
1865	-11445	6317.3210	10.526519
1866	3865	6317.2110	10.526336
1867	15439	6317.1009	10.526152
1868	16134	6316.9909	10.525969
1869	5839	6316.8808	10.525786
1870	-4302	6316.7708	10.525602
1871	-2641	6316.6608	10.525419
1872	5726	6316.5507	10.525236
1873	1693	6316.4407	10.525052
1874	-23114	6316.3306	10.524869
1875	-51592	6316.2206	10.524686
1876	-58727	6316.1106	10.524502
1877	-41268	6316.0005	10.524319
1878	-22256	6315.8905	10.524135
1879	-24223	6315.7805	10.523952
1880	-43508	6315.6704	10.523769
1881	-56539	6315.5604	10.523585
1882	-48691	6315.4503	10.523402
1883	-28357	6315.3403	10.523219
1884	-11002	6315.2303	10.523035
1885	-412	6315.1202	10.522852
1886	5545	6315.0102	10.522669
1887	726	6314.9001	10.522485
1888	-20471	6314.7901	10.522302
1889	-42065	6314.6801	10.522119
1890	-34008	6314.5700	10.521935
1891	11335	6314.4600	10.521752
1892	64211	6314.3499	10.521568
1893	88986	6314.2399	10.521385
1894	80513	6314.1299	10.521202
1895	59167	6314.0198	10.521018
1896	39687	6313.9098	10.520835
1897	18897	6313.7997	10.520652
1898	-9930	6313.6897	10.520468
1899	-43383	6313.5797	10.520285
1900	-69155	6313.4696	10.520102
1901	-74100	6313.3596	10.519918
1902	-53350	6313.2495	10.519735
1903	-17714	6313.1395	10.519552
1904	11913	6313.0295	10.519368
1905	24825	6312.9194	10.519185
1906	31474	6312.8094	10.519001
1907	46834	6312.6994	10.518818
1908	67932	6312.5893	10.518635
1909	78506	6312.4793	10.518451
1910	73505	6312.3692	10.518268
1911	67018	6312.2592	10.518085
1912	73595	6312.1492	10.517901
1913	90026	6312.0391	10.517718
1914	99452	6311.9291	10.517535
1915	89625	6311.8190	10.517351
1916	65356	6311.7090	10.517168
1917	44528	6311.5990	10.516984
1918	40714	6311.4889	10.516801
1919	49197	6311.3789	10.516618
1920	54163	6311.2688	10.516434
1921	49642	6311.1588	10.516251
1922	43739	6311.0488	10.516068
1923	39051	6310.9387	10.515884
1924	23592	6310.8287	10.515701
1925	-6386	6310.7186	10.515518
1926	-27025	6310.6086	10.515334
1927	-10615	6310.4986	10.515151
1928	34712	6310.3885	10.514968
1929	68955	6310.2785	10.514784
1930	66349	6310.1684	10.514601
1931	40961	6310.0584	10.514417
1932	22609	6309.9484	10.514234
1933	24198	6309.8383	10.514051
1934	40516	6309.7283	10.513867
1935	62897	6309.6182	10.513684
1936	81060	6309.5082	10.513501
1937	80684	6309.3982	10.513317
1938	56310	6309.2881	10.513134
1939	25555	6309.1781	10.512951
1940	17199	6309.0681	10.512767
1941	40815	6308.9580	10.512584
1942	74859	6308.8480	10.512401
1943	88918	6308.7379	10.512217
1944	74355	6308.6279	10.512034
1945	49320	6308.5179	10.511850
1946	35662	6308.4078	10.511667
1947	36889	6308.2978	10.511484
1948	42006	6308.1877	10.511300
1949	45358	6308.0777	10.511117
1950	52501	6307.9677	10.510934
1951	65325	6307.8576	10.510750
1952	73182	6307.7476	10.510567
1953	67010	6307.6375	10.510384
1954	54247	6307.5275	10.510200
1955	48779	6307.4175	10.510017
1956	51125	6307.3074	10.509834
1957	50410	6307.1974	10.509650
1958	43057	6307.0873	10.509467
1959	36530	6306.9773	10.509283
1960	34896	6306.8673	10.509100
1961	33477	6306.7572	10.508917
1962	29358	6306.6472	10.508733
1963	24761	6306.5371	10.508550
1964	17858	6306.4271	10.508367
1965	4009	6306.3171	10.508183
1966	-9161	6306.2070	10.508000
1967	-2785	6306.0970	10.507817
1968	27456	6305.9870	10.507633
1969	58691	6305.8769	10.507450
1970	67007	6305.7669	10.507267
1971	57839	6305.6568	10.507083
1972	55378	6305.5468	10.506900
1973	66031	6305.4368	10.506716
1974	70006	6305.3267	10.506533
1975	52811	6305.2167	10.506350
1976	29431	6305.1066	10.506166
1977	24773	6304.9966	10.505983
1978	37395	6304.8866	10.505800
1979	38912	6304.7765	10.505616
1980	12998	6304.6665	10.505433
1981	-18786	6304.5564	10.505250
1982	-22303	6304.4464	10.505066
1983	5339	6304.3364	10.504883
1984	34248	6304.2263	10.504700
1985	43031	6304.1163	10.504516
1986	40796	6304.0062	10.504333
1987	40692	6303.8962	10.504149
1988	34575	6303.7862	10.503966
1989	13635	6303.6761	10.503783
1990	-3775	6303.5661	10.503599
1991	6558	6303.4560	10.503416
1992	34041	6303.3460	10.503233
1993	45290	6303.2360	10.503049
1994	35438	6303.1259	10.502866
1995	33813	6303.0159	10.502683
1996	51929	6302.9058	10.502499
1997	61288	6302.7958	10.502316
1998	40159	6302.6858	10.502132
1999	10358	6302.5757	10.501949
2000	1155	6302.4657	10.501766
[truncated: 63,536 more rows]
