# Supplementary material for: Evolution of the metabolome in response to selection for increased immunity in populations of Drosophila melanogaster
Source: PLoS One. 2017 Nov 17;12(11):e0188089. doi: 10.1371/journal.pone.0188089 (PMC5693281; doi:10.1371/journal.pone.0188089)
Supplement: S2 File — (ZIP) [file pone.0188089.s019.zip › Block2/Is/1/pdata/1/IS1.txt]

1	54314	6517.4952	10.860068
2	50457	6517.3851	10.859885
3	52177	6517.2751	10.859701
4	52530	6517.1651	10.859518
5	40012	6517.0550	10.859335
6	17758	6516.9450	10.859151
7	3059	6516.8349	10.858968
8	4375	6516.7249	10.858785
9	10765	6516.6149	10.858601
10	9552	6516.5048	10.858418
11	3122	6516.3948	10.858235
12	734	6516.2847	10.858051
13	4139	6516.1747	10.857868
14	10843	6516.0647	10.857685
15	22513	6515.9546	10.857501
16	38456	6515.8446	10.857318
17	47504	6515.7345	10.857134
18	39538	6515.6245	10.856951
19	21948	6515.5145	10.856768
20	12679	6515.4044	10.856584
21	18358	6515.2944	10.856401
22	29921	6515.1843	10.856218
23	38531	6515.0743	10.856034
24	44152	6514.9643	10.855851
25	47826	6514.8542	10.855668
26	47023	6514.7442	10.855484
27	42155	6514.6341	10.855301
28	38853	6514.5241	10.855118
29	39959	6514.4141	10.854934
30	42160	6514.3040	10.854751
31	43467	6514.1940	10.854567
32	47403	6514.0839	10.854384
33	56417	6513.9739	10.854201
34	66430	6513.8639	10.854017
35	70843	6513.7538	10.853834
36	66176	6513.6438	10.853651
37	53228	6513.5338	10.853467
38	37822	6513.4237	10.853284
39	30262	6513.3137	10.853101
40	36804	6513.2036	10.852917
41	50119	6513.0936	10.852734
42	55542	6512.9836	10.852551
43	49349	6512.8735	10.852367
44	43537	6512.7635	10.852184
45	48601	6512.6534	10.852000
46	58467	6512.5434	10.851817
47	58243	6512.4334	10.851634
48	42453	6512.3233	10.851450
49	19942	6512.2133	10.851267
50	3356	6512.1032	10.851084
51	-1793	6511.9932	10.850900
52	569	6511.8832	10.850717
53	2019	6511.7731	10.850534
54	-2439	6511.6631	10.850350
55	-9841	6511.5530	10.850167
56	-13903	6511.4430	10.849984
57	-14082	6511.3330	10.849800
58	-16485	6511.2229	10.849617
59	-24915	6511.1129	10.849433
60	-35007	6511.0028	10.849250
61	-39289	6510.8928	10.849067
62	-34830	6510.7828	10.848883
63	-23888	6510.6727	10.848700
64	-10065	6510.5627	10.848517
65	3539	6510.4527	10.848333
66	13987	6510.3426	10.848150
67	18520	6510.2326	10.847967
68	15235	6510.1225	10.847783
69	4705	6510.0125	10.847600
70	-8112	6509.9025	10.847416
71	-15791	6509.7924	10.847233
72	-14491	6509.6824	10.847050
73	-6184	6509.5723	10.846866
74	6001	6509.4623	10.846683
75	19289	6509.3523	10.846500
76	25815	6509.2422	10.846316
77	15591	6509.1322	10.846133
78	-6198	6509.0221	10.845950
79	-14272	6508.9121	10.845766
80	9151	6508.8021	10.845583
81	46985	6508.6920	10.845400
82	65545	6508.5820	10.845216
83	58674	6508.4719	10.845033
84	52488	6508.3619	10.844849
85	62594	6508.2519	10.844666
86	71038	6508.1418	10.844483
87	59120	6508.0318	10.844299
88	41404	6507.9217	10.844116
89	44677	6507.8117	10.843933
90	66106	6507.7017	10.843749
91	77783	6507.5916	10.843566
92	68290	6507.4816	10.843383
93	54631	6507.3715	10.843199
94	50324	6507.2615	10.843016
95	45536	6507.1515	10.842833
96	29630	6507.0414	10.842649
97	14847	6506.9314	10.842466
98	20423	6506.8214	10.842282
99	42345	6506.7113	10.842099
100	56473	6506.6013	10.841916
101	50559	6506.4912	10.841732
102	38254	6506.3812	10.841549
103	37320	6506.2712	10.841366
104	45657	6506.1611	10.841182
105	47857	6506.0511	10.840999
106	38883	6505.9410	10.840816
107	29471	6505.8310	10.840632
108	28379	6505.7210	10.840449
109	30553	6505.6109	10.840266
110	27968	6505.5009	10.840082
111	23511	6505.3908	10.839899
112	25509	6505.2808	10.839715
113	33351	6505.1708	10.839532
114	38104	6505.0607	10.839349
115	35619	6504.9507	10.839165
116	30092	6504.8406	10.838982
117	24971	6504.7306	10.838799
118	18927	6504.6206	10.838615
119	11801	6504.5105	10.838432
120	6718	6504.4005	10.838249
121	4926	6504.2904	10.838065
122	5102	6504.1804	10.837882
123	7838	6504.0704	10.837699
124	13524	6503.9603	10.837515
125	16948	6503.8503	10.837332
126	13392	6503.7403	10.837148
127	9090	6503.6302	10.836965
128	13996	6503.5202	10.836782
129	24188	6503.4101	10.836598
130	25590	6503.3001	10.836415
131	16959	6503.1901	10.836232
132	12742	6503.0800	10.836048
133	17885	6502.9700	10.835865
134	17955	6502.8599	10.835682
135	4594	6502.7499	10.835498
136	-6467	6502.6399	10.835315
137	1930	6502.5298	10.835132
138	21078	6502.4198	10.834948
139	29304	6502.3097	10.834765
140	23017	6502.1997	10.834581
141	17194	6502.0897	10.834398
142	21040	6501.9796	10.834215
143	30413	6501.8696	10.834031
144	41052	6501.7595	10.833848
145	53196	6501.6495	10.833665
146	64419	6501.5395	10.833481
147	71567	6501.4294	10.833298
148	78221	6501.3194	10.833115
149	87710	6501.2093	10.832931
150	91744	6501.0993	10.832748
151	79985	6500.9893	10.832564
152	58733	6500.8792	10.832381
153	45146	6500.7692	10.832198
154	43372	6500.6591	10.832014
155	41390	6500.5491	10.831831
156	32588	6500.4391	10.831648
157	25772	6500.3290	10.831464
158	30038	6500.2190	10.831281
159	41921	6500.1090	10.831098
160	51948	6499.9989	10.830914
161	55103	6499.8889	10.830731
162	52337	6499.7788	10.830548
163	49134	6499.6688	10.830364
164	52393	6499.5588	10.830181
165	60887	6499.4487	10.829997
166	61490	6499.3387	10.829814
167	44572	6499.2286	10.829631
168	19379	6499.1186	10.829447
169	2351	6499.0086	10.829264
170	-5248	6498.8985	10.829081
171	-13245	6498.7885	10.828897
172	-20526	6498.6784	10.828714
173	-15974	6498.5684	10.828531
174	-460	6498.4584	10.828347
175	12675	6498.3483	10.828164
176	21632	6498.2383	10.827981
177	39409	6498.1282	10.827797
178	66708	6498.0182	10.827614
179	82230	6497.9082	10.827430
180	70581	6497.7981	10.827247
181	42986	6497.6881	10.827064
182	19100	6497.5780	10.826880
183	3562	6497.4680	10.826697
184	-7581	6497.3580	10.826514
185	-11851	6497.2479	10.826330
186	-6255	6497.1379	10.826147
187	2508	6497.0279	10.825964
188	7419	6496.9178	10.825780
189	12632	6496.8078	10.825597
190	24152	6496.6977	10.825414
191	37078	6496.5877	10.825230
192	43104	6496.4777	10.825047
193	43158	6496.3676	10.824863
194	42142	6496.2576	10.824680
195	38053	6496.1475	10.824497
196	26244	6496.0375	10.824313
197	8257	6495.9275	10.824130
198	-11495	6495.8174	10.823947
199	-30257	6495.7074	10.823763
200	-41086	6495.5973	10.823580
201	-32651	6495.4873	10.823397
202	-4416	6495.3773	10.823213
203	27287	6495.2672	10.823030
204	47500	6495.1572	10.822847
205	56981	6495.0471	10.822663
206	59754	6494.9371	10.822480
207	50363	6494.8271	10.822296
208	27495	6494.7170	10.822113
209	7857	6494.6070	10.821930
210	8726	6494.4969	10.821746
211	24245	6494.3869	10.821563
212	35209	6494.2769	10.821380
213	35047	6494.1668	10.821196
214	29879	6494.0568	10.821013
215	20712	6493.9467	10.820830
216	4804	6493.8367	10.820646
217	-10135	6493.7267	10.820463
218	-12518	6493.6166	10.820280
219	-5209	6493.5066	10.820096
220	591	6493.3966	10.819913
221	6776	6493.2865	10.819729
222	24191	6493.1765	10.819546
223	48698	6493.0664	10.819363
224	62478	6492.9564	10.819179
225	60972	6492.8464	10.818996
226	58079	6492.7363	10.818813
227	61049	6492.6263	10.818629
228	60935	6492.5162	10.818446
229	54275	6492.4062	10.818263
230	53510	6492.2962	10.818079
231	64843	6492.1861	10.817896
232	73172	6492.0761	10.817712
233	62762	6491.9660	10.817529
234	40688	6491.8560	10.817346
235	26851	6491.7460	10.817162
236	29707	6491.6359	10.816979
237	42786	6491.5259	10.816796
238	56916	6491.4158	10.816612
239	65151	6491.3058	10.816429
240	62177	6491.1958	10.816246
241	48934	6491.0857	10.816062
242	33970	6490.9757	10.815879
243	23993	6490.8656	10.815696
244	18351	6490.7556	10.815512
245	16719	6490.6456	10.815329
246	22798	6490.5355	10.815145
247	34109	6490.4255	10.814962
248	38861	6490.3155	10.814779
249	32575	6490.2054	10.814595
250	27965	6490.0954	10.814412
251	36028	6489.9853	10.814229
252	45472	6489.8753	10.814045
253	36170	6489.7653	10.813862
254	9625	6489.6552	10.813679
255	-9234	6489.5452	10.813495
256	-1777	6489.4351	10.813312
257	24633	6489.3251	10.813129
258	48773	6489.2151	10.812945
259	57210	6489.1050	10.812762
260	50904	6488.9950	10.812578
261	39506	6488.8849	10.812395
262	34319	6488.7749	10.812212
263	41087	6488.6649	10.812028
264	54682	6488.5548	10.811845
265	63530	6488.4448	10.811662
266	61816	6488.3347	10.811478
267	54756	6488.2247	10.811295
268	50979	6488.1147	10.811112
269	53901	6488.0046	10.810928
270	62162	6487.8946	10.810745
271	73313	6487.7845	10.810562
272	82790	6487.6745	10.810378
273	83140	6487.5645	10.810195
274	70891	6487.4544	10.810011
275	53874	6487.3444	10.809828
276	45202	6487.2343	10.809645
277	47219	6487.1243	10.809461
278	46795	6487.0143	10.809278
279	32299	6486.9042	10.809095
280	11877	6486.7942	10.808911
281	6355	6486.6842	10.808728
282	23178	6486.5741	10.808545
283	46269	6486.4641	10.808361
284	56295	6486.3540	10.808178
285	53045	6486.2440	10.807995
286	49965	6486.1340	10.807811
287	52920	6486.0239	10.807628
288	55512	6485.9139	10.807444
289	52900	6485.8038	10.807261
290	47853	6485.6938	10.807078
291	41571	6485.5838	10.806894
292	30011	6485.4737	10.806711
293	13969	6485.3637	10.806528
294	3109	6485.2536	10.806344
295	3146	6485.1436	10.806161
296	6234	6485.0336	10.805978
297	1957	6484.9235	10.805794
298	-6937	6484.8135	10.805611
299	-8077	6484.7034	10.805428
300	3155	6484.5934	10.805244
301	17078	6484.4834	10.805061
302	21420	6484.3733	10.804877
303	15054	6484.2633	10.804694
304	8469	6484.1532	10.804511
305	12084	6484.0432	10.804327
306	24815	6483.9332	10.804144
307	35159	6483.8231	10.803961
308	35123	6483.7131	10.803777
309	30904	6483.6031	10.803594
310	34927	6483.4930	10.803411
311	48253	6483.3830	10.803227
312	58282	6483.2729	10.803044
313	55580	6483.1629	10.802861
314	45017	6483.0529	10.802677
315	36234	6482.9428	10.802494
316	31176	6482.8328	10.802310
317	27995	6482.7227	10.802127
318	30268	6482.6127	10.801944
319	41802	6482.5027	10.801760
320	55068	6482.3926	10.801577
321	55738	6482.2826	10.801394
322	40412	6482.1725	10.801210
323	21443	6482.0625	10.801027
324	10665	6481.9525	10.800844
325	5202	6481.8424	10.800660
326	-4687	6481.7324	10.800477
327	-17462	6481.6223	10.800293
328	-18455	6481.5123	10.800110
329	983	6481.4023	10.799927
330	28036	6481.2922	10.799743
331	39681	6481.1822	10.799560
332	29788	6481.0721	10.799377
333	16829	6480.9621	10.799193
334	19241	6480.8521	10.799010
335	30644	6480.7420	10.798827
336	30626	6480.6320	10.798643
337	16545	6480.5219	10.798460
338	9297	6480.4119	10.798277
339	23939	6480.3019	10.798093
340	49049	6480.1918	10.797910
341	64107	6480.0818	10.797726
342	65347	6479.9718	10.797543
343	62144	6479.8617	10.797360
344	57326	6479.7517	10.797176
345	47647	6479.6416	10.796993
346	39653	6479.5316	10.796810
347	46597	6479.4216	10.796626
348	66389	6479.3115	10.796443
349	77739	6479.2015	10.796260
350	65447	6479.0914	10.796076
351	39135	6478.9814	10.795893
352	19696	6478.8714	10.795710
353	15734	6478.7613	10.795526
354	21115	6478.6513	10.795343
355	28018	6478.5412	10.795159
356	32213	6478.4312	10.794976
357	29939	6478.3212	10.794793
358	20873	6478.2111	10.794609
359	13837	6478.1011	10.794426
360	19669	6477.9910	10.794243
361	35858	6477.8810	10.794059
362	45914	6477.7710	10.793876
363	37656	6477.6609	10.793693
364	16117	6477.5509	10.793509
365	-5582	6477.4408	10.793326
366	-21355	6477.3308	10.793143
367	-30980	6477.2208	10.792959
368	-29414	6477.1107	10.792776
369	-9718	6477.0007	10.792592
370	21619	6476.8907	10.792409
371	43777	6476.7806	10.792226
372	43441	6476.6706	10.792042
373	30848	6476.5605	10.791859
374	25962	6476.4505	10.791676
375	33823	6476.3405	10.791492
376	43429	6476.2304	10.791309
377	47366	6476.1204	10.791126
378	49495	6476.0103	10.790942
379	52104	6475.9003	10.790759
380	48961	6475.7903	10.790576
381	37196	6475.6802	10.790392
382	25237	6475.5702	10.790209
383	20838	6475.4601	10.790025
384	20302	6475.3501	10.789842
385	19014	6475.2401	10.789659
386	23942	6475.1300	10.789475
387	42174	6475.0200	10.789292
388	62053	6474.9099	10.789109
389	61676	6474.7999	10.788925
390	37463	6474.6899	10.788742
391	10948	6474.5798	10.788559
392	3276	6474.4698	10.788375
393	13736	6474.3597	10.788192
394	27759	6474.2497	10.788009
395	35335	6474.1397	10.787825
396	34742	6474.0296	10.787642
397	27252	6473.9196	10.787458
398	17329	6473.8095	10.787275
399	12321	6473.6995	10.787092
400	13686	6473.5895	10.786908
401	13250	6473.4794	10.786725
402	6155	6473.3694	10.786542
403	2137	6473.2594	10.786358
404	13083	6473.1493	10.786175
405	32570	6473.0393	10.785992
406	41205	6472.9292	10.785808
407	33736	6472.8192	10.785625
408	27354	6472.7092	10.785441
409	36234	6472.5991	10.785258
410	48862	6472.4891	10.785075
411	42281	6472.3790	10.784891
412	14104	6472.2690	10.784708
413	-11641	6472.1590	10.784525
414	-11371	6472.0489	10.784341
415	13718	6471.9389	10.784158
416	42052	6471.8288	10.783975
417	53461	6471.7188	10.783791
418	43707	6471.6088	10.783608
419	23558	6471.4987	10.783425
420	8719	6471.3887	10.783241
421	8337	6471.2786	10.783058
422	19228	6471.1686	10.782874
423	31130	6471.0586	10.782691
424	37445	6470.9485	10.782508
425	38392	6470.8385	10.782324
426	34613	6470.7284	10.782141
427	24269	6470.6184	10.781958
428	9400	6470.5084	10.781774
429	-925	6470.3983	10.781591
430	557	6470.2883	10.781408
431	10698	6470.1783	10.781224
432	20969	6470.0682	10.781041
433	27708	6469.9582	10.780858
434	32509	6469.8481	10.780674
435	36494	6469.7381	10.780491
436	40665	6469.6281	10.780307
437	48716	6469.5180	10.780124
438	62245	6469.4080	10.779941
439	75586	6469.2979	10.779757
440	82333	6469.1879	10.779574
441	83597	6469.0779	10.779391
442	81848	6468.9678	10.779207
443	71712	6468.8578	10.779024
444	49189	6468.7477	10.778841
445	26171	6468.6377	10.778657
446	19369	6468.5277	10.778474
447	24864	6468.4176	10.778291
448	22411	6468.3076	10.778107
449	9159	6468.1975	10.777924
450	7962	6468.0875	10.777740
451	31344	6467.9775	10.777557
452	57602	6467.8674	10.777374
453	60816	6467.7574	10.777190
454	48890	6467.6473	10.777007
455	49167	6467.5373	10.776824
456	66231	6467.4273	10.776640
457	78906	6467.3172	10.776457
458	75312	6467.2072	10.776274
459	66122	6467.0971	10.776090
460	61668	6466.9871	10.775907
461	59332	6466.8771	10.775724
462	58879	6466.7670	10.775540
463	68205	6466.6570	10.775357
464	84812	6466.5470	10.775173
465	91187	6466.4369	10.774990
466	80250	6466.3269	10.774807
467	67885	6466.2168	10.774623
468	66750	6466.1068	10.774440
469	64422	6465.9968	10.774257
470	45375	6465.8867	10.774073
471	20896	6465.7767	10.773890
472	14749	6465.6666	10.773707
473	26430	6465.5566	10.773523
474	32445	6465.4466	10.773340
475	23504	6465.3365	10.773157
476	17558	6465.2265	10.772973
477	29587	6465.1164	10.772790
478	47624	6465.0064	10.772606
479	50510	6464.8964	10.772423
480	36631	6464.7863	10.772240
481	21698	6464.6763	10.772056
482	15212	6464.5662	10.771873
483	12698	6464.4562	10.771690
484	9627	6464.3462	10.771506
485	11016	6464.2361	10.771323
486	23243	6464.1261	10.771140
487	42880	6464.0160	10.770956
488	58756	6463.9060	10.770773
489	63029	6463.7960	10.770589
490	56763	6463.6859	10.770406
491	45329	6463.5759	10.770223
492	32263	6463.4659	10.770039
493	19746	6463.3558	10.769856
494	12224	6463.2458	10.769673
495	14425	6463.1357	10.769489
496	24480	6463.0257	10.769306
497	32905	6462.9157	10.769123
498	31289	6462.8056	10.768939
499	20290	6462.6956	10.768756
500	7545	6462.5855	10.768573
501	510	6462.4755	10.768389
502	3066	6462.3655	10.768206
503	14789	6462.2554	10.768022
504	29358	6462.1454	10.767839
505	36939	6462.0353	10.767656
506	33151	6461.9253	10.767472
507	23535	6461.8153	10.767289
508	15077	6461.7052	10.767106
509	7303	6461.5952	10.766922
510	-1965	6461.4851	10.766739
511	-6853	6461.3751	10.766556
512	54	6461.2651	10.766372
513	13248	6461.1550	10.766189
514	18921	6461.0450	10.766006
515	15640	6460.9349	10.765822
516	16522	6460.8249	10.765639
517	25056	6460.7149	10.765455
518	23695	6460.6048	10.765272
519	-752	6460.4948	10.765089
520	-31673	6460.3847	10.764905
521	-40533	6460.2747	10.764722
522	-25579	6460.1647	10.764539
523	-13320	6460.0546	10.764355
524	-19916	6459.9446	10.764172
525	-30415	6459.8346	10.763989
526	-24625	6459.7245	10.763805
527	-7095	6459.6145	10.763622
528	2624	6459.5044	10.763439
529	-1226	6459.3944	10.763255
530	-7734	6459.2844	10.763072
531	-9669	6459.1743	10.762888
532	-10092	6459.0643	10.762705
533	-9495	6458.9542	10.762522
534	-1948	6458.8442	10.762338
535	12691	6458.7342	10.762155
536	25750	6458.6241	10.761972
537	33176	6458.5141	10.761788
538	39900	6458.4040	10.761605
539	46013	6458.2940	10.761422
540	42472	6458.1840	10.761238
541	29154	6458.0739	10.761055
542	22927	6457.9639	10.760872
543	33473	6457.8538	10.760688
544	42885	6457.7438	10.760505
545	29057	6457.6338	10.760321
546	2742	6457.5237	10.760138
547	-2696	6457.4137	10.759955
548	20303	6457.3036	10.759771
549	40039	6457.1936	10.759588
550	29911	6457.0836	10.759405
551	3675	6456.9735	10.759221
552	-10396	6456.8635	10.759038
553	-12347	6456.7535	10.758855
554	-23286	6456.6434	10.758671
555	-44826	6456.5334	10.758488
556	-53626	6456.4233	10.758305
557	-38379	6456.3133	10.758121
558	-18119	6456.2033	10.757938
559	-14393	6456.0932	10.757754
560	-23154	6455.9832	10.757571
561	-25900	6455.8731	10.757388
562	-15157	6455.7631	10.757204
563	3581	6455.6531	10.757021
564	24107	6455.5430	10.756838
565	39841	6455.4330	10.756654
566	40659	6455.3229	10.756471
567	25003	6455.2129	10.756288
568	10280	6455.1029	10.756104
569	15479	6454.9928	10.755921
570	35305	6454.8828	10.755737
571	46714	6454.7727	10.755554
572	40731	6454.6627	10.755371
573	31595	6454.5527	10.755187
574	31502	6454.4426	10.755004
575	32913	6454.3326	10.754821
576	23645	6454.2225	10.754637
577	5821	6454.1125	10.754454
578	-9899	6454.0025	10.754271
579	-17922	6453.8924	10.754087
580	-15626	6453.7824	10.753904
581	989	6453.6723	10.753721
582	26279	6453.5623	10.753537
583	38863	6453.4523	10.753354
584	23622	6453.3422	10.753170
585	-3847	6453.2322	10.752987
586	-11283	6453.1222	10.752804
587	11201	6453.0121	10.752620
588	40713	6452.9021	10.752437
589	52331	6452.7920	10.752254
590	46380	6452.6820	10.752070
591	40227	6452.5720	10.751887
592	45320	6452.4619	10.751704
593	59819	6452.3519	10.751520
594	75030	6452.2418	10.751337
595	81398	6452.1318	10.751154
596	74222	6452.0218	10.750970
597	59822	6451.9117	10.750787
598	51260	6451.8017	10.750603
599	52750	6451.6916	10.750420
600	52883	6451.5816	10.750237
601	37797	6451.4716	10.750053
602	7052	6451.3615	10.749870
603	-26272	6451.2515	10.749687
604	-46232	6451.1414	10.749503
605	-43107	6451.0314	10.749320
606	-19556	6450.9214	10.749137
607	8784	6450.8113	10.748953
608	26159	6450.7013	10.748770
609	33334	6450.5912	10.748587
610	43227	6450.4812	10.748403
611	57746	6450.3712	10.748220
612	61853	6450.2611	10.748036
613	46900	6450.1511	10.747853
614	25789	6450.0411	10.747670
615	14108	6449.9310	10.747486
616	9665	6449.8210	10.747303
617	5187	6449.7109	10.747120
618	8502	6449.6009	10.746936
619	29898	6449.4909	10.746753
620	57690	6449.3808	10.746570
621	69573	6449.2708	10.746386
622	65783	6449.1607	10.746203
623	67558	6449.0507	10.746020
624	81133	6448.9407	10.745836
625	87377	6448.8306	10.745653
626	74418	6448.7206	10.745469
627	58071	6448.6105	10.745286
628	56739	6448.5005	10.745103
629	63631	6448.3905	10.744919
630	59800	6448.2804	10.744736
631	42913	6448.1704	10.744553
632	27478	6448.0603	10.744369
633	23844	6447.9503	10.744186
634	29833	6447.8403	10.744003
635	37201	6447.7302	10.743819
636	35828	6447.6202	10.743636
637	18432	6447.5101	10.743453
638	-7775	6447.4001	10.743269
639	-21196	6447.2901	10.743086
640	-10146	6447.1800	10.742902
641	8586	6447.0700	10.742719
642	8652	6446.9599	10.742536
643	-12268	6446.8499	10.742352
644	-31090	6446.7399	10.742169
645	-29032	6446.6298	10.741986
646	-9078	6446.5198	10.741802
647	15364	6446.4098	10.741619
648	34581	6446.2997	10.741436
649	42585	6446.1897	10.741252
650	36334	6446.0796	10.741069
651	21670	6445.9696	10.740886
652	11496	6445.8596	10.740702
653	11459	6445.7495	10.740519
654	12686	6445.6395	10.740335
655	3899	6445.5294	10.740152
656	-12966	6445.4194	10.739969
657	-23929	6445.3094	10.739785
658	-18597	6445.1993	10.739602
659	-2239	6445.0893	10.739419
660	8473	6444.9792	10.739235
661	3014	6444.8692	10.739052
662	-10105	6444.7592	10.738869
663	-12626	6444.6491	10.738685
664	-47	6444.5391	10.738502
665	12369	6444.4290	10.738318
666	12873	6444.3190	10.738135
667	12974	6444.2090	10.737952
668	31428	6444.0989	10.737768
669	64264	6443.9889	10.737585
670	86772	6443.8788	10.737402
671	85825	6443.7688	10.737218
672	75207	6443.6588	10.737035
673	74826	6443.5487	10.736852
674	87761	6443.4387	10.736668
675	103783	6443.3287	10.736485
676	113670	6443.2186	10.736302
677	111727	6443.1086	10.736118
678	93896	6442.9985	10.735935
679	64026	6442.8885	10.735751
680	37065	6442.7785	10.735568
681	27291	6442.6684	10.735385
682	35333	6442.5584	10.735201
683	51155	6442.4483	10.735018
684	65106	6442.3383	10.734835
685	71687	6442.2283	10.734651
686	69114	6442.1182	10.734468
687	62739	6442.0082	10.734285
688	64593	6441.8981	10.734101
689	81708	6441.7881	10.733918
690	106323	6441.6781	10.733735
691	122013	6441.5680	10.733551
692	116908	6441.4580	10.733368
693	88836	6441.3479	10.733184
694	44539	6441.2379	10.733001
695	-917	6441.1279	10.732818
696	-31375	6441.0178	10.732634
697	-43833	6440.9078	10.732451
698	-49594	6440.7977	10.732268
699	-54982	6440.6877	10.732084
700	-50895	6440.5777	10.731901
701	-32271	6440.4676	10.731718
702	-16428	6440.3576	10.731534
703	-22707	6440.2475	10.731351
704	-39540	6440.1375	10.731168
705	-35225	6440.0275	10.730984
706	-3699	6439.9174	10.730801
707	23968	6439.8074	10.730617
708	22805	6439.6974	10.730434
709	7036	6439.5873	10.730251
710	4573	6439.4773	10.730067
711	16324	6439.3672	10.729884
712	22666	6439.2572	10.729701
713	19756	6439.1472	10.729517
714	24090	6439.0371	10.729334
715	41977	6438.9271	10.729151
716	57530	6438.8170	10.728967
717	57340	6438.7070	10.728784
718	49474	6438.5970	10.728601
719	48873	6438.4869	10.728417
720	57058	6438.3769	10.728234
721	66251	6438.2668	10.728050
722	72972	6438.1568	10.727867
723	75919	6438.0468	10.727684
724	67625	6437.9367	10.727500
725	41345	6437.8267	10.727317
726	4701	6437.7166	10.727134
727	-23594	6437.6066	10.726950
728	-31694	6437.4966	10.726767
729	-23568	6437.3865	10.726584
730	-10825	6437.2765	10.726400
731	-1323	6437.1664	10.726217
732	4295	6437.0564	10.726034
733	9599	6436.9464	10.725850
734	16693	6436.8363	10.725667
735	21794	6436.7263	10.725483
736	18803	6436.6163	10.725300
737	8873	6436.5062	10.725117
738	1085	6436.3962	10.724933
739	1	6436.2861	10.724750
740	322	6436.1761	10.724567
741	1208	6436.0661	10.724383
742	16418	6435.9560	10.724200
743	55472	6435.8460	10.724017
744	99453	6435.7359	10.723833
745	114505	6435.6259	10.723650
746	92554	6435.5159	10.723466
747	61551	6435.4058	10.723283
748	48294	6435.2958	10.723100
749	47482	6435.1857	10.722916
750	39378	6435.0757	10.722733
751	23561	6434.9657	10.722550
752	16496	6434.8556	10.722366
753	22672	6434.7456	10.722183
754	28766	6434.6355	10.722000
755	28181	6434.5255	10.721816
756	33650	6434.4155	10.721633
757	56534	6434.3054	10.721450
758	84071	6434.1954	10.721266
759	89051	6434.0853	10.721083
760	61076	6433.9753	10.720899
761	20709	6433.8653	10.720716
762	-1203	6433.7552	10.720533
763	3599	6433.6452	10.720349
764	13723	6433.5351	10.720166
765	7223	6433.4251	10.719983
766	-7808	6433.3151	10.719799
767	-3062	6433.2050	10.719616
768	29519	6433.0950	10.719433
769	62642	6432.9850	10.719249
770	68004	6432.8749	10.719066
771	52104	6432.7649	10.718883
772	42424	6432.6548	10.718699
773	47504	6432.5448	10.718516
774	51195	6432.4348	10.718332
775	43619	6432.3247	10.718149
776	35369	6432.2147	10.717966
777	35897	6432.1046	10.717782
778	37175	6431.9946	10.717599
779	28666	6431.8846	10.717416
780	13474	6431.7745	10.717232
781	-1854	6431.6645	10.717049
782	-20878	6431.5544	10.716866
783	-46343	6431.4444	10.716682
784	-64325	6431.3344	10.716499
785	-55396	6431.2243	10.716316
786	-20121	6431.1143	10.716132
787	18560	6431.0042	10.715949
788	39099	6430.8942	10.715765
789	39246	6430.7842	10.715582
790	30301	6430.6741	10.715399
791	21702	6430.5641	10.715215
792	14349	6430.4540	10.715032
793	5179	6430.3440	10.714849
794	-5163	6430.2340	10.714665
795	-10973	6430.1239	10.714482
796	-9053	6430.0139	10.714299
797	-4509	6429.9039	10.714115
798	-3168	6429.7938	10.713932
799	-700	6429.6838	10.713749
800	10971	6429.5737	10.713565
801	26957	6429.4637	10.713382
802	32479	6429.3537	10.713198
803	26004	6429.2436	10.713015
804	24169	6429.1336	10.712832
805	36100	6429.0235	10.712648
806	48489	6428.9135	10.712465
807	48069	6428.8035	10.712282
808	43172	6428.6934	10.712098
809	45743	6428.5834	10.711915
810	46412	6428.4733	10.711732
811	31057	6428.3633	10.711548
812	12598	6428.2533	10.711365
813	17398	6428.1432	10.711182
814	41355	6428.0332	10.710998
815	49608	6427.9231	10.710815
816	27241	6427.8131	10.710631
817	2671	6427.7031	10.710448
818	6212	6427.5930	10.710265
819	28122	6427.4830	10.710081
820	37509	6427.3729	10.709898
821	27047	6427.2629	10.709715
822	16917	6427.1529	10.709531
823	22525	6427.0428	10.709348
824	38602	6426.9328	10.709165
825	53119	6426.8227	10.708981
826	60870	6426.7127	10.708798
827	62664	6426.6027	10.708614
828	62127	6426.4926	10.708431
829	63520	6426.3826	10.708248
830	65712	6426.2726	10.708064
831	62045	6426.1625	10.707881
832	52997	6426.0525	10.707698
833	50906	6425.9424	10.707514
834	60660	6425.8324	10.707331
835	64291	6425.7224	10.707148
836	42400	6425.6123	10.706964
837	7077	6425.5023	10.706781
838	-7132	6425.3922	10.706598
839	11976	6425.2822	10.706414
840	37617	6425.1722	10.706231
841	39903	6425.0621	10.706047
842	21705	6424.9521	10.705864
843	6865	6424.8420	10.705681
844	6000	6424.7320	10.705497
845	10067	6424.6220	10.705314
846	10921	6424.5119	10.705131
847	11321	6424.4019	10.704947
848	14915	6424.2918	10.704764
849	20028	6424.1818	10.704581
850	25978	6424.0718	10.704397
851	34129	6423.9617	10.704214
852	38599	6423.8517	10.704031
853	27096	6423.7416	10.703847
854	-370	6423.6316	10.703664
855	-21308	6423.5216	10.703480
856	-11412	6423.4115	10.703297
857	25612	6423.3015	10.703114
858	59221	6423.1915	10.702930
859	64944	6423.0814	10.702747
860	47430	6422.9714	10.702564
861	28090	6422.8613	10.702380
862	20841	6422.7513	10.702197
863	28052	6422.6413	10.702014
864	50002	6422.5312	10.701830
865	82670	6422.4212	10.701647
866	109015	6422.3111	10.701464
867	109562	6422.2011	10.701280
868	86491	6422.0911	10.701097
869	64572	6421.9810	10.700913
870	61990	6421.8710	10.700730
871	71257	6421.7609	10.700547
872	75477	6421.6509	10.700363
873	71282	6421.5409	10.700180
874	65299	6421.4308	10.699997
875	58800	6421.3208	10.699813
876	49798	6421.2107	10.699630
877	43171	6421.1007	10.699447
878	43882	6420.9907	10.699263
879	44651	6420.8806	10.699080
880	35151	6420.7706	10.698897
881	20208	6420.6605	10.698713
882	13219	6420.5505	10.698530
883	13244	6420.4405	10.698346
884	6107	6420.3304	10.698163
885	-10177	6420.2204	10.697980
886	-18919	6420.1103	10.697796
887	-9130	6420.0003	10.697613
888	9617	6419.8903	10.697430
889	23940	6419.7802	10.697246
890	33583	6419.6702	10.697063
891	42587	6419.5602	10.696880
892	47000	6419.4501	10.696696
893	42545	6419.3401	10.696513
894	33861	6419.2300	10.696330
895	25151	6419.1200	10.696146
896	11204	6419.0100	10.695963
897	-10809	6418.8999	10.695779
898	-29363	6418.7899	10.695596
899	-30642	6418.6798	10.695413
900	-15874	6418.5698	10.695229
901	4178	6418.4598	10.695046
902	24433	6418.3497	10.694863
903	43438	6418.2397	10.694679
904	54277	6418.1296	10.694496
905	51779	6418.0196	10.694313
906	43279	6417.9096	10.694129
907	38883	6417.7995	10.693946
908	37319	6417.6895	10.693762
909	35411	6417.5794	10.693579
910	42651	6417.4694	10.693396
911	66094	6417.3594	10.693212
912	86424	6417.2493	10.693029
913	73994	6417.1393	10.692846
914	30487	6417.0292	10.692662
915	-8791	6416.9192	10.692479
916	-19436	6416.8092	10.692296
917	-12193	6416.6991	10.692112
918	-5548	6416.5891	10.691929
919	891	6416.4791	10.691746
920	10835	6416.3690	10.691562
921	12231	6416.2590	10.691379
922	-3104	6416.1489	10.691195
923	-15405	6416.0389	10.691012
924	1506	6415.9289	10.690829
925	40057	6415.8188	10.690645
926	63709	6415.7088	10.690462
927	52141	6415.5987	10.690279
928	22498	6415.4887	10.690095
929	3212	6415.3787	10.689912
930	4121	6415.2686	10.689729
931	17983	6415.1586	10.689545
932	36128	6415.0485	10.689362
933	52314	6414.9385	10.689179
934	59792	6414.8285	10.688995
935	54966	6414.7184	10.688812
936	42696	6414.6084	10.688628
937	33210	6414.4983	10.688445
938	33687	6414.3883	10.688262
939	42712	6414.2783	10.688078
940	51117	6414.1682	10.687895
941	49811	6414.0582	10.687712
942	39530	6413.9481	10.687528
943	29921	6413.8381	10.687345
944	25732	6413.7281	10.687162
945	20074	6413.6180	10.686978
946	8501	6413.5080	10.686795
947	2415	6413.3979	10.686612
948	15041	6413.2879	10.686428
949	36758	6413.1779	10.686245
950	40581	6413.0678	10.686061
951	15971	6412.9578	10.685878
952	-16387	6412.8478	10.685695
953	-29781	6412.7377	10.685511
954	-20140	6412.6277	10.685328
955	-2242	6412.5176	10.685145
956	11898	6412.4076	10.684961
957	20368	6412.2976	10.684778
958	24659	6412.1875	10.684595
959	27369	6412.0775	10.684411
960	33599	6411.9674	10.684228
961	45208	6411.8574	10.684045
962	55340	6411.7474	10.683861
963	56256	6411.6373	10.683678
964	50494	6411.5273	10.683494
965	46824	6411.4172	10.683311
966	47084	6411.3072	10.683128
967	45298	6411.1972	10.682944
968	39401	6411.0871	10.682761
969	35620	6410.9771	10.682578
970	39566	6410.8670	10.682394
971	48940	6410.7570	10.682211
972	56773	6410.6470	10.682028
973	57690	6410.5369	10.681844
974	50638	6410.4269	10.681661
975	39583	6410.3168	10.681478
976	30982	6410.2068	10.681294
977	26350	6410.0968	10.681111
978	19757	6409.9867	10.680927
979	8752	6409.8767	10.680744
980	4358	6409.7667	10.680561
981	19695	6409.6566	10.680377
982	48950	6409.5466	10.680194
983	69906	6409.4365	10.680011
984	70452	6409.3265	10.679827
985	60156	6409.2165	10.679644
986	49733	6409.1064	10.679461
987	33777	6408.9964	10.679277
988	6895	6408.8863	10.679094
989	-14816	6408.7763	10.678911
990	-8562	6408.6663	10.678727
991	21121	6408.5562	10.678544
992	42636	6408.4462	10.678360
993	36352	6408.3361	10.678177
994	17645	6408.2261	10.677994
995	12966	6408.1161	10.677810
996	26175	6408.0060	10.677627
997	40525	6407.8960	10.677444
998	44980	6407.7859	10.677260
999	43734	6407.6759	10.677077
1000	42052	6407.5659	10.676894
1001	36650	6407.4558	10.676710
1002	24315	6407.3458	10.676527
1003	11821	6407.2357	10.676343
1004	11415	6407.1257	10.676160
1005	28158	6407.0157	10.675977
1006	53788	6406.9056	10.675793
1007	72589	6406.7956	10.675610
1008	74495	6406.6855	10.675427
1009	64099	6406.5755	10.675243
1010	55173	6406.4655	10.675060
1011	54981	6406.3554	10.674877
1012	57737	6406.2454	10.674693
1013	55967	6406.1354	10.674510
1014	52448	6406.0253	10.674327
1015	54594	6405.9153	10.674143
1016	61791	6405.8052	10.673960
1017	66751	6405.6952	10.673776
1018	66675	6405.5852	10.673593
1019	63868	6405.4751	10.673410
1020	57294	6405.3651	10.673226
1021	44749	6405.2550	10.673043
1022	33735	6405.1450	10.672860
1023	37662	6405.0350	10.672676
1024	57041	6404.9249	10.672493
1025	75583	6404.8149	10.672310
1026	80899	6404.7048	10.672126
1027	78562	6404.5948	10.671943
1028	77558	6404.4848	10.671760
1029	72039	6404.3747	10.671576
1030	50180	6404.2647	10.671393
1031	16418	6404.1546	10.671209
1032	-7873	6404.0446	10.671026
1033	-6196	6403.9346	10.670843
1034	18391	6403.8245	10.670659
1035	49252	6403.7145	10.670476
1036	69112	6403.6044	10.670293
1037	68178	6403.4944	10.670109
1038	48088	6403.3844	10.669926
1039	20038	6403.2743	10.669743
1040	-5111	6403.1643	10.669559
1041	-24244	6403.0542	10.669376
1042	-36495	6402.9442	10.669193
1043	-36174	6402.8342	10.669009
1044	-20500	6402.7241	10.668826
1045	-1103	6402.6141	10.668642
1046	4753	6402.5041	10.668459
1047	-3996	6402.3940	10.668276
1048	-10917	6402.2840	10.668092
1049	-6853	6402.1739	10.667909
1050	-4471	6402.0639	10.667726
1051	-19203	6401.9539	10.667542
1052	-43659	6401.8438	10.667359
1053	-52752	6401.7338	10.667176
1054	-33008	6401.6237	10.666992
1055	2198	6401.5137	10.666809
1056	27739	6401.4037	10.666626
1057	30347	6401.2936	10.666442
1058	15217	6401.1836	10.666259
1059	-4407	6401.0735	10.666075
1060	-17865	6400.9635	10.665892
1061	-18820	6400.8535	10.665709
1062	-3754	6400.7434	10.665525
1063	25534	6400.6334	10.665342
1064	58889	6400.5233	10.665159
1065	82926	6400.4133	10.664975
1066	91775	6400.3033	10.664792
1067	89961	6400.1932	10.664609
1068	83259	6400.0832	10.664425
1069	71656	6399.9731	10.664242
1070	55111	6399.8631	10.664059
1071	40646	6399.7531	10.663875
1072	35797	6399.6430	10.663692
1073	37244	6399.5330	10.663508
1074	34162	6399.4230	10.663325
1075	22898	6399.3129	10.663142
1076	10546	6399.2029	10.662958
1077	3190	6399.0928	10.662775
1078	-1092	6398.9828	10.662592
1079	-4806	6398.8728	10.662408
1080	-4807	6398.7627	10.662225
1081	1490	6398.6527	10.662042
1082	10220	6398.5426	10.661858
1083	17270	6398.4326	10.661675
1084	25038	6398.3226	10.661491
1085	35891	6398.2125	10.661308
1086	42926	6398.1025	10.661125
1087	36381	6397.9924	10.660941
1088	19591	6397.8824	10.660758
1089	10905	6397.7724	10.660575
1090	25985	6397.6623	10.660391
1091	61321	6397.5523	10.660208
1092	97025	6397.4422	10.660025
1093	112914	6397.3322	10.659841
1094	100500	6397.2222	10.659658
1095	64569	6397.1121	10.659475
1096	20070	6397.0021	10.659291
1097	-12658	6396.8920	10.659108
1098	-17841	6396.7820	10.658924
1099	3435	6396.6720	10.658741
1100	32339	6396.5619	10.658558
1101	49253	6396.4519	10.658374
1102	51403	6396.3418	10.658191
1103	49294	6396.2318	10.658008
1104	48034	6396.1218	10.657824
1105	41543	6396.0117	10.657641
1106	26626	6395.9017	10.657458
1107	11669	6395.7917	10.657274
1108	4692	6395.6816	10.657091
1109	1257	6395.5716	10.656908
1110	-7633	6395.4615	10.656724
1111	-22333	6395.3515	10.656541
1112	-36909	6395.2415	10.656357
1113	-46714	6395.1314	10.656174
1114	-44707	6395.0214	10.655991
1115	-20744	6394.9113	10.655807
1116	21315	6394.8013	10.655624
1117	55151	6394.6913	10.655441
1118	59415	6394.5812	10.655257
1119	47117	6394.4712	10.655074
1120	45754	6394.3611	10.654891
1121	52786	6394.2511	10.654707
1122	39172	6394.1411	10.654524
1123	-622	6394.0310	10.654341
1124	-34325	6393.9210	10.654157
1125	-39403	6393.8109	10.653974
1126	-33738	6393.7009	10.653790
1127	-38047	6393.5909	10.653607
1128	-36424	6393.4808	10.653424
1129	-5488	6393.3708	10.653240
1130	37412	6393.2607	10.653057
1131	53242	6393.1507	10.652874
1132	40323	6393.0407	10.652690
1133	36129	6392.9306	10.652507
1134	58595	6392.8206	10.652324
1135	81921	6392.7106	10.652140
1136	81098	6392.6005	10.651957
1137	67976	6392.4905	10.651774
1138	64648	6392.3804	10.651590
1139	66758	6392.2704	10.651407
1140	57705	6392.1604	10.651223
1141	42430	6392.0503	10.651040
1142	39925	6391.9403	10.650857
1143	48781	6391.8302	10.650673
1144	45328	6391.7202	10.650490
1145	18171	6391.6102	10.650307
1146	-14534	6391.5001	10.650123
1147	-28443	6391.3901	10.649940
1148	-20290	6391.2800	10.649757
1149	-4408	6391.1700	10.649573
1150	8308	6391.0600	10.649390
1151	18507	6390.9499	10.649207
1152	29436	6390.8399	10.649023
1153	38955	6390.7298	10.648840
1154	42085	6390.6198	10.648656
1155	37053	6390.5098	10.648473
1156	26597	6390.3997	10.648290
1157	15663	6390.2897	10.648106
1158	9818	6390.1796	10.647923
1159	13261	6390.0696	10.647740
1160	24105	6389.9596	10.647556
1161	32484	6389.8495	10.647373
1162	29038	6389.7395	10.647190
1163	16707	6389.6294	10.647006
1164	8184	6389.5194	10.646823
1165	8636	6389.4094	10.646639
1166	7917	6389.2993	10.646456
1167	-3877	6389.1893	10.646273
1168	-19483	6389.0793	10.646089
1169	-22587	6388.9692	10.645906
1170	-9485	6388.8592	10.645723
1171	7623	6388.7491	10.645539
1172	17797	6388.6391	10.645356
1173	21380	6388.5291	10.645173
1174	22613	6388.4190	10.644989
1175	23586	6388.3090	10.644806
1176	28372	6388.1989	10.644623
1177	42159	6388.0889	10.644439
1178	60407	6387.9789	10.644256
1179	67848	6387.8688	10.644072
1180	55811	6387.7588	10.643889
1181	34582	6387.6487	10.643706
1182	22047	6387.5387	10.643522
1183	25065	6387.4287	10.643339
1184	37657	6387.3186	10.643156
1185	51116	6387.2086	10.642972
1186	57881	6387.0985	10.642789
1187	51071	6386.9885	10.642606
1188	31679	6386.8785	10.642422
1189	15545	6386.7684	10.642239
1190	22329	6386.6584	10.642056
1191	53659	6386.5483	10.641872
1192	88744	6386.4383	10.641689
1193	105512	6386.3283	10.641505
1194	101131	6386.2182	10.641322
1195	87850	6386.1082	10.641139
1196	74294	6385.9982	10.640955
1197	59230	6385.8881	10.640772
1198	42811	6385.7781	10.640589
1199	33884	6385.6680	10.640405
1200	39247	6385.5580	10.640222
1201	50248	6385.4480	10.640039
1202	49241	6385.3379	10.639855
1203	30227	6385.2279	10.639672
1204	5527	6385.1178	10.639489
1205	-10557	6385.0078	10.639305
1206	-16633	6384.8978	10.639122
1207	-17134	6384.7877	10.638938
1208	-8611	6384.6777	10.638755
1209	15118	6384.5676	10.638572
1210	45873	6384.4576	10.638388
1211	61442	6384.3476	10.638205
1212	48312	6384.2375	10.638022
1213	18253	6384.1275	10.637838
1214	-2721	6384.0174	10.637655
1215	237	6383.9074	10.637472
1216	18932	6383.7974	10.637288
1217	34368	6383.6873	10.637105
1218	38899	6383.5773	10.636922
1219	44447	6383.4672	10.636738
1220	65813	6383.3572	10.636555
1221	97221	6383.2472	10.636371
1222	114283	6383.1371	10.636188
1223	103947	6383.0271	10.636005
1224	82940	6382.9170	10.635821
1225	75706	6382.8070	10.635638
1226	80853	6382.6970	10.635455
1227	74541	6382.5869	10.635271
1228	45417	6382.4769	10.635088
1229	9909	6382.3669	10.634905
1230	-10703	6382.2568	10.634721
1231	-13688	6382.1468	10.634538
1232	-8321	6382.0367	10.634355
1233	1736	6381.9267	10.634171
1234	18902	6381.8167	10.633988
1235	41049	6381.7066	10.633804
1236	59792	6381.5966	10.633621
1237	67480	6381.4865	10.633438
1238	62279	6381.3765	10.633254
1239	50157	6381.2665	10.633071
1240	43474	6381.1564	10.632888
1241	50818	6381.0464	10.632704
1242	65527	6380.9363	10.632521
1243	71543	6380.8263	10.632338
1244	63019	6380.7163	10.632154
1245	49188	6380.6062	10.631971
1246	37340	6380.4962	10.631787
1247	23609	6380.3861	10.631604
1248	7585	6380.2761	10.631421
1249	2886	6380.1661	10.631237
1250	20339	6380.0560	10.631054
1251	48555	6379.9460	10.630871
1252	64441	6379.8359	10.630687
1253	58937	6379.7259	10.630504
1254	41370	6379.6159	10.630321
1255	22710	6379.5058	10.630137
1256	6915	6379.3958	10.629954
1257	-3057	6379.2858	10.629771
1258	-3195	6379.1757	10.629587
1259	5278	6379.0657	10.629404
1260	15615	6378.9556	10.629220
1261	23010	6378.8456	10.629037
1262	26897	6378.7356	10.628854
1263	27127	6378.6255	10.628670
1264	24769	6378.5155	10.628487
1265	25822	6378.4054	10.628304
1266	36480	6378.2954	10.628120
1267	53550	6378.1854	10.627937
1268	65035	6378.0753	10.627754
1269	61624	6377.9653	10.627570
1270	44808	6377.8552	10.627387
1271	24623	6377.7452	10.627204
1272	11965	6377.6352	10.627020
1273	10648	6377.5251	10.626837
1274	14492	6377.4151	10.626653
1275	15975	6377.3050	10.626470
1276	19315	6377.1950	10.626287
1277	37000	6377.0850	10.626103
1278	68611	6376.9749	10.625920
1279	93361	6376.8649	10.625737
1280	93899	6376.7548	10.625553
1281	79421	6376.6448	10.625370
1282	72183	6376.5348	10.625187
1283	76877	6376.4247	10.625003
1284	78717	6376.3147	10.624820
1285	69211	6376.2046	10.624637
1286	56852	6376.0946	10.624453
1287	49808	6375.9846	10.624270
1288	43346	6375.8745	10.624086
1289	30556	6375.7645	10.623903
1290	14048	6375.6545	10.623720
1291	58	6375.5444	10.623536
1292	-10552	6375.4344	10.623353
1293	-19491	6375.3243	10.623170
1294	-26108	6375.2143	10.622986
1295	-29770	6375.1043	10.622803
1296	-30594	6374.9942	10.622620
1297	-24665	6374.8842	10.622436
1298	-7116	6374.7741	10.622253
1299	15549	6374.6641	10.622070
1300	26041	6374.5541	10.621886
1301	17315	6374.4440	10.621703
1302	5257	6374.3340	10.621519
1303	10015	6374.2239	10.621336
1304	29241	6374.1139	10.621153
1305	41126	6374.0039	10.620969
1306	32761	6373.8938	10.620786
1307	14158	6373.7838	10.620603
1308	1730	6373.6737	10.620419
1309	-1258	6373.5637	10.620236
1310	-722	6373.4537	10.620053
1311	3568	6373.3436	10.619869
1312	17046	6373.2336	10.619686
1313	35219	6373.1235	10.619503
1314	42666	6373.0135	10.619319
1315	33576	6372.9035	10.619136
1316	23704	6372.7934	10.618952
1317	31074	6372.6834	10.618769
1318	50180	6372.5734	10.618586
1319	58235	6372.4633	10.618402
1320	45568	6372.3533	10.618219
1321	25787	6372.2432	10.618036
1322	13549	6372.1332	10.617852
1323	6819	6372.0232	10.617669
1324	-2201	6371.9131	10.617486
1325	-11351	6371.8031	10.617302
1326	-13144	6371.6930	10.617119
1327	-5445	6371.5830	10.616936
1328	11180	6371.4730	10.616752
1329	36914	6371.3629	10.616569
1330	64485	6371.2529	10.616385
1331	78496	6371.1428	10.616202
1332	74483	6371.0328	10.616019
1333	68223	6370.9228	10.615835
1334	73666	6370.8127	10.615652
1335	83226	6370.7027	10.615469
1336	85229	6370.5926	10.615285
1337	87719	6370.4826	10.615102
1338	102907	6370.3726	10.614919
1339	117420	6370.2625	10.614735
1340	105031	6370.1525	10.614552
1341	66989	6370.0424	10.614368
1342	33781	6369.9324	10.614185
1343	24669	6369.8224	10.614002
1344	29783	6369.7123	10.613818
1345	36188	6369.6023	10.613635
1346	46173	6369.4922	10.613452
1347	61241	6369.3822	10.613268
1348	71529	6369.2722	10.613085
1349	73006	6369.1621	10.612902
1350	75362	6369.0521	10.612718
1351	81255	6368.9421	10.612535
1352	76959	6368.8320	10.612352
1353	56369	6368.7220	10.612168
1354	35898	6368.6119	10.611985
1355	31412	6368.5019	10.611801
1356	37458	6368.3919	10.611618
1357	43116	6368.2818	10.611435
1358	49617	6368.1718	10.611251
1359	55436	6368.0617	10.611068
1360	43572	6367.9517	10.610885
1361	6842	6367.8417	10.610701
1362	-28770	6367.7316	10.610518
1363	-31147	6367.6216	10.610335
1364	-3367	6367.5115	10.610151
1365	24680	6367.4015	10.609968
1366	36612	6367.2915	10.609785
1367	36677	6367.1814	10.609601
1368	24791	6367.0714	10.609418
1369	-5216	6366.9613	10.609234
1370	-42014	6366.8513	10.609051
1371	-60060	6366.7413	10.608868
1372	-53424	6366.6312	10.608684
1373	-43245	6366.5212	10.608501
1374	-43563	6366.4111	10.608318
1375	-41605	6366.3011	10.608134
1376	-23398	6366.1911	10.607951
1377	66	6366.0810	10.607768
1378	7459	6365.9710	10.607584
1379	-5056	6365.8610	10.607401
1380	-25365	6365.7509	10.607218
1381	-45190	6365.6409	10.607034
1382	-62904	6365.5308	10.606851
1383	-71737	6365.4208	10.606667
1384	-61295	6365.3108	10.606484
1385	-33999	6365.2007	10.606301
1386	-10297	6365.0907	10.606117
1387	-10951	6364.9806	10.605934
1388	-35454	6364.8706	10.605751
1389	-60835	6364.7606	10.605567
1390	-62884	6364.6505	10.605384
1391	-38198	6364.5405	10.605201
1392	-4375	6364.4304	10.605017
1393	19634	6364.3204	10.604834
1394	28640	6364.2104	10.604651
1395	27471	6364.1003	10.604467
1396	21376	6363.9903	10.604284
1397	15322	6363.8802	10.604100
1398	14579	6363.7702	10.603917
1399	17803	6363.6602	10.603734
1400	15814	6363.5501	10.603550
1401	6451	6363.4401	10.603367
1402	4191	6363.3300	10.603184
1403	22557	6363.2200	10.603000
1404	50482	6363.1100	10.602817
1405	59965	6362.9999	10.602634
1406	38092	6362.8899	10.602450
1407	580	6362.7798	10.602267
1408	-27574	6362.6698	10.602084
1409	-34912	6362.5598	10.601900
1410	-25790	6362.4497	10.601717
1411	-9497	6362.3397	10.601533
1412	9074	6362.2297	10.601350
1413	32081	6362.1196	10.601167
1414	61446	6362.0096	10.600983
1415	86413	6361.8995	10.600800
1416	86516	6361.7895	10.600617
1417	56006	6361.6795	10.600433
1418	16865	6361.5694	10.600250
1419	-6049	6361.4594	10.600067
1420	-15222	6361.3493	10.599883
1421	-28674	6361.2393	10.599700
1422	-44804	6361.1293	10.599516
1423	-42865	6361.0192	10.599333
1424	-18709	6360.9092	10.599150
1425	4519	6360.7991	10.598966
1426	7630	6360.6891	10.598783
1427	-4170	6360.5791	10.598600
1428	-18971	6360.4690	10.598416
1429	-33458	6360.3590	10.598233
1430	-40109	6360.2489	10.598050
1431	-23245	6360.1389	10.597866
1432	14791	6360.0289	10.597683
1433	43465	6359.9188	10.597500
1434	40613	6359.8088	10.597316
1435	23327	6359.6987	10.597133
1436	21197	6359.5887	10.596949
1437	34044	6359.4787	10.596766
1438	42083	6359.3686	10.596583
1439	46106	6359.2586	10.596399
1440	65481	6359.1486	10.596216
1441	98805	6359.0385	10.596033
1442	118758	6358.9285	10.595849
1443	112331	6358.8184	10.595666
1444	98023	6358.7084	10.595483
1445	92228	6358.5984	10.595299
1446	84514	6358.4883	10.595116
1447	63572	6358.3783	10.594933
1448	45831	6358.2682	10.594749
1449	53679	6358.1582	10.594566
1450	77307	6358.0482	10.594382
1451	83999	6357.9381	10.594199
1452	61984	6357.8281	10.594016
1453	31670	6357.7180	10.593832
1454	11962	6357.6080	10.593649
1455	-1203	6357.4980	10.593466
1456	-14468	6357.3879	10.593282
1457	-17002	6357.2779	10.593099
1458	1810	6357.1678	10.592916
1459	28354	6357.0578	10.592732
1460	39656	6356.9478	10.592549
1461	36818	6356.8377	10.592366
1462	42343	6356.7277	10.592182
1463	63646	6356.6176	10.591999
1464	80467	6356.5076	10.591815
1465	75584	6356.3976	10.591632
1466	59161	6356.2875	10.591449
1467	50659	6356.1775	10.591265
1468	52062	6356.0674	10.591082
1469	54007	6355.9574	10.590899
1470	55311	6355.8474	10.590715
1471	58026	6355.7373	10.590532
1472	52582	6355.6273	10.590349
1473	29162	6355.5173	10.590165
1474	-699	6355.4072	10.589982
1475	-15021	6355.2972	10.589799
1476	-12356	6355.1871	10.589615
1477	-10879	6355.0771	10.589432
1478	-16048	6354.9671	10.589248
1479	-11929	6354.8570	10.589065
1480	10352	6354.7470	10.588882
1481	37129	6354.6369	10.588698
1482	52747	6354.5269	10.588515
1483	55407	6354.4169	10.588332
1484	44587	6354.3068	10.588148
1485	15375	6354.1968	10.587965
1486	-21589	6354.0867	10.587782
1487	-36769	6353.9767	10.587598
1488	-17382	6353.8667	10.587415
1489	10881	6353.7566	10.587232
1490	17614	6353.6466	10.587048
1491	7690	6353.5365	10.586865
1492	5600	6353.4265	10.586681
1493	14216	6353.3165	10.586498
1494	16568	6353.2064	10.586315
1495	10915	6353.0964	10.586131
1496	14968	6352.9863	10.585948
1497	34661	6352.8763	10.585765
1498	53621	6352.7663	10.585581
1499	58174	6352.6562	10.585398
1500	53032	6352.5462	10.585215
1501	47612	6352.4362	10.585031
1502	44131	6352.3261	10.584848
1503	43282	6352.2161	10.584664
1504	45600	6352.1060	10.584481
1505	43699	6351.9960	10.584298
1506	29446	6351.8860	10.584114
1507	12212	6351.7759	10.583931
1508	11937	6351.6659	10.583748
1509	28022	6351.5558	10.583564
1510	33718	6351.4458	10.583381
1511	12084	6351.3358	10.583198
1512	-18020	6351.2257	10.583014
1513	-25440	6351.1157	10.582831
1514	-5129	6351.0056	10.582648
1515	20854	6350.8956	10.582464
1516	33300	6350.7856	10.582281
1517	32577	6350.6755	10.582097
1518	28625	6350.5655	10.581914
1519	27864	6350.4554	10.581731
1520	32671	6350.3454	10.581547
1521	44239	6350.2354	10.581364
1522	58838	6350.1253	10.581181
1523	64139	6350.0153	10.580997
1524	47793	6349.9052	10.580814
1525	14799	6349.7952	10.580631
1526	-9400	6349.6852	10.580447
1527	-4427	6349.5751	10.580264
1528	17156	6349.4651	10.580081
1529	22897	6349.3550	10.579897
1530	5729	6349.2450	10.579714
1531	-3676	6349.1350	10.579530
1532	16368	6349.0249	10.579347
1533	40226	6348.9149	10.579164
1534	28939	6348.8049	10.578980
1535	-11539	6348.6948	10.578797
1536	-38980	6348.5848	10.578614
1537	-36358	6348.4747	10.578430
1538	-27808	6348.3647	10.578247
1539	-29002	6348.2547	10.578064
1540	-20489	6348.1446	10.577880
1541	12210	6348.0346	10.577697
1542	45247	6347.9245	10.577514
1543	49821	6347.8145	10.577330
1544	36306	6347.7045	10.577147
1545	36645	6347.5944	10.576963
1546	56826	6347.4844	10.576780
1547	73780	6347.3743	10.576597
1548	70962	6347.2643	10.576413
1549	52487	6347.1543	10.576230
1550	27197	6347.0442	10.576047
1551	1848	6346.9342	10.575863
1552	-11729	6346.8241	10.575680
1553	-3810	6346.7141	10.575497
1554	16734	6346.6041	10.575313
1555	28825	6346.4940	10.575130
1556	23691	6346.3840	10.574947
1557	11269	6346.2739	10.574763
1558	3588	6346.1639	10.574580
1559	3905	6346.0539	10.574396
1560	10370	6345.9438	10.574213
1561	18315	6345.8338	10.574030
1562	20589	6345.7238	10.573846
1563	16478	6345.6137	10.573663
1564	16935	6345.5037	10.573480
1565	29935	6345.3936	10.573296
1566	46146	6345.2836	10.573113
1567	52495	6345.1736	10.572930
1568	53655	6345.0635	10.572746
1569	63062	6344.9535	10.572563
1570	77011	6344.8434	10.572380
1571	77848	6344.7334	10.572196
1572	62689	6344.6234	10.572013
1573	48370	6344.5133	10.571829
1574	43983	6344.4033	10.571646
1575	38007	6344.2932	10.571463
1576	20415	6344.1832	10.571279
1577	803	6344.0732	10.571096
1578	-5827	6343.9631	10.570913
1579	1237	6343.8531	10.570729
1580	13285	6343.7430	10.570546
1581	27083	6343.6330	10.570363
1582	44796	6343.5230	10.570179
1583	65594	6343.4129	10.569996
1584	85977	6343.3029	10.569813
1585	104166	6343.1928	10.569629
1586	117786	6343.0828	10.569446
1587	120873	6342.9728	10.569262
1588	108734	6342.8627	10.569079
1589	84560	6342.7527	10.568896
1590	59092	6342.6426	10.568712
1591	44482	6342.5326	10.568529
1592	45803	6342.4226	10.568346
1593	54701	6342.3125	10.568162
1594	55530	6342.2025	10.567979
1595	44246	6342.0925	10.567796
1596	35830	6341.9824	10.567612
1597	43207	6341.8724	10.567429
1598	54857	6341.7623	10.567245
1599	48475	6341.6523	10.567062
1600	24382	6341.5423	10.566879
1601	7707	6341.4322	10.566695
1602	14760	6341.3222	10.566512
1603	33788	6341.2121	10.566329
1604	44640	6341.1021	10.566145
1605	42975	6340.9921	10.565962
1606	38052	6340.8820	10.565779
1607	39036	6340.7720	10.565595
1608	50230	6340.6619	10.565412
1609	68531	6340.5519	10.565229
1610	79776	6340.4419	10.565045
1611	69577	6340.3318	10.564862
1612	43570	6340.2218	10.564678
1613	24411	6340.1117	10.564495
1614	22659	6340.0017	10.564312
1615	24440	6339.8917	10.564128
1616	15134	6339.7816	10.563945
1617	190	6339.6716	10.563762
1618	-7383	6339.5615	10.563578
1619	-5533	6339.4515	10.563395
1620	2162	6339.3415	10.563212
1621	15964	6339.2314	10.563028
1622	31052	6339.1214	10.562845
1623	33240	6339.0114	10.562662
1624	18969	6338.9013	10.562478
1625	6982	6338.7913	10.562295
1626	13502	6338.6812	10.562111
1627	27899	6338.5712	10.561928
1628	31438	6338.4612	10.561745
1629	27867	6338.3511	10.561561
1630	32463	6338.2411	10.561378
1631	39930	6338.1310	10.561195
1632	30374	6338.0210	10.561011
1633	4762	6337.9110	10.560828
1634	-12245	6337.8009	10.560645
1635	-7731	6337.6909	10.560461
1636	4960	6337.5808	10.560278
1637	12133	6337.4708	10.560095
1638	17198	6337.3608	10.559911
1639	24050	6337.2507	10.559728
1640	23570	6337.1407	10.559544
1641	10515	6337.0306	10.559361
1642	-4004	6336.9206	10.559178
1643	-8571	6336.8106	10.558994
1644	-5967	6336.7005	10.558811
1645	321	6336.5905	10.558628
1646	18933	6336.4804	10.558444
1647	53179	6336.3704	10.558261
1648	81730	6336.2604	10.558078
1649	76863	6336.1503	10.557894
1650	39409	6336.0403	10.557711
1651	-471	6335.9302	10.557528
1652	-17398	6335.8202	10.557344
1653	-12423	6335.7102	10.557161
1654	-74	6335.6001	10.556977
1655	11687	6335.4901	10.556794
1656	21752	6335.3801	10.556611
1657	26048	6335.2700	10.556427
1658	18747	6335.1600	10.556244
1659	2868	6335.0499	10.556061
1660	-7806	6334.9399	10.555877
1661	-2188	6334.8299	10.555694
1662	13944	6334.7198	10.555511
1663	21353	6334.6098	10.555327
1664	6895	6334.4997	10.555144
1665	-22669	6334.3897	10.554961
1666	-48423	6334.2797	10.554777
1667	-57101	6334.1696	10.554594
1668	-47329	6334.0596	10.554410
1669	-23445	6333.9495	10.554227
1670	7248	6333.8395	10.554044
1671	32135	6333.7295	10.553860
1672	39443	6333.6194	10.553677
1673	31120	6333.5094	10.553494
1674	21802	6333.3993	10.553310
1675	20754	6333.2893	10.553127
1676	22459	6333.1793	10.552944
1677	19725	6333.0692	10.552760
1678	16656	6332.9592	10.552577
1679	19522	6332.8491	10.552393
1680	22024	6332.7391	10.552210
1681	12428	6332.6291	10.552027
1682	-6556	6332.5190	10.551843
1683	-17987	6332.4090	10.551660
1684	-13918	6332.2990	10.551477
1685	-8073	6332.1889	10.551293
1686	-18460	6332.0789	10.551110
1687	-43399	6331.9688	10.550927
1688	-62720	6331.8588	10.550743
1689	-60875	6331.7488	10.550560
1690	-42233	6331.6387	10.550377
1691	-23424	6331.5287	10.550193
1692	-16791	6331.4186	10.550010
1693	-23695	6331.3086	10.549826
1694	-38103	6331.1986	10.549643
1695	-50334	6331.0885	10.549460
1696	-49177	6330.9785	10.549276
1697	-28122	6330.8684	10.549093
1698	6875	6330.7584	10.548910
1699	39193	6330.6484	10.548726
1700	54944	6330.5383	10.548543
1701	54363	6330.4283	10.548360
1702	49164	6330.3182	10.548176
1703	50097	6330.2082	10.547993
1704	57375	6330.0982	10.547810
1705	60676	6329.9881	10.547626
1706	48152	6329.8781	10.547443
1707	19030	6329.7680	10.547259
1708	-11628	6329.6580	10.547076
1709	-24935	6329.5480	10.546893
1710	-16850	6329.4379	10.546709
1711	-1081	6329.3279	10.546526
1712	7539	6329.2178	10.546343
1713	6518	6329.1078	10.546159
1714	972	6328.9978	10.545976
1715	-5564	6328.8877	10.545793
1716	-10041	6328.7777	10.545609
1717	-8320	6328.6677	10.545426
1718	-3392	6328.5576	10.545243
1719	-7894	6328.4476	10.545059
1720	-27292	6328.3375	10.544876
1721	-45655	6328.2275	10.544692
1722	-41261	6328.1175	10.544509
1723	-14913	6328.0074	10.544326
1724	9614	6327.8974	10.544142
1725	13924	6327.7873	10.543959
1726	2759	6327.6773	10.543776
1727	-7652	6327.5673	10.543592
1728	-7972	6327.4572	10.543409
1729	132	6327.3472	10.543226
1730	8230	6327.2371	10.543042
1731	6042	6327.1271	10.542859
1732	-9516	6327.0171	10.542676
1733	-27309	6326.9070	10.542492
1734	-32115	6326.7970	10.542309
1735	-23999	6326.6869	10.542125
1736	-18551	6326.5769	10.541942
1737	-25002	6326.4669	10.541759
1738	-33787	6326.3568	10.541575
1739	-30236	6326.2468	10.541392
1740	-11512	6326.1367	10.541209
1741	15068	6326.0267	10.541025
1742	41058	6325.9167	10.540842
1743	56822	6325.8066	10.540659
1744	50805	6325.6966	10.540475
1745	19801	6325.5866	10.540292
1746	-21727	6325.4765	10.540109
1747	-50328	6325.3665	10.539925
1748	-53330	6325.2564	10.539742
1749	-38176	6325.1464	10.539558
1750	-22401	6325.0364	10.539375
1751	-14849	6324.9263	10.539192
1752	-7040	6324.8163	10.539008
1753	13520	6324.7062	10.538825
1754	40825	6324.5962	10.538642
1755	50442	6324.4862	10.538458
1756	30005	6324.3761	10.538275
1757	66	6324.2661	10.538092
1758	-9914	6324.1560	10.537908
1759	357	6324.0460	10.537725
1760	6712	6323.9360	10.537541
1761	11	6323.8259	10.537358
1762	-2517	6323.7159	10.537175
1763	10479	6323.6058	10.536991
1764	24277	6323.4958	10.536808
1765	21344	6323.3858	10.536625
1766	6607	6323.2757	10.536441
1767	-3143	6323.1657	10.536258
1768	-481	6323.0556	10.536075
1769	13463	6322.9456	10.535891
1770	36428	6322.8356	10.535708
1771	59466	6322.7255	10.535525
1772	67750	6322.6155	10.535341
1773	59345	6322.5054	10.535158
1774	49953	6322.3954	10.534974
1775	47849	6322.2854	10.534791
1776	40522	6322.1753	10.534608
1777	19951	6322.0653	10.534424
1778	2200	6321.9553	10.534241
1779	2339	6321.8452	10.534058
1780	7190	6321.7352	10.533874
1781	-2858	6321.6251	10.533691
1782	-18992	6321.5151	10.533508
1783	-18164	6321.4051	10.533324
1784	-2104	6321.2950	10.533141
1785	6659	6321.1850	10.532958
1786	1722	6321.0749	10.532774
1787	-3508	6320.9649	10.532591
1788	-5948	6320.8549	10.532407
1789	-16298	6320.7448	10.532224
1790	-31026	6320.6348	10.532041
1791	-30709	6320.5247	10.531857
1792	-11919	6320.4147	10.531674
1793	6594	6320.3047	10.531491
1794	16167	6320.1946	10.531307
1795	29239	6320.0846	10.531124
1796	49433	6319.9745	10.530941
1797	59403	6319.8645	10.530757
1798	52754	6319.7545	10.530574
1799	50787	6319.6444	10.530391
1800	67848	6319.5344	10.530207
1801	83360	6319.4243	10.530024
1802	72310	6319.3143	10.529840
1803	45568	6319.2043	10.529657
1804	33231	6319.0942	10.529474
1805	39653	6318.9842	10.529290
1806	42772	6318.8742	10.529107
1807	33350	6318.7641	10.528924
1808	27567	6318.6541	10.528740
1809	37003	6318.5440	10.528557
1810	48413	6318.4340	10.528374
1811	43334	6318.3240	10.528190
1812	24286	6318.2139	10.528007
1813	10448	6318.1039	10.527824
1814	12773	6317.9938	10.527640
1815	21562	6317.8838	10.527457
1816	18818	6317.7738	10.527273
1817	-186	6317.6637	10.527090
1818	-19712	6317.5537	10.526907
1819	-19503	6317.4436	10.526723
1820	2936	6317.3336	10.526540
1821	29614	6317.2236	10.526357
1822	41317	6317.1135	10.526173
1823	34580	6317.0035	10.525990
1824	19420	6316.8934	10.525807
1825	7177	6316.7834	10.525623
1826	3056	6316.6734	10.525440
1827	4862	6316.5633	10.525257
1828	6606	6316.4533	10.525073
1829	7582	6316.3432	10.524890
1830	16841	6316.2332	10.524706
1831	40975	6316.1232	10.524523
1832	68326	6316.0131	10.524340
1833	76393	6315.9031	10.524156
1834	57287	6315.7930	10.523973
1835	25885	6315.6830	10.523790
1836	918	6315.5730	10.523606
1837	-10538	6315.4629	10.523423
1838	-8090	6315.3529	10.523240
1839	6561	6315.2429	10.523056
1840	22046	6315.1328	10.522873
1841	19641	6315.0228	10.522689
1842	-5675	6314.9127	10.522506
1843	-36016	6314.8027	10.522323
1844	-51067	6314.6927	10.522139
1845	-48308	6314.5826	10.521956
1846	-36511	6314.4726	10.521773
1847	-23071	6314.3625	10.521589
1848	-17668	6314.2525	10.521406
1849	-32457	6314.1425	10.521223
1850	-62072	6314.0324	10.521039
1851	-76008	6313.9224	10.520856
1852	-51634	6313.8123	10.520673
1853	-8383	6313.7023	10.520489
1854	11168	6313.5923	10.520306
1855	-7976	6313.4822	10.520122
1856	-39841	6313.3722	10.519939
1857	-54061	6313.2621	10.519756
1858	-46995	6313.1521	10.519572
1859	-32783	6313.0421	10.519389
1860	-20802	6312.9320	10.519206
1861	-11469	6312.8220	10.519022
1862	-4757	6312.7119	10.518839
1863	-4069	6312.6019	10.518656
1864	-13909	6312.4919	10.518472
1865	-34756	6312.3818	10.518289
1866	-56093	6312.2718	10.518106
1867	-57524	6312.1618	10.517922
1868	-26758	6312.0517	10.517739
1869	22386	6311.9417	10.517555
1870	59102	6311.8316	10.517372
1871	65799	6311.7216	10.517189
1872	52723	6311.6116	10.517005
1873	40885	6311.5015	10.516822
1874	38569	6311.3915	10.516639
1875	39360	6311.2814	10.516455
1876	37229	6311.1714	10.516272
1877	35789	6311.0614	10.516089
1878	41886	6310.9513	10.515905
1879	54343	6310.8413	10.515722
1880	63623	6310.7312	10.515539
1881	63974	6310.6212	10.515355
1882	61056	6310.5112	10.515172
1883	61450	6310.4011	10.514988
1884	58595	6310.2911	10.514805
1885	40889	6310.1810	10.514622
1886	13913	6310.0710	10.514438
1887	-913	6309.9610	10.514255
1888	3538	6309.8509	10.514072
1889	7054	6309.7409	10.513888
1890	-8125	6309.6308	10.513705
1891	-27680	6309.5208	10.513522
1892	-23283	6309.4108	10.513338
1893	8128	6309.3007	10.513155
1894	43269	6309.1907	10.512972
1895	66565	6309.0806	10.512788
1896	82999	6308.9706	10.512605
1897	94544	6308.8606	10.512421
1898	86283	6308.7505	10.512238
1899	47817	6308.6405	10.512055
1900	-5408	6308.5305	10.511871
1901	-45482	6308.4204	10.511688
1902	-60165	6308.3104	10.511505
1903	-57677	6308.2003	10.511321
1904	-48064	6308.0903	10.511138
1905	-30376	6307.9803	10.510955
1906	134	6307.8702	10.510771
1907	37969	6307.7602	10.510588
1908	65493	6307.6501	10.510405
1909	67559	6307.5401	10.510221
1910	47641	6307.4301	10.510038
1911	25395	6307.3200	10.509854
1912	15928	6307.2100	10.509671
1913	15978	6307.0999	10.509488
1914	14001	6306.9899	10.509304
1915	7491	6306.8799	10.509121
1916	2845	6306.7698	10.508938
1917	2655	6306.6598	10.508754
1918	2464	6306.5497	10.508571
1919	-1318	6306.4397	10.508388
1920	-7952	6306.3297	10.508204
1921	-15441	6306.2196	10.508021
1922	-20328	6306.1096	10.507838
1923	-16948	6305.9995	10.507654
1924	-4488	6305.8895	10.507471
1925	7571	6305.7795	10.507287
1926	9334	6305.6694	10.507104
1927	4062	6305.5594	10.506921
1928	3811	6305.4494	10.506737
1929	12996	6305.3393	10.506554
1930	24202	6305.2293	10.506371
1931	28795	6305.1192	10.506187
1932	24430	6305.0092	10.506004
1933	14433	6304.8992	10.505821
1934	7042	6304.7891	10.505637
1935	11265	6304.6791	10.505454
1936	25107	6304.5690	10.505270
1937	33076	6304.4590	10.505087
1938	25719	6304.3490	10.504904
1939	15436	6304.2389	10.504720
1940	19367	6304.1289	10.504537
1941	32520	6304.0188	10.504354
1942	35720	6303.9088	10.504170
1943	26977	6303.7988	10.503987
1944	23414	6303.6887	10.503804
1945	29719	6303.5787	10.503620
1946	27887	6303.4686	10.503437
1947	8428	6303.3586	10.503254
1948	-8169	6303.2486	10.503070
1949	2318	6303.1385	10.502887
1950	32279	6303.0285	10.502703
1951	50675	6302.9184	10.502520
1952	42225	6302.8084	10.502337
1953	22486	6302.6984	10.502153
1954	12595	6302.5883	10.501970
1955	11283	6302.4783	10.501787
1956	-47	6302.3682	10.501603
1957	-27541	6302.2582	10.501420
1958	-49654	6302.1482	10.501237
1959	-40268	6302.0381	10.501053
1960	-5705	6301.9281	10.500870
1961	14694	6301.8181	10.500687
1962	-6442	6301.7080	10.500503
1963	-49570	6301.5980	10.500320
1964	-71420	6301.4879	10.500136
1965	-55038	6301.3779	10.499953
1966	-20073	6301.2679	10.499770
1967	9949	6301.1578	10.499586
1968	28075	6301.0478	10.499403
1969	32232	6300.9377	10.499220
1970	18654	6300.8277	10.499036
1971	-3980	6300.7177	10.498853
1972	-14103	6300.6076	10.498670
1973	-3793	6300.4976	10.498486
1974	8521	6300.3875	10.498303
1975	3489	6300.2775	10.498120
1976	-13709	6300.1675	10.497936
1977	-24860	6300.0574	10.497753
1978	-24084	6299.9474	10.497569
1979	-18978	6299.8373	10.497386
1980	-15446	6299.7273	10.497203
1981	-14588	6299.6173	10.497019
1982	-19000	6299.5072	10.496836
1983	-30035	6299.3972	10.496653
1984	-40983	6299.2871	10.496469
1985	-41102	6299.1771	10.496286
1986	-25646	6299.0671	10.496103
1987	593	6298.9570	10.495919
1988	25291	6298.8470	10.495736
1989	33839	6298.7370	10.495553
1990	21794	6298.6269	10.495369
1991	4109	6298.5169	10.495186
1992	811	6298.4068	10.495002
1993	10202	6298.2968	10.494819
1994	9674	6298.1868	10.494636
1995	-10829	6298.0767	10.494452
1996	-30577	6297.9667	10.494269
1997	-23762	6297.8566	10.494086
1998	7333	6297.7466	10.493902
1999	35905	6297.6366	10.493719
2000	39163	6297.5265	10.493536
[truncated: 63,536 more rows]
