# Supplementary material for: Evolution of the metabolome in response to selection for increased immunity in populations of Drosophila melanogaster
Source: PLoS One. 2017 Nov 17;12(11):e0188089. doi: 10.1371/journal.pone.0188089 (PMC5693281; doi:10.1371/journal.pone.0188089)
Supplement: S2 File — (ZIP) [file pone.0188089.s019.zip › Block2/Is/2/pdata/1/IS2.txt]

1	864	6518.0292	10.860958
2	17489	6517.9191	10.860775
3	34810	6517.8091	10.860591
4	43286	6517.6990	10.860408
5	43125	6517.5890	10.860225
6	45349	6517.4790	10.860041
7	52236	6517.3689	10.859858
8	49004	6517.2589	10.859674
9	25752	6517.1488	10.859491
10	-1455	6517.0388	10.859308
11	-6352	6516.9288	10.859124
12	13322	6516.8187	10.858941
13	31940	6516.7087	10.858758
14	28653	6516.5986	10.858574
15	11050	6516.4886	10.858391
16	-672	6516.3786	10.858208
17	-2958	6516.2685	10.858024
18	-9950	6516.1585	10.857841
19	-27882	6516.0484	10.857658
20	-42001	6515.9384	10.857474
21	-35862	6515.8284	10.857291
22	-15779	6515.7183	10.857107
23	-4566	6515.6083	10.856924
24	-11629	6515.4983	10.856741
25	-21144	6515.3882	10.856557
26	-15056	6515.2782	10.856374
27	2586	6515.1681	10.856191
28	13865	6515.0581	10.856007
29	11822	6514.9481	10.855824
30	4088	6514.8380	10.855641
31	-3792	6514.7280	10.855457
32	-13367	6514.6179	10.855274
33	-21755	6514.5079	10.855091
34	-20856	6514.3979	10.854907
35	-11481	6514.2878	10.854724
36	-3801	6514.1778	10.854540
37	871	6514.0677	10.854357
38	13359	6513.9577	10.854174
39	34730	6513.8477	10.853990
40	47676	6513.7376	10.853807
41	41648	6513.6276	10.853624
42	31952	6513.5175	10.853440
43	38260	6513.4075	10.853257
44	55285	6513.2975	10.853074
45	61856	6513.1874	10.852890
46	50794	6513.0774	10.852707
47	31940	6512.9673	10.852524
48	12261	6512.8573	10.852340
49	-6903	6512.7473	10.852157
50	-16076	6512.6372	10.851973
51	-3413	6512.5272	10.851790
52	22330	6512.4171	10.851607
53	33907	6512.3071	10.851423
54	18441	6512.1971	10.851240
55	-5610	6512.0870	10.851057
56	-11756	6511.9770	10.850873
57	5287	6511.8670	10.850690
58	29973	6511.7569	10.850507
59	44974	6511.6469	10.850323
60	42422	6511.5368	10.850140
61	24703	6511.4268	10.849956
62	2484	6511.3168	10.849773
63	-12202	6511.2067	10.849590
64	-16041	6511.0967	10.849406
65	-14718	6510.9866	10.849223
66	-12476	6510.8766	10.849040
67	-8020	6510.7666	10.848856
68	-2138	6510.6565	10.848673
69	-619	6510.5465	10.848490
70	-5344	6510.4364	10.848306
71	-9703	6510.3264	10.848123
72	-7785	6510.2164	10.847940
73	-2477	6510.1063	10.847756
74	25	6509.9963	10.847573
75	-1362	6509.8862	10.847389
76	-3980	6509.7762	10.847206
77	-6966	6509.6662	10.847023
78	-11274	6509.5561	10.846839
79	-16937	6509.4461	10.846656
80	-22621	6509.3360	10.846473
81	-25379	6509.2260	10.846289
82	-20755	6509.1160	10.846106
83	-7610	6509.0059	10.845923
84	7049	6508.8959	10.845739
85	13925	6508.7859	10.845556
86	13112	6508.6758	10.845373
87	14037	6508.5658	10.845189
88	22036	6508.4557	10.845006
89	30881	6508.3457	10.844822
90	30843	6508.2357	10.844639
91	19010	6508.1256	10.844456
92	-364	6508.0156	10.844272
93	-20534	6507.9055	10.844089
94	-34685	6507.7955	10.843906
95	-37872	6507.6855	10.843722
96	-29445	6507.5754	10.843539
97	-12693	6507.4654	10.843356
98	6600	6507.3553	10.843172
99	19463	6507.2453	10.842989
100	17058	6507.1353	10.842806
101	1429	6507.0252	10.842622
102	-11655	6506.9152	10.842439
103	-9875	6506.8051	10.842255
104	-1049	6506.6951	10.842072
105	-1571	6506.5851	10.841889
106	-10696	6506.4750	10.841705
107	-10565	6506.3650	10.841522
108	6760	6506.2549	10.841339
109	26645	6506.1449	10.841155
110	31151	6506.0349	10.840972
111	18683	6505.9248	10.840789
112	-1702	6505.8148	10.840605
113	-24070	6505.7047	10.840422
114	-45329	6505.5947	10.840239
115	-59781	6505.4847	10.840055
116	-63083	6505.3746	10.839872
117	-57497	6505.2646	10.839688
118	-48035	6505.1546	10.839505
119	-37894	6505.0445	10.839322
120	-30296	6504.9345	10.839138
121	-27977	6504.8244	10.838955
122	-27518	6504.7144	10.838772
123	-21669	6504.6044	10.838588
124	-11030	6504.4943	10.838405
125	-5785	6504.3843	10.838222
126	-11602	6504.2742	10.838038
127	-20920	6504.1642	10.837855
128	-22403	6504.0542	10.837672
129	-12884	6503.9441	10.837488
130	2382	6503.8341	10.837305
131	14307	6503.7240	10.837121
132	14050	6503.6140	10.836938
133	1879	6503.5040	10.836755
134	-7390	6503.3939	10.836571
135	643	6503.2839	10.836388
136	18374	6503.1738	10.836205
137	23760	6503.0638	10.836021
138	12233	6502.9538	10.835838
139	4524	6502.8437	10.835655
140	16316	6502.7337	10.835471
141	37241	6502.6236	10.835288
142	49391	6502.5136	10.835104
143	49672	6502.4036	10.834921
144	41413	6502.2935	10.834738
145	20653	6502.1835	10.834554
146	-12021	6502.0735	10.834371
147	-38688	6501.9634	10.834188
148	-41863	6501.8534	10.834004
149	-27416	6501.7433	10.833821
150	-14337	6501.6333	10.833638
151	-9742	6501.5233	10.833454
152	-9094	6501.4132	10.833271
153	-12155	6501.3032	10.833088
154	-21279	6501.1931	10.832904
155	-30650	6501.0831	10.832721
156	-34390	6500.9731	10.832537
157	-39411	6500.8630	10.832354
158	-53250	6500.7530	10.832171
159	-65401	6500.6429	10.831987
160	-59303	6500.5329	10.831804
161	-37904	6500.4229	10.831621
162	-18236	6500.3128	10.831437
163	-5015	6500.2028	10.831254
164	9891	6500.0927	10.831071
165	24999	6499.9827	10.830887
166	28992	6499.8727	10.830704
167	23022	6499.7626	10.830521
168	20816	6499.6526	10.830337
169	24225	6499.5425	10.830154
170	20531	6499.4325	10.829970
171	7611	6499.3225	10.829787
172	-909	6499.2124	10.829604
173	-1085	6499.1024	10.829420
174	-5637	6498.9923	10.829237
175	-16818	6498.8823	10.829054
176	-16680	6498.7723	10.828870
177	1668	6498.6622	10.828687
178	15735	6498.5522	10.828504
179	5691	6498.4422	10.828320
180	-13583	6498.3321	10.828137
181	-14970	6498.2221	10.827954
182	-376	6498.1120	10.827770
183	5464	6498.0020	10.827587
184	-4245	6497.8920	10.827403
185	-9200	6497.7819	10.827220
186	5249	6497.6719	10.827037
187	27518	6497.5618	10.826853
188	38301	6497.4518	10.826670
189	34322	6497.3418	10.826487
190	25934	6497.2317	10.826303
191	21836	6497.1217	10.826120
192	23827	6497.0116	10.825937
193	29593	6496.9016	10.825753
194	33532	6496.7916	10.825570
195	28986	6496.6815	10.825387
196	15501	6496.5715	10.825203
197	2100	6496.4614	10.825020
198	-542	6496.3514	10.824836
199	9485	6496.2414	10.824653
200	24227	6496.1313	10.824470
201	33328	6496.0213	10.824286
202	30975	6495.9112	10.824103
203	17899	6495.8012	10.823920
204	436	6495.6912	10.823736
205	-12019	6495.5811	10.823553
206	-12240	6495.4711	10.823370
207	-1323	6495.3611	10.823186
208	10810	6495.2510	10.823003
209	14127	6495.1410	10.822820
210	8759	6495.0309	10.822636
211	4465	6494.9209	10.822453
212	8930	6494.8109	10.822269
213	18797	6494.7008	10.822086
214	23462	6494.5908	10.821903
215	15451	6494.4807	10.821719
216	-3721	6494.3707	10.821536
217	-24947	6494.2607	10.821353
218	-37944	6494.1506	10.821169
219	-39896	6494.0406	10.820986
220	-38261	6493.9305	10.820803
221	-40467	6493.8205	10.820619
222	-41701	6493.7105	10.820436
223	-31135	6493.6004	10.820252
224	-10618	6493.4904	10.820069
225	4837	6493.3803	10.819886
226	9014	6493.2703	10.819702
227	12624	6493.1603	10.819519
228	21481	6493.0502	10.819336
229	22728	6492.9402	10.819152
230	7583	6492.8301	10.818969
231	-6624	6492.7201	10.818786
232	2150	6492.6101	10.818602
233	26645	6492.5000	10.818419
234	40463	6492.3900	10.818236
235	36165	6492.2799	10.818052
236	28619	6492.1699	10.817869
237	23954	6492.0599	10.817685
238	13381	6491.9498	10.817502
239	-277	6491.8398	10.817319
240	-263	6491.7298	10.817135
241	11395	6491.6197	10.816952
242	8198	6491.5097	10.816769
243	-19296	6491.3996	10.816585
244	-43342	6491.2896	10.816402
245	-39596	6491.1796	10.816219
246	-23238	6491.0695	10.816035
247	-20164	6490.9595	10.815852
248	-23352	6490.8494	10.815669
249	-8491	6490.7394	10.815485
250	20512	6490.6294	10.815302
251	35361	6490.5193	10.815118
252	28158	6490.4093	10.814935
253	20405	6490.2992	10.814752
254	24867	6490.1892	10.814568
255	27855	6490.0792	10.814385
256	18283	6489.9691	10.814202
257	9180	6489.8591	10.814018
258	15564	6489.7490	10.813835
259	28147	6489.6390	10.813652
260	25426	6489.5290	10.813468
261	2916	6489.4189	10.813285
262	-22503	6489.3089	10.813102
263	-32527	6489.1988	10.812918
264	-22937	6489.0888	10.812735
265	-3399	6488.9788	10.812551
266	11021	6488.8687	10.812368
267	10898	6488.7587	10.812185
268	110	6488.6487	10.812001
269	-8947	6488.5386	10.811818
270	-9297	6488.4286	10.811635
271	-5171	6488.3185	10.811451
272	-3450	6488.2085	10.811268
273	-5261	6488.0985	10.811085
274	-8375	6487.9884	10.810901
275	-12239	6487.8784	10.810718
276	-16677	6487.7683	10.810535
277	-19211	6487.6583	10.810351
278	-17481	6487.5483	10.810168
279	-12978	6487.4382	10.809984
280	-10816	6487.3282	10.809801
281	-16152	6487.2181	10.809618
282	-29281	6487.1081	10.809434
283	-42163	6486.9981	10.809251
284	-43018	6486.8880	10.809068
285	-28799	6486.7780	10.808884
286	-10113	6486.6679	10.808701
287	1752	6486.5579	10.808518
288	8641	6486.4479	10.808334
289	17925	6486.3378	10.808151
290	25022	6486.2278	10.807968
291	16969	6486.1177	10.807784
292	-4701	6486.0077	10.807601
293	-18430	6485.8977	10.807417
294	-7827	6485.7876	10.807234
295	16901	6485.6776	10.807051
296	31993	6485.5675	10.806867
297	28468	6485.4575	10.806684
298	17474	6485.3475	10.806501
299	10673	6485.2374	10.806317
300	6347	6485.1274	10.806134
301	-2901	6485.0174	10.805951
302	-16837	6484.9073	10.805767
303	-27614	6484.7973	10.805584
304	-30072	6484.6872	10.805401
305	-26806	6484.5772	10.805217
306	-22320	6484.4672	10.805034
307	-16087	6484.3571	10.804850
308	-5002	6484.2471	10.804667
309	8502	6484.1370	10.804484
310	16086	6484.0270	10.804300
311	13549	6483.9170	10.804117
312	6828	6483.8069	10.803934
313	3968	6483.6969	10.803750
314	4976	6483.5868	10.803567
315	5323	6483.4768	10.803384
316	5907	6483.3668	10.803200
317	11070	6483.2567	10.803017
318	17813	6483.1467	10.802833
319	16975	6483.0366	10.802650
320	7721	6482.9266	10.802467
321	1504	6482.8166	10.802283
322	6381	6482.7065	10.802100
323	15320	6482.5965	10.801917
324	17573	6482.4864	10.801733
325	15817	6482.3764	10.801550
326	22303	6482.2664	10.801367
327	40044	6482.1563	10.801183
328	57180	6482.0463	10.801000
329	61246	6481.9363	10.800817
330	51609	6481.8262	10.800633
331	35363	6481.7162	10.800450
332	17727	6481.6061	10.800266
333	1337	6481.4961	10.800083
334	-9764	6481.3861	10.799900
335	-12406	6481.2760	10.799716
336	-10037	6481.1660	10.799533
337	-10643	6481.0559	10.799350
338	-17314	6480.9459	10.799166
339	-24578	6480.8359	10.798983
340	-25627	6480.7258	10.798800
341	-19232	6480.6158	10.798616
342	-6690	6480.5057	10.798433
343	13436	6480.3957	10.798250
344	40825	6480.2857	10.798066
345	65515	6480.1756	10.797883
346	73306	6480.0656	10.797699
347	62009	6479.9555	10.797516
348	45435	6479.8455	10.797333
349	36716	6479.7355	10.797149
350	34046	6479.6254	10.796966
351	29068	6479.5154	10.796783
352	22831	6479.4053	10.796599
353	23209	6479.2953	10.796416
354	29826	6479.1853	10.796233
355	33800	6479.0752	10.796049
356	32825	6478.9652	10.795866
357	33742	6478.8551	10.795683
358	36245	6478.7451	10.795499
359	27393	6478.6351	10.795316
360	1858	6478.5250	10.795132
361	-22588	6478.4150	10.794949
362	-23211	6478.3050	10.794766
363	-1156	6478.1949	10.794582
364	20973	6478.0849	10.794399
365	28188	6477.9748	10.794216
366	25943	6477.8648	10.794032
367	23131	6477.7548	10.793849
368	17683	6477.6447	10.793666
369	6094	6477.5347	10.793482
370	-4970	6477.4246	10.793299
371	-7396	6477.3146	10.793116
372	-4901	6477.2046	10.792932
373	-7132	6477.0945	10.792749
374	-14784	6476.9845	10.792565
375	-20060	6476.8744	10.792382
376	-18803	6476.7644	10.792199
377	-12995	6476.6544	10.792015
378	-3983	6476.5443	10.791832
379	6941	6476.4343	10.791649
380	13107	6476.3242	10.791465
381	8543	6476.2142	10.791282
382	-744	6476.1042	10.791099
383	-2121	6475.9941	10.790915
384	6777	6475.8841	10.790732
385	17697	6475.7740	10.790549
386	28226	6475.6640	10.790365
387	44288	6475.5540	10.790182
388	63338	6475.4439	10.789998
389	71266	6475.3339	10.789815
390	63260	6475.2239	10.789632
391	52389	6475.1138	10.789448
392	47902	6475.0038	10.789265
393	41065	6474.8937	10.789082
394	25684	6474.7837	10.788898
395	15972	6474.6737	10.788715
396	24423	6474.5636	10.788532
397	35304	6474.4536	10.788348
398	24768	6474.3435	10.788165
399	-569	6474.2335	10.787981
400	-12068	6474.1235	10.787798
401	-3554	6474.0134	10.787615
402	861	6473.9034	10.787431
403	-13028	6473.7933	10.787248
404	-29233	6473.6833	10.787065
405	-31109	6473.5733	10.786881
406	-26258	6473.4632	10.786698
407	-27386	6473.3532	10.786515
408	-28625	6473.2431	10.786331
409	-18159	6473.1331	10.786148
410	596	6473.0231	10.785965
411	16846	6472.9130	10.785781
412	29249	6472.8030	10.785598
413	39653	6472.6929	10.785414
414	41310	6472.5829	10.785231
415	28860	6472.4729	10.785048
416	10972	6472.3628	10.784864
417	-953	6472.2528	10.784681
418	-7655	6472.1427	10.784498
419	-12883	6472.0327	10.784314
420	-11055	6471.9227	10.784131
421	542	6471.8126	10.783948
422	8507	6471.7026	10.783764
423	183	6471.5926	10.783581
424	-15530	6471.4825	10.783398
425	-22141	6471.3725	10.783214
426	-20328	6471.2624	10.783031
427	-18672	6471.1524	10.782847
428	-10634	6471.0424	10.782664
429	13133	6470.9323	10.782481
430	36769	6470.8223	10.782297
431	34500	6470.7122	10.782114
432	14248	6470.6022	10.781931
433	14295	6470.4922	10.781747
434	48488	6470.3821	10.781564
435	83496	6470.2721	10.781381
436	84299	6470.1620	10.781197
437	58162	6470.0520	10.781014
438	36587	6469.9420	10.780831
439	33350	6469.8319	10.780647
440	39665	6469.7219	10.780464
441	46206	6469.6118	10.780280
442	49371	6469.5018	10.780097
443	44097	6469.3918	10.779914
444	28450	6469.2817	10.779730
445	11099	6469.1717	10.779547
446	843	6469.0616	10.779364
447	-6461	6468.9516	10.779180
448	-18369	6468.8416	10.778997
449	-28382	6468.7315	10.778814
450	-21378	6468.6215	10.778630
451	4977	6468.5115	10.778447
452	34547	6468.4014	10.778264
453	48110	6468.2914	10.778080
454	38345	6468.1813	10.777897
455	13105	6468.0713	10.777713
456	-9303	6467.9613	10.777530
457	-12001	6467.8512	10.777347
458	6070	6467.7412	10.777163
459	29754	6467.6311	10.776980
460	45132	6467.5211	10.776797
461	51307	6467.4111	10.776613
462	51256	6467.3010	10.776430
463	41852	6467.1910	10.776247
464	22318	6467.0809	10.776063
465	3218	6466.9709	10.775880
466	-5376	6466.8609	10.775697
467	-7880	6466.7508	10.775513
468	-12886	6466.6408	10.775330
469	-15873	6466.5307	10.775146
470	-7958	6466.4207	10.774963
471	2856	6466.3107	10.774780
472	-1419	6466.2006	10.774596
473	-19159	6466.0906	10.774413
474	-25304	6465.9805	10.774230
475	-4753	6465.8705	10.774046
476	24977	6465.7605	10.773863
477	34690	6465.6504	10.773680
478	17161	6465.5404	10.773496
479	-10468	6465.4303	10.773313
480	-30469	6465.3203	10.773129
481	-39225	6465.2103	10.772946
482	-41655	6465.1002	10.772763
483	-42178	6464.9902	10.772579
484	-42762	6464.8802	10.772396
485	-43054	6464.7701	10.772213
486	-40267	6464.6601	10.772029
487	-32718	6464.5500	10.771846
488	-23920	6464.4400	10.771663
489	-19224	6464.3300	10.771479
490	-17800	6464.2199	10.771296
491	-12307	6464.1099	10.771113
492	953	6463.9998	10.770929
493	14641	6463.8898	10.770746
494	16915	6463.7798	10.770562
495	4933	6463.6697	10.770379
496	-10920	6463.5597	10.770196
497	-17121	6463.4496	10.770012
498	-10071	6463.3396	10.769829
499	1387	6463.2296	10.769646
500	5564	6463.1195	10.769462
501	-137	6463.0095	10.769279
502	-6276	6462.8994	10.769096
503	-1280	6462.7894	10.768912
504	14379	6462.6794	10.768729
505	26047	6462.5693	10.768546
506	21075	6462.4593	10.768362
507	5970	6462.3492	10.768179
508	562	6462.2392	10.767995
509	13049	6462.1292	10.767812
510	28560	6462.0191	10.767629
511	28310	6461.9091	10.767445
512	13806	6461.7991	10.767262
513	3331	6461.6890	10.767079
514	7627	6461.5790	10.766895
515	18462	6461.4689	10.766712
516	21104	6461.3589	10.766529
517	9927	6461.2489	10.766345
518	-9471	6461.1388	10.766162
519	-27126	6461.0288	10.765979
520	-36508	6460.9187	10.765795
521	-40368	6460.8087	10.765612
522	-48176	6460.6987	10.765428
523	-62812	6460.5886	10.765245
524	-73156	6460.4786	10.765062
525	-67872	6460.3685	10.764878
526	-52990	6460.2585	10.764695
527	-44477	6460.1485	10.764512
528	-45533	6460.0384	10.764328
529	-45304	6459.9284	10.764145
530	-40493	6459.8183	10.763962
531	-41469	6459.7083	10.763778
532	-51593	6459.5983	10.763595
533	-57008	6459.4882	10.763412
534	-46903	6459.3782	10.763228
535	-30486	6459.2681	10.763045
536	-22132	6459.1581	10.762861
537	-21024	6459.0481	10.762678
538	-18544	6458.9380	10.762495
539	-16308	6458.8280	10.762311
540	-22448	6458.7179	10.762128
541	-36685	6458.6079	10.761945
542	-52958	6458.4979	10.761761
543	-70623	6458.3878	10.761578
544	-87986	6458.2778	10.761395
545	-90126	6458.1678	10.761211
546	-62012	6458.0577	10.761028
547	-14687	6457.9477	10.760845
548	18282	6457.8376	10.760661
549	15835	6457.7276	10.760478
550	-10121	6457.6176	10.760294
551	-32287	6457.5075	10.760111
552	-34808	6457.3975	10.759928
553	-18921	6457.2874	10.759744
554	5967	6457.1774	10.759561
555	28432	6457.0674	10.759378
556	39072	6456.9573	10.759194
557	36611	6456.8473	10.759011
558	28313	6456.7372	10.758828
559	21485	6456.6272	10.758644
560	17549	6456.5172	10.758461
561	15481	6456.4071	10.758277
562	15498	6456.2971	10.758094
563	16075	6456.1870	10.757911
564	11909	6456.0770	10.757727
565	-601	6455.9670	10.757544
566	-17346	6455.8569	10.757361
567	-28943	6455.7469	10.757177
568	-29352	6455.6368	10.756994
569	-21639	6455.5268	10.756811
570	-15175	6455.4168	10.756627
571	-16022	6455.3067	10.756444
572	-20072	6455.1967	10.756261
573	-18310	6455.0867	10.756077
574	-8926	6454.9766	10.755894
575	569	6454.8666	10.755710
576	4445	6454.7565	10.755527
577	5022	6454.6465	10.755344
578	4836	6454.5365	10.755160
579	1154	6454.4264	10.754977
580	-5486	6454.3164	10.754794
581	-6464	6454.2063	10.754610
582	1178	6454.0963	10.754427
583	3958	6453.9863	10.754244
584	-11806	6453.8762	10.754060
585	-37350	6453.7662	10.753877
586	-48961	6453.6561	10.753694
587	-36503	6453.5461	10.753510
588	-11693	6453.4361	10.753327
589	10316	6453.3260	10.753143
590	23402	6453.2160	10.752960
591	25346	6453.1059	10.752777
592	16883	6452.9959	10.752593
593	8903	6452.8859	10.752410
594	14600	6452.7758	10.752227
595	29025	6452.6658	10.752043
596	31740	6452.5557	10.751860
597	16821	6452.4457	10.751677
598	4485	6452.3357	10.751493
599	12518	6452.2256	10.751310
600	31143	6452.1156	10.751127
601	40407	6452.0055	10.750943
602	39542	6451.8955	10.750760
603	40426	6451.7855	10.750576
604	40201	6451.6754	10.750393
605	22786	6451.5654	10.750210
606	-11959	6451.4554	10.750026
607	-40574	6451.3453	10.749843
608	-44303	6451.2353	10.749660
609	-30736	6451.1252	10.749476
610	-18670	6451.0152	10.749293
611	-12616	6450.9052	10.749110
612	-3775	6450.7951	10.748926
613	10187	6450.6851	10.748743
614	19572	6450.5750	10.748560
615	17484	6450.4650	10.748376
616	10489	6450.3550	10.748193
617	9880	6450.2449	10.748009
618	17478	6450.1349	10.747826
619	24852	6450.0248	10.747643
620	24174	6449.9148	10.747459
621	15528	6449.8048	10.747276
622	4825	6449.6947	10.747093
623	-1183	6449.5847	10.746909
624	1838	6449.4746	10.746726
625	12960	6449.3646	10.746543
626	25804	6449.2546	10.746359
627	35446	6449.1445	10.746176
628	45258	6449.0345	10.745993
629	60492	6448.9244	10.745809
630	74608	6448.8144	10.745626
631	72219	6448.7044	10.745442
632	50967	6448.5943	10.745259
633	29712	6448.4843	10.745076
634	24371	6448.3743	10.744892
635	24103	6448.2642	10.744709
636	6769	6448.1542	10.744526
637	-26082	6448.0441	10.744342
638	-47511	6447.9341	10.744159
639	-40331	6447.8241	10.743976
640	-16879	6447.7140	10.743792
641	2571	6447.6040	10.743609
642	15005	6447.4939	10.743426
643	26661	6447.3839	10.743242
644	32518	6447.2739	10.743059
645	20882	6447.1638	10.742875
646	-5252	6447.0538	10.742692
647	-26471	6446.9437	10.742509
648	-28964	6446.8337	10.742325
649	-18589	6446.7237	10.742142
650	-10093	6446.6136	10.741959
651	-9838	6446.5036	10.741775
652	-13642	6446.3935	10.741592
653	-16749	6446.2835	10.741409
654	-19710	6446.1735	10.741225
655	-24621	6446.0634	10.741042
656	-30302	6445.9534	10.740858
657	-34257	6445.8433	10.740675
658	-37258	6445.7333	10.740492
659	-41053	6445.6233	10.740308
660	-41533	6445.5132	10.740125
661	-31004	6445.4032	10.739942
662	-11455	6445.2931	10.739758
663	1136	6445.1831	10.739575
664	-6102	6445.0731	10.739392
665	-25074	6444.9630	10.739208
666	-34683	6444.8530	10.739025
667	-24624	6444.7430	10.738842
668	-2460	6444.6329	10.738658
669	20023	6444.5229	10.738475
670	35357	6444.4128	10.738291
671	36011	6444.3028	10.738108
672	17052	6444.1928	10.737925
673	-11240	6444.0827	10.737741
674	-26248	6443.9727	10.737558
675	-16914	6443.8626	10.737375
676	4161	6443.7526	10.737191
677	19339	6443.6426	10.737008
678	26799	6443.5325	10.736825
679	33959	6443.4225	10.736641
680	39581	6443.3124	10.736458
681	35306	6443.2024	10.736275
682	21197	6443.0924	10.736091
683	8114	6442.9823	10.735908
684	4147	6442.8723	10.735724
685	5440	6442.7622	10.735541
686	914	6442.6522	10.735358
687	-16980	6442.5422	10.735174
688	-43818	6442.4321	10.734991
689	-63416	6442.3221	10.734808
690	-61274	6442.2120	10.734624
691	-40268	6442.1020	10.734441
692	-17094	6441.9920	10.734258
693	-1844	6441.8819	10.734074
694	9130	6441.7719	10.733891
695	17381	6441.6619	10.733708
696	14401	6441.5518	10.733524
697	-802	6441.4418	10.733341
698	-10674	6441.3317	10.733157
699	-1999	6441.2217	10.732974
700	10076	6441.1117	10.732791
701	980	6441.0016	10.732607
702	-24728	6440.8916	10.732424
703	-35615	6440.7815	10.732241
704	-17243	6440.6715	10.732057
705	6262	6440.5615	10.731874
706	4492	6440.4514	10.731691
707	-19387	6440.3414	10.731507
708	-34614	6440.2313	10.731324
709	-22573	6440.1213	10.731141
710	2340	6440.0113	10.730957
711	12865	6439.9012	10.730774
712	1545	6439.7912	10.730590
713	-12906	6439.6811	10.730407
714	-10471	6439.5711	10.730224
715	5779	6439.4611	10.730040
716	15983	6439.3510	10.729857
717	10437	6439.2410	10.729674
718	-154	6439.1309	10.729490
719	-2727	6439.0209	10.729307
720	1783	6438.9109	10.729124
721	6415	6438.8008	10.728940
722	11227	6438.6908	10.728757
723	18174	6438.5807	10.728574
724	21871	6438.4707	10.728390
725	17834	6438.3607	10.728207
726	13680	6438.2506	10.728023
727	19512	6438.1406	10.727840
728	31949	6438.0306	10.727657
729	39875	6437.9205	10.727473
730	40800	6437.8105	10.727290
731	38099	6437.7004	10.727107
732	28026	6437.5904	10.726923
733	6649	6437.4804	10.726740
734	-13803	6437.3703	10.726557
735	-15335	6437.2603	10.726373
736	-1826	6437.1502	10.726190
737	3137	6437.0402	10.726006
738	-9868	6436.9302	10.725823
739	-23102	6436.8201	10.725640
740	-19279	6436.7101	10.725456
741	-4432	6436.6000	10.725273
742	6689	6436.4900	10.725090
743	12486	6436.3800	10.724906
744	19236	6436.2699	10.724723
745	25889	6436.1599	10.724540
746	27354	6436.0498	10.724356
747	25135	6435.9398	10.724173
748	23210	6435.8298	10.723990
749	19520	6435.7197	10.723806
750	11305	6435.6097	10.723623
751	3057	6435.4996	10.723439
752	24	6435.3896	10.723256
753	-619	6435.2796	10.723073
754	-3250	6435.1695	10.722889
755	-3295	6435.0595	10.722706
756	7735	6434.9495	10.722523
757	29716	6434.8394	10.722339
758	53207	6434.7294	10.722156
759	68186	6434.6193	10.721973
760	68935	6434.5093	10.721789
761	55704	6434.3993	10.721606
762	37207	6434.2892	10.721423
763	25672	6434.1792	10.721239
764	23177	6434.0691	10.721056
765	18516	6433.9591	10.720872
766	3546	6433.8491	10.720689
767	-14036	6433.7390	10.720506
768	-21622	6433.6290	10.720322
769	-19150	6433.5189	10.720139
770	-17362	6433.4089	10.719956
771	-23758	6433.2989	10.719772
772	-38213	6433.1888	10.719589
773	-57340	6433.0788	10.719406
774	-74293	6432.9687	10.719222
775	-78611	6432.8587	10.719039
776	-65923	6432.7487	10.718856
777	-46077	6432.6386	10.718672
778	-34327	6432.5286	10.718489
779	-36384	6432.4185	10.718305
780	-47204	6432.3085	10.718122
781	-59399	6432.1985	10.717939
782	-66012	6432.0884	10.717755
783	-60908	6431.9784	10.717572
784	-45852	6431.8683	10.717389
785	-33097	6431.7583	10.717205
786	-31799	6431.6483	10.717022
787	-35680	6431.5382	10.716839
788	-33443	6431.4282	10.716655
789	-27152	6431.3182	10.716472
790	-28600	6431.2081	10.716289
791	-39349	6431.0981	10.716105
792	-46489	6430.9880	10.715922
793	-39674	6430.8780	10.715738
794	-23001	6430.7680	10.715555
795	-7919	6430.6579	10.715372
796	-1334	6430.5479	10.715188
797	-1856	6430.4378	10.715005
798	-2434	6430.3278	10.714822
799	3045	6430.2178	10.714638
800	11642	6430.1077	10.714455
801	13237	6429.9977	10.714272
802	5870	6429.8876	10.714088
803	3141	6429.7776	10.713905
804	16884	6429.6676	10.713722
805	37584	6429.5575	10.713538
806	44389	6429.4475	10.713355
807	32504	6429.3374	10.713171
808	18308	6429.2274	10.712988
809	17361	6429.1174	10.712805
810	29149	6429.0073	10.712621
811	44152	6428.8973	10.712438
812	54247	6428.7872	10.712255
813	53923	6428.6772	10.712071
814	41802	6428.5672	10.711888
815	24162	6428.4571	10.711705
816	9158	6428.3471	10.711521
817	-2625	6428.2371	10.711338
818	-13129	6428.1270	10.711154
819	-14929	6428.0170	10.710971
820	1858	6427.9069	10.710788
821	29820	6427.7969	10.710604
822	46366	6427.6869	10.710421
823	40637	6427.5768	10.710238
824	26184	6427.4668	10.710054
825	21773	6427.3567	10.709871
826	30836	6427.2467	10.709688
827	44635	6427.1367	10.709504
828	53856	6427.0266	10.709321
829	51451	6426.9166	10.709138
830	35739	6426.8065	10.708954
831	17146	6426.6965	10.708771
832	10990	6426.5865	10.708587
833	18125	6426.4764	10.708404
834	25022	6426.3664	10.708221
835	27757	6426.2563	10.708037
836	38915	6426.1463	10.707854
837	60804	6426.0363	10.707671
838	70385	6425.9262	10.707487
839	48579	6425.8162	10.707304
840	11698	6425.7061	10.707121
841	-6418	6425.5961	10.706937
842	3843	6425.4861	10.706754
843	22558	6425.3760	10.706571
844	30365	6425.2660	10.706387
845	24054	6425.1559	10.706204
846	6140	6425.0459	10.706020
847	-18756	6424.9359	10.705837
848	-35456	6424.8258	10.705654
849	-27472	6424.7158	10.705470
850	-1941	6424.6058	10.705287
851	11624	6424.4957	10.705104
852	-3250	6424.3857	10.704920
853	-29191	6424.2756	10.704737
854	-39382	6424.1656	10.704554
855	-31770	6424.0556	10.704370
856	-27160	6423.9455	10.704187
857	-39808	6423.8355	10.704004
858	-61364	6423.7254	10.703820
859	-72108	6423.6154	10.703637
860	-60217	6423.5054	10.703453
861	-31066	6423.3953	10.703270
862	-3714	6423.2853	10.703087
863	2251	6423.1752	10.702903
864	-17988	6423.0652	10.702720
865	-49803	6422.9552	10.702537
866	-70777	6422.8451	10.702353
867	-68444	6422.7351	10.702170
868	-48569	6422.6250	10.701987
869	-28670	6422.5150	10.701803
870	-22963	6422.4050	10.701620
871	-30412	6422.2949	10.701437
872	-36549	6422.1849	10.701253
873	-28720	6422.0748	10.701070
874	-9536	6421.9648	10.700886
875	5755	6421.8548	10.700703
876	3541	6421.7447	10.700520
877	-17820	6421.6347	10.700336
878	-47601	6421.5247	10.700153
879	-68326	6421.4146	10.699970
880	-66142	6421.3046	10.699786
881	-43417	6421.1945	10.699603
882	-20208	6421.0845	10.699420
883	-15923	6420.9745	10.699236
884	-28285	6420.8644	10.699053
885	-35637	6420.7544	10.698870
886	-20702	6420.6443	10.698686
887	11954	6420.5343	10.698503
888	40752	6420.4243	10.698319
889	44439	6420.3142	10.698136
890	17584	6420.2042	10.697953
891	-23089	6420.0941	10.697769
892	-49000	6419.9841	10.697586
893	-45360	6419.8741	10.697403
894	-27417	6419.7640	10.697219
895	-23164	6419.6540	10.697036
896	-39952	6419.5439	10.696853
897	-58240	6419.4339	10.696669
898	-59398	6419.3239	10.696486
899	-47099	6419.2138	10.696302
900	-35978	6419.1038	10.696119
901	-30936	6418.9937	10.695936
902	-27026	6418.8837	10.695752
903	-21682	6418.7737	10.695569
904	-16473	6418.6636	10.695386
905	-10726	6418.5536	10.695202
906	-2531	6418.4435	10.695019
907	5554	6418.3335	10.694836
908	8679	6418.2235	10.694652
909	6916	6418.1134	10.694469
910	6254	6418.0034	10.694286
911	13358	6417.8934	10.694102
912	30462	6417.7833	10.693919
913	51096	6417.6733	10.693735
914	60263	6417.5632	10.693552
915	47199	6417.4532	10.693369
916	21676	6417.3432	10.693185
917	7451	6417.2331	10.693002
918	12101	6417.1231	10.692819
919	13842	6417.0130	10.692635
920	-9690	6416.9030	10.692452
921	-47733	6416.7930	10.692269
922	-67631	6416.6829	10.692085
923	-57094	6416.5729	10.691902
924	-38461	6416.4628	10.691719
925	-38157	6416.3528	10.691535
926	-56318	6416.2428	10.691352
927	-72818	6416.1327	10.691168
928	-72170	6416.0227	10.690985
929	-54605	6415.9126	10.690802
930	-30442	6415.8026	10.690618
931	-11835	6415.6926	10.690435
932	-5760	6415.5825	10.690252
933	-8598	6415.4725	10.690068
934	-10253	6415.3624	10.689885
935	-7134	6415.2524	10.689702
936	-6649	6415.1424	10.689518
937	-15014	6415.0323	10.689335
938	-26153	6414.9223	10.689152
939	-28685	6414.8122	10.688968
940	-19666	6414.7022	10.688785
941	-5157	6414.5922	10.688601
942	9094	6414.4821	10.688418
943	20355	6414.3721	10.688235
944	25412	6414.2621	10.688051
945	23305	6414.1520	10.687868
946	20614	6414.0420	10.687685
947	24459	6413.9319	10.687501
948	28682	6413.8219	10.687318
949	17327	6413.7119	10.687135
950	-12418	6413.6018	10.686951
951	-39070	6413.4918	10.686768
952	-38087	6413.3817	10.686585
953	-10934	6413.2717	10.686401
954	16211	6413.1617	10.686218
955	22587	6413.0516	10.686034
956	13827	6412.9416	10.685851
957	10819	6412.8315	10.685668
958	24008	6412.7215	10.685484
959	42649	6412.6115	10.685301
960	46625	6412.5014	10.685118
961	26513	6412.3914	10.684934
962	-6295	6412.2813	10.684751
963	-29195	6412.1713	10.684568
964	-30532	6412.0613	10.684384
965	-20688	6411.9512	10.684201
966	-16462	6411.8412	10.684018
967	-17747	6411.7311	10.683834
968	-10111	6411.6211	10.683651
969	9490	6411.5111	10.683467
970	24113	6411.4010	10.683284
971	20828	6411.2910	10.683101
972	9793	6411.1810	10.682917
973	7258	6411.0709	10.682734
974	10481	6410.9609	10.682551
975	5761	6410.8508	10.682367
976	-5960	6410.7408	10.682184
977	-10621	6410.6308	10.682001
978	-5299	6410.5207	10.681817
979	-605	6410.4107	10.681634
980	2418	6410.3006	10.681451
981	16641	6410.1906	10.681267
982	43808	6410.0806	10.681084
983	65234	6409.9705	10.680900
984	68223	6409.8605	10.680717
985	63857	6409.7504	10.680534
986	64512	6409.6404	10.680350
987	59683	6409.5304	10.680167
988	32754	6409.4203	10.679984
989	-8976	6409.3103	10.679800
990	-40866	6409.2002	10.679617
991	-51544	6409.0902	10.679434
992	-48517	6408.9802	10.679250
993	-37664	6408.8701	10.679067
994	-17235	6408.7601	10.678883
995	7571	6408.6500	10.678700
996	23469	6408.5400	10.678517
997	27311	6408.4300	10.678333
998	29615	6408.3199	10.678150
999	34129	6408.2099	10.677967
1000	29028	6408.0998	10.677783
1001	7543	6407.9898	10.677600
1002	-15340	6407.8798	10.677417
1003	-19474	6407.7697	10.677233
1004	-5841	6407.6597	10.677050
1005	6386	6407.5497	10.676867
1006	6549	6407.4396	10.676683
1007	4322	6407.3296	10.676500
1008	12575	6407.2195	10.676316
1009	28223	6407.1095	10.676133
1010	37530	6406.9995	10.675950
1011	36166	6406.8894	10.675766
1012	34394	6406.7794	10.675583
1013	40528	6406.6693	10.675400
1014	48144	6406.5593	10.675216
1015	46341	6406.4493	10.675033
1016	35492	6406.3392	10.674850
1017	22459	6406.2292	10.674666
1018	6196	6406.1191	10.674483
1019	-16412	6406.0091	10.674300
1020	-32928	6405.8991	10.674116
1021	-24518	6405.7890	10.673933
1022	2345	6405.6790	10.673749
1023	15182	6405.5689	10.673566
1024	-1776	6405.4589	10.673383
1025	-24594	6405.3489	10.673199
1026	-26143	6405.2388	10.673016
1027	-15582	6405.1288	10.672833
1028	-17491	6405.0187	10.672649
1029	-27939	6404.9087	10.672466
1030	-22685	6404.7987	10.672283
1031	-1357	6404.6886	10.672099
1032	10254	6404.5786	10.671916
1033	2772	6404.4686	10.671733
1034	-3574	6404.3585	10.671549
1035	5248	6404.2485	10.671366
1036	17471	6404.1384	10.671182
1037	21991	6404.0284	10.670999
1038	26953	6403.9184	10.670816
1039	37124	6403.8083	10.670632
1040	37358	6403.6983	10.670449
1041	17755	6403.5882	10.670266
1042	-4404	6403.4782	10.670082
1043	-9043	6403.3682	10.669899
1044	-5092	6403.2581	10.669716
1045	-16241	6403.1481	10.669532
1046	-44356	6403.0380	10.669349
1047	-67719	6402.9280	10.669166
1048	-71005	6402.8180	10.668982
1049	-59653	6402.7079	10.668799
1050	-46196	6402.5979	10.668615
1051	-35875	6402.4878	10.668432
1052	-25388	6402.3778	10.668249
1053	-7517	6402.2678	10.668065
1054	20400	6402.1577	10.667882
1055	47442	6402.0477	10.667699
1056	55719	6401.9376	10.667515
1057	42123	6401.8276	10.667332
1058	23844	6401.7176	10.667149
1059	14522	6401.6075	10.666965
1060	6882	6401.4975	10.666782
1061	-9845	6401.3874	10.666599
1062	-27754	6401.2774	10.666415
1063	-31933	6401.1674	10.666232
1064	-26419	6401.0573	10.666048
1065	-30730	6400.9473	10.665865
1066	-52332	6400.8373	10.665682
1067	-76547	6400.7272	10.665498
1068	-84535	6400.6172	10.665315
1069	-72352	6400.5071	10.665132
1070	-52876	6400.3971	10.664948
1071	-44067	6400.2871	10.664765
1072	-51334	6400.1770	10.664582
1073	-58094	6400.0670	10.664398
1074	-42620	6399.9569	10.664215
1075	-8555	6399.8469	10.664031
1076	14690	6399.7369	10.663848
1077	10209	6399.6268	10.663665
1078	-3556	6399.5168	10.663481
1079	-1650	6399.4067	10.663298
1080	11497	6399.2967	10.663115
1081	14486	6399.1867	10.662931
1082	5535	6399.0766	10.662748
1083	3669	6398.9666	10.662565
1084	18439	6398.8565	10.662381
1085	39514	6398.7465	10.662198
1086	54794	6398.6365	10.662015
1087	61118	6398.5264	10.661831
1088	58112	6398.4164	10.661648
1089	47637	6398.3063	10.661464
1090	38723	6398.1963	10.661281
1091	39228	6398.0863	10.661098
1092	44392	6397.9762	10.660914
1093	45433	6397.8662	10.660731
1094	44276	6397.7562	10.660548
1095	46540	6397.6461	10.660364
1096	47143	6397.5361	10.660181
1097	38158	6397.4260	10.659998
1098	23316	6397.3160	10.659814
1099	8483	6397.2060	10.659631
1100	-12023	6397.0959	10.659448
1101	-39058	6396.9859	10.659264
1102	-49376	6396.8758	10.659081
1103	-19842	6396.7658	10.658897
1104	34089	6396.6558	10.658714
1105	71491	6396.5457	10.658531
1106	75871	6396.4357	10.658347
1107	65929	6396.3256	10.658164
1108	58789	6396.2156	10.657981
1109	51955	6396.1056	10.657797
1110	43109	6395.9955	10.657614
1111	37337	6395.8855	10.657431
1112	29507	6395.7754	10.657247
1113	8710	6395.6654	10.657064
1114	-13796	6395.5554	10.656881
1115	-11538	6395.4453	10.656697
1116	13824	6395.3353	10.656514
1117	27709	6395.2252	10.656330
1118	13732	6395.1152	10.656147
1119	-1334	6395.0052	10.655964
1120	10251	6394.8951	10.655780
1121	39299	6394.7851	10.655597
1122	62788	6394.6750	10.655414
1123	76415	6394.5650	10.655230
1124	81561	6394.4550	10.655047
1125	65875	6394.3449	10.654864
1126	24284	6394.2349	10.654680
1127	-20096	6394.1249	10.654497
1128	-42481	6394.0148	10.654314
1129	-48291	6393.9048	10.654130
1130	-54935	6393.7947	10.653947
1131	-58497	6393.6847	10.653763
1132	-45257	6393.5747	10.653580
1133	-23015	6393.4646	10.653397
1134	-12613	6393.3546	10.653213
1135	-15429	6393.2445	10.653030
1136	-13731	6393.1345	10.652847
1137	1491	6393.0245	10.652663
1138	22887	6392.9144	10.652480
1139	40310	6392.8044	10.652297
1140	44499	6392.6943	10.652113
1141	27134	6392.5843	10.651930
1142	-3129	6392.4743	10.651747
1143	-15255	6392.3642	10.651563
1144	10943	6392.2542	10.651380
1145	53301	6392.1441	10.651196
1146	70463	6392.0341	10.651013
1147	50652	6391.9241	10.650830
1148	17901	6391.8140	10.650646
1149	-3054	6391.7040	10.650463
1150	-7785	6391.5939	10.650280
1151	-4470	6391.4839	10.650096
1152	-5038	6391.3739	10.649913
1153	-18737	6391.2638	10.649730
1154	-38292	6391.1538	10.649546
1155	-41749	6391.0438	10.649363
1156	-23613	6390.9337	10.649179
1157	-8411	6390.8237	10.648996
1158	-12632	6390.7136	10.648813
1159	-13427	6390.6036	10.648629
1160	14672	6390.4936	10.648446
1161	51205	6390.3835	10.648263
1162	57916	6390.2735	10.648079
1163	42041	6390.1634	10.647896
1164	43513	6390.0534	10.647713
1165	62238	6389.9434	10.647529
1166	51290	6389.8333	10.647346
1167	-5472	6389.7233	10.647163
1168	-57942	6389.6132	10.646979
1169	-55763	6389.5032	10.646796
1170	-11835	6389.3932	10.646612
1171	26634	6389.2831	10.646429
1172	39107	6389.1731	10.646246
1173	34989	6389.0630	10.646062
1174	22012	6388.9530	10.645879
1175	4107	6388.8430	10.645696
1176	-4764	6388.7329	10.645512
1177	5388	6388.6229	10.645329
1178	20398	6388.5128	10.645146
1179	18408	6388.4028	10.644962
1180	-333	6388.2928	10.644779
1181	-18706	6388.1827	10.644596
1182	-29619	6388.0727	10.644412
1183	-38800	6387.9626	10.644229
1184	-46614	6387.8526	10.644045
1185	-45247	6387.7426	10.643862
1186	-32025	6387.6325	10.643679
1187	-12498	6387.5225	10.643495
1188	7026	6387.4125	10.643312
1189	20107	6387.3024	10.643129
1190	18627	6387.1924	10.642945
1191	1349	6387.0823	10.642762
1192	-19850	6386.9723	10.642579
1193	-30956	6386.8623	10.642395
1194	-29589	6386.7522	10.642212
1195	-22878	6386.6422	10.642029
1196	-18183	6386.5321	10.641845
1197	-20079	6386.4221	10.641662
1198	-27258	6386.3121	10.641478
1199	-28094	6386.2020	10.641295
1200	-11402	6386.0920	10.641112
1201	12781	6385.9819	10.640928
1202	17999	6385.8719	10.640745
1203	-4085	6385.7619	10.640562
1204	-29364	6385.6518	10.640378
1205	-33688	6385.5418	10.640195
1206	-24519	6385.4317	10.640012
1207	-24393	6385.3217	10.639828
1208	-36216	6385.2117	10.639645
1209	-45096	6385.1016	10.639462
1210	-46463	6384.9916	10.639278
1211	-50870	6384.8815	10.639095
1212	-62056	6384.7715	10.638911
1213	-68380	6384.6615	10.638728
1214	-59370	6384.5514	10.638545
1215	-39220	6384.4414	10.638361
1216	-20864	6384.3314	10.638178
1217	-13144	6384.2213	10.637995
1218	-13905	6384.1113	10.637811
1219	-11787	6384.0012	10.637628
1220	2281	6383.8912	10.637445
1221	22870	6383.7812	10.637261
1222	35549	6383.6711	10.637078
1223	36362	6383.5611	10.636895
1224	34857	6383.4510	10.636711
1225	34334	6383.3410	10.636528
1226	24583	6383.2310	10.636344
1227	3095	6383.1209	10.636161
1228	-12860	6383.0109	10.635978
1229	-8989	6382.9008	10.635794
1230	5436	6382.7908	10.635611
1231	15267	6382.6808	10.635428
1232	23467	6382.5707	10.635244
1233	38165	6382.4607	10.635061
1234	48761	6382.3506	10.634878
1235	39480	6382.2406	10.634694
1236	19727	6382.1306	10.634511
1237	15181	6382.0205	10.634328
1238	29847	6381.9105	10.634144
1239	40648	6381.8004	10.633961
1240	31944	6381.6904	10.633777
1241	13550	6381.5804	10.633594
1242	-511	6381.4703	10.633411
1243	-10778	6381.3603	10.633227
1244	-20957	6381.2502	10.633044
1245	-23881	6381.1402	10.632861
1246	-10995	6381.0302	10.632677
1247	11719	6380.9201	10.632494
1248	25922	6380.8101	10.632311
1249	17408	6380.7001	10.632127
1250	-9895	6380.5900	10.631944
1251	-33456	6380.4800	10.631760
1252	-31189	6380.3699	10.631577
1253	-8112	6380.2599	10.631394
1254	3987	6380.1499	10.631210
1255	-15110	6380.0398	10.631027
1256	-45286	6379.9298	10.630844
1257	-52536	6379.8197	10.630660
1258	-36084	6379.7097	10.630477
1259	-25915	6379.5997	10.630294
1260	-35869	6379.4896	10.630110
1261	-46128	6379.3796	10.629927
1262	-38452	6379.2695	10.629744
1263	-23782	6379.1595	10.629560
1264	-21178	6379.0495	10.629377
1265	-27706	6378.9394	10.629193
1266	-25762	6378.8294	10.629010
1267	-10119	6378.7193	10.628827
1268	5943	6378.6093	10.628643
1269	6343	6378.4993	10.628460
1270	-13522	6378.3892	10.628277
1271	-42352	6378.2792	10.628093
1272	-58977	6378.1691	10.627910
1273	-51112	6378.0591	10.627727
1274	-30539	6377.9491	10.627543
1275	-19016	6377.8390	10.627360
1276	-18112	6377.7290	10.627177
1277	-9081	6377.6190	10.626993
1278	12915	6377.5089	10.626810
1279	24587	6377.3989	10.626626
1280	7058	6377.2888	10.626443
1281	-24216	6377.1788	10.626260
1282	-39446	6377.0688	10.626076
1283	-33077	6376.9587	10.625893
1284	-23666	6376.8487	10.625710
1285	-21812	6376.7386	10.625526
1286	-18009	6376.6286	10.625343
1287	-3028	6376.5186	10.625160
1288	15280	6376.4085	10.624976
1289	21004	6376.2985	10.624793
1290	8447	6376.1884	10.624610
1291	-11643	6376.0784	10.624426
1292	-20578	6375.9684	10.624243
1293	-7233	6375.8583	10.624059
1294	21316	6375.7483	10.623876
1295	46527	6375.6382	10.623693
1296	57556	6375.5282	10.623509
1297	58675	6375.4182	10.623326
1298	55545	6375.3081	10.623143
1299	43716	6375.1981	10.622959
1300	18845	6375.0880	10.622776
1301	-8772	6374.9780	10.622593
1302	-20922	6374.8680	10.622409
1303	-10896	6374.7579	10.622226
1304	11035	6374.6479	10.622043
1305	28997	6374.5378	10.621859
1306	31977	6374.4278	10.621676
1307	16869	6374.3178	10.621492
1308	-9977	6374.2077	10.621309
1309	-34216	6374.0977	10.621126
1310	-42624	6373.9877	10.620942
1311	-32220	6373.8776	10.620759
1312	-9715	6373.7676	10.620576
1313	14224	6373.6575	10.620392
1314	28803	6373.5475	10.620209
1315	28508	6373.4375	10.620026
1316	19625	6373.3274	10.619842
1317	14916	6373.2174	10.619659
1318	16522	6373.1073	10.619476
1319	11371	6372.9973	10.619292
1320	-9596	6372.8873	10.619109
1321	-35259	6372.7772	10.618925
1322	-46365	6372.6672	10.618742
1323	-37771	6372.5571	10.618559
1324	-19585	6372.4471	10.618375
1325	-2389	6372.3371	10.618192
1326	7678	6372.2270	10.618009
1327	4379	6372.1170	10.617825
1328	-14386	6372.0069	10.617642
1329	-38273	6371.8969	10.617459
1330	-51579	6371.7869	10.617275
1331	-49682	6371.6768	10.617092
1332	-40814	6371.5668	10.616908
1333	-32954	6371.4567	10.616725
1334	-27599	6371.3467	10.616542
1335	-24604	6371.2367	10.616358
1336	-23118	6371.1266	10.616175
1337	-17875	6371.0166	10.615992
1338	-3918	6370.9066	10.615808
1339	14067	6370.7965	10.615625
1340	24638	6370.6865	10.615442
1341	21860	6370.5764	10.615258
1342	8825	6370.4664	10.615075
1343	-8274	6370.3564	10.614892
1344	-22555	6370.2463	10.614708
1345	-27430	6370.1363	10.614525
1346	-24313	6370.0262	10.614341
1347	-24362	6369.9162	10.614158
1348	-32413	6369.8062	10.613975
1349	-36477	6369.6961	10.613791
1350	-27233	6369.5861	10.613608
1351	-19296	6369.4760	10.613425
1352	-32175	6369.3660	10.613241
1353	-55603	6369.2560	10.613058
1354	-60443	6369.1459	10.612875
1355	-44575	6369.0359	10.612691
1356	-37849	6368.9258	10.612508
1357	-53487	6368.8158	10.612325
1358	-66061	6368.7058	10.612141
1359	-54369	6368.5957	10.611958
1360	-36512	6368.4857	10.611774
1361	-37124	6368.3756	10.611591
1362	-44484	6368.2656	10.611408
1363	-32182	6368.1556	10.611224
1364	-5994	6368.0455	10.611041
1365	6773	6367.9355	10.610858
1366	4638	6367.8254	10.610674
1367	10737	6367.7154	10.610491
1368	27098	6367.6054	10.610308
1369	29416	6367.4953	10.610124
1370	13422	6367.3853	10.609941
1371	8571	6367.2753	10.609758
1372	30783	6367.1652	10.609574
1373	54393	6367.0552	10.609391
1374	51269	6366.9451	10.609207
1375	30369	6366.8351	10.609024
1376	15649	6366.7251	10.608841
1377	9161	6366.6150	10.608657
1378	2727	6366.5050	10.608474
1379	4929	6366.3949	10.608291
1380	24256	6366.2849	10.608107
1381	40279	6366.1749	10.607924
1382	27465	6366.0648	10.607741
1383	1061	6365.9548	10.607557
1384	2455	6365.8447	10.607374
1385	37238	6365.7347	10.607191
1386	63175	6365.6247	10.607007
1387	48929	6365.5146	10.606824
1388	12963	6365.4046	10.606640
1389	-10772	6365.2945	10.606457
1390	-17370	6365.1845	10.606274
1391	-20163	6365.0745	10.606090
1392	-18276	6364.9644	10.605907
1393	-1999	6364.8544	10.605724
1394	21266	6364.7443	10.605540
1395	31849	6364.6343	10.605357
1396	24935	6364.5243	10.605174
1397	13659	6364.4142	10.604990
1398	7617	6364.3042	10.604807
1399	4673	6364.1942	10.604624
1400	1964	6364.0841	10.604440
1401	-290	6363.9741	10.604257
1402	-4661	6363.8640	10.604073
1403	-11888	6363.7540	10.603890
1404	-12016	6363.6440	10.603707
1405	4827	6363.5339	10.603523
1406	29292	6363.4239	10.603340
1407	40311	6363.3138	10.603157
1408	33112	6363.2038	10.602973
1409	23569	6363.0938	10.602790
1410	21419	6362.9837	10.602607
1411	16986	6362.8737	10.602423
1412	2686	6362.7636	10.602240
1413	-9008	6362.6536	10.602056
1414	-3237	6362.5436	10.601873
1415	12367	6362.4335	10.601690
1416	15860	6362.3235	10.601506
1417	-727	6362.2134	10.601323
1418	-24348	6362.1034	10.601140
1419	-39438	6361.9934	10.600956
1420	-41247	6361.8833	10.600773
1421	-31730	6361.7733	10.600590
1422	-14979	6361.6632	10.600406
1423	-464	6361.5532	10.600223
1424	-768	6361.4432	10.600040
1425	-18546	6361.3331	10.599856
1426	-39527	6361.2231	10.599673
1427	-44391	6361.1130	10.599489
1428	-27815	6361.0030	10.599306
1429	-3732	6360.8930	10.599123
1430	7995	6360.7829	10.598939
1431	-88	6360.6729	10.598756
1432	-16385	6360.5629	10.598573
1433	-21217	6360.4528	10.598389
1434	-5703	6360.3428	10.598206
1435	19838	6360.2327	10.598023
1436	37090	6360.1227	10.597839
1437	38131	6360.0127	10.597656
1438	29713	6359.9026	10.597473
1439	19939	6359.7926	10.597289
1440	7001	6359.6825	10.597106
1441	-13574	6359.5725	10.596922
1442	-34254	6359.4625	10.596739
1443	-37942	6359.3524	10.596556
1444	-19046	6359.2424	10.596372
1445	4979	6359.1323	10.596189
1446	11091	6359.0223	10.596006
1447	-3450	6358.9123	10.595822
1448	-21544	6358.8022	10.595639
1449	-31454	6358.6922	10.595456
1450	-39616	6358.5821	10.595272
1451	-53765	6358.4721	10.595089
1452	-64912	6358.3621	10.594906
1453	-57568	6358.2520	10.594722
1454	-32781	6358.1420	10.594539
1455	-9253	6358.0319	10.594355
1456	-1909	6357.9219	10.594172
1457	-8375	6357.8119	10.593989
1458	-16571	6357.7018	10.593805
1459	-16712	6357.5918	10.593622
1460	-4857	6357.4818	10.593439
1461	16200	6357.3717	10.593255
1462	35949	6357.2617	10.593072
1463	43061	6357.1516	10.592889
1464	37080	6357.0416	10.592705
1465	28222	6356.9316	10.592522
1466	23544	6356.8215	10.592339
1467	19384	6356.7115	10.592155
1468	9619	6356.6014	10.591972
1469	-5620	6356.4914	10.591788
1470	-22598	6356.3814	10.591605
1471	-37985	6356.2713	10.591422
1472	-45993	6356.1613	10.591238
1473	-39304	6356.0512	10.591055
1474	-19270	6355.9412	10.590872
1475	1208	6355.8312	10.590688
1476	12390	6355.7211	10.590505
1477	19877	6355.6111	10.590322
1478	33726	6355.5010	10.590138
1479	50044	6355.3910	10.589955
1480	54098	6355.2810	10.589772
1481	40873	6355.1709	10.589588
1482	22337	6355.0609	10.589405
1483	12210	6354.9508	10.589221
1484	11805	6354.8408	10.589038
1485	14208	6354.7308	10.588855
1486	15065	6354.6207	10.588671
1487	13703	6354.5107	10.588488
1488	8420	6354.4006	10.588305
1489	-2269	6354.2906	10.588121
1490	-14159	6354.1806	10.587938
1491	-18324	6354.0705	10.587755
1492	-9790	6353.9605	10.587571
1493	6149	6353.8505	10.587388
1494	17432	6353.7404	10.587204
1495	15035	6353.6304	10.587021
1496	-3	6353.5203	10.586838
1497	-18103	6353.4103	10.586654
1498	-29514	6353.3003	10.586471
1499	-32355	6353.1902	10.586288
1500	-33193	6353.0802	10.586104
1501	-39285	6352.9701	10.585921
1502	-49818	6352.8601	10.585738
1503	-55813	6352.7501	10.585554
1504	-49725	6352.6400	10.585371
1505	-34002	6352.5300	10.585188
1506	-18402	6352.4199	10.585004
1507	-10161	6352.3099	10.584821
1508	-9663	6352.1999	10.584637
1509	-14129	6352.0898	10.584454
1510	-20243	6351.9798	10.584271
1511	-23083	6351.8697	10.584087
1512	-19226	6351.7597	10.583904
1513	-13367	6351.6497	10.583721
1514	-14956	6351.5396	10.583537
1515	-24201	6351.4296	10.583354
1516	-28551	6351.3195	10.583171
1517	-19426	6351.2095	10.582987
1518	-5917	6351.0995	10.582804
1519	-3811	6350.9894	10.582621
1520	-16337	6350.8794	10.582437
1521	-34205	6350.7694	10.582254
1522	-48730	6350.6593	10.582070
1523	-54694	6350.5493	10.581887
1524	-46786	6350.4392	10.581704
1525	-27523	6350.3292	10.581520
1526	-14209	6350.2192	10.581337
1527	-20489	6350.1091	10.581154
1528	-32078	6349.9991	10.580970
1529	-20597	6349.8890	10.580787
1530	14540	6349.7790	10.580604
1531	37860	6349.6690	10.580420
1532	20751	6349.5589	10.580237
1533	-23616	6349.4489	10.580054
1534	-59028	6349.3388	10.579870
1535	-65652	6349.2288	10.579687
1536	-49474	6349.1188	10.579503
1537	-27153	6349.0087	10.579320
1538	-16782	6348.8987	10.579137
1539	-31629	6348.7886	10.578953
1540	-64356	6348.6786	10.578770
1541	-83865	6348.5686	10.578587
1542	-65750	6348.4585	10.578403
1543	-23457	6348.3485	10.578220
1544	5857	6348.2384	10.578037
1545	4521	6348.1284	10.577853
1546	-11220	6348.0184	10.577670
1547	-19315	6347.9083	10.577487
1548	-19011	6347.7983	10.577303
1549	-25294	6347.6882	10.577120
1550	-46093	6347.5782	10.576936
1551	-70406	6347.4682	10.576753
1552	-76060	6347.3581	10.576570
1553	-50306	6347.2481	10.576386
1554	-6368	6347.1381	10.576203
1555	25066	6347.0280	10.576020
1556	26658	6346.9180	10.575836
1557	11052	6346.8079	10.575653
1558	204	6346.6979	10.575470
1559	-2941	6346.5879	10.575286
1560	-10433	6346.4778	10.575103
1561	-24725	6346.3678	10.574920
1562	-33884	6346.2577	10.574736
1563	-28700	6346.1477	10.574553
1564	-10623	6346.0377	10.574369
1565	15047	6345.9276	10.574186
1566	39855	6345.8176	10.574003
1567	48678	6345.7075	10.573819
1568	32356	6345.5975	10.573636
1569	5094	6345.4875	10.573453
1570	-6080	6345.3774	10.573269
1571	7645	6345.2674	10.573086
1572	29244	6345.1573	10.572903
1573	40731	6345.0473	10.572719
1574	41421	6344.9373	10.572536
1575	38694	6344.8272	10.572353
1576	35484	6344.7172	10.572169
1577	32467	6344.6071	10.571986
1578	30912	6344.4971	10.571802
1579	28998	6344.3871	10.571619
1580	25632	6344.2770	10.571436
1581	28630	6344.1670	10.571252
1582	45455	6344.0570	10.571069
1583	65242	6343.9469	10.570886
1584	67433	6343.8369	10.570702
1585	51310	6343.7268	10.570519
1586	37246	6343.6168	10.570336
1587	32553	6343.5068	10.570152
1588	18430	6343.3967	10.569969
1589	-16829	6343.2867	10.569785
1590	-53139	6343.1766	10.569602
1591	-65863	6343.0666	10.569419
1592	-61399	6342.9566	10.569235
1593	-63541	6342.8465	10.569052
1594	-74500	6342.7365	10.568869
1595	-72158	6342.6264	10.568685
1596	-42926	6342.5164	10.568502
1597	979	6342.4064	10.568319
1598	36474	6342.2963	10.568135
1599	48418	6342.1863	10.567952
1600	36287	6342.0762	10.567769
1601	15063	6341.9662	10.567585
1602	7142	6341.8562	10.567402
1603	21760	6341.7461	10.567218
1604	45377	6341.6361	10.567035
1605	61191	6341.5260	10.566852
1606	69535	6341.4160	10.566668
1607	75611	6341.3060	10.566485
1608	68199	6341.1959	10.566302
1609	32954	6341.0859	10.566118
1610	-17005	6340.9758	10.565935
1611	-47886	6340.8658	10.565752
1612	-45442	6340.7558	10.565568
1613	-27634	6340.6457	10.565385
1614	-12774	6340.5357	10.565202
1615	3459	6340.4257	10.565018
1616	29821	6340.3156	10.564835
1617	57567	6340.2056	10.564651
1618	70813	6340.0955	10.564468
1619	66175	6339.9855	10.564285
1620	50026	6339.8755	10.564101
1621	27558	6339.7654	10.563918
1622	6663	6339.6554	10.563735
1623	1040	6339.5453	10.563551
1624	13639	6339.4353	10.563368
1625	24249	6339.3253	10.563185
1626	9563	6339.2152	10.563001
1627	-27738	6339.1052	10.562818
1628	-63767	6338.9951	10.562635
1629	-83994	6338.8851	10.562451
1630	-93912	6338.7751	10.562268
1631	-100074	6338.6650	10.562084
1632	-97481	6338.5550	10.561901
1633	-81236	6338.4449	10.561718
1634	-57533	6338.3349	10.561534
1635	-34938	6338.2249	10.561351
1636	-13759	6338.1148	10.561168
1637	8211	6338.0048	10.560984
1638	26754	6337.8947	10.560801
1639	36019	6337.7847	10.560618
1640	37218	6337.6747	10.560434
1641	33486	6337.5646	10.560251
1642	22462	6337.4546	10.560068
1643	3076	6337.3446	10.559884
1644	-13846	6337.2345	10.559701
1645	-13457	6337.1245	10.559517
1646	4683	6337.0144	10.559334
1647	26436	6336.9044	10.559151
1648	42179	6336.7944	10.558967
1649	54606	6336.6843	10.558784
1650	64837	6336.5743	10.558601
1651	64412	6336.4642	10.558417
1652	49511	6336.3542	10.558234
1653	31541	6336.2442	10.558051
1654	21575	6336.1341	10.557867
1655	13096	6336.0241	10.557684
1656	-4810	6335.9140	10.557501
1657	-22801	6335.8040	10.557317
1658	-18391	6335.6940	10.557134
1659	10924	6335.5839	10.556950
1660	38582	6335.4739	10.556767
1661	39240	6335.3638	10.556584
1662	15893	6335.2538	10.556400
1663	-9389	6335.1438	10.556217
1664	-20258	6335.0337	10.556034
1665	-14729	6334.9237	10.555850
1666	-415	6334.8136	10.555667
1667	9336	6334.7036	10.555484
1668	3527	6334.5936	10.555300
1669	-12395	6334.4835	10.555117
1670	-18143	6334.3735	10.554933
1671	-3798	6334.2634	10.554750
1672	15047	6334.1534	10.554567
1673	18706	6334.0434	10.554383
1674	10686	6333.9333	10.554200
1675	7286	6333.8233	10.554017
1676	6283	6333.7133	10.553833
1677	-12188	6333.6032	10.553650
1678	-51057	6333.4932	10.553467
1679	-83175	6333.3831	10.553283
1680	-83260	6333.2731	10.553100
1681	-59042	6333.1631	10.552917
1682	-38274	6333.0530	10.552733
1683	-34333	6332.9430	10.552550
1684	-38292	6332.8329	10.552366
1685	-38961	6332.7229	10.552183
1686	-34742	6332.6129	10.552000
1687	-24927	6332.5028	10.551816
1688	-4546	6332.3928	10.551633
1689	24047	6332.2827	10.551450
1690	43903	6332.1727	10.551266
1691	39284	6332.0627	10.551083
1692	16007	6331.9526	10.550900
1693	-4534	6331.8426	10.550716
1694	-12315	6331.7325	10.550533
1695	-18509	6331.6225	10.550350
1696	-33291	6331.5125	10.550166
1697	-45083	6331.4024	10.549983
1698	-34832	6331.2924	10.549799
1699	-5890	6331.1823	10.549616
1700	16064	6331.0723	10.549433
1701	15289	6330.9623	10.549249
1702	4203	6330.8522	10.549066
1703	2989	6330.7422	10.548883
1704	12953	6330.6322	10.548699
1705	20612	6330.5221	10.548516
1706	20100	6330.4121	10.548333
1707	18798	6330.3020	10.548149
1708	23189	6330.1920	10.547966
1709	30200	6330.0820	10.547783
1710	33472	6329.9719	10.547599
1711	30724	6329.8619	10.547416
1712	23461	6329.7518	10.547232
1713	14548	6329.6418	10.547049
1714	7240	6329.5318	10.546866
1715	3500	6329.4217	10.546682
1716	2696	6329.3117	10.546499
1717	2507	6329.2016	10.546316
1718	-951	6329.0916	10.546132
1719	-12846	6328.9816	10.545949
1720	-32925	6328.8715	10.545766
1721	-48036	6328.7615	10.545582
1722	-40838	6328.6514	10.545399
1723	-11131	6328.5414	10.545216
1724	19891	6328.4314	10.545032
1725	32898	6328.3213	10.544849
1726	29389	6328.2113	10.544665
1727	20964	6328.1012	10.544482
1728	10899	6327.9912	10.544299
1729	-2729	6327.8812	10.544115
1730	-15687	6327.7711	10.543932
1731	-23551	6327.6611	10.543749
1732	-31779	6327.5510	10.543565
1733	-45629	6327.4410	10.543382
1734	-56712	6327.3310	10.543199
1735	-54937	6327.2209	10.543015
1736	-47140	6327.1109	10.542832
1737	-46317	6327.0009	10.542649
1738	-48243	6326.8908	10.542465
1739	-39219	6326.7808	10.542282
1740	-23032	6326.6707	10.542098
1741	-16949	6326.5607	10.541915
1742	-21531	6326.4507	10.541732
1743	-19639	6326.3406	10.541548
1744	-8392	6326.2306	10.541365
1745	-5464	6326.1205	10.541182
1746	-16109	6326.0105	10.540998
1747	-21232	6325.9005	10.540815
1748	-11182	6325.7904	10.540632
1749	-5147	6325.6804	10.540448
1750	-18177	6325.5703	10.540265
1751	-31824	6325.4603	10.540081
1752	-20811	6325.3503	10.539898
1753	8852	6325.2402	10.539715
1754	33195	6325.1302	10.539531
1755	47336	6325.0201	10.539348
1756	62619	6324.9101	10.539165
1757	77302	6324.8001	10.538981
1758	78887	6324.6900	10.538798
1759	70715	6324.5800	10.538615
1760	67898	6324.4699	10.538431
1761	67744	6324.3599	10.538248
1762	52286	6324.2499	10.538065
1763	23078	6324.1398	10.537881
1764	4806	6324.0298	10.537698
1765	5509	6323.9198	10.537514
1766	314	6323.8097	10.537331
1767	-29859	6323.6997	10.537148
1768	-65846	6323.5896	10.536964
1769	-76378	6323.4796	10.536781
1770	-60382	6323.3696	10.536598
1771	-40879	6323.2595	10.536414
1772	-27447	6323.1495	10.536231
1773	-9480	6323.0394	10.536048
1774	16021	6322.9294	10.535864
1775	34345	6322.8194	10.535681
1776	36544	6322.7093	10.535498
1777	33900	6322.5993	10.535314
1778	38662	6322.4892	10.535131
1779	44632	6322.3792	10.534947
1780	40170	6322.2692	10.534764
1781	30014	6322.1591	10.534581
1782	27099	6322.0491	10.534397
1783	27241	6321.9390	10.534214
1784	12208	6321.8290	10.534031
1785	-17809	6321.7190	10.533847
1786	-33944	6321.6089	10.533664
1787	-13989	6321.4989	10.533481
1788	25002	6321.3888	10.533297
1789	46579	6321.2788	10.533114
1790	40098	6321.1688	10.532931
1791	26752	6321.0587	10.532747
1792	22965	6320.9487	10.532564
1793	20081	6320.8386	10.532380
1794	6807	6320.7286	10.532197
1795	-7867	6320.6186	10.532014
1796	-7517	6320.5085	10.531830
1797	7917	6320.3985	10.531647
1798	23558	6320.2885	10.531464
1799	26722	6320.1784	10.531280
1800	13347	6320.0684	10.531097
1801	-12921	6319.9583	10.530914
1802	-37620	6319.8483	10.530730
1803	-41755	6319.7383	10.530547
1804	-24499	6319.6282	10.530364
1805	-11056	6319.5182	10.530180
1806	-23014	6319.4081	10.529997
1807	-47557	6319.2981	10.529813
1808	-52261	6319.1881	10.529630
1809	-26432	6319.0780	10.529447
1810	8748	6318.9680	10.529263
1811	29567	6318.8579	10.529080
1812	33183	6318.7479	10.528897
1813	30676	6318.6379	10.528713
1814	30997	6318.5278	10.528530
1815	35224	6318.4178	10.528347
1816	37339	6318.3077	10.528163
1817	29823	6318.1977	10.527980
1818	15621	6318.0877	10.527797
1819	10154	6317.9776	10.527613
1820	21162	6317.8676	10.527430
1821	33105	6317.7575	10.527246
1822	26078	6317.6475	10.527063
1823	4327	6317.5375	10.526880
1824	-11595	6317.4274	10.526696
1825	-15774	6317.3174	10.526513
1826	-18700	6317.2074	10.526330
1827	-21550	6317.0973	10.526146
1828	-14774	6316.9873	10.525963
1829	-4519	6316.8772	10.525780
1830	-12564	6316.7672	10.525596
1831	-41370	6316.6572	10.525413
1832	-65172	6316.5471	10.525229
1833	-67756	6316.4371	10.525046
1834	-63397	6316.3270	10.524863
1835	-64680	6316.2170	10.524679
1836	-56097	6316.1070	10.524496
1837	-23590	6315.9969	10.524313
1838	11174	6315.8869	10.524129
1839	16209	6315.7768	10.523946
1840	-2749	6315.6668	10.523763
1841	-8713	6315.5568	10.523579
1842	16629	6315.4467	10.523396
1843	54303	6315.3367	10.523213
1844	76900	6315.2266	10.523029
1845	73525	6315.1166	10.522846
1846	47508	6315.0066	10.522662
1847	11889	6314.8965	10.522479
1848	-10819	6314.7865	10.522296
1849	-4775	6314.6764	10.522112
1850	18579	6314.5664	10.521929
1851	31514	6314.4564	10.521746
1852	23966	6314.3463	10.521562
1853	11624	6314.2363	10.521379
1854	9829	6314.1262	10.521196
1855	17045	6314.0162	10.521012
1856	26922	6313.9062	10.520829
1857	38393	6313.7961	10.520646
1858	47522	6313.6861	10.520462
1859	45417	6313.5761	10.520279
1860	32031	6313.4660	10.520095
1861	19258	6313.3560	10.519912
1862	14129	6313.2459	10.519729
1863	11231	6313.1359	10.519545
1864	6689	6313.0259	10.519362
1865	5176	6312.9158	10.519179
1866	6604	6312.8058	10.518995
1867	1171	6312.6957	10.518812
1868	-12766	6312.5857	10.518629
1869	-20055	6312.4757	10.518445
1870	-9679	6312.3656	10.518262
1871	7627	6312.2556	10.518079
1872	15423	6312.1455	10.517895
1873	14862	6312.0355	10.517712
1874	18130	6311.9255	10.517528
1875	27156	6311.8154	10.517345
1876	34113	6311.7054	10.517162
1877	37466	6311.5953	10.516978
1878	41738	6311.4853	10.516795
1879	43618	6311.3753	10.516612
1880	33399	6311.2652	10.516428
1881	11226	6311.1552	10.516245
1882	-10474	6311.0451	10.516062
1883	-22778	6310.9351	10.515878
1884	-27388	6310.8251	10.515695
1885	-25537	6310.7150	10.515512
1886	-11466	6310.6050	10.515328
1887	16095	6310.4950	10.515145
1888	43575	6310.3849	10.514961
1889	52592	6310.2749	10.514778
1890	38968	6310.1648	10.514595
1891	16229	6310.0548	10.514411
1892	197	6309.9448	10.514228
1893	-5584	6309.8347	10.514045
1894	-7413	6309.7247	10.513861
1895	-8368	6309.6146	10.513678
1896	-3933	6309.5046	10.513495
1897	7829	6309.3946	10.513311
1898	18769	6309.2845	10.513128
1899	20653	6309.1745	10.512945
1900	18730	6309.0644	10.512761
1901	24343	6308.9544	10.512578
1902	33819	6308.8444	10.512394
1903	27719	6308.7343	10.512211
1904	-2811	6308.6243	10.512028
1905	-39854	6308.5142	10.511844
1906	-58054	6308.4042	10.511661
1907	-51632	6308.2942	10.511478
1908	-31475	6308.1841	10.511294
1909	-3671	6308.0741	10.511111
1910	32669	6307.9640	10.510928
1911	68124	6307.8540	10.510744
1912	81811	6307.7440	10.510561
1913	65658	6307.6339	10.510378
1914	39190	6307.5239	10.510194
1915	30068	6307.4138	10.510011
1916	43937	6307.3038	10.509827
1917	61136	6307.1938	10.509644
1918	61385	6307.0837	10.509461
1919	44462	6306.9737	10.509277
1920	25009	6306.8637	10.509094
1921	12912	6306.7536	10.508911
1922	5176	6306.6436	10.508727
1923	-3259	6306.5335	10.508544
1924	-8168	6306.4235	10.508361
1925	-2129	6306.3135	10.508177
1926	11171	6306.2034	10.507994
1927	18411	6306.0934	10.507810
1928	14595	6305.9833	10.507627
1929	10479	6305.8733	10.507444
1930	16046	6305.7633	10.507260
1931	23682	6305.6532	10.507077
1932	16701	6305.5432	10.506894
1933	-8665	6305.4331	10.506710
1934	-38062	6305.3231	10.506527
1935	-54656	6305.2131	10.506344
1936	-53485	6305.1030	10.506160
1937	-41651	6304.9930	10.505977
1938	-31206	6304.8829	10.505794
1939	-31153	6304.7729	10.505610
1940	-39517	6304.6629	10.505427
1941	-42702	6304.5528	10.505243
1942	-28560	6304.4428	10.505060
1943	-967	6304.3327	10.504877
1944	23582	6304.2227	10.504693
1945	34150	6304.1127	10.504510
1946	34632	6304.0026	10.504327
1947	33919	6303.8926	10.504143
1948	32704	6303.7825	10.503960
1949	24225	6303.6725	10.503777
1950	6424	6303.5625	10.503593
1951	-9790	6303.4524	10.503410
1952	-7272	6303.3424	10.503227
1953	19264	6303.2324	10.503043
1954	52720	6303.1223	10.502860
1955	67410	6303.0123	10.502676
1956	55936	6302.9022	10.502493
1957	36054	6302.7922	10.502310
1958	27531	6302.6822	10.502126
1959	30856	6302.5721	10.501943
1960	35284	6302.4621	10.501760
1961	37825	6302.3520	10.501576
1962	41892	6302.2420	10.501393
1963	43915	6302.1320	10.501210
1964	36605	6302.0219	10.501026
1965	23535	6301.9119	10.500843
1966	16749	6301.8018	10.500660
1967	20467	6301.6918	10.500476
1968	30121	6301.5818	10.500293
1969	45751	6301.4717	10.500109
1970	70130	6301.3617	10.499926
1971	92664	6301.2516	10.499743
1972	93702	6301.1416	10.499559
1973	71171	6301.0316	10.499376
1974	46893	6300.9215	10.499193
1975	38339	6300.8115	10.499009
1976	39151	6300.7014	10.498826
1977	37110	6300.5914	10.498643
1978	35380	6300.4814	10.498459
1979	41431	6300.3713	10.498276
1980	47566	6300.2613	10.498093
1981	40573	6300.1513	10.497909
1982	23979	6300.0412	10.497726
1983	13268	6299.9312	10.497542
1984	12143	6299.8211	10.497359
1985	9937	6299.7111	10.497176
1986	2362	6299.6011	10.496992
1987	-1334	6299.4910	10.496809
1988	3809	6299.3810	10.496626
1989	6713	6299.2709	10.496442
1990	-5057	6299.1609	10.496259
1991	-25294	6299.0509	10.496076
1992	-32415	6298.9408	10.495892
1993	-13263	6298.8308	10.495709
1994	19683	6298.7207	10.495526
1995	37549	6298.6107	10.495342
1996	23603	6298.5007	10.495159
1997	-8430	6298.3906	10.494975
1998	-28929	6298.2806	10.494792
1999	-24867	6298.1705	10.494609
2000	-10658	6298.0605	10.494425
[truncated: 63,536 more rows]
