# Supplementary material for: Evolution of the metabolome in response to selection for increased immunity in populations of Drosophila melanogaster
Source: PLoS One. 2017 Nov 17;12(11):e0188089. doi: 10.1371/journal.pone.0188089 (PMC5693281; doi:10.1371/journal.pone.0188089)
Supplement: S2 File — (ZIP) [file pone.0188089.s019.zip › Block2/Is/3/pdata/1/IS3.txt]

1	32798	6517.9336	10.860799
2	16828	6517.8235	10.860615
3	31183	6517.7135	10.860432
4	45983	6517.6035	10.860249
5	38984	6517.4934	10.860065
6	23093	6517.3834	10.859882
7	21442	6517.2733	10.859699
8	37840	6517.1633	10.859515
9	61158	6517.0533	10.859332
10	81992	6516.9432	10.859148
11	95076	6516.8332	10.858965
12	97660	6516.7231	10.858782
13	94440	6516.6131	10.858598
14	95231	6516.5031	10.858415
15	102194	6516.3930	10.858232
16	108276	6516.2830	10.858048
17	111676	6516.1729	10.857865
18	120069	6516.0629	10.857682
19	135495	6515.9529	10.857498
20	147295	6515.8428	10.857315
21	147090	6515.7328	10.857132
22	140009	6515.6227	10.856948
23	134510	6515.5127	10.856765
24	132170	6515.4027	10.856581
25	133881	6515.2926	10.856398
26	142628	6515.1826	10.856215
27	151339	6515.0725	10.856031
28	143107	6514.9625	10.855848
29	116485	6514.8525	10.855665
30	95629	6514.7424	10.855481
31	97821	6514.6324	10.855298
32	104282	6514.5224	10.855115
33	86597	6514.4123	10.854931
34	53505	6514.3023	10.854748
35	43516	6514.1922	10.854565
36	71473	6514.0822	10.854381
37	109966	6513.9722	10.854198
38	129315	6513.8621	10.854014
39	129280	6513.7521	10.853831
40	120080	6513.6420	10.853648
41	98762	6513.5320	10.853464
42	65229	6513.4220	10.853281
43	41928	6513.3119	10.853098
44	50784	6513.2019	10.852914
45	79629	6513.0918	10.852731
46	96463	6512.9818	10.852548
47	93037	6512.8718	10.852364
48	90170	6512.7617	10.852181
49	99940	6512.6517	10.851998
50	107936	6512.5416	10.851814
51	100531	6512.4316	10.851631
52	87529	6512.3216	10.851447
53	83764	6512.2115	10.851264
54	84210	6512.1015	10.851081
55	74381	6511.9914	10.850897
56	56620	6511.8814	10.850714
57	49642	6511.7714	10.850531
58	64773	6511.6613	10.850347
59	94648	6511.5513	10.850164
60	123551	6511.4413	10.849981
61	139189	6511.3312	10.849797
62	137009	6511.2212	10.849614
63	123368	6511.1111	10.849431
64	113455	6511.0011	10.849247
65	116606	6510.8911	10.849064
66	124660	6510.7810	10.848880
67	123832	6510.6710	10.848697
68	115982	6510.5609	10.848514
69	116345	6510.4509	10.848330
70	130056	6510.3409	10.848147
71	143727	6510.2308	10.847964
72	143481	6510.1208	10.847780
73	129252	6510.0107	10.847597
74	106773	6509.9007	10.847414
75	77870	6509.7907	10.847230
76	46313	6509.6806	10.847047
77	21786	6509.5706	10.846864
78	8171	6509.4605	10.846680
79	-2263	6509.3505	10.846497
80	-11576	6509.2405	10.846313
81	-3192	6509.1304	10.846130
82	37166	6509.0204	10.845947
83	92924	6508.9103	10.845763
84	128730	6508.8003	10.845580
85	132866	6508.6903	10.845397
86	129453	6508.5802	10.845213
87	140962	6508.4702	10.845030
88	154915	6508.3601	10.844847
89	142444	6508.2501	10.844663
90	101318	6508.1401	10.844480
91	63041	6508.0300	10.844296
92	55580	6507.9200	10.844113
93	71925	6507.8100	10.843930
94	82873	6507.6999	10.843746
95	74177	6507.5899	10.843563
96	61126	6507.4798	10.843380
97	65958	6507.3698	10.843196
98	89648	6507.2598	10.843013
99	112720	6507.1497	10.842830
100	119404	6507.0397	10.842646
101	111193	6506.9296	10.842463
102	96213	6506.8196	10.842280
103	76874	6506.7096	10.842096
104	54691	6506.5995	10.841913
105	38217	6506.4895	10.841729
106	35303	6506.3794	10.841546
107	41711	6506.2694	10.841363
108	47092	6506.1594	10.841179
109	49039	6506.0493	10.840996
110	51945	6505.9393	10.840813
111	56343	6505.8292	10.840629
112	60944	6505.7192	10.840446
113	70451	6505.6092	10.840263
114	85870	6505.4991	10.840079
115	90694	6505.3891	10.839896
116	68326	6505.2790	10.839713
117	35997	6505.1690	10.839529
118	36127	6505.0590	10.839346
119	81179	6504.9489	10.839162
120	128803	6504.8389	10.838979
121	131248	6504.7288	10.838796
122	92968	6504.6188	10.838612
123	56111	6504.5088	10.838429
124	41762	6504.3987	10.838246
125	34969	6504.2887	10.838062
126	24001	6504.1787	10.837879
127	22479	6504.0686	10.837696
128	43476	6503.9586	10.837512
129	75821	6503.8485	10.837329
130	100010	6503.7385	10.837146
131	111868	6503.6285	10.836962
132	118088	6503.5184	10.836779
133	121333	6503.4084	10.836595
134	121713	6503.2983	10.836412
135	121876	6503.1883	10.836229
136	118762	6503.0783	10.836045
137	100775	6502.9682	10.835862
138	66312	6502.8582	10.835679
139	36184	6502.7481	10.835495
140	32463	6502.6381	10.835312
141	50456	6502.5281	10.835129
142	66525	6502.4180	10.834945
143	70269	6502.3080	10.834762
144	73471	6502.1979	10.834579
145	87715	6502.0879	10.834395
146	108668	6501.9779	10.834212
147	126649	6501.8678	10.834028
148	140514	6501.7578	10.833845
149	154269	6501.6477	10.833662
150	166577	6501.5377	10.833478
151	168308	6501.4277	10.833295
152	147728	6501.3176	10.833112
153	100048	6501.2076	10.832928
154	38833	6501.0976	10.832745
155	-5832	6500.9875	10.832562
156	-13839	6500.8775	10.832378
157	-706	6500.7674	10.832195
158	-1549	6500.6574	10.832012
159	-23986	6500.5474	10.831828
160	-32686	6500.4373	10.831645
161	7206	6500.3273	10.831461
162	83655	6500.2172	10.831278
163	150980	6500.1072	10.831095
164	182866	6499.9972	10.830911
165	194074	6499.8871	10.830728
166	209835	6499.7771	10.830545
167	231432	6499.6670	10.830361
168	239440	6499.5570	10.830178
169	219589	6499.4470	10.829995
170	176267	6499.3369	10.829811
171	126214	6499.2269	10.829628
172	86756	6499.1168	10.829444
173	67698	6499.0068	10.829261
174	67776	6498.8968	10.829078
175	76781	6498.7867	10.828894
176	82394	6498.6767	10.828711
177	76907	6498.5666	10.828528
178	61660	6498.4566	10.828344
179	48232	6498.3466	10.828161
180	50826	6498.2365	10.827978
181	70194	6498.1265	10.827794
182	87633	6498.0164	10.827611
183	83894	6497.9064	10.827428
184	63319	6497.7964	10.827244
185	48758	6497.6863	10.827061
186	52277	6497.5763	10.826877
187	63740	6497.4663	10.826694
188	71438	6497.3562	10.826511
189	77674	6497.2462	10.826327
190	84494	6497.1361	10.826144
191	79546	6497.0261	10.825961
192	52916	6496.9161	10.825777
193	18354	6496.8060	10.825594
194	-695	6496.6960	10.825411
195	-615	6496.5859	10.825227
196	5708	6496.4759	10.825044
197	17225	6496.3659	10.824861
198	45519	6496.2558	10.824677
199	84137	6496.1458	10.824494
200	102788	6496.0357	10.824310
201	85991	6495.9257	10.824127
202	59146	6495.8157	10.823944
203	58356	6495.7056	10.823760
204	85579	6495.5956	10.823577
205	110864	6495.4855	10.823394
206	111342	6495.3755	10.823210
207	90520	6495.2655	10.823027
208	63037	6495.1554	10.822844
209	38144	6495.0454	10.822660
210	19378	6494.9353	10.822477
211	6436	6494.8253	10.822294
212	-5809	6494.7153	10.822110
213	-20129	6494.6052	10.821927
214	-28026	6494.4952	10.821743
215	-18409	6494.3852	10.821560
216	4502	6494.2751	10.821377
217	23678	6494.1651	10.821193
218	31268	6494.0550	10.821010
219	35610	6493.9450	10.820827
220	43580	6493.8350	10.820643
221	50426	6493.7249	10.820460
222	53629	6493.6149	10.820277
223	61844	6493.5048	10.820093
224	77751	6493.3948	10.819910
225	83967	6493.2848	10.819727
226	63150	6493.1747	10.819543
227	26970	6493.0647	10.819360
228	7423	6492.9546	10.819176
229	18565	6492.8446	10.818993
230	41986	6492.7346	10.818810
231	54164	6492.6245	10.818626
232	54217	6492.5145	10.818443
233	56724	6492.4044	10.818260
234	68236	6492.2944	10.818076
235	82400	6492.1844	10.817893
236	92647	6492.0743	10.817710
237	98246	6491.9643	10.817526
238	99739	6491.8542	10.817343
239	98402	6491.7442	10.817160
240	100182	6491.6342	10.816976
241	110637	6491.5241	10.816793
242	124196	6491.4141	10.816609
243	127504	6491.3040	10.816426
244	117159	6491.1940	10.816243
245	106049	6491.0840	10.816059
246	106822	6490.9739	10.815876
247	116483	6490.8639	10.815693
248	123806	6490.7539	10.815509
249	124494	6490.6438	10.815326
250	119695	6490.5338	10.815143
251	106253	6490.4237	10.814959
252	81817	6490.3137	10.814776
253	57285	6490.2037	10.814592
254	49120	6490.0936	10.814409
255	56555	6489.9836	10.814226
256	59770	6489.8735	10.814042
257	46276	6489.7635	10.813859
258	27198	6489.6535	10.813676
259	19491	6489.5434	10.813492
260	22498	6489.4334	10.813309
261	22719	6489.3233	10.813126
262	14611	6489.2133	10.812942
263	5420	6489.1033	10.812759
264	3727	6488.9932	10.812576
265	13369	6488.8832	10.812392
266	35516	6488.7731	10.812209
267	66651	6488.6631	10.812025
268	95761	6488.5531	10.811842
269	112098	6488.4430	10.811659
270	115356	6488.3330	10.811475
271	112751	6488.2229	10.811292
272	110102	6488.1129	10.811109
273	112907	6488.0029	10.810925
274	129764	6487.8928	10.810742
275	161950	6487.7828	10.810559
276	191973	6487.6728	10.810375
277	196002	6487.5627	10.810192
278	169988	6487.4527	10.810009
279	134068	6487.3426	10.809825
280	111005	6487.2326	10.809642
281	110002	6487.1226	10.809458
282	130100	6487.0125	10.809275
283	164845	6486.9025	10.809092
284	199706	6486.7924	10.808908
285	217619	6486.6824	10.808725
286	213784	6486.5724	10.808542
287	196762	6486.4623	10.808358
288	172141	6486.3523	10.808175
289	136692	6486.2422	10.807992
290	93849	6486.1322	10.807808
291	61963	6486.0222	10.807625
292	55976	6485.9121	10.807442
293	67646	6485.8021	10.807258
294	73960	6485.6920	10.807075
295	62102	6485.5820	10.806891
296	39400	6485.4720	10.806708
297	21517	6485.3619	10.806525
298	16991	6485.2519	10.806341
299	23042	6485.1418	10.806158
300	33924	6485.0318	10.805975
301	51523	6484.9218	10.805791
302	81784	6484.8117	10.805608
303	116329	6484.7017	10.805425
304	128431	6484.5916	10.805241
305	103427	6484.4816	10.805058
306	67875	6484.3716	10.804875
307	66478	6484.2615	10.804691
308	107531	6484.1515	10.804508
309	152851	6484.0415	10.804324
310	167263	6483.9314	10.804141
311	154020	6483.8214	10.803958
312	131407	6483.7113	10.803774
313	102734	6483.6013	10.803591
314	71114	6483.4913	10.803408
315	59494	6483.3812	10.803224
316	84328	6483.2712	10.803041
317	121855	6483.1611	10.802858
318	131836	6483.0511	10.802674
319	109551	6482.9411	10.802491
320	86005	6482.8310	10.802308
321	80282	6482.7210	10.802124
322	81654	6482.6109	10.801941
323	80143	6482.5009	10.801757
324	83649	6482.3909	10.801574
325	95509	6482.2808	10.801391
326	101294	6482.1708	10.801207
327	91740	6482.0607	10.801024
328	79434	6481.9507	10.800841
329	79584	6481.8407	10.800657
330	89340	6481.7306	10.800474
331	97147	6481.6206	10.800291
332	98545	6481.5105	10.800107
333	92797	6481.4005	10.799924
334	77767	6481.2905	10.799740
335	58679	6481.1804	10.799557
336	49410	6481.0704	10.799374
337	55398	6480.9604	10.799190
338	66794	6480.8503	10.799007
339	75704	6480.7403	10.798824
340	85679	6480.6302	10.798640
341	96666	6480.5202	10.798457
342	98923	6480.4102	10.798274
343	93629	6480.3001	10.798090
344	99670	6480.1901	10.797907
345	123045	6480.0800	10.797724
346	138824	6479.9700	10.797540
347	126360	6479.8600	10.797357
348	105784	6479.7499	10.797173
349	110390	6479.6399	10.796990
350	133290	6479.5298	10.796807
351	135660	6479.4198	10.796623
352	106692	6479.3098	10.796440
353	80350	6479.1997	10.796257
354	83353	6479.0897	10.796073
355	98007	6478.9796	10.795890
356	94847	6478.8696	10.795707
357	77707	6478.7596	10.795523
358	71319	6478.6495	10.795340
359	78028	6478.5395	10.795157
360	73766	6478.4294	10.794973
361	45640	6478.3194	10.794790
362	12449	6478.2094	10.794606
363	2667	6478.0993	10.794423
364	24697	6477.9893	10.794240
365	63702	6477.8792	10.794056
366	97916	6477.7692	10.793873
367	111852	6477.6592	10.793690
368	100204	6477.5491	10.793506
369	68312	6477.4391	10.793323
370	30741	6477.3291	10.793140
371	5120	6477.2190	10.792956
372	1917	6477.1090	10.792773
373	17324	6476.9989	10.792590
374	37686	6476.8889	10.792406
375	53681	6476.7789	10.792223
376	67858	6476.6688	10.792039
377	83438	6476.5588	10.791856
378	89837	6476.4487	10.791673
379	71929	6476.3387	10.791489
380	36684	6476.2287	10.791306
381	15983	6476.1186	10.791123
382	30720	6476.0086	10.790939
383	61943	6475.8985	10.790756
384	74239	6475.7885	10.790573
385	62602	6475.6785	10.790389
386	54908	6475.5684	10.790206
387	65805	6475.4584	10.790023
388	72638	6475.3483	10.789839
389	51728	6475.2383	10.789656
390	19368	6475.1283	10.789472
391	12606	6475.0182	10.789289
392	37408	6474.9082	10.789106
393	61853	6474.7981	10.788922
394	62093	6474.6881	10.788739
395	50261	6474.5781	10.788556
396	47353	6474.4680	10.788372
397	49698	6474.3580	10.788189
398	39314	6474.2480	10.788006
399	13991	6474.1379	10.787822
400	-11781	6474.0279	10.787639
401	-28724	6473.9178	10.787456
402	-37635	6473.8078	10.787272
403	-36143	6473.6978	10.787089
404	-19522	6473.5877	10.786905
405	3351	6473.4777	10.786722
406	12135	6473.3676	10.786539
407	471	6473.2576	10.786355
408	-12449	6473.1476	10.786172
409	-4395	6473.0375	10.785989
410	22875	6472.9275	10.785805
411	46706	6472.8174	10.785622
412	49753	6472.7074	10.785439
413	37095	6472.5974	10.785255
414	28586	6472.4873	10.785072
415	37266	6472.3773	10.784889
416	54968	6472.2672	10.784705
417	59827	6472.1572	10.784522
418	39942	6472.0472	10.784338
419	7385	6471.9371	10.784155
420	-14641	6471.8271	10.783972
421	-14687	6471.7170	10.783788
422	2441	6471.6070	10.783605
423	28431	6471.4970	10.783422
424	57951	6471.3869	10.783238
425	84626	6471.2769	10.783055
426	103180	6471.1668	10.782872
427	117649	6471.0568	10.782688
428	137078	6470.9468	10.782505
429	160264	6470.8367	10.782321
430	173528	6470.7267	10.782138
431	165672	6470.6167	10.781955
432	137371	6470.5066	10.781771
433	97581	6470.3966	10.781588
434	62486	6470.2865	10.781405
435	55227	6470.1765	10.781221
436	86911	6470.0665	10.781038
437	133174	6469.9564	10.780855
438	149632	6469.8464	10.780671
439	121184	6469.7363	10.780488
440	78529	6469.6263	10.780305
441	54404	6469.5163	10.780121
442	43907	6469.4062	10.779938
443	27291	6469.2962	10.779754
444	12184	6469.1861	10.779571
445	21725	6469.0761	10.779388
446	47991	6468.9661	10.779204
447	51872	6468.8560	10.779021
448	17239	6468.7460	10.778838
449	-21818	6468.6359	10.778654
450	-23325	6468.5259	10.778471
451	11208	6468.4159	10.778288
452	45783	6468.3058	10.778104
453	58897	6468.1958	10.777921
454	61923	6468.0857	10.777738
455	69595	6467.9757	10.777554
456	73460	6467.8657	10.777371
457	57661	6467.7556	10.777187
458	30479	6467.6456	10.777004
459	20745	6467.5356	10.776821
460	39498	6467.4255	10.776637
461	62401	6467.3155	10.776454
462	63317	6467.2054	10.776271
463	52569	6467.0954	10.776087
464	59944	6466.9854	10.775904
465	84689	6466.8753	10.775721
466	90967	6466.7653	10.775537
467	61184	6466.6552	10.775354
468	26865	6466.5452	10.775171
469	27691	6466.4352	10.774987
470	59378	6466.3251	10.774804
471	85220	6466.2151	10.774620
472	85574	6466.1050	10.774437
473	71127	6465.9950	10.774254
474	56685	6465.8850	10.774070
475	49001	6465.7749	10.773887
476	56640	6465.6649	10.773704
477	84948	6465.5548	10.773520
478	120121	6465.4448	10.773337
479	142306	6465.3348	10.773154
480	155624	6465.2247	10.772970
481	179988	6465.1147	10.772787
482	211146	6465.0046	10.772604
483	219447	6464.8946	10.772420
484	198367	6464.7846	10.772237
485	182886	6464.6745	10.772053
486	198851	6464.5645	10.771870
487	218987	6464.4544	10.771687
488	197473	6464.3444	10.771503
489	134092	6464.2344	10.771320
490	75148	6464.1243	10.771137
491	54985	6464.0143	10.770953
492	61689	6463.9043	10.770770
493	62424	6463.7942	10.770587
494	42579	6463.6842	10.770403
495	13921	6463.5741	10.770220
496	-2282	6463.4641	10.770037
497	5831	6463.3541	10.769853
498	30053	6463.2440	10.769670
499	46922	6463.1340	10.769486
500	40398	6463.0239	10.769303
501	21172	6462.9139	10.769120
502	15730	6462.8039	10.768936
503	34560	6462.6938	10.768753
504	59797	6462.5838	10.768570
505	68329	6462.4737	10.768386
506	59241	6462.3637	10.768203
507	50544	6462.2537	10.768020
508	53011	6462.1436	10.767836
509	58420	6462.0336	10.767653
510	57529	6461.9235	10.767469
511	59662	6461.8135	10.767286
512	81794	6461.7035	10.767103
513	120258	6461.5934	10.766919
514	149620	6461.4834	10.766736
515	155702	6461.3733	10.766553
516	152047	6461.2633	10.766369
517	149080	6461.1533	10.766186
518	125797	6461.0432	10.766003
519	61888	6460.9332	10.765819
520	-10553	6460.8232	10.765636
521	-27815	6460.7131	10.765453
522	22721	6460.6031	10.765269
523	77923	6460.4930	10.765086
524	80162	6460.3830	10.764902
525	51294	6460.2730	10.764719
526	50998	6460.1629	10.764536
527	85480	6460.0529	10.764352
528	105833	6459.9428	10.764169
529	91381	6459.8328	10.763986
530	82493	6459.7228	10.763802
531	113754	6459.6127	10.763619
532	157235	6459.5027	10.763436
533	164502	6459.3926	10.763252
534	138856	6459.2826	10.763069
535	127272	6459.1726	10.762886
536	149766	6459.0625	10.762702
537	174255	6458.9525	10.762519
538	168210	6458.8424	10.762335
539	145768	6458.7324	10.762152
540	145828	6458.6224	10.761969
541	179638	6458.5123	10.761785
542	219953	6458.4023	10.761602
543	236856	6458.2922	10.761419
544	227100	6458.1822	10.761235
545	206409	6458.0722	10.761052
546	186558	6457.9621	10.760869
547	167584	6457.8521	10.760685
548	145463	6457.7420	10.760502
549	119716	6457.6320	10.760319
550	95768	6457.5220	10.760135
551	83734	6457.4119	10.759952
552	90498	6457.3019	10.759768
553	108171	6457.1919	10.759585
554	116573	6457.0818	10.759402
555	106430	6456.9718	10.759218
556	95792	6456.8617	10.759035
557	110786	6456.7517	10.758852
558	150278	6456.6417	10.758668
559	183331	6456.5316	10.758485
560	185265	6456.4216	10.758302
561	162964	6456.3115	10.758118
562	138170	6456.2015	10.757935
563	119605	6456.0915	10.757752
564	103121	6455.9814	10.757568
565	88909	6455.8714	10.757385
566	83779	6455.7613	10.757201
567	90265	6455.6513	10.757018
568	103570	6455.5413	10.756835
569	114819	6455.4312	10.756651
570	110461	6455.3212	10.756468
571	79806	6455.2111	10.756285
572	35718	6455.1011	10.756101
573	14289	6454.9911	10.755918
574	32853	6454.8810	10.755735
575	58818	6454.7710	10.755551
576	48803	6454.6609	10.755368
577	14437	6454.5509	10.755185
578	13179	6454.4409	10.755001
579	65636	6454.3308	10.754818
580	119597	6454.2208	10.754634
581	119347	6454.1108	10.754451
582	80049	6454.0007	10.754268
583	59758	6453.8907	10.754084
584	77510	6453.7806	10.753901
585	98898	6453.6706	10.753718
586	95020	6453.5606	10.753534
587	74731	6453.4505	10.753351
588	54373	6453.3405	10.753168
589	34705	6453.2304	10.752984
590	22703	6453.1204	10.752801
591	41899	6453.0104	10.752617
592	95435	6452.9003	10.752434
593	142508	6452.7903	10.752251
594	141250	6452.6802	10.752067
595	102127	6452.5702	10.751884
596	70548	6452.4602	10.751701
597	64051	6452.3501	10.751517
598	56819	6452.2401	10.751334
599	27594	6452.1300	10.751151
600	-5506	6452.0200	10.750967
601	-9381	6451.9100	10.750784
602	23551	6451.7999	10.750601
603	71683	6451.6899	10.750417
604	109207	6451.5798	10.750234
605	124156	6451.4698	10.750050
606	120491	6451.3598	10.749867
607	112192	6451.2497	10.749684
608	109810	6451.1397	10.749500
609	105508	6451.0296	10.749317
610	76990	6450.9196	10.749134
611	14465	6450.8096	10.748950
612	-58451	6450.6995	10.748767
613	-97881	6450.5895	10.748584
614	-77321	6450.4795	10.748400
615	-13802	6450.3694	10.748217
616	44281	6450.2594	10.748034
617	62002	6450.1493	10.747850
618	53877	6450.0393	10.747667
619	65054	6449.9293	10.747483
620	109512	6449.8192	10.747300
621	143971	6449.7092	10.747117
622	124160	6449.5991	10.746933
623	72472	6449.4891	10.746750
624	54350	6449.3791	10.746567
625	88519	6449.2690	10.746383
626	121056	6449.1590	10.746200
627	102189	6449.0489	10.746017
628	51201	6448.9389	10.745833
629	20017	6448.8289	10.745650
630	23309	6448.7188	10.745467
631	37004	6448.6088	10.745283
632	44047	6448.4987	10.745100
633	47124	6448.3887	10.744916
634	50401	6448.2787	10.744733
635	59926	6448.1686	10.744550
636	88863	6448.0586	10.744366
637	132577	6447.9485	10.744183
638	155908	6447.8385	10.744000
639	140445	6447.7285	10.743816
640	124802	6447.6184	10.743633
641	151322	6447.5084	10.743450
642	188310	6447.3984	10.743266
643	165294	6447.2883	10.743083
644	84869	6447.1783	10.742900
645	33555	6447.0682	10.742716
646	63822	6446.9582	10.742533
647	126579	6446.8482	10.742349
648	151379	6446.7381	10.742166
649	138489	6446.6281	10.741983
650	129247	6446.5180	10.741799
651	130723	6446.4080	10.741616
652	121422	6446.2980	10.741433
653	101322	6446.1879	10.741249
654	84943	6446.0779	10.741066
655	65000	6445.9678	10.740883
656	31314	6445.8578	10.740699
657	10851	6445.7478	10.740516
658	40572	6445.6377	10.740333
659	107476	6445.5277	10.740149
660	159099	6445.4176	10.739966
661	169377	6445.3076	10.739782
662	154303	6445.1976	10.739599
663	128637	6445.0875	10.739416
664	91976	6444.9775	10.739232
665	57473	6444.8674	10.739049
666	47506	6444.7574	10.738866
667	52233	6444.6474	10.738682
668	35269	6444.5373	10.738499
669	-5607	6444.4273	10.738316
670	-22719	6444.3172	10.738132
671	17515	6444.2072	10.737949
672	87673	6444.0972	10.737765
673	136632	6443.9871	10.737582
674	145427	6443.8771	10.737399
675	126141	6443.7671	10.737215
676	93685	6443.6570	10.737032
677	64787	6443.5470	10.736849
678	62485	6443.4369	10.736665
679	91004	6443.3269	10.736482
680	117823	6443.2169	10.736299
681	107866	6443.1068	10.736115
682	70094	6442.9968	10.735932
683	47255	6442.8867	10.735749
684	61682	6442.7767	10.735565
685	92095	6442.6667	10.735382
686	106276	6442.5566	10.735198
687	97811	6442.4466	10.735015
688	80501	6442.3365	10.734832
689	58371	6442.2265	10.734648
690	19533	6442.1165	10.734465
691	-34974	6442.0064	10.734282
692	-70137	6441.8964	10.734098
693	-44528	6441.7863	10.733915
694	39275	6441.6763	10.733732
695	130896	6441.5663	10.733548
696	187195	6441.4562	10.733365
697	211059	6441.3462	10.733182
698	221726	6441.2361	10.732998
699	212721	6441.1261	10.732815
700	169392	6441.0161	10.732631
701	109721	6440.9060	10.732448
702	68080	6440.7960	10.732265
703	45709	6440.6860	10.732081
704	18415	6440.5759	10.731898
705	-7731	6440.4659	10.731715
706	5963	6440.3558	10.731531
707	67340	6440.2458	10.731348
708	130710	6440.1358	10.731165
709	155991	6440.0257	10.730981
710	153095	6439.9157	10.730798
711	147035	6439.8056	10.730615
712	136899	6439.6956	10.730431
713	117314	6439.5856	10.730248
714	106137	6439.4755	10.730064
715	115420	6439.3655	10.729881
716	120834	6439.2554	10.729698
717	96188	6439.1454	10.729514
718	57329	6439.0354	10.729331
719	34777	6438.9253	10.729148
720	21963	6438.8153	10.728964
721	-6764	6438.7052	10.728781
722	-38430	6438.5952	10.728598
723	-29400	6438.4852	10.728414
724	26365	6438.3751	10.728231
725	78804	6438.2651	10.728048
726	84177	6438.1550	10.727864
727	54627	6438.0450	10.727681
728	30348	6437.9350	10.727497
729	26924	6437.8249	10.727314
730	29134	6437.7149	10.727131
731	22317	6437.6048	10.726947
732	10419	6437.4948	10.726764
733	4995	6437.3848	10.726581
734	8180	6437.2747	10.726397
735	12536	6437.1647	10.726214
736	16816	6437.0547	10.726031
737	33183	6436.9446	10.725847
738	67869	6436.8346	10.725664
739	100688	6436.7245	10.725481
740	105328	6436.6145	10.725297
741	91086	6436.5045	10.725114
742	95697	6436.3944	10.724930
743	126297	6436.2844	10.724747
744	140644	6436.1743	10.724564
745	109103	6436.0643	10.724380
746	62588	6435.9543	10.724197
747	45639	6435.8442	10.724014
748	50982	6435.7342	10.723830
749	44356	6435.6241	10.723647
750	31863	6435.5141	10.723464
751	47938	6435.4041	10.723280
752	84978	6435.2940	10.723097
753	93064	6435.1840	10.722914
754	57152	6435.0739	10.722730
755	22675	6434.9639	10.722547
756	28472	6434.8539	10.722363
757	58698	6434.7438	10.722180
758	80233	6434.6338	10.721997
759	87018	6434.5237	10.721813
760	85343	6434.4137	10.721630
761	73348	6434.3037	10.721447
762	60902	6434.1936	10.721263
763	75737	6434.0836	10.721080
764	121175	6433.9736	10.720897
765	157233	6433.8635	10.720713
766	152066	6433.7535	10.720530
767	123666	6433.6434	10.720346
768	101251	6433.5334	10.720163
769	76730	6433.4234	10.719980
770	32772	6433.3133	10.719796
771	-8696	6433.2033	10.719613
772	-14186	6433.0932	10.719430
773	1266	6432.9832	10.719246
774	-7332	6432.8732	10.719063
775	-40275	6432.7631	10.718880
776	-46404	6432.6531	10.718696
777	1484	6432.5430	10.718513
778	66883	6432.4330	10.718330
779	100199	6432.3230	10.718146
780	95776	6432.2129	10.717963
781	81920	6432.1029	10.717779
782	81071	6431.9928	10.717596
783	96811	6431.8828	10.717413
784	118530	6431.7728	10.717229
785	123390	6431.6627	10.717046
786	93227	6431.5527	10.716863
787	44408	6431.4426	10.716679
788	21734	6431.3326	10.716496
789	45876	6431.2226	10.716313
790	83906	6431.1125	10.716129
791	90927	6431.0025	10.715946
792	66245	6430.8924	10.715763
793	46527	6430.7824	10.715579
794	52977	6430.6724	10.715396
795	68601	6430.5623	10.715212
796	65367	6430.4523	10.715029
797	34608	6430.3423	10.714846
798	-9774	6430.2322	10.714662
799	-42136	6430.1222	10.714479
800	-38405	6430.0121	10.714296
801	5648	6429.9021	10.714112
802	65395	6429.7921	10.713929
803	108246	6429.6820	10.713746
804	125746	6429.5720	10.713562
805	133620	6429.4619	10.713379
806	140594	6429.3519	10.713196
807	136072	6429.2419	10.713012
808	116244	6429.1318	10.712829
809	102486	6429.0218	10.712645
810	115281	6428.9117	10.712462
811	141955	6428.8017	10.712279
812	153804	6428.6917	10.712095
813	151218	6428.5816	10.711912
814	163981	6428.4716	10.711729
815	198552	6428.3615	10.711545
816	212245	6428.2515	10.711362
817	163619	6428.1415	10.711179
818	73873	6428.0314	10.710995
819	8097	6427.9214	10.710812
820	-3039	6427.8113	10.710629
821	7083	6427.7013	10.710445
822	-979	6427.5913	10.710262
823	-14460	6427.4812	10.710078
824	7131	6427.3712	10.709895
825	66083	6427.2612	10.709712
826	116638	6427.1511	10.709528
827	119630	6427.0411	10.709345
828	80558	6426.9310	10.709162
829	29444	6426.8210	10.708978
830	-10709	6426.7110	10.708795
831	-24107	6426.6009	10.708612
832	3012	6426.4909	10.708428
833	63883	6426.3808	10.708245
834	121884	6426.2708	10.708062
835	145474	6426.1608	10.707878
836	146754	6426.0507	10.707695
837	160757	6425.9407	10.707511
838	188937	6425.8306	10.707328
839	192295	6425.7206	10.707145
840	149199	6425.6106	10.706961
841	92897	6425.5005	10.706778
842	71128	6425.3905	10.706595
843	84892	6425.2804	10.706411
844	91852	6425.1704	10.706228
845	65014	6425.0604	10.706045
846	24501	6424.9503	10.705861
847	6573	6424.8403	10.705678
848	19066	6424.7302	10.705494
849	39810	6424.6202	10.705311
850	52182	6424.5102	10.705128
851	68333	6424.4001	10.704944
852	110355	6424.2901	10.704761
853	172183	6424.1800	10.704578
854	212999	6424.0700	10.704394
855	199126	6423.9600	10.704211
856	145614	6423.8499	10.704028
857	98842	6423.7399	10.703844
858	79628	6423.6299	10.703661
859	67659	6423.5198	10.703478
860	48502	6423.4098	10.703294
861	45087	6423.2997	10.703111
862	80125	6423.1897	10.702927
863	133332	6423.0797	10.702744
864	169100	6422.9696	10.702561
865	187528	6422.8596	10.702377
866	207010	6422.7495	10.702194
867	209590	6422.6395	10.702011
868	157701	6422.5295	10.701827
869	69898	6422.4194	10.701644
870	23457	6422.3094	10.701461
871	57805	6422.1993	10.701277
872	122431	6422.0893	10.701094
873	152271	6421.9793	10.700911
874	150827	6421.8692	10.700727
875	155447	6421.7592	10.700544
876	158680	6421.6491	10.700360
877	124191	6421.5391	10.700177
878	61992	6421.4291	10.699994
879	24347	6421.3190	10.699810
880	26911	6421.2090	10.699627
881	31856	6421.0989	10.699444
882	19708	6420.9889	10.699260
883	22234	6420.8789	10.699077
884	59762	6420.7688	10.698894
885	94143	6420.6588	10.698710
886	81659	6420.5488	10.698527
887	40686	6420.4387	10.698344
888	26532	6420.3287	10.698160
889	57762	6420.2186	10.697977
890	104744	6420.1086	10.697793
891	139465	6419.9986	10.697610
892	158690	6419.8885	10.697427
893	160816	6419.7785	10.697243
894	138156	6419.6684	10.697060
895	102566	6419.5584	10.696877
896	88147	6419.4484	10.696693
897	108693	6419.3383	10.696510
898	131137	6419.2283	10.696327
899	113576	6419.1182	10.696143
900	60590	6419.0082	10.695960
901	17696	6418.8982	10.695777
902	11123	6418.7881	10.695593
903	17175	6418.6781	10.695410
904	3341	6418.5680	10.695226
905	-20141	6418.4580	10.695043
906	-14982	6418.3480	10.694860
907	25459	6418.2379	10.694676
908	60963	6418.1279	10.694493
909	57336	6418.0178	10.694310
910	29024	6417.9078	10.694126
911	12041	6417.7978	10.693943
912	15307	6417.6877	10.693760
913	22762	6417.5777	10.693576
914	28390	6417.4676	10.693393
915	39196	6417.3576	10.693210
916	49914	6417.2476	10.693026
917	46445	6417.1375	10.692843
918	36652	6417.0275	10.692659
919	48732	6416.9175	10.692476
920	90197	6416.8074	10.692293
921	131765	6416.6974	10.692109
922	142003	6416.5873	10.691926
923	119221	6416.4773	10.691743
924	81517	6416.3673	10.691559
925	45279	6416.2572	10.691376
926	22105	6416.1472	10.691193
927	16009	6416.0371	10.691009
928	12520	6415.9271	10.690826
929	-9525	6415.8171	10.690642
930	-42818	6415.7070	10.690459
931	-48490	6415.5970	10.690276
932	-4251	6415.4869	10.690092
933	61004	6415.3769	10.689909
934	96582	6415.2669	10.689726
935	79277	6415.1568	10.689542
936	21201	6415.0468	10.689359
937	-50026	6414.9367	10.689176
938	-99410	6414.8267	10.688992
939	-95014	6414.7167	10.688809
940	-39992	6414.6066	10.688626
941	17425	6414.4966	10.688442
942	34272	6414.3865	10.688259
943	24632	6414.2765	10.688075
944	32688	6414.1665	10.687892
945	63131	6414.0564	10.687709
946	76598	6413.9464	10.687525
947	57429	6413.8364	10.687342
948	44718	6413.7263	10.687159
949	74399	6413.6163	10.686975
950	120567	6413.5062	10.686792
951	126639	6413.3962	10.686609
952	81576	6413.2862	10.686425
953	32577	6413.1761	10.686242
954	22228	6413.0661	10.686059
955	42233	6412.9560	10.685875
956	60261	6412.8460	10.685692
957	67965	6412.7360	10.685508
958	79236	6412.6259	10.685325
959	93753	6412.5159	10.685142
960	92302	6412.4058	10.684958
961	70703	6412.2958	10.684775
962	50893	6412.1858	10.684592
963	46570	6412.0757	10.684408
964	42557	6411.9657	10.684225
965	27270	6411.8556	10.684042
966	22308	6411.7456	10.683858
967	50020	6411.6356	10.683675
968	88474	6411.5255	10.683492
969	96617	6411.4155	10.683308
970	77608	6411.3054	10.683125
971	75489	6411.1954	10.682941
972	105291	6411.0854	10.682758
973	128653	6410.9753	10.682575
974	112012	6410.8653	10.682391
975	69613	6410.7552	10.682208
976	29592	6410.6452	10.682025
977	-4056	6410.5352	10.681841
978	-28773	6410.4251	10.681658
979	-19600	6410.3151	10.681475
980	33347	6410.2051	10.681291
981	88678	6410.0950	10.681108
982	96289	6409.9850	10.680925
983	61890	6409.8749	10.680741
984	31959	6409.7649	10.680558
985	25935	6409.6549	10.680374
986	21798	6409.5448	10.680191
987	3874	6409.4348	10.680008
988	-13140	6409.3247	10.679824
989	-11683	6409.2147	10.679641
990	6231	6409.1047	10.679458
991	28450	6408.9946	10.679274
992	42385	6408.8846	10.679091
993	35407	6408.7745	10.678908
994	6907	6408.6645	10.678724
995	-21339	6408.5545	10.678541
996	-25836	6408.4444	10.678358
997	-7571	6408.3344	10.678174
998	19891	6408.2243	10.677991
999	55547	6408.1143	10.677807
1000	99138	6408.0043	10.677624
1001	128883	6407.8942	10.677441
1002	125247	6407.7842	10.677257
1003	107692	6407.6741	10.677074
1004	110011	6407.5641	10.676891
1005	124427	6407.4541	10.676707
1006	111758	6407.3440	10.676524
1007	67611	6407.2340	10.676341
1008	33881	6407.1240	10.676157
1009	35117	6407.0139	10.675974
1010	45462	6406.9039	10.675790
1011	34928	6406.7938	10.675607
1012	12067	6406.6838	10.675424
1013	2382	6406.5738	10.675240
1014	15951	6406.4637	10.675057
1015	53571	6406.3537	10.674874
1016	113705	6406.2436	10.674690
1017	174758	6406.1336	10.674507
1018	201260	6406.0236	10.674324
1019	189405	6405.9135	10.674140
1020	179049	6405.8035	10.673957
1021	198812	6405.6934	10.673774
1022	225151	6405.5834	10.673590
1023	217441	6405.4734	10.673407
1024	167905	6405.3633	10.673223
1025	95379	6405.2533	10.673040
1026	18026	6405.1432	10.672857
1027	-41830	6405.0332	10.672673
1028	-54794	6404.9232	10.672490
1029	-19832	6404.8131	10.672307
1030	19334	6404.7031	10.672123
1031	26155	6404.5930	10.671940
1032	19054	6404.4830	10.671757
1033	33566	6404.3730	10.671573
1034	59954	6404.2629	10.671390
1035	63124	6404.1529	10.671207
1036	48889	6404.0428	10.671023
1037	56942	6403.9328	10.670840
1038	88794	6403.8228	10.670656
1039	96991	6403.7127	10.670473
1040	61396	6403.6027	10.670290
1041	28363	6403.4927	10.670106
1042	44528	6403.3826	10.669923
1043	86654	6403.2726	10.669740
1044	95827	6403.1625	10.669556
1045	62676	6403.0525	10.669373
1046	36828	6402.9425	10.669190
1047	51960	6402.8324	10.669006
1048	79458	6402.7224	10.668823
1049	74255	6402.6123	10.668640
1050	40879	6402.5023	10.668456
1051	23522	6402.3923	10.668273
1052	38448	6402.2822	10.668089
1053	50935	6402.1722	10.667906
1054	30443	6402.0621	10.667723
1055	-1836	6401.9521	10.667539
1056	-6727	6401.8421	10.667356
1057	12705	6401.7320	10.667173
1058	21161	6401.6220	10.666989
1059	12118	6401.5119	10.666806
1060	16185	6401.4019	10.666623
1061	43389	6401.2919	10.666439
1062	59586	6401.1818	10.666256
1063	39026	6401.0718	10.666073
1064	5537	6400.9617	10.665889
1065	-3354	6400.8517	10.665706
1066	14000	6400.7417	10.665522
1067	34016	6400.6316	10.665339
1068	42461	6400.5216	10.665156
1069	32952	6400.4116	10.664972
1070	-1978	6400.3015	10.664789
1071	-46672	6400.1915	10.664606
1072	-53832	6400.0814	10.664422
1073	1652	6399.9714	10.664239
1074	78138	6399.8614	10.664056
1075	115189	6399.7513	10.663872
1076	110382	6399.6413	10.663689
1077	106231	6399.5312	10.663506
1078	115327	6399.4212	10.663322
1079	111007	6399.3112	10.663139
1080	89251	6399.2011	10.662955
1081	81992	6399.0911	10.662772
1082	95447	6398.9810	10.662589
1083	88523	6398.8710	10.662405
1084	39419	6398.7610	10.662222
1085	-9950	6398.6509	10.662039
1086	-11924	6398.5409	10.661855
1087	15693	6398.4308	10.661672
1088	16652	6398.3208	10.661489
1089	-22933	6398.2108	10.661305
1090	-60333	6398.1007	10.661122
1091	-58647	6397.9907	10.660939
1092	-29956	6397.8806	10.660755
1093	-10191	6397.7706	10.660572
1094	-15160	6397.6606	10.660388
1095	-32937	6397.5505	10.660205
1096	-46213	6397.4405	10.660022
1097	-49563	6397.3304	10.659838
1098	-47905	6397.2204	10.659655
1099	-46095	6397.1104	10.659472
1100	-42830	6397.0003	10.659288
1101	-33438	6396.8903	10.659105
1102	-17038	6396.7803	10.658922
1103	-864	6396.6702	10.658738
1104	2230	6396.5602	10.658555
1105	-15319	6396.4501	10.658371
1106	-41700	6396.3401	10.658188
1107	-47441	6396.2301	10.658005
1108	-14716	6396.1200	10.657821
1109	36032	6396.0100	10.657638
1110	67912	6395.8999	10.657455
1111	79651	6395.7899	10.657271
1112	108697	6395.6799	10.657088
1113	166953	6395.5698	10.656905
1114	203744	6395.4598	10.656721
1115	166873	6395.3497	10.656538
1116	82657	6395.2397	10.656355
1117	34111	6395.1297	10.656171
1118	62900	6395.0196	10.655988
1119	129829	6394.9096	10.655804
1120	173838	6394.7995	10.655621
1121	173373	6394.6895	10.655438
1122	142327	6394.5795	10.655254
1123	102368	6394.4694	10.655071
1124	76423	6394.3594	10.654888
1125	81497	6394.2493	10.654704
1126	108873	6394.1393	10.654521
1127	130198	6394.0293	10.654338
1128	134596	6393.9192	10.654154
1129	138768	6393.8092	10.653971
1130	150877	6393.6991	10.653788
1131	150619	6393.5891	10.653604
1132	120710	6393.4791	10.653421
1133	75106	6393.3690	10.653237
1134	39207	6393.2590	10.653054
1135	22470	6393.1490	10.652871
1136	25098	6393.0389	10.652687
1137	47546	6392.9289	10.652504
1138	74271	6392.8188	10.652321
1139	72728	6392.7088	10.652137
1140	34438	6392.5988	10.651954
1141	-1047	6392.4887	10.651771
1142	9738	6392.3787	10.651587
1143	58139	6392.2686	10.651404
1144	94746	6392.1586	10.651221
1145	85983	6392.0486	10.651037
1146	39268	6391.9385	10.650854
1147	-13722	6391.8285	10.650670
1148	-35134	6391.7184	10.650487
1149	2621	6391.6084	10.650304
1150	87024	6391.4984	10.650120
1151	157330	6391.3883	10.649937
1152	155778	6391.2783	10.649754
1153	89515	6391.1682	10.649570
1154	22126	6391.0582	10.649387
1155	5590	6390.9482	10.649204
1156	38709	6390.8381	10.649020
1157	85722	6390.7281	10.648837
1158	111257	6390.6180	10.648654
1159	99054	6390.5080	10.648470
1160	62009	6390.3980	10.648287
1161	37120	6390.2879	10.648103
1162	48979	6390.1779	10.647920
1163	75056	6390.0679	10.647737
1164	68466	6389.9578	10.647553
1165	19636	6389.8478	10.647370
1166	-26377	6389.7377	10.647187
1167	-23325	6389.6277	10.647003
1168	23537	6389.5177	10.646820
1169	70084	6389.4076	10.646637
1170	85953	6389.2976	10.646453
1171	81294	6389.1875	10.646270
1172	85949	6389.0775	10.646087
1173	111840	6388.9675	10.645903
1174	138890	6388.8574	10.645720
1175	138840	6388.7474	10.645536
1176	110685	6388.6373	10.645353
1177	82211	6388.5273	10.645170
1178	72246	6388.4173	10.644986
1179	66788	6388.3072	10.644803
1180	46245	6388.1972	10.644620
1181	21480	6388.0871	10.644436
1182	20108	6387.9771	10.644253
1183	44849	6387.8671	10.644070
1184	70672	6387.7570	10.643886
1185	81060	6387.6470	10.643703
1186	82405	6387.5369	10.643519
1187	81741	6387.4269	10.643336
1188	75918	6387.3169	10.643153
1189	67837	6387.2068	10.642969
1190	68458	6387.0968	10.642786
1191	74028	6386.9867	10.642603
1192	64997	6386.8767	10.642419
1193	39712	6386.7667	10.642236
1194	27253	6386.6566	10.642053
1195	49776	6386.5466	10.641869
1196	88302	6386.4366	10.641686
1197	103918	6386.3265	10.641503
1198	83308	6386.2165	10.641319
1199	49109	6386.1064	10.641136
1200	33214	6385.9964	10.640952
1201	50727	6385.8864	10.640769
1202	91271	6385.7763	10.640586
1203	125634	6385.6663	10.640402
1204	130127	6385.5562	10.640219
1205	113981	6385.4462	10.640036
1206	112535	6385.3362	10.639852
1207	143486	6385.2261	10.639669
1208	181336	6385.1161	10.639486
1209	187491	6385.0060	10.639302
1210	155466	6384.8960	10.639119
1211	113007	6384.7860	10.638936
1212	88310	6384.6759	10.638752
1213	87801	6384.5659	10.638569
1214	99269	6384.4558	10.638385
1215	102216	6384.3458	10.638202
1216	80726	6384.2358	10.638019
1217	39885	6384.1257	10.637835
1218	5605	6384.0157	10.637652
1219	-2043	6383.9056	10.637469
1220	11202	6383.7956	10.637285
1221	29014	6383.6856	10.637102
1222	45937	6383.5755	10.636919
1223	58116	6383.4655	10.636735
1224	48675	6383.3555	10.636552
1225	9704	6383.2454	10.636369
1226	-28419	6383.1354	10.636185
1227	-21181	6383.0253	10.636002
1228	33527	6382.9153	10.635818
1229	90761	6382.8053	10.635635
1230	116023	6382.6952	10.635452
1231	118441	6382.5852	10.635268
1232	116246	6382.4751	10.635085
1233	102927	6382.3651	10.634902
1234	72966	6382.2551	10.634718
1235	54426	6382.1450	10.634535
1236	78259	6382.0350	10.634352
1237	126119	6381.9249	10.634168
1238	147009	6381.8149	10.633985
1239	126768	6381.7049	10.633802
1240	103870	6381.5948	10.633618
1241	104950	6381.4848	10.633435
1242	101278	6381.3747	10.633251
1243	57776	6381.2647	10.633068
1244	860	6381.1547	10.632885
1245	-3301	6381.0446	10.632701
1246	63158	6380.9346	10.632518
1247	139030	6380.8245	10.632335
1248	154806	6380.7145	10.632151
1249	110049	6380.6045	10.631968
1250	61326	6380.4944	10.631785
1251	49887	6380.3844	10.631601
1252	66023	6380.2743	10.631418
1253	79275	6380.1643	10.631235
1254	77283	6380.0543	10.631051
1255	67255	6379.9442	10.630868
1256	58303	6379.8342	10.630684
1257	56716	6379.7242	10.630501
1258	69530	6379.6141	10.630318
1259	98886	6379.5041	10.630134
1260	134456	6379.3940	10.629951
1261	159273	6379.2840	10.629768
1262	161746	6379.1740	10.629584
1263	138571	6379.0639	10.629401
1264	92944	6378.9539	10.629218
1265	37838	6378.8438	10.629034
1266	-5316	6378.7338	10.628851
1267	-22620	6378.6238	10.628667
1268	-20009	6378.5137	10.628484
1269	-10575	6378.4037	10.628301
1270	4920	6378.2936	10.628117
1271	31241	6378.1836	10.627934
1272	57934	6378.0736	10.627751
1273	67641	6377.9635	10.627567
1274	68922	6377.8535	10.627384
1275	96230	6377.7434	10.627201
1276	161957	6377.6334	10.627017
1277	227258	6377.5234	10.626834
1278	242363	6377.4133	10.626651
1279	204766	6377.3033	10.626467
1280	155209	6377.1932	10.626284
1281	124561	6377.0832	10.626100
1282	111457	6376.9732	10.625917
1283	108566	6376.8631	10.625734
1284	117187	6376.7531	10.625550
1285	126569	6376.6431	10.625367
1286	110634	6376.5330	10.625184
1287	66331	6376.4230	10.625000
1288	31934	6376.3129	10.624817
1289	41408	6376.2029	10.624634
1290	77145	6376.0929	10.624450
1291	96616	6375.9828	10.624267
1292	93531	6375.8728	10.624084
1293	96804	6375.7627	10.623900
1294	110857	6375.6527	10.623717
1295	97907	6375.5427	10.623533
1296	37289	6375.4326	10.623350
1297	-27524	6375.3226	10.623167
1298	-29582	6375.2125	10.622983
1299	45040	6375.1025	10.622800
1300	143432	6374.9925	10.622617
1301	203022	6374.8824	10.622433
1302	204597	6374.7724	10.622250
1303	172130	6374.6623	10.622067
1304	140150	6374.5523	10.621883
1305	127304	6374.4423	10.621700
1306	129357	6374.3322	10.621517
1307	127342	6374.2222	10.621333
1308	104140	6374.1121	10.621150
1309	58867	6374.0021	10.620966
1310	8445	6373.8921	10.620783
1311	-24532	6373.7820	10.620600
1312	-28800	6373.6720	10.620416
1313	-13425	6373.5619	10.620233
1314	1568	6373.4519	10.620050
1315	6937	6373.3419	10.619866
1316	12110	6373.2318	10.619683
1317	25660	6373.1218	10.619500
1318	36971	6373.0118	10.619316
1319	32216	6372.9017	10.619133
1320	21888	6372.7917	10.618950
1321	29741	6372.6816	10.618766
1322	54107	6372.5716	10.618583
1323	66414	6372.4616	10.618399
1324	55005	6372.3515	10.618216
1325	41945	6372.2415	10.618033
1326	42543	6372.1314	10.617849
1327	39072	6372.0214	10.617666
1328	18713	6371.9114	10.617483
1329	8502	6371.8013	10.617299
1330	37073	6371.6913	10.617116
1331	82976	6371.5812	10.616933
1332	102771	6371.4712	10.616749
1333	96509	6371.3612	10.616566
1334	98099	6371.2511	10.616383
1335	106923	6371.1411	10.616199
1336	83799	6371.0310	10.616016
1337	23995	6370.9210	10.615832
1338	-19522	6370.8110	10.615649
1339	-8750	6370.7009	10.615466
1340	29277	6370.5909	10.615282
1341	54144	6370.4808	10.615099
1342	70923	6370.3708	10.614916
1343	99171	6370.2608	10.614732
1344	120964	6370.1507	10.614549
1345	110695	6370.0407	10.614366
1346	93103	6369.9307	10.614182
1347	115994	6369.8206	10.613999
1348	172710	6369.7106	10.613815
1349	203559	6369.6005	10.613632
1350	177037	6369.4905	10.613449
1351	123768	6369.3805	10.613265
1352	82509	6369.2704	10.613082
1353	57068	6369.1604	10.612899
1354	40977	6369.0503	10.612715
1355	42384	6368.9403	10.612532
1356	60062	6368.8303	10.612349
1357	67937	6368.7202	10.612165
1358	51324	6368.6102	10.611982
1359	34165	6368.5001	10.611799
1360	44005	6368.3901	10.611615
1361	71222	6368.2801	10.611432
1362	89950	6368.1700	10.611248
1363	99792	6368.0600	10.611065
1364	114796	6367.9499	10.610882
1365	124596	6367.8399	10.610698
1366	102366	6367.7299	10.610515
1367	49309	6367.6198	10.610332
1368	272	6367.5098	10.610148
1369	-18837	6367.3997	10.609965
1370	-14940	6367.2897	10.609782
1371	-5885	6367.1797	10.609598
1372	1579	6367.0696	10.609415
1373	5896	6366.9596	10.609232
1374	4858	6366.8495	10.609048
1375	5280	6366.7395	10.608865
1376	20376	6366.6295	10.608681
1377	47581	6366.5194	10.608498
1378	65913	6366.4094	10.608315
1379	66921	6366.2994	10.608131
1380	72042	6366.1893	10.607948
1381	103175	6366.0793	10.607765
1382	147810	6365.9692	10.607581
1383	171648	6365.8592	10.607398
1384	160234	6365.7492	10.607215
1385	130683	6365.6391	10.607031
1386	104099	6365.5291	10.606848
1387	83798	6365.4190	10.606665
1388	65359	6365.3090	10.606481
1389	54032	6365.1990	10.606298
1390	60948	6365.0889	10.606114
1391	85922	6364.9789	10.605931
1392	112597	6364.8688	10.605748
1393	122649	6364.7588	10.605564
1394	112045	6364.6488	10.605381
1395	91710	6364.5387	10.605198
1396	74047	6364.4287	10.605014
1397	62333	6364.3186	10.604831
1398	53952	6364.2086	10.604648
1399	48440	6364.0986	10.604464
1400	46738	6363.9885	10.604281
1401	45891	6363.8785	10.604098
1402	42336	6363.7684	10.603914
1403	38747	6363.6584	10.603731
1404	38651	6363.5484	10.603547
1405	35342	6363.4383	10.603364
1406	18268	6363.3283	10.603181
1407	-8457	6363.2183	10.602997
1408	-29052	6363.1082	10.602814
1409	-42673	6362.9982	10.602631
1410	-68238	6362.8881	10.602447
1411	-108973	6362.7781	10.602264
1412	-129813	6362.6681	10.602081
1413	-94813	6362.5580	10.601897
1414	-20279	6362.4480	10.601714
1415	35430	6362.3379	10.601531
1416	37233	6362.2279	10.601347
1417	6040	6362.1179	10.601164
1418	-18422	6362.0078	10.600980
1419	-23851	6361.8978	10.600797
1420	-22619	6361.7877	10.600614
1421	-23887	6361.6777	10.600430
1422	-28302	6361.5677	10.600247
1423	-38229	6361.4576	10.600064
1424	-52652	6361.3476	10.599880
1425	-57367	6361.2375	10.599697
1426	-39315	6361.1275	10.599514
1427	-8968	6361.0175	10.599330
1428	9230	6360.9074	10.599147
1429	10174	6360.7974	10.598964
1430	15260	6360.6873	10.598780
1431	41565	6360.5773	10.598597
1432	79069	6360.4673	10.598413
1433	107129	6360.3572	10.598230
1434	121265	6360.2472	10.598047
1435	131745	6360.1371	10.597863
1436	143159	6360.0271	10.597680
1437	148453	6359.9171	10.597497
1438	140895	6359.8070	10.597313
1439	121324	6359.6970	10.597130
1440	94157	6359.5870	10.596947
1441	66237	6359.4769	10.596763
1442	50383	6359.3669	10.596580
1443	59102	6359.2568	10.596396
1444	89109	6359.1468	10.596213
1445	119066	6359.0368	10.596030
1446	129142	6358.9267	10.595846
1447	119241	6358.8167	10.595663
1448	104081	6358.7066	10.595480
1449	95947	6358.5966	10.595296
1450	97964	6358.4866	10.595113
1451	108097	6358.3765	10.594930
1452	120137	6358.2665	10.594746
1453	123532	6358.1564	10.594563
1454	111950	6358.0464	10.594380
1455	91217	6357.9364	10.594196
1456	70781	6357.8263	10.594013
1457	51268	6357.7163	10.593829
1458	33107	6357.6062	10.593646
1459	33329	6357.4962	10.593463
1460	71758	6357.3862	10.593279
1461	134284	6357.2761	10.593096
1462	172840	6357.1661	10.592913
1463	159874	6357.0560	10.592729
1464	127797	6356.9460	10.592546
1465	132222	6356.8360	10.592363
1466	182697	6356.7259	10.592179
1467	230679	6356.6159	10.591996
1468	224141	6356.5059	10.591813
1469	156269	6356.3958	10.591629
1470	62085	6356.2858	10.591446
1471	-13449	6356.1757	10.591262
1472	-41830	6356.0657	10.591079
1473	-24526	6355.9557	10.590896
1474	11636	6355.8456	10.590712
1475	41269	6355.7356	10.590529
1476	62216	6355.6255	10.590346
1477	81096	6355.5155	10.590162
1478	87359	6355.4055	10.589979
1479	66516	6355.2954	10.589796
1480	36682	6355.1854	10.589612
1481	39617	6355.0753	10.589429
1482	84009	6354.9653	10.589246
1483	124867	6354.8553	10.589062
1484	117057	6354.7452	10.588879
1485	68296	6354.6352	10.588695
1486	20646	6354.5251	10.588512
1487	-522	6354.4151	10.588329
1488	3995	6354.3051	10.588145
1489	31890	6354.1950	10.587962
1490	83102	6354.0850	10.587779
1491	141548	6353.9749	10.587595
1492	177215	6353.8649	10.587412
1493	171927	6353.7549	10.587229
1494	132685	6353.6448	10.587045
1495	80800	6353.5348	10.586862
1496	36445	6353.4247	10.586679
1497	8983	6353.3147	10.586495
1498	-6591	6353.2047	10.586312
1499	-19934	6353.0946	10.586128
1500	-28955	6352.9846	10.585945
1501	-24035	6352.8746	10.585762
1502	-10991	6352.7645	10.585578
1503	-9856	6352.6545	10.585395
1504	-21425	6352.5444	10.585212
1505	-18194	6352.4344	10.585028
1506	16025	6352.3244	10.584845
1507	61315	6352.2143	10.584662
1508	95519	6352.1043	10.584478
1509	124844	6351.9942	10.584295
1510	153631	6351.8842	10.584112
1511	155037	6351.7742	10.583928
1512	114366	6351.6641	10.583745
1513	77015	6351.5541	10.583561
1514	98126	6351.4440	10.583378
1515	154727	6351.3340	10.583195
1516	167222	6351.2240	10.583011
1517	111253	6351.1139	10.582828
1518	48867	6351.0039	10.582645
1519	33511	6350.8938	10.582461
1520	42554	6350.7838	10.582278
1521	33867	6350.6738	10.582095
1522	17769	6350.5637	10.581911
1523	28034	6350.4537	10.581728
1524	55551	6350.3436	10.581544
1525	59655	6350.2336	10.581361
1526	30571	6350.1236	10.581178
1527	390	6350.0135	10.580994
1528	-2465	6349.9035	10.580811
1529	20404	6349.7935	10.580628
1530	52530	6349.6834	10.580444
1531	79654	6349.5734	10.580261
1532	93110	6349.4633	10.580078
1533	93444	6349.3533	10.579894
1534	89832	6349.2433	10.579711
1535	88822	6349.1332	10.579528
1536	91761	6349.0232	10.579344
1537	104427	6348.9131	10.579161
1538	127946	6348.8031	10.578977
1539	135577	6348.6931	10.578794
1540	91268	6348.5830	10.578611
1541	8561	6348.4730	10.578427
1542	-43713	6348.3629	10.578244
1543	-23631	6348.2529	10.578061
1544	26273	6348.1429	10.577877
1545	39904	6348.0328	10.577694
1546	18931	6347.9228	10.577511
1547	17403	6347.8127	10.577327
1548	53844	6347.7027	10.577144
1549	92214	6347.5927	10.576961
1550	105628	6347.4826	10.576777
1551	105413	6347.3726	10.576594
1552	99624	6347.2625	10.576410
1553	73623	6347.1525	10.576227
1554	30662	6347.0425	10.576044
1555	7651	6346.9324	10.575860
1556	22549	6346.8224	10.575677
1557	40350	6346.7123	10.575494
1558	24491	6346.6023	10.575310
1559	-2901	6346.4923	10.575127
1560	9580	6346.3822	10.574944
1561	64590	6346.2722	10.574760
1562	106196	6346.1622	10.574577
1563	91912	6346.0521	10.574394
1564	42907	6345.9421	10.574210
1565	7130	6345.8320	10.574027
1566	-5143	6345.7220	10.573843
1567	-22692	6345.6120	10.573660
1568	-56747	6345.5019	10.573477
1569	-73702	6345.3919	10.573293
1570	-40258	6345.2818	10.573110
1571	23039	6345.1718	10.572927
1572	59713	6345.0618	10.572743
1573	44561	6344.9517	10.572560
1574	7731	6344.8417	10.572377
1575	-9291	6344.7316	10.572193
1576	5552	6344.6216	10.572010
1577	43989	6344.5116	10.571827
1578	94289	6344.4015	10.571643
1579	130832	6344.2915	10.571460
1580	117641	6344.1814	10.571276
1581	52657	6344.0714	10.571093
1582	-10969	6343.9614	10.570910
1583	-18322	6343.8513	10.570726
1584	25249	6343.7413	10.570543
1585	71453	6343.6312	10.570360
1586	92034	6343.5212	10.570176
1587	94068	6343.4112	10.569993
1588	88050	6343.3011	10.569810
1589	77539	6343.1911	10.569626
1590	72414	6343.0811	10.569443
1591	77061	6342.9710	10.569260
1592	71620	6342.8610	10.569076
1593	39378	6342.7509	10.568893
1594	4407	6342.6409	10.568709
1595	2577	6342.5309	10.568526
1596	22592	6342.4208	10.568343
1597	22131	6342.3108	10.568159
1598	318	6342.2007	10.567976
1599	910	6342.0907	10.567793
1600	35036	6341.9807	10.567609
1601	55554	6341.8706	10.567426
1602	29241	6341.7606	10.567243
1603	-14425	6341.6505	10.567059
1604	-33893	6341.5405	10.566876
1605	-31225	6341.4305	10.566692
1606	-25366	6341.3204	10.566509
1607	-9922	6341.2104	10.566326
1608	22248	6341.1003	10.566142
1609	42224	6340.9903	10.565959
1610	17439	6340.8803	10.565776
1611	-33163	6340.7702	10.565592
1612	-52661	6340.6602	10.565409
1613	-10069	6340.5501	10.565226
1614	70971	6340.4401	10.565042
1615	138405	6340.3301	10.564859
1616	152902	6340.2200	10.564676
1617	119230	6340.1100	10.564492
1618	88416	6339.9999	10.564309
1619	106241	6339.8899	10.564125
1620	150201	6339.7799	10.563942
1621	151391	6339.6698	10.563759
1622	93508	6339.5598	10.563575
1623	44622	6339.4498	10.563392
1624	60928	6339.3397	10.563209
1625	106648	6339.2297	10.563025
1626	116139	6339.1196	10.562842
1627	93797	6339.0096	10.562659
1628	90777	6338.8996	10.562475
1629	110630	6338.7895	10.562292
1630	108425	6338.6795	10.562109
1631	74701	6338.5694	10.561925
1632	53093	6338.4594	10.561742
1633	68648	6338.3494	10.561558
1634	94980	6338.2393	10.561375
1635	102036	6338.1293	10.561192
1636	87401	6338.0192	10.561008
1637	52088	6337.9092	10.560825
1638	-5195	6337.7992	10.560642
1639	-58602	6337.6891	10.560458
1640	-68444	6337.5791	10.560275
1641	-40764	6337.4690	10.560092
1642	-26881	6337.3590	10.559908
1643	-47351	6337.2490	10.559725
1644	-63305	6337.1389	10.559542
1645	-44957	6337.0289	10.559358
1646	-19836	6336.9188	10.559175
1647	-21039	6336.8088	10.558991
1648	-30877	6336.6988	10.558808
1649	-16522	6336.5887	10.558625
1650	10956	6336.4787	10.558441
1651	15751	6336.3687	10.558258
1652	-7068	6336.2586	10.558075
1653	-34582	6336.1486	10.557891
1654	-57088	6336.0385	10.557708
1655	-78079	6335.9285	10.557525
1656	-86944	6335.8185	10.557341
1657	-70263	6335.7084	10.557158
1658	-43758	6335.5984	10.556975
1659	-37865	6335.4883	10.556791
1660	-53688	6335.3783	10.556608
1661	-64432	6335.2683	10.556424
1662	-60303	6335.1582	10.556241
1663	-61773	6335.0482	10.556058
1664	-82991	6334.9381	10.555874
1665	-106979	6334.8281	10.555691
1666	-106127	6334.7181	10.555508
1667	-71707	6334.6080	10.555324
1668	-19228	6334.4980	10.555141
1669	21637	6334.3879	10.554958
1670	22804	6334.2779	10.554774
1671	-18466	6334.1679	10.554591
1672	-67216	6334.0578	10.554408
1673	-77592	6333.9478	10.554224
1674	-39208	6333.8377	10.554041
1675	12196	6333.7277	10.553857
1676	33920	6333.6177	10.553674
1677	17609	6333.5076	10.553491
1678	-11273	6333.3976	10.553307
1679	-26322	6333.2875	10.553124
1680	-25921	6333.1775	10.552941
1681	-27835	6333.0675	10.552757
1682	-42405	6332.9574	10.552574
1683	-56676	6332.8474	10.552391
1684	-50420	6332.7374	10.552207
1685	-22957	6332.6273	10.552024
1686	8271	6332.5173	10.551840
1687	33821	6332.4072	10.551657
1688	58567	6332.2972	10.551474
1689	78905	6332.1872	10.551290
1690	77587	6332.0771	10.551107
1691	54898	6331.9671	10.550924
1692	42932	6331.8570	10.550740
1693	66425	6331.7470	10.550557
1694	104350	6331.6370	10.550374
1695	115177	6331.5269	10.550190
1696	90869	6331.4169	10.550007
1697	60818	6331.3068	10.549824
1698	48009	6331.1968	10.549640
1699	47105	6331.0868	10.549457
1700	44942	6330.9767	10.549273
1701	38046	6330.8667	10.549090
1702	26061	6330.7566	10.548907
1703	8379	6330.6466	10.548723
1704	-7419	6330.5366	10.548540
1705	-9713	6330.4265	10.548357
1706	1300	6330.3165	10.548173
1707	15153	6330.2064	10.547990
1708	27187	6330.0964	10.547807
1709	37838	6329.9864	10.547623
1710	40609	6329.8763	10.547440
1711	32355	6329.7663	10.547257
1712	32776	6329.6563	10.547073
1713	66508	6329.5462	10.546890
1714	121908	6329.4362	10.546706
1715	154841	6329.3261	10.546523
1716	141674	6329.2161	10.546340
1717	102554	6329.1061	10.546156
1718	62979	6328.9960	10.545973
1719	23052	6328.8860	10.545790
1720	-17765	6328.7759	10.545606
1721	-36947	6328.6659	10.545423
1722	-19616	6328.5559	10.545240
1723	8881	6328.4458	10.545056
1724	14519	6328.3358	10.544873
1725	5047	6328.2257	10.544690
1726	15109	6328.1157	10.544506
1727	49822	6328.0057	10.544323
1728	79927	6327.8956	10.544139
1729	91892	6327.7856	10.543956
1730	104663	6327.6755	10.543773
1731	128514	6327.5655	10.543589
1732	143982	6327.4555	10.543406
1733	139004	6327.3454	10.543223
1734	133826	6327.2354	10.543039
1735	141932	6327.1253	10.542856
1736	133069	6327.0153	10.542673
1737	74168	6326.9053	10.542489
1738	-3852	6326.7952	10.542306
1739	-23255	6326.6852	10.542123
1740	46465	6326.5751	10.541939
1741	143541	6326.4651	10.541756
1742	183076	6326.3551	10.541572
1743	151850	6326.2450	10.541389
1744	110170	6326.1350	10.541206
1745	108095	6326.0250	10.541022
1746	127545	6325.9149	10.540839
1747	116414	6325.8049	10.540656
1748	61642	6325.6948	10.540472
1749	7718	6325.5848	10.540289
1750	2235	6325.4748	10.540106
1751	39696	6325.3647	10.539922
1752	72328	6325.2547	10.539739
1753	69869	6325.1446	10.539556
1754	49014	6325.0346	10.539372
1755	37245	6324.9246	10.539189
1756	28104	6324.8145	10.539005
1757	-3943	6324.7045	10.538822
1758	-52320	6324.5944	10.538639
1759	-74648	6324.4844	10.538455
1760	-51264	6324.3744	10.538272
1761	-20041	6324.2643	10.538089
1762	-28563	6324.1543	10.537905
1763	-68285	6324.0442	10.537722
1764	-86731	6323.9342	10.537539
1765	-59093	6323.8242	10.537355
1766	-14317	6323.7141	10.537172
1767	15308	6323.6041	10.536989
1768	37539	6323.4940	10.536805
1769	74922	6323.3840	10.536622
1770	121566	6323.2740	10.536438
1771	151868	6323.1639	10.536255
1772	158355	6323.0539	10.536072
1773	152625	6322.9439	10.535888
1774	134637	6322.8338	10.535705
1775	90920	6322.7238	10.535522
1776	27934	6322.6137	10.535338
1777	-19353	6322.5037	10.535155
1778	-26248	6322.3937	10.534972
1779	-8184	6322.2836	10.534788
1780	3942	6322.1736	10.534605
1781	5289	6322.0635	10.534421
1782	14585	6321.9535	10.534238
1783	37037	6321.8435	10.534055
1784	53911	6321.7334	10.533871
1785	55004	6321.6234	10.533688
1786	60740	6321.5133	10.533505
1787	94179	6321.4033	10.533321
1788	140840	6321.2933	10.533138
1789	158808	6321.1832	10.532955
1790	130894	6321.0732	10.532771
1791	86315	6320.9631	10.532588
1792	60854	6320.8531	10.532405
1793	54766	6320.7431	10.532221
1794	48601	6320.6330	10.532038
1795	44146	6320.5230	10.531854
1796	59269	6320.4129	10.531671
1797	87335	6320.3029	10.531488
1798	97926	6320.1929	10.531304
1799	86214	6320.0828	10.531121
1800	85436	6319.9728	10.530938
1801	109407	6319.8627	10.530754
1802	116519	6319.7527	10.530571
1803	67327	6319.6427	10.530388
1804	-4017	6319.5326	10.530204
1805	-21484	6319.4226	10.530021
1806	34696	6319.3126	10.529838
1807	105284	6319.2025	10.529654
1808	132268	6319.0925	10.529471
1809	118696	6318.9824	10.529287
1810	92893	6318.8724	10.529104
1811	56619	6318.7624	10.528921
1812	3921	6318.6523	10.528737
1813	-36660	6318.5423	10.528554
1814	-24792	6318.4322	10.528371
1815	30343	6318.3222	10.528187
1816	68956	6318.2122	10.528004
1817	51021	6318.1021	10.527821
1818	4064	6317.9921	10.527637
1819	-11894	6317.8820	10.527454
1820	27763	6317.7720	10.527271
1821	92004	6317.6620	10.527087
1822	132950	6317.5519	10.526904
1823	131734	6317.4419	10.526720
1824	106841	6317.3318	10.526537
1825	87666	6317.2218	10.526354
1826	86452	6317.1118	10.526170
1827	93196	6317.0017	10.525987
1828	89499	6316.8917	10.525804
1829	63501	6316.7816	10.525620
1830	18192	6316.6716	10.525437
1831	-26535	6316.5616	10.525254
1832	-44654	6316.4515	10.525070
1833	-27725	6316.3415	10.524887
1834	4022	6316.2315	10.524704
1835	25103	6316.1214	10.524520
1836	35308	6316.0114	10.524337
1837	51105	6315.9013	10.524153
1838	69879	6315.7913	10.523970
1839	67300	6315.6813	10.523787
1840	36797	6315.5712	10.523603
1841	6347	6315.4612	10.523420
1842	443	6315.3511	10.523237
1843	6554	6315.2411	10.523053
1844	-70	6315.1311	10.522870
1845	-15097	6315.0210	10.522687
1846	-13207	6314.9110	10.522503
1847	13067	6314.8009	10.522320
1848	47018	6314.6909	10.522137
1849	73928	6314.5809	10.521953
1850	90166	6314.4708	10.521770
1851	89855	6314.3608	10.521586
1852	65537	6314.2507	10.521403
1853	23085	6314.1407	10.521220
1854	-21159	6314.0307	10.521036
1855	-56368	6313.9206	10.520853
1856	-76661	6313.8106	10.520670
1857	-75521	6313.7005	10.520486
1858	-62426	6313.5905	10.520303
1859	-71769	6313.4805	10.520120
1860	-122240	6313.3704	10.519936
1861	-174564	6313.2604	10.519753
1862	-170077	6313.1503	10.519569
1863	-113078	6313.0403	10.519386
1864	-70614	6312.9303	10.519203
1865	-79063	6312.8202	10.519019
1866	-97602	6312.7102	10.518836
1867	-78483	6312.6002	10.518653
1868	-38103	6312.4901	10.518469
1869	-18631	6312.3801	10.518286
1870	-14203	6312.2700	10.518103
1871	13245	6312.1600	10.517919
1872	62037	6312.0500	10.517736
1873	87048	6311.9399	10.517553
1874	67263	6311.8299	10.517369
1875	33512	6311.7198	10.517186
1876	21973	6311.6098	10.517002
1877	35176	6311.4998	10.516819
1878	57940	6311.3897	10.516636
1879	80883	6311.2797	10.516452
1880	96038	6311.1696	10.516269
1881	94564	6311.0596	10.516086
1882	81916	6310.9496	10.515902
1883	76399	6310.8395	10.515719
1884	83764	6310.7295	10.515536
1885	90768	6310.6194	10.515352
1886	88841	6310.5094	10.515169
1887	83402	6310.3994	10.514986
1888	75282	6310.2893	10.514802
1889	58066	6310.1793	10.514619
1890	41856	6310.0692	10.514435
1891	51353	6309.9592	10.514252
1892	85364	6309.8492	10.514069
1893	105486	6309.7391	10.513885
1894	86584	6309.6291	10.513702
1895	55683	6309.5191	10.513519
1896	54892	6309.4090	10.513335
1897	83301	6309.2990	10.513152
1898	104051	6309.1889	10.512969
1899	97139	6309.0789	10.512785
1900	75572	6308.9689	10.512602
1901	54901	6308.8588	10.512419
1902	35909	6308.7488	10.512235
1903	18678	6308.6387	10.512052
1904	9293	6308.5287	10.511868
1905	7976	6308.4187	10.511685
1906	8925	6308.3086	10.511502
1907	13966	6308.1986	10.511318
1908	28368	6308.0885	10.511135
1909	41995	6307.9785	10.510952
1910	35130	6307.8685	10.510768
1911	8251	6307.7584	10.510585
1912	-12726	6307.6484	10.510402
1913	-8870	6307.5383	10.510218
1914	9384	6307.4283	10.510035
1915	19981	6307.3183	10.509852
1916	15814	6307.2082	10.509668
1917	5854	6307.0982	10.509485
1918	2536	6306.9881	10.509301
1919	16053	6306.8781	10.509118
1920	49235	6306.7681	10.508935
1921	88337	6306.6580	10.508751
1922	108060	6306.5480	10.508568
1923	95154	6306.4379	10.508385
1924	61797	6306.3279	10.508201
1925	31339	6306.2179	10.508018
1926	17980	6306.1078	10.507835
1927	21417	6305.9978	10.507651
1928	28256	6305.8878	10.507468
1929	15261	6305.7777	10.507285
1930	-31490	6305.6677	10.507101
1931	-91521	6305.5576	10.506918
1932	-120877	6305.4476	10.506734
1933	-101552	6305.3376	10.506551
1934	-64572	6305.2275	10.506368
1935	-47171	6305.1175	10.506184
1936	-42386	6305.0074	10.506001
1937	-15104	6304.8974	10.505818
1938	41156	6304.7874	10.505634
1939	92000	6304.6773	10.505451
1940	107055	6304.5673	10.505268
1941	91611	6304.4572	10.505084
1942	67805	6304.3472	10.504901
1943	47315	6304.2372	10.504717
1944	33235	6304.1271	10.504534
1945	29577	6304.0171	10.504351
1946	34316	6303.9070	10.504167
1947	36208	6303.7970	10.503984
1948	31619	6303.6870	10.503801
1949	32018	6303.5769	10.503617
1950	40493	6303.4669	10.503434
1951	35316	6303.3568	10.503251
1952	609	6303.2468	10.503067
1953	-33318	6303.1368	10.502884
1954	-11411	6303.0267	10.502701
1955	73299	6302.9167	10.502517
1956	152689	6302.8067	10.502334
1957	153365	6302.6966	10.502150
1958	84031	6302.5866	10.501967
1959	26914	6302.4765	10.501784
1960	39350	6302.3665	10.501600
1961	90077	6302.2565	10.501417
1962	110293	6302.1464	10.501234
1963	87380	6302.0364	10.501050
1964	75031	6301.9263	10.500867
1965	111925	6301.8163	10.500684
1966	166646	6301.7063	10.500500
1967	183385	6301.5962	10.500317
1968	157247	6301.4862	10.500134
1969	132273	6301.3761	10.499950
1970	134352	6301.2661	10.499767
1971	141300	6301.1561	10.499583
1972	125678	6301.0460	10.499400
1973	97151	6300.9360	10.499217
1974	84556	6300.8259	10.499033
1975	94775	6300.7159	10.498850
1976	109524	6300.6059	10.498667
1977	113077	6300.4958	10.498483
1978	105282	6300.3858	10.498300
1979	92276	6300.2757	10.498117
1980	79666	6300.1657	10.497933
1981	73106	6300.0557	10.497750
1982	74798	6299.9456	10.497567
1983	82178	6299.8356	10.497383
1984	97176	6299.7255	10.497200
1985	126684	6299.6155	10.497016
1986	160907	6299.5055	10.496833
1987	164308	6299.3954	10.496650
1988	112934	6299.2854	10.496466
1989	36796	6299.1754	10.496283
1990	-3414	6299.0653	10.496100
1991	12560	6298.9553	10.495916
1992	44136	6298.8452	10.495733
1993	52344	6298.7352	10.495550
1994	53190	6298.6252	10.495366
1995	82864	6298.5151	10.495183
1996	132008	6298.4051	10.495000
1997	153794	6298.2950	10.494816
1998	134077	6298.1850	10.494633
1999	114346	6298.0750	10.494449
2000	131222	6297.9649	10.494266
[truncated: 63,536 more rows]
