# Supplementary material for: Evolution of the metabolome in response to selection for increased immunity in populations of Drosophila melanogaster
Source: PLoS One. 2017 Nov 17;12(11):e0188089. doi: 10.1371/journal.pone.0188089 (PMC5693281; doi:10.1371/journal.pone.0188089)
Supplement: S3 File — (ZIP) [file pone.0188089.s020.zip › Block3/Ii/1/pdata/1/II1.txt]

1	10496	6502.6782	10.835379
2	-4079	6502.5682	10.835195
3	-12498	6502.4581	10.835012
4	-9772	6502.3481	10.834828
5	-4512	6502.2381	10.834645
6	-6938	6502.1280	10.834462
7	-11333	6502.0180	10.834278
8	-4058	6501.9079	10.834095
9	12135	6501.7979	10.833912
10	18331	6501.6879	10.833728
11	8134	6501.5778	10.833545
12	128	6501.4678	10.833362
13	12354	6501.3577	10.833178
14	36912	6501.2477	10.832995
15	52275	6501.1377	10.832812
16	52222	6501.0276	10.832628
17	48411	6500.9176	10.832445
18	48135	6500.8076	10.832261
19	44204	6500.6975	10.832078
20	29293	6500.5875	10.831895
21	9659	6500.4774	10.831711
22	-1324	6500.3674	10.831528
23	1305	6500.2574	10.831345
24	9647	6500.1473	10.831161
25	12870	6500.0373	10.830978
26	9324	6499.9272	10.830795
27	8303	6499.8172	10.830611
28	19657	6499.7072	10.830428
29	42243	6499.5971	10.830244
30	64441	6499.4871	10.830061
31	75887	6499.3770	10.829878
32	76121	6499.2670	10.829694
33	72079	6499.1570	10.829511
34	71341	6499.0469	10.829328
35	78280	6498.9369	10.829144
36	91061	6498.8268	10.828961
37	99731	6498.7168	10.828778
38	92939	6498.6068	10.828594
39	70927	6498.4967	10.828411
40	47733	6498.3867	10.828228
41	36385	6498.2766	10.828044
42	36299	6498.1666	10.827861
43	39608	6498.0566	10.827677
44	43999	6497.9465	10.827494
45	51660	6497.8365	10.827311
46	59684	6497.7264	10.827127
47	61383	6497.6164	10.826944
48	56959	6497.5064	10.826761
49	54167	6497.3963	10.826577
50	56532	6497.2863	10.826394
51	57885	6497.1763	10.826211
52	51362	6497.0662	10.826027
53	38489	6496.9562	10.825844
54	26695	6496.8461	10.825661
55	22263	6496.7361	10.825477
56	27701	6496.6261	10.825294
57	40798	6496.5160	10.825110
58	52854	6496.4060	10.824927
59	52466	6496.2959	10.824744
60	36339	6496.1859	10.824560
61	14461	6496.0759	10.824377
62	527	6495.9658	10.824194
63	-1541	6495.8558	10.824010
64	1526	6495.7457	10.823827
65	3139	6495.6357	10.823644
66	3903	6495.5257	10.823460
67	8071	6495.4156	10.823277
68	17535	6495.3056	10.823094
69	30961	6495.1955	10.822910
70	45301	6495.0855	10.822727
71	55617	6494.9755	10.822543
72	56572	6494.8654	10.822360
73	48220	6494.7554	10.822177
74	38377	6494.6453	10.821993
75	33904	6494.5353	10.821810
76	30231	6494.4253	10.821627
77	16919	6494.3152	10.821443
78	-3743	6494.2052	10.821260
79	-12288	6494.0952	10.821077
80	5639	6493.9851	10.820893
81	37892	6493.8751	10.820710
82	57937	6493.7650	10.820527
83	56923	6493.6550	10.820343
84	51281	6493.5450	10.820160
85	56165	6493.4349	10.819976
86	65126	6493.3249	10.819793
87	64343	6493.2148	10.819610
88	55129	6493.1048	10.819426
89	48604	6492.9948	10.819243
90	44532	6492.8847	10.819060
91	31696	6492.7747	10.818876
92	9619	6492.6646	10.818693
93	-4953	6492.5546	10.818510
94	1014	6492.4446	10.818326
95	19484	6492.3345	10.818143
96	32304	6492.2245	10.817960
97	33173	6492.1144	10.817776
98	31346	6492.0044	10.817593
99	36631	6491.8944	10.817409
100	47473	6491.7843	10.817226
101	54145	6491.6743	10.817043
102	50279	6491.5642	10.816859
103	40179	6491.4542	10.816676
104	34716	6491.3442	10.816493
105	38841	6491.2341	10.816309
106	44489	6491.1241	10.816126
107	39927	6491.0140	10.815943
108	26030	6490.9040	10.815759
109	17465	6490.7940	10.815576
110	25060	6490.6839	10.815393
111	41954	6490.5739	10.815209
112	51515	6490.4639	10.815026
113	45649	6490.3538	10.814842
114	30955	6490.2438	10.814659
115	19326	6490.1337	10.814476
116	17603	6490.0237	10.814292
117	25634	6489.9137	10.814109
118	39356	6489.8036	10.813926
119	53834	6489.6936	10.813742
120	65127	6489.5835	10.813559
121	70675	6489.4735	10.813376
122	68752	6489.3635	10.813192
123	59926	6489.2534	10.813009
124	50045	6489.1434	10.812825
125	48096	6489.0333	10.812642
126	56800	6488.9233	10.812459
127	66630	6488.8133	10.812275
128	63970	6488.7032	10.812092
129	46242	6488.5932	10.811909
130	25418	6488.4831	10.811725
131	14800	6488.3731	10.811542
132	15224	6488.2631	10.811359
133	16982	6488.1530	10.811175
134	13487	6488.0430	10.810992
135	8764	6487.9329	10.810809
136	10482	6487.8229	10.810625
137	19070	6487.7129	10.810442
138	27283	6487.6028	10.810258
139	29707	6487.4928	10.810075
140	28574	6487.3828	10.809892
141	28464	6487.2727	10.809708
142	28519	6487.1627	10.809525
143	23938	6487.0526	10.809342
144	14549	6486.9426	10.809158
145	7767	6486.8326	10.808975
146	10891	6486.7225	10.808792
147	22012	6486.6125	10.808608
148	30613	6486.5024	10.808425
149	27647	6486.3924	10.808242
150	14717	6486.2824	10.808058
151	3013	6486.1723	10.807875
152	2756	6486.0623	10.807691
153	13800	6485.9522	10.807508
154	27208	6485.8422	10.807325
155	35071	6485.7322	10.807141
156	36385	6485.6221	10.806958
157	33797	6485.5121	10.806775
158	29141	6485.4020	10.806591
159	24274	6485.2920	10.806408
160	22358	6485.1820	10.806225
161	24771	6485.0719	10.806041
162	29533	6484.9619	10.805858
163	35658	6484.8518	10.805675
164	44825	6484.7418	10.805491
165	54694	6484.6318	10.805308
166	56252	6484.5217	10.805124
167	45542	6484.4117	10.804941
168	34116	6484.3016	10.804758
169	37377	6484.1916	10.804574
170	53249	6484.0816	10.804391
171	63149	6483.9715	10.804208
172	56274	6483.8615	10.804024
173	42882	6483.7515	10.803841
174	39354	6483.6414	10.803658
175	48848	6483.5314	10.803474
176	62026	6483.4213	10.803291
177	69080	6483.3113	10.803108
178	64789	6483.2013	10.802924
179	48509	6483.0912	10.802741
180	26804	6482.9812	10.802557
181	11857	6482.8711	10.802374
182	10540	6482.7611	10.802191
183	17694	6482.6511	10.802007
184	23970	6482.5410	10.801824
185	25317	6482.4310	10.801641
186	20889	6482.3209	10.801457
187	9437	6482.2109	10.801274
188	-4795	6482.1009	10.801091
189	-9929	6481.9908	10.800907
190	-404	6481.8808	10.800724
191	12143	6481.7707	10.800541
192	13366	6481.6607	10.800357
193	8015	6481.5507	10.800174
194	14145	6481.4406	10.799990
195	35856	6481.3306	10.799807
196	55477	6481.2205	10.799624
197	57076	6481.1105	10.799440
198	46691	6481.0005	10.799257
199	42228	6480.8904	10.799074
200	50368	6480.7804	10.798890
201	60892	6480.6704	10.798707
202	60805	6480.5603	10.798524
203	48557	6480.4503	10.798340
204	34766	6480.3402	10.798157
205	31279	6480.2302	10.797973
206	39474	6480.1202	10.797790
207	49741	6480.0101	10.797607
208	52917	6479.9001	10.797423
209	48925	6479.7900	10.797240
210	41601	6479.6800	10.797057
211	30766	6479.5700	10.796873
212	16408	6479.4599	10.796690
213	6084	6479.3499	10.796507
214	7755	6479.2398	10.796323
215	16704	6479.1298	10.796140
216	20264	6479.0198	10.795957
217	15959	6478.9097	10.795773
218	13892	6478.7997	10.795590
219	19248	6478.6896	10.795406
220	24337	6478.5796	10.795223
221	22821	6478.4696	10.795040
222	20971	6478.3595	10.794856
223	27604	6478.2495	10.794673
224	41190	6478.1394	10.794490
225	54131	6478.0294	10.794306
226	62624	6477.9194	10.794123
227	65202	6477.8093	10.793940
228	58196	6477.6993	10.793756
229	40966	6477.5892	10.793573
230	21308	6477.4792	10.793390
231	8908	6477.3692	10.793206
232	6740	6477.2591	10.793023
233	12674	6477.1491	10.792839
234	22931	6477.0391	10.792656
235	29105	6476.9290	10.792473
236	20725	6476.8190	10.792289
237	-515	6476.7089	10.792106
238	-16368	6476.5989	10.791923
239	-11872	6476.4889	10.791739
240	5983	6476.3788	10.791556
241	19158	6476.2688	10.791373
242	22190	6476.1587	10.791189
243	23345	6476.0487	10.791006
244	27233	6475.9387	10.790823
245	30116	6475.8286	10.790639
246	30848	6475.7186	10.790456
247	33005	6475.6085	10.790272
248	35415	6475.4985	10.790089
249	32928	6475.3885	10.789906
250	28380	6475.2784	10.789722
251	32242	6475.1684	10.789539
252	47333	6475.0583	10.789356
253	63579	6474.9483	10.789172
254	70793	6474.8383	10.788989
255	67771	6474.7282	10.788806
256	57135	6474.6182	10.788622
257	41515	6474.5081	10.788439
258	27491	6474.3981	10.788256
259	22481	6474.2881	10.788072
260	23526	6474.1780	10.787889
261	19333	6474.0680	10.787705
262	8054	6473.9580	10.787522
263	2456	6473.8479	10.787339
264	11531	6473.7379	10.787155
265	27568	6473.6278	10.786972
266	39376	6473.5178	10.786789
267	48661	6473.4078	10.786605
268	63028	6473.2977	10.786422
269	79749	6473.1877	10.786239
270	87468	6473.0776	10.786055
271	80755	6472.9676	10.785872
272	64714	6472.8576	10.785689
273	48216	6472.7475	10.785505
274	39172	6472.6375	10.785322
275	41945	6472.5274	10.785138
276	51868	6472.4174	10.784955
277	56153	6472.3074	10.784772
278	47893	6472.1973	10.784588
279	35634	6472.0873	10.784405
280	31937	6471.9772	10.784222
281	36706	6471.8672	10.784038
282	40112	6471.7572	10.783855
283	37921	6471.6471	10.783672
284	34189	6471.5371	10.783488
285	31433	6471.4270	10.783305
286	28608	6471.3170	10.783121
287	27975	6471.2070	10.782938
288	33678	6471.0969	10.782755
289	42449	6470.9869	10.782571
290	44713	6470.8768	10.782388
291	37072	6470.7668	10.782205
292	26399	6470.6568	10.782021
293	19896	6470.5467	10.781838
294	17788	6470.4367	10.781655
295	17243	6470.3267	10.781471
296	16974	6470.2166	10.781288
297	16072	6470.1066	10.781105
298	13875	6469.9965	10.780921
299	12550	6469.8865	10.780738
300	14821	6469.7765	10.780554
301	18652	6469.6664	10.780371
302	19152	6469.5564	10.780188
303	15638	6469.4463	10.780004
304	11409	6469.3363	10.779821
305	7554	6469.2263	10.779638
306	3330	6469.1162	10.779454
307	896	6469.0062	10.779271
308	1573	6468.8961	10.779088
309	-1044	6468.7861	10.778904
310	-13861	6468.6761	10.778721
311	-30000	6468.5660	10.778538
312	-33481	6468.4560	10.778354
313	-20524	6468.3459	10.778171
314	-4463	6468.2359	10.777987
315	4322	6468.1259	10.777804
316	10532	6468.0158	10.777621
317	19537	6467.9058	10.777437
318	24264	6467.7957	10.777254
319	17731	6467.6857	10.777071
320	8652	6467.5757	10.776887
321	11144	6467.4656	10.776704
322	24873	6467.3556	10.776521
323	38210	6467.2456	10.776337
324	46784	6467.1355	10.776154
325	55479	6467.0255	10.775971
326	64057	6466.9154	10.775787
327	65091	6466.8054	10.775604
328	58293	6466.6954	10.775420
329	54369	6466.5853	10.775237
330	59383	6466.4753	10.775054
331	64686	6466.3652	10.774870
332	59294	6466.2552	10.774687
333	46461	6466.1452	10.774504
334	40359	6466.0351	10.774320
335	47824	6465.9251	10.774137
336	59278	6465.8150	10.773954
337	59533	6465.7050	10.773770
338	45018	6465.5950	10.773587
339	26981	6465.4849	10.773404
340	17010	6465.3749	10.773220
341	13629	6465.2648	10.773037
342	8682	6465.1548	10.772853
343	4239	6465.0448	10.772670
344	12560	6464.9347	10.772487
345	35742	6464.8247	10.772303
346	55815	6464.7146	10.772120
347	53859	6464.6046	10.771937
348	32693	6464.4946	10.771753
349	11741	6464.3845	10.771570
350	4797	6464.2745	10.771387
351	12097	6464.1644	10.771203
352	28272	6464.0544	10.771020
353	45079	6463.9444	10.770837
354	49506	6463.8343	10.770653
355	33927	6463.7243	10.770470
356	9221	6463.6143	10.770286
357	-5056	6463.5042	10.770103
358	-4989	6463.3942	10.769920
359	-3795	6463.2841	10.769736
360	-7486	6463.1741	10.769553
361	-5443	6463.0641	10.769370
362	8188	6462.9540	10.769186
363	20201	6462.8440	10.769003
364	18055	6462.7339	10.768820
365	11685	6462.6239	10.768636
366	19754	6462.5139	10.768453
367	40615	6462.4038	10.768269
368	53153	6462.2938	10.768086
369	45188	6462.1837	10.767903
370	27166	6462.0737	10.767719
371	15654	6461.9637	10.767536
372	14383	6461.8536	10.767353
373	15670	6461.7436	10.767169
374	12998	6461.6335	10.766986
375	7706	6461.5235	10.766803
376	7026	6461.4135	10.766619
377	17377	6461.3034	10.766436
378	36456	6461.1934	10.766253
379	51746	6461.0833	10.766069
380	50796	6460.9733	10.765886
381	33471	6460.8633	10.765702
382	11146	6460.7532	10.765519
383	-4980	6460.6432	10.765336
384	-10900	6460.5331	10.765152
385	-7706	6460.4231	10.764969
386	690	6460.3131	10.764786
387	7506	6460.2030	10.764602
388	7254	6460.0930	10.764419
389	2222	6459.9830	10.764236
390	466	6459.8729	10.764052
391	6106	6459.7629	10.763869
392	16034	6459.6528	10.763686
393	27036	6459.5428	10.763502
394	40449	6459.4328	10.763319
395	56777	6459.3227	10.763135
396	70685	6459.2127	10.762952
397	76002	6459.1026	10.762769
398	72859	6458.9926	10.762585
399	65608	6458.8826	10.762402
400	55749	6458.7725	10.762219
401	42240	6458.6625	10.762035
402	28974	6458.5524	10.761852
403	26060	6458.4424	10.761669
404	39099	6458.3324	10.761485
405	59111	6458.2223	10.761302
406	69087	6458.1123	10.761119
407	62949	6458.0022	10.760935
408	53155	6457.8922	10.760752
409	54060	6457.7822	10.760568
410	61157	6457.6721	10.760385
411	56187	6457.5621	10.760202
412	33804	6457.4520	10.760018
413	12038	6457.3420	10.759835
414	9393	6457.2320	10.759652
415	20743	6457.1219	10.759468
416	27088	6457.0119	10.759285
417	23244	6456.9019	10.759102
418	20861	6456.7918	10.758918
419	24659	6456.6818	10.758735
420	22285	6456.5717	10.758552
421	4693	6456.4617	10.758368
422	-16554	6456.3517	10.758185
423	-23733	6456.2416	10.758001
424	-16704	6456.1316	10.757818
425	-9827	6456.0215	10.757635
426	-9506	6455.9115	10.757451
427	-8583	6455.8015	10.757268
428	-3229	6455.6914	10.757085
429	-1299	6455.5814	10.756901
430	-7722	6455.4713	10.756718
431	-12669	6455.3613	10.756535
432	-5034	6455.2513	10.756351
433	8391	6455.1412	10.756168
434	10285	6455.0312	10.755985
435	-1089	6454.9211	10.755801
436	-6605	6454.8111	10.755618
437	6839	6454.7011	10.755434
438	25160	6454.5910	10.755251
439	24363	6454.4810	10.755068
440	3260	6454.3709	10.754884
441	-15118	6454.2609	10.754701
442	-14996	6454.1509	10.754518
443	-6495	6454.0408	10.754334
444	-6967	6453.9308	10.754151
445	-15623	6453.8207	10.753968
446	-16982	6453.7107	10.753784
447	-2311	6453.6007	10.753601
448	23140	6453.4906	10.753418
449	49546	6453.3806	10.753234
450	67795	6453.2706	10.753051
451	68369	6453.1605	10.752867
452	47995	6453.0505	10.752684
453	19384	6452.9404	10.752501
454	3941	6452.8304	10.752317
455	10766	6452.7204	10.752134
456	28949	6452.6103	10.751951
457	41932	6452.5003	10.751767
458	42866	6452.3902	10.751584
459	35799	6452.2802	10.751401
460	30213	6452.1702	10.751217
461	35272	6452.0601	10.751034
462	50589	6451.9501	10.750850
463	61958	6451.8400	10.750667
464	56460	6451.7300	10.750484
465	42050	6451.6200	10.750300
466	38099	6451.5099	10.750117
467	43687	6451.3999	10.749934
468	33781	6451.2898	10.749750
469	-2323	6451.1798	10.749567
470	-36227	6451.0698	10.749384
471	-32554	6450.9597	10.749200
472	4512	6450.8497	10.749017
473	37524	6450.7396	10.748834
474	43885	6450.6296	10.748650
475	36414	6450.5196	10.748467
476	35142	6450.4095	10.748283
477	39695	6450.2995	10.748100
478	38253	6450.1895	10.747917
479	28568	6450.0794	10.747733
480	18165	6449.9694	10.747550
481	11816	6449.8593	10.747367
482	9054	6449.7493	10.747183
483	10007	6449.6393	10.747000
484	15926	6449.5292	10.746817
485	25422	6449.4192	10.746633
486	34755	6449.3091	10.746450
487	40888	6449.1991	10.746267
488	42614	6449.0891	10.746083
489	41004	6448.9790	10.745900
490	39432	6448.8690	10.745716
491	40468	6448.7589	10.745533
492	43113	6448.6489	10.745350
493	46363	6448.5389	10.745166
494	52886	6448.4288	10.744983
495	62944	6448.3188	10.744800
496	67256	6448.2087	10.744616
497	55607	6448.0987	10.744433
498	33023	6447.9887	10.744250
499	17293	6447.8786	10.744066
500	17643	6447.7686	10.743883
501	25126	6447.6585	10.743700
502	27583	6447.5485	10.743516
503	24395	6447.4385	10.743333
504	21099	6447.3284	10.743149
505	18909	6447.2184	10.742966
506	17243	6447.1083	10.742783
507	19412	6446.9983	10.742599
508	27642	6446.8883	10.742416
509	37419	6446.7782	10.742233
510	43530	6446.6682	10.742049
511	46680	6446.5582	10.741866
512	47905	6446.4481	10.741683
513	42405	6446.3381	10.741499
514	26917	6446.2280	10.741316
515	8553	6446.1180	10.741133
516	-2044	6446.0080	10.740949
517	-3284	6445.8979	10.740766
518	-1257	6445.7879	10.740582
519	903	6445.6778	10.740399
520	4762	6445.5678	10.740216
521	10149	6445.4578	10.740032
522	14030	6445.3477	10.739849
523	14567	6445.2377	10.739666
524	11710	6445.1276	10.739482
525	6756	6445.0176	10.739299
526	5113	6444.9076	10.739116
527	13700	6444.7975	10.738932
528	30138	6444.6875	10.738749
529	41345	6444.5774	10.738566
530	39764	6444.4674	10.738382
531	33367	6444.3574	10.738199
532	31474	6444.2473	10.738015
533	30426	6444.1373	10.737832
534	25399	6444.0272	10.737649
535	26318	6443.9172	10.737465
536	44432	6443.8072	10.737282
537	69069	6443.6971	10.737099
538	77343	6443.5871	10.736915
539	64872	6443.4771	10.736732
540	47621	6443.3670	10.736549
541	34452	6443.2570	10.736365
542	19686	6443.1469	10.736182
543	4876	6443.0369	10.735998
544	3896	6442.9269	10.735815
545	18498	6442.8168	10.735632
546	31083	6442.7068	10.735448
547	32621	6442.5967	10.735265
548	36261	6442.4867	10.735082
549	49410	6442.3767	10.734898
550	54440	6442.2666	10.734715
551	37471	6442.1566	10.734532
552	17984	6442.0465	10.734348
553	24021	6441.9365	10.734165
554	49095	6441.8265	10.733982
555	60184	6441.7164	10.733798
556	43207	6441.6064	10.733615
557	15379	6441.4963	10.733431
558	-5356	6441.3863	10.733248
559	-17402	6441.2763	10.733065
560	-19762	6441.1662	10.732881
561	-4988	6441.0562	10.732698
562	22461	6440.9461	10.732515
563	41150	6440.8361	10.732331
564	39031	6440.7261	10.732148
565	30925	6440.6160	10.731965
566	37040	6440.5060	10.731781
567	54213	6440.3959	10.731598
568	61225	6440.2859	10.731415
569	47152	6440.1759	10.731231
570	23875	6440.0658	10.731048
571	12094	6439.9558	10.730864
572	20804	6439.8458	10.730681
573	39187	6439.7357	10.730498
574	46785	6439.6257	10.730314
575	34995	6439.5156	10.730131
576	18555	6439.4056	10.729948
577	19746	6439.2956	10.729764
578	41377	6439.1855	10.729581
579	63882	6439.0755	10.729398
580	69905	6438.9654	10.729214
581	61063	6438.8554	10.729031
582	47022	6438.7454	10.728848
583	30062	6438.6353	10.728664
584	9047	6438.5253	10.728481
585	-9478	6438.4152	10.728297
586	-14479	6438.3052	10.728114
587	-2823	6438.1952	10.727931
588	16825	6438.0851	10.727747
589	30761	6437.9751	10.727564
590	29578	6437.8650	10.727381
591	15924	6437.7550	10.727197
592	4458	6437.6450	10.727014
593	7658	6437.5349	10.726831
594	20345	6437.4249	10.726647
595	26328	6437.3148	10.726464
596	21713	6437.2048	10.726281
597	20302	6437.0948	10.726097
598	31405	6436.9847	10.725914
599	44474	6436.8747	10.725730
600	44229	6436.7647	10.725547
601	31540	6436.6546	10.725364
602	20025	6436.5446	10.725180
603	19365	6436.4345	10.724997
604	30208	6436.3245	10.724814
605	47564	6436.2145	10.724630
606	60677	6436.1044	10.724447
607	57919	6435.9944	10.724264
608	41489	6435.8843	10.724080
609	29006	6435.7743	10.723897
610	30407	6435.6643	10.723714
611	32950	6435.5542	10.723530
612	22300	6435.4442	10.723347
613	8853	6435.3341	10.723163
614	14950	6435.2241	10.722980
615	40339	6435.1141	10.722797
616	59099	6435.0040	10.722613
617	51898	6434.8940	10.722430
618	26368	6434.7839	10.722247
619	3766	6434.6739	10.722063
620	-1887	6434.5639	10.721880
621	9703	6434.4538	10.721697
622	27426	6434.3438	10.721513
623	36324	6434.2337	10.721330
624	32805	6434.1237	10.721146
625	30738	6434.0137	10.720963
626	41528	6433.9036	10.720780
627	52978	6433.7936	10.720596
628	44202	6433.6835	10.720413
629	18010	6433.5735	10.720230
630	-2270	6433.4635	10.720046
631	-8740	6433.3534	10.719863
632	-18152	6433.2434	10.719680
633	-38745	6433.1334	10.719496
634	-51686	6433.0233	10.719313
635	-39133	6432.9133	10.719130
636	-11627	6432.8032	10.718946
637	9010	6432.6932	10.718763
638	19502	6432.5832	10.718579
639	30276	6432.4731	10.718396
640	41930	6432.3631	10.718213
641	44912	6432.2530	10.718029
642	36757	6432.1430	10.717846
643	24349	6432.0330	10.717663
644	13327	6431.9229	10.717479
645	7636	6431.8129	10.717296
646	13816	6431.7028	10.717113
647	32756	6431.5928	10.716929
648	52004	6431.4828	10.716746
649	58664	6431.3727	10.716563
650	55329	6431.2627	10.716379
651	52009	6431.1526	10.716196
652	49185	6431.0426	10.716012
653	42554	6430.9326	10.715829
654	37824	6430.8225	10.715646
655	44184	6430.7125	10.715462
656	57081	6430.6024	10.715279
657	64378	6430.4924	10.715096
658	66531	6430.3824	10.714912
659	72334	6430.2723	10.714729
660	76253	6430.1623	10.714546
661	61412	6430.0523	10.714362
662	29210	6429.9422	10.714179
663	5669	6429.8322	10.713996
664	9312	6429.7221	10.713812
665	28824	6429.6121	10.713629
666	42772	6429.5021	10.713445
667	47631	6429.3920	10.713262
668	54182	6429.2820	10.713079
669	66481	6429.1719	10.712895
670	77709	6429.0619	10.712712
671	81935	6428.9519	10.712529
672	80069	6428.8418	10.712345
673	76902	6428.7318	10.712162
674	78158	6428.6217	10.711979
675	86284	6428.5117	10.711795
676	94705	6428.4017	10.711612
677	91443	6428.2916	10.711429
678	72083	6428.1816	10.711245
679	43104	6428.0715	10.711062
680	10844	6427.9615	10.710878
681	-22210	6427.8515	10.710695
682	-46591	6427.7414	10.710512
683	-46701	6427.6314	10.710328
684	-23786	6427.5213	10.710145
685	-5357	6427.4113	10.709962
686	-14979	6427.3013	10.709778
687	-39547	6427.1912	10.709595
688	-44055	6427.0812	10.709412
689	-16095	6426.9711	10.709228
690	21852	6426.8611	10.709045
691	44823	6426.7511	10.708862
692	51324	6426.6410	10.708678
693	50600	6426.5310	10.708495
694	41632	6426.4210	10.708311
695	19530	6426.3109	10.708128
696	-5868	6426.2009	10.707945
697	-14118	6426.0908	10.707761
698	2704	6425.9808	10.707578
699	32108	6425.8708	10.707395
700	58654	6425.7607	10.707211
701	79807	6425.6507	10.707028
702	99193	6425.5406	10.706845
703	112142	6425.4306	10.706661
704	108501	6425.3206	10.706478
705	88645	6425.2105	10.706295
706	66778	6425.1005	10.706111
707	54846	6424.9904	10.705928
708	50621	6424.8804	10.705744
709	46419	6424.7704	10.705561
710	42021	6424.6603	10.705378
711	40964	6424.5503	10.705194
712	40309	6424.4402	10.705011
713	35258	6424.3302	10.704828
714	30675	6424.2202	10.704644
715	35280	6424.1101	10.704461
716	44784	6424.0001	10.704278
717	44572	6423.8900	10.704094
718	31867	6423.7800	10.703911
719	21289	6423.6700	10.703727
720	22841	6423.5599	10.703544
721	27973	6423.4499	10.703361
722	25994	6423.3399	10.703177
723	21496	6423.2298	10.702994
724	23821	6423.1198	10.702811
725	29519	6423.0097	10.702627
726	28947	6422.8997	10.702444
727	23217	6422.7897	10.702261
728	21216	6422.6796	10.702077
729	25104	6422.5696	10.701894
730	31173	6422.4595	10.701711
731	39675	6422.3495	10.701527
732	50407	6422.2395	10.701344
733	54114	6422.1294	10.701160
734	43483	6422.0194	10.700977
735	28683	6421.9093	10.700794
736	25360	6421.7993	10.700610
737	30164	6421.6893	10.700427
738	27203	6421.5792	10.700244
739	17964	6421.4692	10.700060
740	22474	6421.3591	10.699877
741	45536	6421.2491	10.699694
742	64288	6421.1391	10.699510
743	61358	6421.0290	10.699327
744	51652	6420.9190	10.699144
745	59016	6420.8089	10.698960
746	78794	6420.6989	10.698777
747	82876	6420.5889	10.698593
748	57259	6420.4788	10.698410
749	17839	6420.3688	10.698227
750	-11351	6420.2587	10.698043
751	-22482	6420.1487	10.697860
752	-22831	6420.0387	10.697677
753	-18001	6419.9286	10.697493
754	-3615	6419.8186	10.697310
755	25314	6419.7086	10.697127
756	59838	6419.5985	10.696943
757	79044	6419.4885	10.696760
758	72421	6419.3784	10.696577
759	54882	6419.2684	10.696393
760	49476	6419.1584	10.696210
761	59216	6419.0483	10.696026
762	69578	6418.9383	10.695843
763	74998	6418.8282	10.695660
764	81819	6418.7182	10.695476
765	82932	6418.6082	10.695293
766	56127	6418.4981	10.695110
767	1760	6418.3881	10.694926
768	-40492	6418.2780	10.694743
769	-34136	6418.1680	10.694560
770	9161	6418.0580	10.694376
771	48121	6417.9479	10.694193
772	62692	6417.8379	10.694010
773	62640	6417.7278	10.693826
774	55842	6417.6178	10.693643
775	38061	6417.5078	10.693459
776	14330	6417.3977	10.693276
777	2798	6417.2877	10.693093
778	9133	6417.1776	10.692909
779	16956	6417.0676	10.692726
780	12486	6416.9576	10.692543
781	3525	6416.8475	10.692359
782	6033	6416.7375	10.692176
783	23614	6416.6275	10.691993
784	46641	6416.5174	10.691809
785	62674	6416.4074	10.691626
786	64380	6416.2973	10.691443
787	55510	6416.1873	10.691259
788	49069	6416.0773	10.691076
789	51101	6415.9672	10.690892
790	50748	6415.8572	10.690709
791	38495	6415.7471	10.690526
792	26120	6415.6371	10.690342
793	28990	6415.5271	10.690159
794	35740	6415.4170	10.689976
795	22933	6415.3070	10.689792
796	-2173	6415.1969	10.689609
797	-6169	6415.0869	10.689426
798	17644	6414.9769	10.689242
799	36020	6414.8668	10.689059
800	29421	6414.7568	10.688875
801	23648	6414.6467	10.688692
802	44119	6414.5367	10.688509
803	69867	6414.4267	10.688325
804	66032	6414.3166	10.688142
805	39772	6414.2066	10.687959
806	27151	6414.0965	10.687775
807	38003	6413.9865	10.687592
808	50582	6413.8765	10.687409
809	53985	6413.7664	10.687225
810	59277	6413.6564	10.687042
811	68041	6413.5463	10.686859
812	63093	6413.4363	10.686675
813	36549	6413.3263	10.686492
814	943	6413.2162	10.686308
815	-32034	6413.1062	10.686125
816	-59174	6412.9962	10.685942
817	-69401	6412.8861	10.685758
818	-48198	6412.7761	10.685575
819	-6972	6412.6660	10.685392
820	18112	6412.5560	10.685208
821	8833	6412.4460	10.685025
822	-14902	6412.3359	10.684842
823	-27762	6412.2259	10.684658
824	-28787	6412.1158	10.684475
825	-25585	6412.0058	10.684292
826	-12976	6411.8958	10.684108
827	12201	6411.7857	10.683925
828	32598	6411.6757	10.683741
829	29234	6411.5656	10.683558
830	8886	6411.4556	10.683375
831	-5630	6411.3456	10.683191
832	-4148	6411.2355	10.683008
833	7606	6411.1255	10.682825
834	23647	6411.0154	10.682641
835	38453	6410.9054	10.682458
836	39409	6410.7954	10.682275
837	18307	6410.6853	10.682091
838	-11058	6410.5753	10.681908
839	-22668	6410.4652	10.681725
840	-6169	6410.3552	10.681541
841	25983	6410.2452	10.681358
842	56405	6410.1351	10.681174
843	75818	6410.0251	10.680991
844	81329	6409.9151	10.680808
845	75846	6409.8050	10.680624
846	69894	6409.6950	10.680441
847	72484	6409.5849	10.680258
848	78552	6409.4749	10.680074
849	74261	6409.3649	10.679891
850	55079	6409.2548	10.679708
851	30367	6409.1448	10.679524
852	10511	6409.0347	10.679341
853	-2054	6408.9247	10.679158
854	-9255	6408.8147	10.678974
855	-13488	6408.7046	10.678791
856	-17955	6408.5946	10.678607
857	-23640	6408.4845	10.678424
858	-25152	6408.3745	10.678241
859	-15641	6408.2645	10.678057
860	3907	6408.1544	10.677874
861	25164	6408.0444	10.677691
862	40786	6407.9343	10.677507
863	47566	6407.8243	10.677324
864	44677	6407.7143	10.677141
865	35458	6407.6042	10.676957
866	27943	6407.4942	10.676774
867	26290	6407.3841	10.676591
868	24646	6407.2741	10.676407
869	17381	6407.1641	10.676224
870	11802	6407.0540	10.676040
871	20336	6406.9440	10.675857
872	41401	6406.8339	10.675674
873	58687	6406.7239	10.675490
874	60089	6406.6139	10.675307
875	47879	6406.5038	10.675124
876	29508	6406.3938	10.674940
877	8887	6406.2838	10.674757
878	-10289	6406.1737	10.674574
879	-22506	6406.0637	10.674390
880	-27541	6405.9536	10.674207
881	-32730	6405.8436	10.674023
882	-42305	6405.7336	10.673840
883	-49034	6405.6235	10.673657
884	-42020	6405.5135	10.673473
885	-20377	6405.4034	10.673290
886	5477	6405.2934	10.673107
887	24946	6405.1834	10.672923
888	35416	6405.0733	10.672740
889	38630	6404.9633	10.672557
890	33385	6404.8532	10.672373
891	18042	6404.7432	10.672190
892	1116	6404.6332	10.672007
893	651	6404.5231	10.671823
894	23364	6404.4131	10.671640
895	48474	6404.3030	10.671456
896	46520	6404.1930	10.671273
897	16334	6404.0830	10.671090
898	-10934	6403.9729	10.670906
899	-10607	6403.8629	10.670723
900	7628	6403.7528	10.670540
901	20877	6403.6428	10.670356
902	27164	6403.5328	10.670173
903	41201	6403.4227	10.669990
904	64987	6403.3127	10.669806
905	82215	6403.2027	10.669623
906	80540	6403.0926	10.669440
907	64420	6402.9826	10.669256
908	46025	6402.8725	10.669073
909	35099	6402.7625	10.668889
910	36060	6402.6525	10.668706
911	44053	6402.5424	10.668523
912	46846	6402.4324	10.668339
913	41186	6402.3223	10.668156
914	41353	6402.2123	10.667973
915	58411	6402.1023	10.667789
916	78474	6401.9922	10.667606
917	79056	6401.8822	10.667423
918	61428	6401.7721	10.667239
919	46711	6401.6621	10.667056
920	43467	6401.5521	10.666873
921	41165	6401.4420	10.666689
922	34555	6401.3320	10.666506
923	30768	6401.2219	10.666322
924	30271	6401.1119	10.666139
925	24607	6401.0019	10.665956
926	16992	6400.8918	10.665772
927	21217	6400.7818	10.665589
928	35396	6400.6717	10.665406
929	43096	6400.5617	10.665222
930	47298	6400.4517	10.665039
931	72470	6400.3416	10.664856
932	118556	6400.2316	10.664672
933	144137	6400.1215	10.664489
934	119452	6400.0115	10.664306
935	71831	6399.9015	10.664122
936	50018	6399.7914	10.663939
937	60183	6399.6814	10.663755
938	66499	6399.5714	10.663572
939	45054	6399.4613	10.663389
940	9806	6399.3513	10.663205
941	-10747	6399.2412	10.663022
942	-1217	6399.1312	10.662839
943	31834	6399.0212	10.662655
944	60792	6398.9111	10.662472
945	54096	6398.8011	10.662289
946	11118	6398.6910	10.662105
947	-28385	6398.5810	10.661922
948	-29114	6398.4710	10.661739
949	-4644	6398.3609	10.661555
950	5654	6398.2509	10.661372
951	-6461	6398.1408	10.661188
952	-13781	6398.0308	10.661005
953	-1613	6397.9208	10.660822
954	13265	6397.8107	10.660638
955	16862	6397.7007	10.660455
956	21319	6397.5906	10.660272
957	41083	6397.4806	10.660088
958	67178	6397.3706	10.659905
959	79140	6397.2605	10.659722
960	68905	6397.1505	10.659538
961	43502	6397.0404	10.659355
962	16164	6396.9304	10.659171
963	1274	6396.8204	10.658988
964	5526	6396.7103	10.658805
965	17777	6396.6003	10.658621
966	19155	6396.4903	10.658438
967	7902	6396.3802	10.658255
968	2511	6396.2702	10.658071
969	16476	6396.1601	10.657888
970	42085	6396.0501	10.657705
971	62583	6395.9401	10.657521
972	68036	6395.8300	10.657338
973	57071	6395.7200	10.657155
974	36809	6395.6099	10.656971
975	23091	6395.4999	10.656788
976	25440	6395.3899	10.656604
977	30066	6395.2798	10.656421
978	15696	6395.1698	10.656238
979	-11150	6395.0597	10.656054
980	-18601	6394.9497	10.655871
981	5852	6394.8397	10.655688
982	35995	6394.7296	10.655504
983	43997	6394.6196	10.655321
984	34602	6394.5095	10.655138
985	25960	6394.3995	10.654954
986	17299	6394.2895	10.654771
987	-1505	6394.1794	10.654588
988	-22823	6394.0694	10.654404
989	-28987	6393.9593	10.654221
990	-20213	6393.8493	10.654037
991	-12659	6393.7393	10.653854
992	-12587	6393.6292	10.653671
993	-12555	6393.5192	10.653487
994	-10922	6393.4091	10.653304
995	-15128	6393.2991	10.653121
996	-24642	6393.1891	10.652937
997	-28639	6393.0790	10.652754
998	-24002	6392.9690	10.652571
999	-20243	6392.8590	10.652387
1000	-22356	6392.7489	10.652204
1001	-22495	6392.6389	10.652021
1002	-14153	6392.5288	10.651837
1003	-2463	6392.4188	10.651654
1004	6874	6392.3088	10.651470
1005	19325	6392.1987	10.651287
1006	43150	6392.0887	10.651104
1007	73839	6391.9786	10.650920
1008	94323	6391.8686	10.650737
1009	90290	6391.7586	10.650554
1010	62868	6391.6485	10.650370
1011	27910	6391.5385	10.650187
1012	3977	6391.4284	10.650004
1013	-1724	6391.3184	10.649820
1014	2397	6391.2084	10.649637
1015	2453	6391.0983	10.649454
1016	-6880	6390.9883	10.649270
1017	-19617	6390.8782	10.649087
1018	-27525	6390.7682	10.648903
1019	-28002	6390.6582	10.648720
1020	-22957	6390.5481	10.648537
1021	-13791	6390.4381	10.648353
1022	-179	6390.3280	10.648170
1023	16526	6390.2180	10.647987
1024	30292	6390.1080	10.647803
1025	33096	6389.9979	10.647620
1026	22396	6389.8879	10.647437
1027	4752	6389.7779	10.647253
1028	-10320	6389.6678	10.647070
1029	-19077	6389.5578	10.646887
1030	-23722	6389.4477	10.646703
1031	-26284	6389.3377	10.646520
1032	-26998	6389.2277	10.646336
1033	-27037	6389.1176	10.646153
1034	-27204	6389.0076	10.645970
1035	-24995	6388.8975	10.645786
1036	-18896	6388.7875	10.645603
1037	-14160	6388.6775	10.645420
1038	-17189	6388.5674	10.645236
1039	-25334	6388.4574	10.645053
1040	-30203	6388.3473	10.644870
1041	-30011	6388.2373	10.644686
1042	-29680	6388.1273	10.644503
1043	-29749	6388.0172	10.644320
1044	-25571	6387.9072	10.644136
1045	-16661	6387.7971	10.643953
1046	-5267	6387.6871	10.643769
1047	12592	6387.5771	10.643586
1048	39668	6387.4670	10.643403
1049	61770	6387.3570	10.643219
1050	59203	6387.2469	10.643036
1051	37973	6387.1369	10.642853
1052	28525	6387.0269	10.642669
1053	44349	6386.9168	10.642486
1054	62283	6386.8068	10.642303
1055	56918	6386.6967	10.642119
1056	35244	6386.5867	10.641936
1057	20445	6386.4767	10.641752
1058	18166	6386.3666	10.641569
1059	17953	6386.2566	10.641386
1060	14098	6386.1466	10.641202
1061	5242	6386.0365	10.641019
1062	-13684	6385.9265	10.640836
1063	-37526	6385.8164	10.640652
1064	-41150	6385.7064	10.640469
1065	-8472	6385.5964	10.640286
1066	36890	6385.4863	10.640102
1067	55393	6385.3763	10.639919
1068	40821	6385.2662	10.639736
1069	21152	6385.1562	10.639552
1070	15197	6385.0462	10.639369
1071	16070	6384.9361	10.639185
1072	16422	6384.8261	10.639002
1073	20419	6384.7160	10.638819
1074	25741	6384.6060	10.638635
1075	21032	6384.4960	10.638452
1076	9565	6384.3859	10.638269
1077	11028	6384.2759	10.638085
1078	29924	6384.1658	10.637902
1079	45185	6384.0558	10.637719
1080	42679	6383.9458	10.637535
1081	36346	6383.8357	10.637352
1082	43055	6383.7257	10.637169
1083	56192	6383.6156	10.636985
1084	60591	6383.5056	10.636802
1085	57394	6383.3956	10.636618
1086	56236	6383.2855	10.636435
1087	55018	6383.1755	10.636252
1088	45239	6383.0655	10.636068
1089	29144	6382.9554	10.635885
1090	15869	6382.8454	10.635702
1091	6183	6382.7353	10.635518
1092	-5419	6382.6253	10.635335
1093	-17405	6382.5153	10.635152
1094	-21094	6382.4052	10.634968
1095	-11913	6382.2952	10.634785
1096	5239	6382.1851	10.634602
1097	18198	6382.0751	10.634418
1098	13119	6381.9651	10.634235
1099	-12954	6381.8550	10.634051
1100	-41804	6381.7450	10.633868
1101	-48205	6381.6349	10.633685
1102	-29401	6381.5249	10.633501
1103	-7406	6381.4149	10.633318
1104	3193	6381.3048	10.633135
1105	12269	6381.1948	10.632951
1106	28999	6381.0847	10.632768
1107	39073	6380.9747	10.632585
1108	25377	6380.8647	10.632401
1109	-1722	6380.7546	10.632218
1110	-14846	6380.6446	10.632035
1111	-2912	6380.5345	10.631851
1112	23381	6380.4245	10.631668
1113	52232	6380.3145	10.631484
1114	78675	6380.2044	10.631301
1115	96566	6380.0944	10.631118
1116	100407	6379.9843	10.630934
1117	93717	6379.8743	10.630751
1118	81858	6379.7643	10.630568
1119	61039	6379.6542	10.630384
1120	29644	6379.5442	10.630201
1121	5076	6379.4342	10.630018
1122	9646	6379.3241	10.629834
1123	39928	6379.2141	10.629651
1124	68162	6379.1040	10.629468
1125	76074	6378.9940	10.629284
1126	71032	6378.8840	10.629101
1127	66610	6378.7739	10.628917
1128	64553	6378.6639	10.628734
1129	61554	6378.5538	10.628551
1130	58477	6378.4438	10.628367
1131	54849	6378.3338	10.628184
1132	46100	6378.2237	10.628001
1133	33812	6378.1137	10.627817
1134	28369	6378.0036	10.627634
1135	33569	6377.8936	10.627451
1136	37411	6377.7836	10.627267
1137	26536	6377.6735	10.627084
1138	3523	6377.5635	10.626900
1139	-17885	6377.4534	10.626717
1140	-30213	6377.3434	10.626534
1141	-37341	6377.2334	10.626350
1142	-43735	6377.1233	10.626167
1143	-44374	6377.0133	10.625984
1144	-27816	6376.9032	10.625800
1145	9557	6376.7932	10.625617
1146	52070	6376.6832	10.625434
1147	72675	6376.5731	10.625250
1148	59049	6376.4631	10.625067
1149	29581	6376.3531	10.624884
1150	15160	6376.2430	10.624700
1151	24726	6376.1330	10.624517
1152	36583	6376.0229	10.624333
1153	25469	6375.9129	10.624150
1154	-8674	6375.8029	10.623967
1155	-41483	6375.6928	10.623783
1156	-48254	6375.5828	10.623600
1157	-24712	6375.4727	10.623417
1158	12388	6375.3627	10.623233
1159	42613	6375.2527	10.623050
1160	59641	6375.1426	10.622867
1161	70056	6375.0326	10.622683
1162	75896	6374.9225	10.622500
1163	68215	6374.8125	10.622317
1164	43872	6374.7025	10.622133
1165	17931	6374.5924	10.621950
1166	6165	6374.4824	10.621766
1167	1611	6374.3723	10.621583
1168	-15645	6374.2623	10.621400
1169	-47579	6374.1523	10.621216
1170	-73523	6374.0422	10.621033
1171	-77745	6373.9322	10.620850
1172	-66157	6373.8221	10.620666
1173	-51776	6373.7121	10.620483
1174	-38475	6373.6021	10.620300
1175	-25962	6373.4920	10.620116
1176	-18226	6373.3820	10.619933
1177	-17835	6373.2719	10.619750
1178	-19523	6373.1619	10.619566
1179	-15689	6373.0519	10.619383
1180	-2235	6372.9418	10.619199
1181	22733	6372.8318	10.619016
1182	55271	6372.7218	10.618833
1183	77599	6372.6117	10.618649
1184	67810	6372.5017	10.618466
1185	26672	6372.3916	10.618283
1186	-15524	6372.2816	10.618099
1187	-28700	6372.1716	10.617916
1188	-12600	6372.0615	10.617733
1189	10228	6371.9515	10.617549
1190	21825	6371.8414	10.617366
1191	19783	6371.7314	10.617183
1192	9473	6371.6214	10.616999
1193	-2149	6371.5113	10.616816
1194	-8110	6371.4013	10.616632
1195	-6478	6371.2912	10.616449
1196	-2762	6371.1812	10.616266
1197	-2174	6371.0712	10.616082
1198	-3484	6370.9611	10.615899
1199	-5236	6370.8511	10.615716
1200	-11345	6370.7410	10.615532
1201	-23338	6370.6310	10.615349
1202	-33178	6370.5210	10.615166
1203	-32318	6370.4109	10.614982
1204	-23176	6370.3009	10.614799
1205	-13239	6370.1908	10.614616
1206	-2117	6370.0808	10.614432
1207	15966	6369.9708	10.614249
1208	38709	6369.8607	10.614065
1209	53315	6369.7507	10.613882
1210	48623	6369.6407	10.613699
1211	26460	6369.5306	10.613515
1212	2678	6369.4206	10.613332
1213	-2066	6369.3105	10.613149
1214	20788	6369.2005	10.612965
1215	56282	6369.0905	10.612782
1216	78847	6368.9804	10.612599
1217	80767	6368.8704	10.612415
1218	78416	6368.7603	10.612232
1219	84606	6368.6503	10.612048
1220	88088	6368.5403	10.611865
1221	72530	6368.4302	10.611682
1222	44104	6368.3202	10.611498
1223	22731	6368.2101	10.611315
1224	12390	6368.1001	10.611132
1225	-657	6367.9901	10.610948
1226	-20790	6367.8800	10.610765
1227	-31977	6367.7700	10.610582
1228	-18309	6367.6599	10.610398
1229	16010	6367.5499	10.610215
1230	50834	6367.4399	10.610032
1231	66462	6367.3298	10.609848
1232	56339	6367.2198	10.609665
1233	32411	6367.1097	10.609481
1234	16609	6366.9997	10.609298
1235	18114	6366.8897	10.609115
1236	22483	6366.7796	10.608931
1237	13430	6366.6696	10.608748
1238	-1528	6366.5595	10.608565
1239	-2950	6366.4495	10.608381
1240	9612	6366.3395	10.608198
1241	20817	6366.2294	10.608015
1242	31101	6366.1194	10.607831
1243	56686	6366.0094	10.607648
1244	92011	6365.8993	10.607465
1245	102946	6365.7893	10.607281
1246	75626	6365.6792	10.607098
1247	46418	6365.5692	10.606914
1248	56365	6365.4592	10.606731
1249	92362	6365.3491	10.606548
1250	104593	6365.2391	10.606364
1251	75670	6365.1290	10.606181
1252	40678	6365.0190	10.605998
1253	35197	6364.9090	10.605814
1254	52283	6364.7989	10.605631
1255	63525	6364.6889	10.605448
1256	60527	6364.5788	10.605264
1257	55579	6364.4688	10.605081
1258	52305	6364.3588	10.604898
1259	37201	6364.2487	10.604714
1260	2171	6364.1387	10.604531
1261	-37917	6364.0286	10.604347
1262	-57085	6363.9186	10.604164
1263	-43868	6363.8086	10.603981
1264	-11605	6363.6985	10.603797
1265	15559	6363.5885	10.603614
1266	24856	6363.4784	10.603431
1267	22693	6363.3684	10.603247
1268	21781	6363.2584	10.603064
1269	23857	6363.1483	10.602881
1270	18528	6363.0383	10.602697
1271	-1288	6362.9283	10.602514
1272	-26517	6362.8182	10.602331
1273	-36975	6362.7082	10.602147
1274	-19136	6362.5981	10.601964
1275	21029	6362.4881	10.601780
1276	62070	6362.3781	10.601597
1277	84193	6362.2680	10.601414
1278	83969	6362.1580	10.601230
1279	73520	6362.0479	10.601047
1280	66935	6361.9379	10.600864
1281	69051	6361.8279	10.600680
1282	75719	6361.7178	10.600497
1283	79922	6361.6078	10.600314
1284	75916	6361.4977	10.600130
1285	62132	6361.3877	10.599947
1286	44212	6361.2777	10.599764
1287	32509	6361.1676	10.599580
1288	32373	6361.0576	10.599397
1289	38258	6360.9475	10.599213
1290	40289	6360.8375	10.599030
1291	34319	6360.7275	10.598847
1292	22414	6360.6174	10.598663
1293	7359	6360.5074	10.598480
1294	-7106	6360.3973	10.598297
1295	-12956	6360.2873	10.598113
1296	-3238	6360.1773	10.597930
1297	17493	6360.0672	10.597747
1298	34404	6359.9572	10.597563
1299	37317	6359.8471	10.597380
1300	30644	6359.7371	10.597197
1301	26373	6359.6271	10.597013
1302	30680	6359.5170	10.596830
1303	39070	6359.4070	10.596646
1304	40929	6359.2970	10.596463
1305	27609	6359.1869	10.596280
1306	1458	6359.0769	10.596096
1307	-20658	6358.9668	10.595913
1308	-19883	6358.8568	10.595730
1309	2288	6358.7468	10.595546
1310	20182	6358.6367	10.595363
1311	12261	6358.5267	10.595180
1312	-9949	6358.4166	10.594996
1313	-14103	6358.3066	10.594813
1314	9837	6358.1966	10.594629
1315	33406	6358.0865	10.594446
1316	26517	6357.9765	10.594263
1317	-570	6357.8664	10.594079
1318	-8911	6357.7564	10.593896
1319	18286	6357.6464	10.593713
1320	54736	6357.5363	10.593529
1321	66673	6357.4263	10.593346
1322	53820	6357.3162	10.593163
1323	42343	6357.2062	10.592979
1324	46345	6357.0962	10.592796
1325	52567	6356.9861	10.592613
1326	42545	6356.8761	10.592429
1327	16870	6356.7660	10.592246
1328	-6085	6356.6560	10.592062
1329	-7467	6356.5460	10.591879
1330	17839	6356.4359	10.591696
1331	55794	6356.3259	10.591512
1332	79030	6356.2159	10.591329
1333	66647	6356.1058	10.591146
1334	24371	6355.9958	10.590962
1335	-18930	6355.8857	10.590779
1336	-38009	6355.7757	10.590596
1337	-30627	6355.6657	10.590412
1338	-10274	6355.5556	10.590229
1339	10733	6355.4456	10.590046
1340	25451	6355.3355	10.589862
1341	28912	6355.2255	10.589679
1342	21750	6355.1155	10.589495
1343	14953	6355.0054	10.589312
1344	21437	6354.8954	10.589129
1345	40813	6354.7853	10.588945
1346	57002	6354.6753	10.588762
1347	52423	6354.5653	10.588579
1348	23787	6354.4552	10.588395
1349	-13670	6354.3452	10.588212
1350	-36078	6354.2351	10.588029
1351	-29764	6354.1251	10.587845
1352	-4636	6354.0151	10.587662
1353	14583	6353.9050	10.587479
1354	14397	6353.7950	10.587295
1355	6231	6353.6849	10.587112
1356	10296	6353.5749	10.586928
1357	30843	6353.4649	10.586745
1358	53373	6353.3548	10.586562
1359	62584	6353.2448	10.586378
1360	56810	6353.1347	10.586195
1361	46963	6353.0247	10.586012
1362	45578	6352.9147	10.585828
1363	53390	6352.8046	10.585645
1364	54350	6352.6946	10.585462
1365	32120	6352.5846	10.585278
1366	-3896	6352.4745	10.585095
1367	-21529	6352.3645	10.584912
1368	-5660	6352.2544	10.584728
1369	18248	6352.1444	10.584545
1370	18141	6352.0344	10.584361
1371	1104	6351.9243	10.584178
1372	-754	6351.8143	10.583995
1373	15398	6351.7042	10.583811
1374	16108	6351.5942	10.583628
1375	-14099	6351.4842	10.583445
1376	-44243	6351.3741	10.583261
1377	-41636	6351.2641	10.583078
1378	-18846	6351.1540	10.582895
1379	-9179	6351.0440	10.582711
1380	-13351	6350.9340	10.582528
1381	-2959	6350.8239	10.582345
1382	29627	6350.7139	10.582161
1383	57245	6350.6038	10.581978
1384	58052	6350.4938	10.581794
1385	42841	6350.3838	10.581611
1386	31761	6350.2737	10.581428
1387	24485	6350.1637	10.581244
1388	8576	6350.0536	10.581061
1389	-15527	6349.9436	10.580878
1390	-33937	6349.8336	10.580694
1391	-38710	6349.7235	10.580511
1392	-35469	6349.6135	10.580328
1393	-32520	6349.5034	10.580144
1394	-30305	6349.3934	10.579961
1395	-22493	6349.2834	10.579777
1396	-3953	6349.1733	10.579594
1397	22168	6349.0633	10.579411
1398	44322	6348.9533	10.579227
1399	51996	6348.8432	10.579044
1400	46465	6348.7332	10.578861
1401	38779	6348.6231	10.578677
1402	36007	6348.5131	10.578494
1403	33913	6348.4031	10.578311
1404	25825	6348.2930	10.578127
1405	14592	6348.1830	10.577944
1406	11306	6348.0729	10.577761
1407	22783	6347.9629	10.577577
1408	42419	6347.8529	10.577394
1409	54024	6347.7428	10.577210
1410	46176	6347.6328	10.577027
1411	24631	6347.5227	10.576844
1412	8545	6347.4127	10.576660
1413	10927	6347.3027	10.576477
1414	24613	6347.1926	10.576294
1415	31917	6347.0826	10.576110
1416	25902	6346.9725	10.575927
1417	15656	6346.8625	10.575744
1418	11640	6346.7525	10.575560
1419	14329	6346.6424	10.575377
1420	19322	6346.5324	10.575194
1421	25751	6346.4223	10.575010
1422	34635	6346.3123	10.574827
1423	43607	6346.2023	10.574643
1424	47810	6346.0922	10.574460
1425	43801	6345.9822	10.574277
1426	30937	6345.8722	10.574093
1427	12450	6345.7621	10.573910
1428	-3633	6345.6521	10.573727
1429	-9357	6345.5420	10.573543
1430	-5130	6345.4320	10.573360
1431	820	6345.3220	10.573177
1432	3202	6345.2119	10.572993
1433	5581	6345.1019	10.572810
1434	13506	6344.9918	10.572627
1435	26240	6344.8818	10.572443
1436	38196	6344.7718	10.572260
1437	44927	6344.6617	10.572076
1438	45415	6344.5517	10.571893
1439	41772	6344.4416	10.571710
1440	38489	6344.3316	10.571526
1441	38804	6344.2216	10.571343
1442	40940	6344.1115	10.571160
1443	41115	6344.0015	10.570976
1444	39264	6343.8914	10.570793
1445	36704	6343.7814	10.570610
1446	30470	6343.6714	10.570426
1447	18550	6343.5613	10.570243
1448	9412	6343.4513	10.570060
1449	14301	6343.3412	10.569876
1450	28008	6343.2312	10.569693
1451	30623	6343.1212	10.569509
1452	14306	6343.0111	10.569326
1453	-4432	6342.9011	10.569143
1454	-7681	6342.7910	10.568959
1455	584	6342.6810	10.568776
1456	5633	6342.5710	10.568593
1457	5862	6342.4609	10.568409
1458	10827	6342.3509	10.568226
1459	21706	6342.2409	10.568043
1460	28987	6342.1308	10.567859
1461	27681	6342.0208	10.567676
1462	22161	6341.9107	10.567493
1463	16804	6341.8007	10.567309
1464	12560	6341.6907	10.567126
1465	11481	6341.5806	10.566942
1466	14331	6341.4706	10.566759
1467	15364	6341.3605	10.566576
1468	9668	6341.2505	10.566392
1469	3321	6341.1405	10.566209
1470	4967	6341.0304	10.566026
1471	9520	6340.9204	10.565842
1472	3455	6340.8103	10.565659
1473	-13799	6340.7003	10.565476
1474	-27016	6340.5903	10.565292
1475	-25109	6340.4802	10.565109
1476	-11461	6340.3702	10.564925
1477	7167	6340.2601	10.564742
1478	28214	6340.1501	10.564559
1479	45925	6340.0401	10.564375
1480	50281	6339.9300	10.564192
1481	40873	6339.8200	10.564009
1482	31734	6339.7099	10.563825
1483	34760	6339.5999	10.563642
1484	45681	6339.4899	10.563459
1485	52132	6339.3798	10.563275
1486	48273	6339.2698	10.563092
1487	36219	6339.1598	10.562909
1488	20466	6339.0497	10.562725
1489	6962	6338.9397	10.562542
1490	2018	6338.8296	10.562358
1491	6731	6338.7196	10.562175
1492	15775	6338.6096	10.561992
1493	23377	6338.4995	10.561808
1494	26117	6338.3895	10.561625
1495	21588	6338.2794	10.561442
1496	12599	6338.1694	10.561258
1497	10907	6338.0594	10.561075
1498	24894	6337.9493	10.560892
1499	43624	6337.8393	10.560708
1500	47150	6337.7292	10.560525
1501	34471	6337.6192	10.560342
1502	25660	6337.5092	10.560158
1503	32317	6337.3991	10.559975
1504	43088	6337.2891	10.559791
1505	45351	6337.1790	10.559608
1506	43044	6337.0690	10.559425
1507	42197	6336.9590	10.559241
1508	36365	6336.8489	10.559058
1509	21261	6336.7389	10.558875
1510	9342	6336.6288	10.558691
1511	13363	6336.5188	10.558508
1512	26944	6336.4088	10.558325
1513	37188	6336.2987	10.558141
1514	45112	6336.1887	10.557958
1515	56687	6336.0786	10.557775
1516	64694	6335.9686	10.557591
1517	58777	6335.8586	10.557408
1518	44979	6335.7485	10.557224
1519	36227	6335.6385	10.557041
1520	31457	6335.5285	10.556858
1521	23797	6335.4184	10.556674
1522	20435	6335.3084	10.556491
1523	31069	6335.1983	10.556308
1524	43426	6335.0883	10.556124
1525	36614	6334.9783	10.555941
1526	15806	6334.8682	10.555758
1527	6297	6334.7582	10.555574
1528	13236	6334.6481	10.555391
1529	16307	6334.5381	10.555208
1530	8289	6334.4281	10.555024
1531	8073	6334.3180	10.554841
1532	24789	6334.2080	10.554657
1533	38115	6334.0979	10.554474
1534	31121	6333.9879	10.554291
1535	18409	6333.8779	10.554107
1536	21406	6333.7678	10.553924
1537	34991	6333.6578	10.553741
1538	40509	6333.5477	10.553557
1539	37291	6333.4377	10.553374
1540	38437	6333.3277	10.553191
1541	44675	6333.2176	10.553007
1542	44230	6333.1076	10.552824
1543	34413	6332.9975	10.552641
1544	25130	6332.8875	10.552457
1545	22752	6332.7775	10.552274
1546	24365	6332.6674	10.552090
1547	25736	6332.5574	10.551907
1548	23707	6332.4474	10.551724
1549	14776	6332.3373	10.551540
1550	1889	6332.2273	10.551357
1551	-3208	6332.1172	10.551174
1552	4185	6332.0072	10.550990
1553	10858	6331.8972	10.550807
1554	4775	6331.7871	10.550624
1555	-1731	6331.6771	10.550440
1556	14470	6331.5670	10.550257
1557	53156	6331.4570	10.550073
1558	88174	6331.3470	10.549890
1559	100008	6331.2369	10.549707
1560	94012	6331.1269	10.549523
1561	82650	6331.0168	10.549340
1562	67057	6330.9068	10.549157
1563	45970	6330.7968	10.548973
1564	30270	6330.6867	10.548790
1565	34347	6330.5767	10.548607
1566	55987	6330.4666	10.548423
1567	74932	6330.3566	10.548240
1568	72662	6330.2466	10.548057
1569	48691	6330.1365	10.547873
1570	16804	6330.0265	10.547690
1571	-9750	6329.9164	10.547506
1572	-25650	6329.8064	10.547323
1573	-29511	6329.6964	10.547140
1574	-21459	6329.5863	10.546956
1575	-9306	6329.4763	10.546773
1576	-9169	6329.3662	10.546590
1577	-28261	6329.2562	10.546406
1578	-49519	6329.1462	10.546223
1579	-47298	6329.0361	10.546040
1580	-20959	6328.9261	10.545856
1581	888	6328.8161	10.545673
1582	-4727	6328.7060	10.545490
1583	-29151	6328.5960	10.545306
1584	-48193	6328.4859	10.545123
1585	-49698	6328.3759	10.544939
1586	-34076	6328.2659	10.544756
1587	-2444	6328.1558	10.544573
1588	37802	6328.0458	10.544389
1589	64940	6327.9357	10.544206
1590	60809	6327.8257	10.544023
1591	34444	6327.7157	10.543839
1592	11711	6327.6056	10.543656
1593	3346	6327.4956	10.543473
1594	-1347	6327.3855	10.543289
1595	-11106	6327.2755	10.543106
1596	-20733	6327.1655	10.542923
1597	-24544	6327.0554	10.542739
1598	-25843	6326.9454	10.542556
1599	-27966	6326.8353	10.542372
1600	-28101	6326.7253	10.542189
1601	-25090	6326.6153	10.542006
1602	-23845	6326.5052	10.541822
1603	-27764	6326.3952	10.541639
1604	-33773	6326.2851	10.541456
1605	-36362	6326.1751	10.541272
1606	-30021	6326.0651	10.541089
1607	-9567	6325.9550	10.540906
1608	22299	6325.8450	10.540722
1609	49147	6325.7350	10.540539
1610	53557	6325.6249	10.540356
1611	36306	6325.5149	10.540172
1612	14066	6325.4048	10.539989
1613	179	6325.2948	10.539805
1614	-2400	6325.1848	10.539622
1615	5837	6325.0747	10.539439
1616	19998	6324.9647	10.539255
1617	26127	6324.8546	10.539072
1618	15520	6324.7446	10.538889
1619	3435	6324.6346	10.538705
1620	14100	6324.5245	10.538522
1621	44225	6324.4145	10.538339
1622	61598	6324.3044	10.538155
1623	46689	6324.1944	10.537972
1624	16662	6324.0844	10.537789
1625	-1210	6323.9743	10.537605
1626	-2265	6323.8643	10.537422
1627	1405	6323.7542	10.537238
1628	4018	6323.6442	10.537055
1629	8385	6323.5342	10.536872
1630	14872	6323.4241	10.536688
1631	20904	6323.3141	10.536505
1632	25487	6323.2040	10.536322
1633	26766	6323.0940	10.536138
1634	22673	6322.9840	10.535955
1635	18630	6322.8739	10.535772
1636	23123	6322.7639	10.535588
1637	30721	6322.6538	10.535405
1638	24580	6322.5438	10.535222
1639	3654	6322.4338	10.535038
1640	-8812	6322.3237	10.534855
1641	4114	6322.2137	10.534671
1642	30127	6322.1037	10.534488
1643	48920	6321.9936	10.534305
1644	61127	6321.8836	10.534121
1645	78761	6321.7735	10.533938
1646	99299	6321.6635	10.533755
1647	108652	6321.5535	10.533571
1648	101857	6321.4434	10.533388
1649	83641	6321.3334	10.533205
1650	56448	6321.2233	10.533021
1651	25390	6321.1133	10.532838
1652	6983	6321.0033	10.532654
1653	12506	6320.8932	10.532471
1654	26701	6320.7832	10.532288
1655	22341	6320.6731	10.532104
1656	-4935	6320.5631	10.531921
1657	-32207	6320.4531	10.531738
1658	-37650	6320.3430	10.531554
1659	-18529	6320.2330	10.531371
1660	15381	6320.1229	10.531188
1661	49170	6320.0129	10.531004
1662	64828	6319.9029	10.530821
1663	52618	6319.7928	10.530638
1664	22219	6319.6828	10.530454
1665	-8389	6319.5727	10.530271
1666	-31741	6319.4627	10.530087
1667	-46886	6319.3527	10.529904
1668	-45467	6319.2426	10.529721
1669	-21626	6319.1326	10.529537
1670	8704	6319.0226	10.529354
1671	20512	6318.9125	10.529171
1672	11968	6318.8025	10.528987
1673	4257	6318.6924	10.528804
1674	9271	6318.5824	10.528621
1675	18536	6318.4724	10.528437
1676	25410	6318.3623	10.528254
1677	35116	6318.2523	10.528071
1678	47701	6318.1422	10.527887
1679	53205	6318.0322	10.527704
1680	50879	6317.9222	10.527520
1681	52076	6317.8121	10.527337
1682	56080	6317.7021	10.527154
1683	45289	6317.5920	10.526970
1684	15594	6317.4820	10.526787
1685	-10195	6317.3720	10.526604
1686	-14087	6317.2619	10.526420
1687	-8255	6317.1519	10.526237
1688	-10667	6317.0418	10.526054
1689	-12738	6316.9318	10.525870
1690	6040	6316.8218	10.525687
1691	41813	6316.7117	10.525504
1692	68110	6316.6017	10.525320
1693	71076	6316.4916	10.525137
1694	63668	6316.3816	10.524953
1695	63085	6316.2716	10.524770
1696	68197	6316.1615	10.524587
1697	64140	6316.0515	10.524403
1698	42582	6315.9414	10.524220
1699	14288	6315.8314	10.524037
1700	1676	6315.7214	10.523853
1701	15933	6315.6113	10.523670
1702	42499	6315.5013	10.523487
1703	56403	6315.3913	10.523303
1704	50631	6315.2812	10.523120
1705	38123	6315.1712	10.522937
1706	27690	6315.0611	10.522753
1707	16185	6314.9511	10.522570
1708	7042	6314.8411	10.522386
1709	13316	6314.7310	10.522203
1710	31610	6314.6210	10.522020
1711	35882	6314.5109	10.521836
1712	14646	6314.4009	10.521653
1713	-5586	6314.2909	10.521470
1714	4121	6314.1808	10.521286
1715	32847	6314.0708	10.521103
1716	48583	6313.9607	10.520920
1717	46046	6313.8507	10.520736
1718	45779	6313.7407	10.520553
1719	52814	6313.6306	10.520370
1720	49385	6313.5206	10.520186
1721	31005	6313.4105	10.520003
1722	18809	6313.3005	10.519819
1723	25793	6313.1905	10.519636
1724	35561	6313.0804	10.519453
1725	28729	6312.9704	10.519269
1726	12012	6312.8603	10.519086
1727	5503	6312.7503	10.518903
1728	13168	6312.6403	10.518719
1729	20791	6312.5302	10.518536
1730	17258	6312.4202	10.518353
1731	6813	6312.3102	10.518169
1732	2400	6312.2001	10.517986
1733	12283	6312.0901	10.517802
1734	31231	6311.9800	10.517619
1735	44422	6311.8700	10.517436
1736	44663	6311.7600	10.517252
1737	43188	6311.6499	10.517069
1738	54189	6311.5399	10.516886
1739	71048	6311.4298	10.516702
1740	71434	6311.3198	10.516519
1741	47424	6311.2098	10.516336
1742	16416	6311.0997	10.516152
1743	-1839	6310.9897	10.515969
1744	-5225	6310.8796	10.515786
1745	-647	6310.7696	10.515602
1746	9977	6310.6596	10.515419
1747	25273	6310.5495	10.515235
1748	37181	6310.4395	10.515052
1749	39406	6310.3294	10.514869
1750	35800	6310.2194	10.514685
1751	31607	6310.1094	10.514502
1752	24370	6309.9993	10.514319
1753	12796	6309.8893	10.514135
1754	6151	6309.7792	10.513952
1755	12570	6309.6692	10.513769
1756	23371	6309.5592	10.513585
1757	21815	6309.4491	10.513402
1758	5519	6309.3391	10.513219
1759	-10968	6309.2290	10.513035
1760	-15270	6309.1190	10.512852
1761	-8762	6309.0090	10.512668
1762	1090	6308.8989	10.512485
1763	9888	6308.7889	10.512302
1764	15323	6308.6789	10.512118
1765	15774	6308.5688	10.511935
1766	14366	6308.4588	10.511752
1767	18335	6308.3487	10.511568
1768	29085	6308.2387	10.511385
1769	36674	6308.1287	10.511202
1770	29902	6308.0186	10.511018
1771	11218	6307.9086	10.510835
1772	-2927	6307.7985	10.510652
1773	1773	6307.6885	10.510468
1774	22887	6307.5785	10.510285
1775	44014	6307.4684	10.510101
1776	50791	6307.3584	10.509918
1777	42506	6307.2483	10.509735
1778	29303	6307.1383	10.509551
1779	21514	6307.0283	10.509368
1780	22457	6306.9182	10.509185
1781	27790	6306.8082	10.509001
1782	29135	6306.6981	10.508818
1783	21170	6306.5881	10.508635
1784	8595	6306.4781	10.508451
1785	3870	6306.3680	10.508268
1786	14329	6306.2580	10.508085
1787	33369	6306.1479	10.507901
1788	48219	6306.0379	10.507718
1789	54333	6305.9279	10.507534
1790	57108	6305.8178	10.507351
1791	60757	6305.7078	10.507168
1792	61607	6305.5978	10.506984
1793	53804	6305.4877	10.506801
1794	38074	6305.3777	10.506618
1795	23539	6305.2676	10.506434
1796	21189	6305.1576	10.506251
1797	32774	6305.0476	10.506068
1798	44399	6304.9375	10.505884
1799	36789	6304.8275	10.505701
1800	7352	6304.7174	10.505518
1801	-22767	6304.6074	10.505334
1802	-30763	6304.4974	10.505151
1803	-17063	6304.3873	10.504967
1804	-467	6304.2773	10.504784
1805	6200	6304.1672	10.504601
1806	4103	6304.0572	10.504417
1807	-4186	6303.9472	10.504234
1808	-20033	6303.8371	10.504051
1809	-39334	6303.7271	10.503867
1810	-51063	6303.6170	10.503684
1811	-50275	6303.5070	10.503501
1812	-42792	6303.3970	10.503317
1813	-33228	6303.2869	10.503134
1814	-18492	6303.1769	10.502950
1815	2339	6303.0668	10.502767
1816	21677	6302.9568	10.502584
1817	32589	6302.8468	10.502400
1818	35918	6302.7367	10.502217
1819	33522	6302.6267	10.502034
1820	23506	6302.5166	10.501850
1821	7823	6302.4066	10.501667
1822	-4131	6302.2966	10.501484
1823	-5851	6302.1865	10.501300
1824	28	6302.0765	10.501117
1825	11025	6301.9665	10.500934
1826	30866	6301.8564	10.500750
1827	58661	6301.7464	10.500567
1828	80354	6301.6363	10.500383
1829	80433	6301.5263	10.500200
1830	58189	6301.4163	10.500017
1831	26927	6301.3062	10.499833
1832	2450	6301.1962	10.499650
1833	-4479	6301.0861	10.499467
1834	6319	6300.9761	10.499283
1835	20473	6300.8661	10.499100
1836	19989	6300.7560	10.498917
1837	4796	6300.6460	10.498733
1838	-6542	6300.5359	10.498550
1839	-4237	6300.4259	10.498367
1840	-2243	6300.3159	10.498183
1841	-15024	6300.2058	10.498000
1842	-32785	6300.0958	10.497816
1843	-36035	6299.9857	10.497633
1844	-25207	6299.8757	10.497450
1845	-17359	6299.7657	10.497266
1846	-18971	6299.6556	10.497083
1847	-20911	6299.5456	10.496900
1848	-18604	6299.4355	10.496716
1849	-19047	6299.3255	10.496533
1850	-25839	6299.2155	10.496350
1851	-32595	6299.1054	10.496166
1852	-34626	6298.9954	10.495983
1853	-34757	6298.8854	10.495800
1854	-34626	6298.7753	10.495616
1855	-31291	6298.6653	10.495433
1856	-25181	6298.5552	10.495249
1857	-21457	6298.4452	10.495066
1858	-21349	6298.3352	10.494883
1859	-21256	6298.2251	10.494699
1860	-20976	6298.1151	10.494516
1861	-22423	6298.0050	10.494333
1862	-19280	6297.8950	10.494149
1863	32	6297.7850	10.493966
1864	35036	6297.6749	10.493783
1865	68399	6297.5649	10.493599
1866	82977	6297.4548	10.493416
1867	77211	6297.3448	10.493233
1868	61768	6297.2348	10.493049
1869	48046	6297.1247	10.492866
1870	41321	6297.0147	10.492682
1871	38513	6296.9046	10.492499
1872	32085	6296.7946	10.492316
1873	21928	6296.6846	10.492132
1874	20490	6296.5745	10.491949
1875	37545	6296.4645	10.491766
1876	63615	6296.3544	10.491582
1877	80012	6296.2444	10.491399
1878	82132	6296.1344	10.491216
1879	79057	6296.0243	10.491032
1880	73014	6295.9143	10.490849
1881	57236	6295.8042	10.490666
1882	35203	6295.6942	10.490482
1883	22488	6295.5842	10.490299
1884	23606	6295.4741	10.490115
1885	25043	6295.3641	10.489932
1886	19567	6295.2541	10.489749
1887	20480	6295.1440	10.489565
1888	40468	6295.0340	10.489382
1889	70466	6294.9239	10.489199
1890	91730	6294.8139	10.489015
1891	97406	6294.7039	10.488832
1892	90928	6294.5938	10.488649
1893	74767	6294.4838	10.488465
1894	53500	6294.3737	10.488282
1895	37994	6294.2637	10.488098
1896	33481	6294.1537	10.487915
1897	31476	6294.0436	10.487732
1898	24852	6293.9336	10.487548
1899	21577	6293.8235	10.487365
1900	31086	6293.7135	10.487182
1901	46475	6293.6035	10.486998
1902	54007	6293.4934	10.486815
1903	51538	6293.3834	10.486632
1904	43234	6293.2733	10.486448
1905	26180	6293.1633	10.486265
1906	571	6293.0533	10.486082
1907	-15231	6292.9432	10.485898
1908	-2658	6292.8332	10.485715
1909	26416	6292.7231	10.485531
1910	39366	6292.6131	10.485348
1911	25194	6292.5031	10.485165
1912	6908	6292.3930	10.484981
1913	7333	6292.2830	10.484798
1914	22636	6292.1730	10.484615
1915	37577	6292.0629	10.484431
1916	48200	6291.9529	10.484248
1917	56641	6291.8428	10.484065
1918	57614	6291.7328	10.483881
1919	45539	6291.6228	10.483698
1920	28008	6291.5127	10.483515
1921	18889	6291.4027	10.483331
1922	21338	6291.2926	10.483148
1923	27200	6291.1826	10.482964
1924	30474	6291.0726	10.482781
1925	32856	6290.9625	10.482598
1926	37009	6290.8525	10.482414
1927	40825	6290.7424	10.482231
1928	38529	6290.6324	10.482048
1929	24976	6290.5224	10.481864
1930	1342	6290.4123	10.481681
1931	-21137	6290.3023	10.481498
1932	-27659	6290.1922	10.481314
1933	-14030	6290.0822	10.481131
1934	9325	6289.9722	10.480948
1935	30836	6289.8621	10.480764
1936	49617	6289.7521	10.480581
1937	68224	6289.6420	10.480397
1938	79393	6289.5320	10.480214
1939	70451	6289.4220	10.480031
1940	40969	6289.3119	10.479847
1941	6854	6289.2019	10.479664
1942	-16612	6289.0918	10.479481
1943	-29014	6288.9818	10.479297
1944	-36949	6288.8718	10.479114
1945	-38307	6288.7617	10.478931
1946	-24928	6288.6517	10.478747
1947	-982	6288.5417	10.478564
1948	13522	6288.4316	10.478381
1949	6218	6288.3216	10.478197
1950	-8350	6288.2115	10.478014
1951	-5922	6288.1015	10.477830
1952	14137	6287.9915	10.477647
1953	29380	6287.8814	10.477464
1954	31088	6287.7714	10.477280
1955	40432	6287.6613	10.477097
1956	73859	6287.5513	10.476914
1957	108779	6287.4413	10.476730
1958	107537	6287.3312	10.476547
1959	70494	6287.2212	10.476364
1960	40400	6287.1111	10.476180
1961	49680	6287.0011	10.475997
1962	83945	6286.8911	10.475814
1963	106256	6286.7810	10.475630
1964	99868	6286.6710	10.475447
1965	74848	6286.5609	10.475263
1966	46844	6286.4509	10.475080
1967	25470	6286.3409	10.474897
1968	16365	6286.2308	10.474713
1969	19652	6286.1208	10.474530
1970	27890	6286.0107	10.474347
1971	33916	6285.9007	10.474163
1972	37300	6285.7907	10.473980
1973	37450	6285.6806	10.473797
1974	28879	6285.5706	10.473613
1975	12555	6285.4606	10.473430
1976	2424	6285.3505	10.473247
1977	7139	6285.2405	10.473063
1978	13130	6285.1304	10.472880
1979	2520	6285.0204	10.472696
1980	-17289	6284.9104	10.472513
1981	-21942	6284.8003	10.472330
1982	-7645	6284.6903	10.472146
1983	1457	6284.5802	10.471963
1984	-10249	6284.4702	10.471780
1985	-25983	6284.3602	10.471596
1986	-21761	6284.2501	10.471413
1987	-508	6284.1401	10.471230
1988	14726	6284.0300	10.471046
1989	12620	6283.9200	10.470863
1990	2774	6283.8100	10.470679
1991	-2863	6283.6999	10.470496
1992	-3317	6283.5899	10.470313
1993	-3087	6283.4798	10.470129
1994	-3959	6283.3698	10.469946
1995	-3952	6283.2598	10.469763
1996	1421	6283.1497	10.469579
1997	15287	6283.0397	10.469396
1998	31195	6282.9296	10.469213
1999	33327	6282.8196	10.469029
2000	13758	6282.7096	10.468846
[truncated: 63,536 more rows]
