# Supplementary material for: Evolution of the metabolome in response to selection for increased immunity in populations of Drosophila melanogaster
Source: PLoS One. 2017 Nov 17;12(11):e0188089. doi: 10.1371/journal.pone.0188089 (PMC5693281; doi:10.1371/journal.pone.0188089)
Supplement: S3 File — (ZIP) [file pone.0188089.s020.zip › Block3/Ii/2/pdata/1/II2.txt]

1	220360	6520.0758	10.864368
2	234400	6519.9657	10.864185
3	271077	6519.8557	10.864002
4	281506	6519.7457	10.863818
5	275137	6519.6356	10.863635
6	277266	6519.5256	10.863452
7	258640	6519.4156	10.863268
8	179413	6519.3055	10.863085
9	89286	6519.1955	10.862901
10	99172	6519.0854	10.862718
11	227055	6518.9754	10.862535
12	346718	6518.8654	10.862351
13	340184	6518.7553	10.862168
14	238045	6518.6453	10.861985
15	143129	6518.5352	10.861801
16	77058	6518.4252	10.861618
17	-592	6518.3152	10.861435
18	-62879	6518.2051	10.861251
19	-31193	6518.0951	10.861068
20	76627	6517.9850	10.860885
21	134640	6517.8750	10.860701
22	82344	6517.7650	10.860518
23	10889	6517.6549	10.860334
24	26259	6517.5449	10.860151
25	109481	6517.4348	10.859968
26	169419	6517.3248	10.859784
27	164765	6517.2148	10.859601
28	114630	6517.1047	10.859418
29	47951	6516.9947	10.859234
30	2963	6516.8846	10.859051
31	26381	6516.7746	10.858868
32	113947	6516.6646	10.858684
33	192969	6516.5545	10.858501
34	212197	6516.4445	10.858317
35	201139	6516.3345	10.858134
36	192761	6516.2244	10.857951
37	150429	6516.1144	10.857767
38	43043	6516.0043	10.857584
39	-61444	6515.8943	10.857401
40	-68550	6515.7843	10.857217
41	4289	6515.6742	10.857034
42	50079	6515.5642	10.856851
43	22879	6515.4541	10.856667
44	-16486	6515.3441	10.856484
45	-9654	6515.2341	10.856301
46	19968	6515.1240	10.856117
47	19070	6515.0140	10.855934
48	-20879	6514.9039	10.855750
49	-68676	6514.7939	10.855567
50	-95418	6514.6839	10.855384
51	-86173	6514.5738	10.855200
52	-36705	6514.4638	10.855017
53	32175	6514.3537	10.854834
54	64987	6514.2437	10.854650
55	5395	6514.1337	10.854467
56	-137301	6514.0236	10.854284
57	-260069	6513.9136	10.854100
58	-244843	6513.8035	10.853917
59	-96423	6513.6935	10.853734
60	32272	6513.5835	10.853550
61	7062	6513.4734	10.853367
62	-121514	6513.3634	10.853183
63	-192908	6513.2533	10.853000
64	-156396	6513.1433	10.852817
65	-109811	6513.0333	10.852633
66	-112782	6512.9232	10.852450
67	-94767	6512.8132	10.852267
68	-8407	6512.7032	10.852083
69	48986	6512.5931	10.851900
70	-29451	6512.4831	10.851717
71	-186212	6512.3730	10.851533
72	-266971	6512.2630	10.851350
73	-204862	6512.1530	10.851167
74	-46756	6512.0429	10.850983
75	137782	6511.9329	10.850800
76	270787	6511.8228	10.850616
77	257516	6511.7128	10.850433
78	92723	6511.6028	10.850250
79	-69238	6511.4927	10.850066
80	-81104	6511.3827	10.849883
81	-4447	6511.2726	10.849700
82	-8964	6511.1626	10.849516
83	-104698	6511.0526	10.849333
84	-139560	6510.9425	10.849150
85	-58557	6510.8325	10.848966
86	16600	6510.7224	10.848783
87	6064	6510.6124	10.848600
88	-4374	6510.5024	10.848416
89	64340	6510.3923	10.848233
90	139669	6510.2823	10.848049
91	128283	6510.1722	10.847866
92	69317	6510.0622	10.847683
93	42755	6509.9522	10.847499
94	25354	6509.8421	10.847316
95	-36844	6509.7321	10.847133
96	-90299	6509.6221	10.846949
97	-44369	6509.5120	10.846766
98	66088	6509.4020	10.846583
99	120062	6509.2919	10.846399
100	90411	6509.1819	10.846216
101	61396	6509.0719	10.846033
102	73640	6508.9618	10.845849
103	77785	6508.8518	10.845666
104	65307	6508.7417	10.845482
105	126388	6508.6317	10.845299
106	313212	6508.5217	10.845116
107	522280	6508.4116	10.844932
108	588034	6508.3016	10.844749
109	462989	6508.1915	10.844566
110	253783	6508.0815	10.844382
111	98606	6507.9715	10.844199
112	49420	6507.8614	10.844016
113	61207	6507.7514	10.843832
114	58449	6507.6413	10.843649
115	9407	6507.5313	10.843466
116	-45701	6507.4213	10.843282
117	-41438	6507.3112	10.843099
118	28769	6507.2012	10.842915
119	91920	6507.0911	10.842732
120	81634	6506.9811	10.842549
121	28257	6506.8711	10.842365
122	21795	6506.7610	10.842182
123	85352	6506.6510	10.841999
124	138507	6506.5409	10.841815
125	114825	6506.4309	10.841632
126	67124	6506.3209	10.841449
127	98314	6506.2108	10.841265
128	213160	6506.1008	10.841082
129	308253	6505.9908	10.840898
130	305032	6505.8807	10.840715
131	221207	6505.7707	10.840532
132	104095	6505.6606	10.840348
133	-21084	6505.5506	10.840165
134	-107162	6505.4406	10.839982
135	-84851	6505.3305	10.839798
136	25800	6505.2205	10.839615
137	81852	6505.1104	10.839432
138	-15756	6505.0004	10.839248
139	-178930	6504.8904	10.839065
140	-250366	6504.7803	10.838882
141	-213541	6504.6703	10.838698
142	-172170	6504.5602	10.838515
143	-158311	6504.4502	10.838331
144	-99447	6504.3402	10.838148
145	22934	6504.2301	10.837965
146	119540	6504.1201	10.837781
147	130457	6504.0100	10.837598
148	97233	6503.9000	10.837415
149	57350	6503.7900	10.837231
150	-16438	6503.6799	10.837048
151	-113596	6503.5699	10.836865
152	-135888	6503.4598	10.836681
153	-35642	6503.3498	10.836498
154	81027	6503.2398	10.836315
155	79718	6503.1297	10.836131
156	-35070	6503.0197	10.835948
157	-158849	6502.9096	10.835764
158	-234446	6502.7996	10.835581
159	-274718	6502.6896	10.835398
160	-286684	6502.5795	10.835214
161	-264757	6502.4695	10.835031
162	-231971	6502.3595	10.834848
163	-207623	6502.2494	10.834664
164	-155166	6502.1394	10.834481
165	-36620	6502.0293	10.834298
166	97306	6501.9193	10.834114
167	143450	6501.8093	10.833931
168	71387	6501.6992	10.833748
169	-38583	6501.5892	10.833564
170	-79555	6501.4791	10.833381
171	-10682	6501.3691	10.833197
172	109966	6501.2591	10.833014
173	158330	6501.1490	10.832831
174	53823	6501.0390	10.832647
175	-129615	6500.9289	10.832464
176	-219392	6500.8189	10.832281
177	-154149	6500.7089	10.832097
178	-59928	6500.5988	10.831914
179	-49509	6500.4888	10.831731
180	-41547	6500.3787	10.831547
181	100278	6500.2687	10.831364
182	321433	6500.1587	10.831181
183	430847	6500.0486	10.830997
184	377398	6499.9386	10.830814
185	303792	6499.8285	10.830630
186	302713	6499.7185	10.830447
187	280549	6499.6085	10.830264
188	134035	6499.4984	10.830080
189	-63572	6499.3884	10.829897
190	-148693	6499.2784	10.829714
191	-63651	6499.1683	10.829530
192	114199	6499.0583	10.829347
193	280570	6498.9482	10.829164
194	365907	6498.8382	10.828980
195	335708	6498.7282	10.828797
196	211957	6498.6181	10.828614
197	85000	6498.5081	10.828430
198	49959	6498.3980	10.828247
199	125225	6498.2880	10.828063
200	245870	6498.1780	10.827880
201	317761	6498.0679	10.827697
202	273505	6497.9579	10.827513
203	117521	6497.8478	10.827330
204	-62431	6497.7378	10.827147
205	-162786	6497.6278	10.826963
206	-162158	6497.5177	10.826780
207	-125169	6497.4077	10.826597
208	-110792	6497.2976	10.826413
209	-125234	6497.1876	10.826230
210	-163740	6497.0776	10.826046
211	-227316	6496.9675	10.825863
212	-278239	6496.8575	10.825680
213	-252622	6496.7474	10.825496
214	-152829	6496.6374	10.825313
215	-61330	6496.5274	10.825130
216	-24281	6496.4173	10.824946
217	9216	6496.3073	10.824763
218	84695	6496.1972	10.824580
219	153946	6496.0872	10.824396
220	158281	6495.9772	10.824213
221	137775	6495.8671	10.824030
222	172402	6495.7571	10.823846
223	254019	6495.6471	10.823663
224	303093	6495.5370	10.823479
225	292928	6495.4270	10.823296
226	279004	6495.3169	10.823113
227	310432	6495.2069	10.822929
228	374549	6495.0969	10.822746
229	424632	6494.9868	10.822563
230	412701	6494.8768	10.822379
231	308761	6494.7667	10.822196
232	138730	6494.6567	10.822013
233	-11920	6494.5467	10.821829
234	-80597	6494.4366	10.821646
235	-91741	6494.3266	10.821463
236	-90340	6494.2165	10.821279
237	-50876	6494.1065	10.821096
238	71296	6493.9965	10.820912
239	226793	6493.8864	10.820729
240	307417	6493.7764	10.820546
241	294491	6493.6663	10.820362
242	280027	6493.5563	10.820179
243	323419	6493.4463	10.819996
244	371863	6493.3362	10.819812
245	352373	6493.2262	10.819629
246	268004	6493.1161	10.819446
247	167642	6493.0061	10.819262
248	88733	6492.8961	10.819079
249	70319	6492.7860	10.818896
250	155599	6492.6760	10.818712
251	322624	6492.5660	10.818529
252	458070	6492.4559	10.818345
253	460634	6492.3459	10.818162
254	347458	6492.2358	10.817979
255	214694	6492.1258	10.817795
256	119303	6492.0158	10.817612
257	46636	6491.9057	10.817429
258	-24904	6491.7957	10.817245
259	-79854	6491.6856	10.817062
260	-90661	6491.5756	10.816879
261	-56029	6491.4656	10.816695
262	-7399	6491.3555	10.816512
263	12871	6491.2455	10.816329
264	-13796	6491.1354	10.816145
265	-63084	6491.0254	10.815962
266	-97510	6490.9154	10.815778
267	-118538	6490.8053	10.815595
268	-163579	6490.6953	10.815412
269	-239859	6490.5852	10.815228
270	-289155	6490.4752	10.815045
271	-241078	6490.3652	10.814862
272	-90047	6490.2551	10.814678
273	89364	6490.1451	10.814495
274	191910	6490.0350	10.814312
275	156985	6489.9250	10.814128
276	31581	6489.8150	10.813945
277	-44324	6489.7049	10.813762
278	32699	6489.5949	10.813578
279	199344	6489.4848	10.813395
280	276693	6489.3748	10.813211
281	176987	6489.2648	10.813028
282	8536	6489.1547	10.812845
283	-59512	6489.0447	10.812661
284	15370	6488.9347	10.812478
285	144509	6488.8246	10.812295
286	241735	6488.7146	10.812111
287	292512	6488.6045	10.811928
288	313036	6488.4945	10.811745
289	311799	6488.3845	10.811561
290	299025	6488.2744	10.811378
291	289982	6488.1644	10.811194
292	289164	6488.0543	10.811011
293	289933	6487.9443	10.810828
294	279823	6487.8343	10.810644
295	233180	6487.7242	10.810461
296	132085	6487.6142	10.810278
297	21635	6487.5041	10.810094
298	-236	6487.3941	10.809911
299	102734	6487.2841	10.809728
300	236639	6487.1740	10.809544
301	279107	6487.0640	10.809361
302	217529	6486.9539	10.809178
303	128361	6486.8439	10.808994
304	61507	6486.7339	10.808811
305	27967	6486.6238	10.808627
306	66118	6486.5138	10.808444
307	205003	6486.4037	10.808261
308	359515	6486.2937	10.808077
309	378935	6486.1837	10.807894
310	237001	6486.0736	10.807711
311	77673	6485.9636	10.807527
312	25190	6485.8536	10.807344
313	37925	6485.7435	10.807161
314	13239	6485.6335	10.806977
315	-43380	6485.5234	10.806794
316	-42735	6485.4134	10.806611
317	37820	6485.3034	10.806427
318	112232	6485.1933	10.806244
319	82339	6485.0833	10.806060
320	-74287	6484.9732	10.805877
321	-291024	6484.8632	10.805694
322	-440884	6484.7532	10.805510
323	-410841	6484.6431	10.805327
324	-209990	6484.5331	10.805144
325	8722	6484.4230	10.804960
326	87299	6484.3130	10.804777
327	17377	6484.2030	10.804594
328	-80428	6484.0929	10.804410
329	-109063	6483.9829	10.804227
330	-74687	6483.8728	10.804044
331	-29674	6483.7628	10.803860
332	-1134	6483.6528	10.803677
333	11702	6483.5427	10.803493
334	16467	6483.4327	10.803310
335	26884	6483.3226	10.803127
336	60492	6483.2126	10.802943
337	124259	6483.1026	10.802760
338	209152	6482.9925	10.802577
339	290200	6482.8825	10.802393
340	321099	6482.7724	10.802210
341	253733	6482.6624	10.802027
342	94338	6482.5524	10.801843
343	-73860	6482.4423	10.801660
344	-154692	6482.3323	10.801477
345	-118771	6482.2223	10.801293
346	-5358	6482.1122	10.801110
347	124290	6482.0022	10.800926
348	206093	6481.8921	10.800743
349	187074	6481.7821	10.800560
350	78918	6481.6721	10.800376
351	-23057	6481.5620	10.800193
352	-37055	6481.4520	10.800010
353	-3940	6481.3419	10.799826
354	-39869	6481.2319	10.799643
355	-182313	6481.1219	10.799460
356	-346147	6481.0118	10.799276
357	-439511	6480.9018	10.799093
358	-457623	6480.7917	10.798910
359	-441692	6480.6817	10.798726
360	-409471	6480.5717	10.798543
361	-365409	6480.4616	10.798359
362	-329401	6480.3516	10.798176
363	-305112	6480.2415	10.797993
364	-248574	6480.1315	10.797809
365	-119444	6480.0215	10.797626
366	42721	6479.9114	10.797443
367	133710	6479.8014	10.797259
368	90059	6479.6913	10.797076
369	-33528	6479.5813	10.796893
370	-104997	6479.4713	10.796709
371	-43770	6479.3612	10.796526
372	88190	6479.2512	10.796342
373	143430	6479.1412	10.796159
374	55507	6479.0311	10.795976
375	-71204	6478.9211	10.795792
376	-69692	6478.8110	10.795609
377	104955	6478.7010	10.795426
378	333704	6478.5910	10.795242
379	462313	6478.4809	10.795059
380	428577	6478.3709	10.794876
381	274395	6478.2608	10.794692
382	92060	6478.1508	10.794509
383	-32226	6478.0408	10.794326
384	-75079	6477.9307	10.794142
385	-95283	6477.8207	10.793959
386	-157682	6477.7106	10.793775
387	-233742	6477.6006	10.793592
388	-232102	6477.4906	10.793409
389	-139478	6477.3805	10.793225
390	-65535	6477.2705	10.793042
391	-112283	6477.1604	10.792859
392	-249963	6477.0504	10.792675
393	-362661	6476.9404	10.792492
394	-377578	6476.8303	10.792309
395	-311739	6476.7203	10.792125
396	-225056	6476.6102	10.791942
397	-163567	6476.5002	10.791759
398	-124739	6476.3902	10.791575
399	-58757	6476.2801	10.791392
400	63391	6476.1701	10.791208
401	176318	6476.0600	10.791025
402	176057	6475.9500	10.790842
403	73835	6475.8400	10.790658
404	18417	6475.7299	10.790475
405	111245	6475.6199	10.790292
406	266514	6475.5099	10.790108
407	327002	6475.3998	10.789925
408	265077	6475.2898	10.789742
409	186588	6475.1797	10.789558
410	177715	6475.0697	10.789375
411	240625	6474.9597	10.789192
412	354550	6474.8496	10.789008
413	499118	6474.7396	10.788825
414	615779	6474.6295	10.788641
415	635323	6474.5195	10.788458
416	560929	6474.4095	10.788275
417	458456	6474.2994	10.788091
418	359782	6474.1894	10.787908
419	244847	6474.0793	10.787725
420	123315	6473.9693	10.787541
421	55404	6473.8593	10.787358
422	70654	6473.7492	10.787175
423	130461	6473.6392	10.786991
424	186783	6473.5291	10.786808
425	214373	6473.4191	10.786625
426	179360	6473.3091	10.786441
427	62421	6473.1990	10.786258
428	-61516	6473.0890	10.786074
429	-60366	6472.9789	10.785891
430	84006	6472.8689	10.785708
431	217515	6472.7589	10.785524
432	190413	6472.6488	10.785341
433	31788	6472.5388	10.785158
434	-114268	6472.4288	10.784974
435	-166061	6472.3187	10.784791
436	-144311	6472.2087	10.784608
437	-89998	6472.0986	10.784424
438	-34015	6471.9886	10.784241
439	-17189	6471.8786	10.784058
440	-48508	6471.7685	10.783874
441	-58347	6471.6585	10.783691
442	20139	6471.5484	10.783507
443	133879	6471.4384	10.783324
444	168720	6471.3284	10.783141
445	127609	6471.2183	10.782957
446	144492	6471.1083	10.782774
447	287950	6470.9982	10.782591
448	449909	6470.8882	10.782407
449	490069	6470.7782	10.782224
450	411563	6470.6681	10.782041
451	318136	6470.5581	10.781857
452	263233	6470.4480	10.781674
453	238092	6470.3380	10.781491
454	264914	6470.2280	10.781307
455	377908	6470.1179	10.781124
456	505955	6470.0079	10.780940
457	495916	6469.8978	10.780757
458	309608	6469.7878	10.780574
459	106506	6469.6778	10.780390
460	45049	6469.5677	10.780207
461	62473	6469.4577	10.780024
462	-35403	6469.3476	10.779840
463	-281310	6469.2376	10.779657
464	-469666	6469.1276	10.779474
465	-419967	6469.0175	10.779290
466	-215912	6468.9075	10.779107
467	-87518	6468.7975	10.778923
468	-111814	6468.6874	10.778740
469	-151563	6468.5774	10.778557
470	-88030	6468.4673	10.778373
471	13666	6468.3573	10.778190
472	30736	6468.2473	10.778007
473	-26122	6468.1372	10.777823
474	-52429	6468.0272	10.777640
475	-28364	6467.9171	10.777457
476	-31972	6467.8071	10.777273
477	-74398	6467.6971	10.777090
478	-49211	6467.5870	10.776907
479	98775	6467.4770	10.776723
480	255357	6467.3669	10.776540
481	280902	6467.2569	10.776356
482	210818	6467.1469	10.776173
483	200454	6467.0368	10.775990
484	290992	6466.9268	10.775806
485	348949	6466.8167	10.775623
486	264511	6466.7067	10.775440
487	108888	6466.5967	10.775256
488	34873	6466.4866	10.775073
489	89112	6466.3766	10.774890
490	190720	6466.2665	10.774706
491	251554	6466.1565	10.774523
492	250008	6466.0465	10.774340
493	213959	6465.9364	10.774156
494	195324	6465.8264	10.773973
495	243917	6465.7164	10.773789
496	347303	6465.6063	10.773606
497	412718	6465.4963	10.773423
498	368756	6465.3862	10.773239
499	266740	6465.2762	10.773056
500	209548	6465.1662	10.772873
501	194857	6465.0561	10.772689
502	123291	6464.9461	10.772506
503	-27226	6464.8360	10.772323
504	-139709	6464.7260	10.772139
505	-119056	6464.6160	10.771956
506	-28458	6464.5059	10.771773
507	4993	6464.3959	10.771589
508	-42262	6464.2858	10.771406
509	-94621	6464.1758	10.771222
510	-102419	6464.0658	10.771039
511	-76240	6463.9557	10.770856
512	-19189	6463.8457	10.770672
513	89182	6463.7356	10.770489
514	235908	6463.6256	10.770306
515	363375	6463.5156	10.770122
516	423591	6463.4055	10.769939
517	403147	6463.2955	10.769756
518	305800	6463.1854	10.769572
519	162578	6463.0754	10.769389
520	49006	6462.9654	10.769206
521	30819	6462.8553	10.769022
522	90158	6462.7453	10.768839
523	158708	6462.6352	10.768655
524	217305	6462.5252	10.768472
525	293826	6462.4152	10.768289
526	360278	6462.3051	10.768105
527	319674	6462.1951	10.767922
528	134475	6462.0851	10.767739
529	-98787	6461.9750	10.767555
530	-252438	6461.8650	10.767372
531	-296300	6461.7549	10.767189
532	-278324	6461.6449	10.767005
533	-228041	6461.5349	10.766822
534	-143579	6461.4248	10.766639
535	-45261	6461.3148	10.766455
536	26179	6461.2047	10.766272
537	62009	6461.0947	10.766088
538	87222	6460.9847	10.765905
539	111537	6460.8746	10.765722
540	120501	6460.7646	10.765538
541	114440	6460.6545	10.765355
542	115748	6460.5445	10.765172
543	133591	6460.4345	10.764988
544	157270	6460.3244	10.764805
545	187445	6460.2144	10.764622
546	233167	6460.1043	10.764438
547	267412	6459.9943	10.764255
548	232142	6459.8843	10.764071
549	120270	6459.7742	10.763888
550	18604	6459.6642	10.763705
551	18747	6459.5541	10.763521
552	92575	6459.4441	10.763338
553	109620	6459.3341	10.763155
554	1220	6459.2240	10.762971
555	-131695	6459.1140	10.762788
556	-122438	6459.0040	10.762605
557	54887	6458.8939	10.762421
558	228763	6458.7839	10.762238
559	204171	6458.6738	10.762055
560	-29055	6458.5638	10.761871
561	-284660	6458.4538	10.761688
562	-360987	6458.3437	10.761504
563	-210734	6458.2337	10.761321
564	49480	6458.1236	10.761138
565	252891	6458.0136	10.760954
566	298965	6457.9036	10.760771
567	201734	6457.7935	10.760588
568	63685	6457.6835	10.760404
569	-1699	6457.5734	10.760221
570	50616	6457.4634	10.760038
571	174341	6457.3534	10.759854
572	278062	6457.2433	10.759671
573	292615	6457.1333	10.759488
574	207826	6457.0232	10.759304
575	67505	6456.9132	10.759121
576	-63112	6456.8032	10.758937
577	-137577	6456.6931	10.758754
578	-147495	6456.5831	10.758571
579	-103898	6456.4730	10.758387
580	-9448	6456.3630	10.758204
581	133004	6456.2530	10.758021
582	285227	6456.1429	10.757837
583	372260	6456.0329	10.757654
584	334246	6455.9228	10.757471
585	173167	6455.8128	10.757287
586	-57932	6455.7028	10.757104
587	-296808	6455.5927	10.756921
588	-489765	6455.4827	10.756737
589	-588171	6455.3727	10.756554
590	-567935	6455.2626	10.756370
591	-467316	6455.1526	10.756187
592	-378792	6455.0425	10.756004
593	-371388	6454.9325	10.755820
594	-422383	6454.8225	10.755637
595	-446794	6454.7124	10.755454
596	-390787	6454.6024	10.755270
597	-269076	6454.4923	10.755087
598	-115490	6454.3823	10.754904
599	51582	6454.2723	10.754720
600	192522	6454.1622	10.754537
601	235724	6454.0522	10.754354
602	167149	6453.9421	10.754170
603	95674	6453.8321	10.753987
604	145983	6453.7221	10.753803
605	289787	6453.6120	10.753620
606	365138	6453.5020	10.753437
607	279163	6453.3919	10.753253
608	113610	6453.2819	10.753070
609	513	6453.1719	10.752887
610	-30239	6453.0618	10.752703
611	-36452	6452.9518	10.752520
612	-68269	6452.8417	10.752337
613	-140833	6452.7317	10.752153
614	-238878	6452.6217	10.751970
615	-292839	6452.5116	10.751787
616	-217343	6452.4016	10.751603
617	-40664	6452.2916	10.751420
618	73254	6452.1815	10.751236
619	17348	6452.0715	10.751053
620	-107253	6451.9614	10.750870
621	-134768	6451.8514	10.750686
622	-72670	6451.7414	10.750503
623	-65822	6451.6313	10.750320
624	-150281	6451.5213	10.750136
625	-187666	6451.4112	10.749953
626	-65132	6451.3012	10.749770
627	156820	6451.1912	10.749586
628	330470	6451.0811	10.749403
629	364662	6450.9711	10.749219
630	260807	6450.8610	10.749036
631	94600	6450.7510	10.748853
632	-17289	6450.6410	10.748669
633	-19594	6450.5309	10.748486
634	-4768	6450.4209	10.748303
635	-106920	6450.3108	10.748119
636	-299081	6450.2008	10.747936
637	-405593	6450.0908	10.747753
638	-340133	6449.9807	10.747569
639	-210840	6449.8707	10.747386
640	-146487	6449.7606	10.747203
641	-145200	6449.6506	10.747019
642	-164245	6449.5406	10.746836
643	-235759	6449.4305	10.746652
644	-388548	6449.3205	10.746469
645	-542518	6449.2104	10.746286
646	-587787	6449.1004	10.746102
647	-512121	6448.9904	10.745919
648	-367338	6448.8803	10.745736
649	-173895	6448.7703	10.745552
650	54535	6448.6603	10.745369
651	254864	6448.5502	10.745186
652	379303	6448.4402	10.745002
653	468674	6448.3301	10.744819
654	570436	6448.2201	10.744636
655	626558	6448.1101	10.744452
656	537095	6448.0000	10.744269
657	311205	6447.8900	10.744085
658	77946	6447.7799	10.743902
659	-34167	6447.6699	10.743719
660	21320	6447.5599	10.743535
661	200605	6447.4498	10.743352
662	385019	6447.3398	10.743169
663	458693	6447.2297	10.742985
664	429421	6447.1197	10.742802
665	408364	6447.0097	10.742619
666	418267	6446.8996	10.742435
667	328623	6446.7896	10.742252
668	74414	6446.6795	10.742069
669	-181645	6446.5695	10.741885
670	-255439	6446.4595	10.741702
671	-213562	6446.3494	10.741518
672	-250147	6446.2394	10.741335
673	-353340	6446.1293	10.741152
674	-320905	6446.0193	10.740968
675	-111341	6445.9093	10.740785
676	51646	6445.7992	10.740602
677	389	6445.6892	10.740418
678	-143076	6445.5792	10.740235
679	-169620	6445.4691	10.740052
680	-70701	6445.3591	10.739868
681	18507	6445.2490	10.739685
682	61979	6445.1390	10.739502
683	142133	6445.0290	10.739318
684	262980	6444.9189	10.739135
685	287680	6444.8089	10.738951
686	127083	6444.6988	10.738768
687	-93360	6444.5888	10.738585
688	-142511	6444.4788	10.738401
689	42780	6444.3687	10.738218
690	264257	6444.2587	10.738035
691	296875	6444.1486	10.737851
692	172198	6444.0386	10.737668
693	122790	6443.9286	10.737485
694	241738	6443.8185	10.737301
695	340673	6443.7085	10.737118
696	226001	6443.5984	10.736935
697	-16312	6443.4884	10.736751
698	-152549	6443.3784	10.736568
699	-123097	6443.2683	10.736384
700	-59377	6443.1583	10.736201
701	-35331	6443.0482	10.736018
702	2718	6442.9382	10.735834
703	67050	6442.8282	10.735651
704	85308	6442.7181	10.735468
705	58762	6442.6081	10.735284
706	87026	6442.4980	10.735101
707	182238	6442.3880	10.734918
708	221547	6442.2780	10.734734
709	150065	6442.1679	10.734551
710	75233	6442.0579	10.734367
711	79167	6441.9479	10.734184
712	88303	6441.8378	10.734001
713	31347	6441.7278	10.733817
714	-12501	6441.6177	10.733634
715	49540	6441.5077	10.733451
716	146405	6441.3977	10.733267
717	136898	6441.2876	10.733084
718	6605	6441.1776	10.732901
719	-149922	6441.0675	10.732717
720	-282989	6440.9575	10.732534
721	-407367	6440.8475	10.732351
722	-511965	6440.7374	10.732167
723	-558277	6440.6274	10.731984
724	-547985	6440.5173	10.731800
725	-514385	6440.4073	10.731617
726	-472653	6440.2973	10.731434
727	-437233	6440.1872	10.731250
728	-445012	6440.0772	10.731067
729	-498705	6439.9671	10.730884
730	-528164	6439.8571	10.730700
731	-460862	6439.7471	10.730517
732	-288955	6439.6370	10.730334
733	-39904	6439.5270	10.730150
734	236853	6439.4169	10.729967
735	414750	6439.3069	10.729784
736	340817	6439.1969	10.729600
737	34234	6439.0868	10.729417
738	-264710	6438.9768	10.729233
739	-355972	6438.8668	10.729050
740	-310442	6438.7567	10.728867
741	-323682	6438.6467	10.728683
742	-417492	6438.5366	10.728500
743	-432579	6438.4266	10.728317
744	-279134	6438.3166	10.728133
745	-51765	6438.2065	10.727950
746	103890	6438.0965	10.727767
747	131603	6437.9864	10.727583
748	72232	6437.8764	10.727400
749	15566	6437.7664	10.727217
750	35939	6437.6563	10.727033
751	111256	6437.5463	10.726850
752	137958	6437.4362	10.726666
753	87428	6437.3262	10.726483
754	82622	6437.2162	10.726300
755	227925	6437.1061	10.726116
756	430243	6436.9961	10.725933
757	507245	6436.8860	10.725750
758	421447	6436.7760	10.725566
759	280956	6436.6660	10.725383
760	156136	6436.5559	10.725200
761	41711	6436.4459	10.725016
762	-27728	6436.3358	10.724833
763	14591	6436.2258	10.724650
764	135889	6436.1158	10.724466
765	219910	6436.0057	10.724283
766	233574	6435.8957	10.724099
767	252976	6435.7856	10.723916
768	306672	6435.6756	10.723733
769	318795	6435.5656	10.723549
770	237604	6435.4555	10.723366
771	110234	6435.3455	10.723183
772	3256	6435.2355	10.722999
773	-50767	6435.1254	10.722816
774	-18936	6435.0154	10.722633
775	100091	6434.9053	10.722449
776	192882	6434.7953	10.722266
777	112837	6434.6853	10.722083
778	-111534	6434.5752	10.721899
779	-269044	6434.4652	10.721716
780	-217588	6434.3551	10.721532
781	-37726	6434.2451	10.721349
782	110082	6434.1351	10.721166
783	167551	6434.0250	10.720982
784	159458	6433.9150	10.720799
785	106121	6433.8049	10.720616
786	38677	6433.6949	10.720432
787	17960	6433.5849	10.720249
788	57305	6433.4748	10.720066
789	87509	6433.3648	10.719882
790	59178	6433.2547	10.719699
791	16258	6433.1447	10.719516
792	11616	6433.0347	10.719332
793	15993	6432.9246	10.719149
794	-26675	6432.8146	10.718965
795	-107284	6432.7045	10.718782
796	-172023	6432.5945	10.718599
797	-193680	6432.4845	10.718415
798	-183359	6432.3744	10.718232
799	-170409	6432.2644	10.718049
800	-188795	6432.1544	10.717865
801	-233134	6432.0443	10.717682
802	-229046	6431.9343	10.717499
803	-123538	6431.8242	10.717315
804	1402	6431.7142	10.717132
805	14950	6431.6042	10.716948
806	-55196	6431.4941	10.716765
807	-38364	6431.3841	10.716582
808	119900	6431.2740	10.716398
809	265732	6431.1640	10.716215
810	276443	6431.0540	10.716032
811	241041	6430.9439	10.715848
812	291399	6430.8339	10.715665
813	386420	6430.7238	10.715482
814	403344	6430.6138	10.715298
815	340531	6430.5038	10.715115
816	279717	6430.3937	10.714932
817	225855	6430.2837	10.714748
818	141301	6430.1736	10.714565
819	83642	6430.0636	10.714381
820	146990	6429.9536	10.714198
821	287942	6429.8435	10.714015
822	357098	6429.7335	10.713831
823	302857	6429.6234	10.713648
824	221319	6429.5134	10.713465
825	204801	6429.4034	10.713281
826	251088	6429.2933	10.713098
827	317310	6429.1833	10.712915
828	357161	6429.0732	10.712731
829	315078	6428.9632	10.712548
830	193930	6428.8532	10.712365
831	115205	6428.7431	10.712181
832	188438	6428.6331	10.711998
833	325617	6428.5231	10.711814
834	321005	6428.4130	10.711631
835	127300	6428.3030	10.711448
836	-90664	6428.1929	10.711264
837	-206744	6428.0829	10.711081
838	-279659	6427.9729	10.710898
839	-377291	6427.8628	10.710714
840	-409074	6427.7528	10.710531
841	-266052	6427.6427	10.710348
842	-30384	6427.5327	10.710164
843	106925	6427.4227	10.709981
844	100587	6427.3126	10.709798
845	85898	6427.2026	10.709614
846	156863	6427.0925	10.709431
847	231453	6426.9825	10.709247
848	182386	6426.8725	10.709064
849	16599	6426.7624	10.708881
850	-143267	6426.6524	10.708697
851	-214061	6426.5423	10.708514
852	-220276	6426.4323	10.708331
853	-216403	6426.3223	10.708147
854	-206469	6426.2122	10.707964
855	-167176	6426.1022	10.707781
856	-106367	6425.9921	10.707597
857	-50437	6425.8821	10.707414
858	8187	6425.7721	10.707231
859	97056	6425.6620	10.707047
860	194057	6425.5520	10.706864
861	224432	6425.4420	10.706680
862	150486	6425.3319	10.706497
863	27419	6425.2219	10.706314
864	-52138	6425.1118	10.706130
865	-38523	6425.0018	10.705947
866	60784	6424.8918	10.705764
867	200499	6424.7817	10.705580
868	309087	6424.6717	10.705397
869	330513	6424.5616	10.705214
870	283686	6424.4516	10.705030
871	232339	6424.3416	10.704847
872	174529	6424.2315	10.704664
873	37533	6424.1215	10.704480
874	-171559	6424.0114	10.704297
875	-300766	6423.9014	10.704113
876	-230217	6423.7914	10.703930
877	-48765	6423.6813	10.703747
878	56766	6423.5713	10.703563
879	47763	6423.4612	10.703380
880	50166	6423.3512	10.703197
881	145448	6423.2412	10.703013
882	274514	6423.1311	10.702830
883	360735	6423.0211	10.702647
884	404655	6422.9110	10.702463
885	417883	6422.8010	10.702280
886	373735	6422.6910	10.702096
887	287572	6422.5809	10.701913
888	260353	6422.4709	10.701730
889	359778	6422.3608	10.701546
890	503344	6422.2508	10.701363
891	534656	6422.1408	10.701180
892	404514	6422.0307	10.700996
893	227842	6421.9207	10.700813
894	159950	6421.8107	10.700630
895	240783	6421.7006	10.700446
896	366002	6421.5906	10.700263
897	407669	6421.4805	10.700080
898	354304	6421.3705	10.699896
899	303310	6421.2605	10.699713
900	309974	6421.1504	10.699529
901	305118	6421.0404	10.699346
902	209515	6420.9303	10.699163
903	66814	6420.8203	10.698979
904	-23095	6420.7103	10.698796
905	-58080	6420.6002	10.698613
906	-112918	6420.4902	10.698429
907	-190671	6420.3801	10.698246
908	-223965	6420.2701	10.698063
909	-226996	6420.1601	10.697879
910	-304116	6420.0500	10.697696
911	-465270	6419.9400	10.697513
912	-567793	6419.8299	10.697329
913	-515860	6419.7199	10.697146
914	-399693	6419.6099	10.696962
915	-338008	6419.4998	10.696779
916	-282255	6419.3898	10.696596
917	-108276	6419.2797	10.696412
918	152463	6419.1697	10.696229
919	312040	6419.0597	10.696046
920	257616	6418.9496	10.695862
921	80885	6418.8396	10.695679
922	-43583	6418.7296	10.695496
923	-35858	6418.6195	10.695312
924	56068	6418.5095	10.695129
925	141397	6418.3994	10.694946
926	166330	6418.2894	10.694762
927	132024	6418.1794	10.694579
928	65725	6418.0693	10.694395
929	-11638	6417.9593	10.694212
930	-84909	6417.8492	10.694029
931	-129238	6417.7392	10.693845
932	-128261	6417.6292	10.693662
933	-107641	6417.5191	10.693479
934	-113891	6417.4091	10.693295
935	-154239	6417.2990	10.693112
936	-194513	6417.1890	10.692929
937	-218407	6417.0790	10.692745
938	-241484	6416.9689	10.692562
939	-262021	6416.8589	10.692379
940	-254518	6416.7488	10.692195
941	-222858	6416.6388	10.692012
942	-199238	6416.5288	10.691828
943	-177282	6416.4187	10.691645
944	-114721	6416.3087	10.691462
945	-20172	6416.1986	10.691278
946	38920	6416.0886	10.691095
947	37351	6415.9786	10.690912
948	16357	6415.8685	10.690728
949	-17552	6415.7585	10.690545
950	-111098	6415.6484	10.690362
951	-236620	6415.5384	10.690178
952	-269542	6415.4284	10.689995
953	-175112	6415.3183	10.689812
954	-99437	6415.2083	10.689628
955	-163063	6415.0983	10.689445
956	-270252	6414.9882	10.689261
957	-261442	6414.8782	10.689078
958	-165117	6414.7681	10.688895
959	-132692	6414.6581	10.688711
960	-185135	6414.5481	10.688528
961	-210882	6414.4380	10.688345
962	-193003	6414.3280	10.688161
963	-245090	6414.2179	10.687978
964	-398097	6414.1079	10.687795
965	-526407	6413.9979	10.687611
966	-536862	6413.8878	10.687428
967	-479625	6413.7778	10.687244
968	-410778	6413.6677	10.687061
969	-291793	6413.5577	10.686878
970	-113141	6413.4477	10.686694
971	9308	6413.3376	10.686511
972	-23032	6413.2276	10.686328
973	-132232	6413.1175	10.686144
974	-155091	6413.0075	10.685961
975	-48316	6412.8975	10.685778
976	79902	6412.7874	10.685594
977	108152	6412.6774	10.685411
978	7473	6412.5673	10.685228
979	-157791	6412.4573	10.685044
980	-281330	6412.3473	10.684861
981	-294082	6412.2372	10.684677
982	-225208	6412.1272	10.684494
983	-153631	6412.0172	10.684311
984	-95504	6411.9071	10.684127
985	-7471	6411.7971	10.683944
986	94494	6411.6870	10.683761
987	128234	6411.5770	10.683577
988	94137	6411.4670	10.683394
989	106540	6411.3569	10.683211
990	204271	6411.2469	10.683027
991	258699	6411.1368	10.682844
992	185304	6411.0268	10.682661
993	127362	6410.9168	10.682477
994	263414	6410.8067	10.682294
995	508046	6410.6967	10.682110
996	596739	6410.5866	10.681927
997	447194	6410.4766	10.681744
998	245606	6410.3666	10.681560
999	153907	6410.2565	10.681377
1000	118884	6410.1465	10.681194
1001	39631	6410.0364	10.681010
1002	-44449	6409.9264	10.680827
1003	-47753	6409.8164	10.680644
1004	5169	6409.7063	10.680460
1005	54939	6409.5963	10.680277
1006	153972	6409.4862	10.680094
1007	380275	6409.3762	10.679910
1008	636672	6409.2662	10.679727
1009	699892	6409.1561	10.679543
1010	508779	6409.0461	10.679360
1011	279528	6408.9360	10.679177
1012	255134	6408.8260	10.678993
1013	414805	6408.7160	10.678810
1014	525598	6408.6059	10.678627
1015	449352	6408.4959	10.678443
1016	293035	6408.3859	10.678260
1017	230944	6408.2758	10.678077
1018	267135	6408.1658	10.677893
1019	252594	6408.0557	10.677710
1020	103542	6407.9457	10.677527
1021	-87412	6407.8357	10.677343
1022	-173089	6407.7256	10.677160
1023	-114661	6407.6156	10.676976
1024	13271	6407.5055	10.676793
1025	125633	6407.3955	10.676610
1026	183279	6407.2855	10.676426
1027	181827	6407.1754	10.676243
1028	140354	6407.0654	10.676060
1029	87433	6406.9553	10.675876
1030	22275	6406.8453	10.675693
1031	-81663	6406.7353	10.675510
1032	-193111	6406.6252	10.675326
1033	-191022	6406.5152	10.675143
1034	1305	6406.4051	10.674960
1035	269722	6406.2951	10.674776
1036	391133	6406.1851	10.674593
1037	275579	6406.0750	10.674409
1038	51269	6405.9650	10.674226
1039	-102432	6405.8549	10.674043
1040	-120875	6405.7449	10.673859
1041	-31479	6405.6349	10.673676
1042	128465	6405.5248	10.673493
1043	299685	6405.4148	10.673309
1044	383129	6405.3048	10.673126
1045	329276	6405.1947	10.672943
1046	214653	6405.0847	10.672759
1047	155529	6404.9746	10.672576
1048	171296	6404.8646	10.672392
1049	204000	6404.7546	10.672209
1050	243686	6404.6445	10.672026
1051	336465	6404.5345	10.671842
1052	460295	6404.4244	10.671659
1053	490758	6404.3144	10.671476
1054	348534	6404.2044	10.671292
1055	129837	6404.0943	10.671109
1056	23789	6403.9843	10.670926
1057	107486	6403.8742	10.670742
1058	270535	6403.7642	10.670559
1059	354241	6403.6542	10.670376
1060	328099	6403.5441	10.670192
1061	289932	6403.4341	10.670009
1062	303961	6403.3240	10.669825
1063	305079	6403.2140	10.669642
1064	211342	6403.1040	10.669459
1065	85408	6402.9939	10.669275
1066	89370	6402.8839	10.669092
1067	267947	6402.7738	10.668909
1068	468496	6402.6638	10.668725
1069	525366	6402.5538	10.668542
1070	447668	6402.4437	10.668359
1071	354149	6402.3337	10.668175
1072	289001	6402.2236	10.667992
1073	204385	6402.1136	10.667809
1074	91918	6402.0036	10.667625
1075	16535	6401.8935	10.667442
1076	10996	6401.7835	10.667258
1077	30706	6401.6735	10.667075
1078	33595	6401.5634	10.666892
1079	22674	6401.4534	10.666708
1080	-12317	6401.3433	10.666525
1081	-106056	6401.2333	10.666342
1082	-226485	6401.1233	10.666158
1083	-251528	6401.0132	10.665975
1084	-100375	6400.9032	10.665792
1085	162386	6400.7931	10.665608
1086	404286	6400.6831	10.665425
1087	554358	6400.5731	10.665242
1088	605823	6400.4630	10.665058
1089	558392	6400.3530	10.664875
1090	443815	6400.2429	10.664691
1091	363576	6400.1329	10.664508
1092	394051	6400.0229	10.664325
1093	457836	6399.9128	10.664141
1094	385360	6399.8028	10.663958
1095	125600	6399.6927	10.663775
1096	-181989	6399.5827	10.663591
1097	-372573	6399.4727	10.663408
1098	-416975	6399.3626	10.663225
1099	-374089	6399.2526	10.663041
1100	-259925	6399.1425	10.662858
1101	-56648	6399.0325	10.662675
1102	172620	6398.9225	10.662491
1103	280901	6398.8124	10.662308
1104	191838	6398.7024	10.662124
1105	4901	6398.5924	10.661941
1106	-106623	6398.4823	10.661758
1107	-83733	6398.3723	10.661574
1108	-21259	6398.2622	10.661391
1109	-27694	6398.1522	10.661208
1110	-105411	6398.0422	10.661024
1111	-194361	6397.9321	10.660841
1112	-277671	6397.8221	10.660658
1113	-378563	6397.7120	10.660474
1114	-471629	6397.6020	10.660291
1115	-472570	6397.4920	10.660108
1116	-338911	6397.3819	10.659924
1117	-132369	6397.2719	10.659741
1118	44311	6397.1618	10.659557
1119	134356	6397.0518	10.659374
1120	132365	6396.9418	10.659191
1121	56532	6396.8317	10.659007
1122	-41050	6396.7217	10.658824
1123	-78830	6396.6116	10.658641
1124	-20969	6396.5016	10.658457
1125	68026	6396.3916	10.658274
1126	93608	6396.2815	10.658091
1127	44844	6396.1715	10.657907
1128	-5787	6396.0614	10.657724
1129	-361	6395.9514	10.657541
1130	57697	6395.8414	10.657357
1131	142002	6395.7313	10.657174
1132	227535	6395.6213	10.656990
1133	276410	6395.5112	10.656807
1134	260725	6395.4012	10.656624
1135	210947	6395.2912	10.656440
1136	185333	6395.1811	10.656257
1137	178919	6395.0711	10.656074
1138	124919	6394.9611	10.655890
1139	6186	6394.8510	10.655707
1140	-106695	6394.7410	10.655524
1141	-168503	6394.6309	10.655340
1142	-237037	6394.5209	10.655157
1143	-369315	6394.4109	10.654973
1144	-498088	6394.3008	10.654790
1145	-504466	6394.1908	10.654607
1146	-386416	6394.0807	10.654423
1147	-257237	6393.9707	10.654240
1148	-180831	6393.8607	10.654057
1149	-114142	6393.7506	10.653873
1150	-41156	6393.6406	10.653690
1151	-56889	6393.5305	10.653507
1152	-239284	6393.4205	10.653323
1153	-501823	6393.3105	10.653140
1154	-664365	6393.2004	10.652957
1155	-644283	6393.0904	10.652773
1156	-501086	6392.9803	10.652590
1157	-315674	6392.8703	10.652406
1158	-118260	6392.7603	10.652223
1159	64161	6392.6502	10.652040
1160	191490	6392.5402	10.651856
1161	279876	6392.4301	10.651673
1162	402847	6392.3201	10.651490
1163	568005	6392.2101	10.651306
1164	664779	6392.1000	10.651123
1165	605142	6391.9900	10.650940
1166	454681	6391.8799	10.650756
1167	338633	6391.7699	10.650573
1168	270842	6391.6599	10.650390
1169	184027	6391.5498	10.650206
1170	92230	6391.4398	10.650023
1171	81909	6391.3298	10.649839
1172	132583	6391.2197	10.649656
1173	94399	6391.1097	10.649473
1174	-95110	6390.9996	10.649289
1175	-296624	6390.8896	10.649106
1176	-358896	6390.7796	10.648923
1177	-317660	6390.6695	10.648739
1178	-291341	6390.5595	10.648556
1179	-261280	6390.4494	10.648373
1180	-103837	6390.3394	10.648189
1181	185184	6390.2294	10.648006
1182	439903	6390.1193	10.647823
1183	517057	6390.0093	10.647639
1184	434670	6389.8992	10.647456
1185	296297	6389.7892	10.647272
1186	170667	6389.6792	10.647089
1187	78091	6389.5691	10.646906
1188	13910	6389.4591	10.646722
1189	-56187	6389.3490	10.646539
1190	-161606	6389.2390	10.646356
1191	-254020	6389.1290	10.646172
1192	-231177	6389.0189	10.645989
1193	-71898	6388.9089	10.645806
1194	108866	6388.7988	10.645622
1195	183579	6388.6888	10.645439
1196	145722	6388.5788	10.645256
1197	78421	6388.4687	10.645072
1198	31369	6388.3587	10.644889
1199	-20225	6388.2487	10.644705
1200	-113330	6388.1386	10.644522
1201	-234182	6388.0286	10.644339
1202	-318271	6387.9185	10.644155
1203	-307617	6387.8085	10.643972
1204	-221573	6387.6985	10.643789
1205	-156680	6387.5884	10.643605
1206	-175552	6387.4784	10.643422
1207	-208436	6387.3683	10.643239
1208	-127771	6387.2583	10.643055
1209	78900	6387.1483	10.642872
1210	284269	6387.0382	10.642689
1211	380568	6386.9282	10.642505
1212	377828	6386.8181	10.642322
1213	317447	6386.7081	10.642138
1214	193248	6386.5981	10.641955
1215	29112	6386.4880	10.641772
1216	-54577	6386.3780	10.641588
1217	39005	6386.2679	10.641405
1218	233512	6386.1579	10.641222
1219	343815	6386.0479	10.641038
1220	277662	6385.9378	10.640855
1221	105901	6385.8278	10.640672
1222	-47269	6385.7177	10.640488
1223	-113529	6385.6077	10.640305
1224	-94400	6385.4977	10.640121
1225	-36260	6385.3876	10.639938
1226	6842	6385.2776	10.639755
1227	31484	6385.1675	10.639571
1228	93669	6385.0575	10.639388
1229	219538	6384.9475	10.639205
1230	342167	6384.8374	10.639021
1231	388544	6384.7274	10.638838
1232	394840	6384.6174	10.638655
1233	451947	6384.5073	10.638471
1234	551821	6384.3973	10.638288
1235	578250	6384.2872	10.638105
1236	460714	6384.1772	10.637921
1237	262739	6384.0672	10.637738
1238	100273	6383.9571	10.637554
1239	32780	6383.8471	10.637371
1240	47130	6383.7370	10.637188
1241	90434	6383.6270	10.637004
1242	105355	6383.5170	10.636821
1243	84569	6383.4069	10.636638
1244	96315	6383.2969	10.636454
1245	202497	6383.1868	10.636271
1246	352295	6383.0768	10.636088
1247	420643	6382.9668	10.635904
1248	353253	6382.8567	10.635721
1249	202961	6382.7467	10.635538
1250	25320	6382.6366	10.635354
1251	-164063	6382.5266	10.635171
1252	-306677	6382.4166	10.634987
1253	-289469	6382.3065	10.634804
1254	-87680	6382.1965	10.634621
1255	160478	6382.0864	10.634437
1256	302678	6381.9764	10.634254
1257	336623	6381.8664	10.634071
1258	343188	6381.7563	10.633887
1259	314656	6381.6463	10.633704
1260	170049	6381.5363	10.633521
1261	-66164	6381.4262	10.633337
1262	-224237	6381.3162	10.633154
1263	-185318	6381.2061	10.632971
1264	-48785	6381.0961	10.632787
1265	-31874	6380.9861	10.632604
1266	-221487	6380.8760	10.632420
1267	-482648	6380.7660	10.632237
1268	-619516	6380.6559	10.632054
1269	-581661	6380.5459	10.631870
1270	-481362	6380.4359	10.631687
1271	-436044	6380.3258	10.631504
1272	-448249	6380.2158	10.631320
1273	-449597	6380.1057	10.631137
1274	-409609	6379.9957	10.630954
1275	-357765	6379.8857	10.630770
1276	-323758	6379.7756	10.630587
1277	-302361	6379.6656	10.630404
1278	-270448	6379.5555	10.630220
1279	-207050	6379.4455	10.630037
1280	-112058	6379.3355	10.629853
1281	-38555	6379.2254	10.629670
1282	-77753	6379.1154	10.629487
1283	-254277	6379.0053	10.629303
1284	-453318	6378.8953	10.629120
1285	-521466	6378.7853	10.628937
1286	-441708	6378.6752	10.628753
1287	-342013	6378.5652	10.628570
1288	-321864	6378.4551	10.628387
1289	-339978	6378.3451	10.628203
1290	-296959	6378.2351	10.628020
1291	-165609	6378.1250	10.627837
1292	-2274	6378.0150	10.627653
1293	128372	6377.9050	10.627470
1294	207361	6377.7949	10.627286
1295	262715	6377.6849	10.627103
1296	323875	6377.5748	10.626920
1297	357373	6377.4648	10.626736
1298	283280	6377.3548	10.626553
1299	110398	6377.2447	10.626370
1300	2483	6377.1347	10.626186
1301	100509	6377.0246	10.626003
1302	309260	6376.9146	10.625820
1303	403445	6376.8046	10.625636
1304	340984	6376.6945	10.625453
1305	295398	6376.5845	10.625269
1306	345009	6376.4744	10.625086
1307	341150	6376.3644	10.624903
1308	189609	6376.2544	10.624719
1309	54486	6376.1443	10.624536
1310	102114	6376.0343	10.624353
1311	209238	6375.9242	10.624169
1312	156235	6375.8142	10.623986
1313	-2767	6375.7042	10.623803
1314	-24243	6375.5941	10.623619
1315	121712	6375.4841	10.623436
1316	202653	6375.3740	10.623253
1317	89525	6375.2640	10.623069
1318	-81931	6375.1540	10.622886
1319	-170828	6375.0439	10.622702
1320	-220188	6374.9339	10.622519
1321	-296495	6374.8239	10.622336
1322	-347570	6374.7138	10.622152
1323	-336981	6374.6038	10.621969
1324	-342690	6374.4937	10.621786
1325	-395465	6374.3837	10.621602
1326	-379991	6374.2737	10.621419
1327	-233417	6374.1636	10.621236
1328	-89722	6374.0536	10.621052
1329	-71790	6373.9435	10.620869
1330	-85314	6373.8335	10.620686
1331	-4237	6373.7235	10.620502
1332	67965	6373.6134	10.620319
1333	-51257	6373.5034	10.620135
1334	-294648	6373.3933	10.619952
1335	-416115	6373.2833	10.619769
1336	-369029	6373.1733	10.619585
1337	-369853	6373.0632	10.619402
1338	-550558	6372.9532	10.619219
1339	-764875	6372.8431	10.619035
1340	-813197	6372.7331	10.618852
1341	-682182	6372.6231	10.618669
1342	-478591	6372.5130	10.618485
1343	-282499	6372.4030	10.618302
1344	-159267	6372.2929	10.618119
1345	-176918	6372.1829	10.617935
1346	-304634	6372.0729	10.617752
1347	-405579	6371.9628	10.617568
1348	-424059	6371.8528	10.617385
1349	-462416	6371.7427	10.617202
1350	-571131	6371.6327	10.617018
1351	-596942	6371.5227	10.616835
1352	-390982	6371.4126	10.616652
1353	-67844	6371.3026	10.616468
1354	116394	6371.1926	10.616285
1355	84937	6371.0825	10.616102
1356	-30999	6370.9725	10.615918
1357	-137072	6370.8624	10.615735
1358	-252266	6370.7524	10.615552
1359	-339787	6370.6424	10.615368
1360	-266346	6370.5323	10.615185
1361	-2130	6370.4223	10.615001
1362	289151	6370.3122	10.614818
1363	443665	6370.2022	10.614635
1364	467058	6370.0922	10.614451
1365	441116	6369.9821	10.614268
1366	380409	6369.8721	10.614085
1367	275988	6369.7620	10.613901
1368	182753	6369.6520	10.613718
1369	156104	6369.5420	10.613535
1370	172418	6369.4319	10.613351
1371	206422	6369.3219	10.613168
1372	309605	6369.2118	10.612985
1373	501010	6369.1018	10.612801
1374	654497	6368.9918	10.612618
1375	636416	6368.8817	10.612434
1376	512450	6368.7717	10.612251
1377	464547	6368.6616	10.612068
1378	516046	6368.5516	10.611884
1379	502550	6368.4416	10.611701
1380	341385	6368.3315	10.611518
1381	168027	6368.2215	10.611334
1382	131070	6368.1115	10.611151
1383	185097	6368.0014	10.610968
1384	191658	6367.8914	10.610784
1385	128828	6367.7813	10.610601
1386	79539	6367.6713	10.610417
1387	69831	6367.5613	10.610234
1388	43154	6367.4512	10.610051
1389	-21872	6367.3412	10.609867
1390	-76385	6367.2311	10.609684
1391	-91863	6367.1211	10.609501
1392	-98708	6367.0111	10.609317
1393	-113690	6366.9010	10.609134
1394	-99491	6366.7910	10.608951
1395	-28165	6366.6809	10.608767
1396	66320	6366.5709	10.608584
1397	133916	6366.4609	10.608401
1398	173321	6366.3508	10.608217
1399	218023	6366.2408	10.608034
1400	276572	6366.1307	10.607850
1401	315136	6366.0207	10.607667
1402	293829	6365.9107	10.607484
1403	203133	6365.8006	10.607300
1404	67759	6365.6906	10.607117
1405	-69531	6365.5805	10.606934
1406	-161550	6365.4705	10.606750
1407	-166741	6365.3605	10.606567
1408	-72827	6365.2504	10.606384
1409	71740	6365.1404	10.606200
1410	170142	6365.0303	10.606017
1411	160494	6364.9203	10.605834
1412	88839	6364.8103	10.605650
1413	61635	6364.7002	10.605467
1414	118601	6364.5902	10.605283
1415	196632	6364.4802	10.605100
1416	233828	6364.3701	10.604917
1417	250963	6364.2601	10.604733
1418	289886	6364.1500	10.604550
1419	326248	6364.0400	10.604367
1420	311400	6363.9300	10.604183
1421	269272	6363.8199	10.604000
1422	270820	6363.7099	10.603817
1423	312725	6363.5998	10.603633
1424	296685	6363.4898	10.603450
1425	157892	6363.3798	10.603267
1426	-34173	6363.2697	10.603083
1427	-140239	6363.1597	10.602900
1428	-99884	6363.0496	10.602716
1429	5360	6362.9396	10.602533
1430	35920	6362.8296	10.602350
1431	-60041	6362.7195	10.602166
1432	-187591	6362.6095	10.601983
1433	-210051	6362.4994	10.601800
1434	-110247	6362.3894	10.601616
1435	-2273	6362.2794	10.601433
1436	27712	6362.1693	10.601250
1437	17405	6362.0593	10.601066
1438	16361	6361.9492	10.600883
1439	-34317	6361.8392	10.600700
1440	-202823	6361.7292	10.600516
1441	-403099	6361.6191	10.600333
1442	-471100	6361.5091	10.600149
1443	-392568	6361.3991	10.599966
1444	-307583	6361.2890	10.599783
1445	-271816	6361.1790	10.599599
1446	-178566	6361.0689	10.599416
1447	14669	6360.9589	10.599233
1448	148023	6360.8489	10.599049
1449	81322	6360.7388	10.598866
1450	-66132	6360.6288	10.598683
1451	-67517	6360.5187	10.598499
1452	85680	6360.4087	10.598316
1453	192815	6360.2987	10.598133
1454	164740	6360.1886	10.597949
1455	145814	6360.0786	10.597766
1456	260043	6359.9685	10.597582
1457	393807	6359.8585	10.597399
1458	347756	6359.7485	10.597216
1459	120346	6359.6384	10.597032
1460	-82374	6359.5284	10.596849
1461	-96786	6359.4183	10.596666
1462	34331	6359.3083	10.596482
1463	154283	6359.1983	10.596299
1464	172947	6359.0882	10.596116
1465	120302	6358.9782	10.595932
1466	65841	6358.8681	10.595749
1467	39188	6358.7581	10.595566
1468	30705	6358.6481	10.595382
1469	28657	6358.5380	10.595199
1470	27605	6358.4280	10.595015
1471	19782	6358.3179	10.594832
1472	13935	6358.2079	10.594649
1473	54106	6358.0979	10.594465
1474	173677	6357.9878	10.594282
1475	323885	6357.8778	10.594099
1476	397482	6357.7678	10.593915
1477	343858	6357.6577	10.593732
1478	214874	6357.5477	10.593549
1479	78369	6357.4376	10.593365
1480	-49068	6357.3276	10.593182
1481	-147412	6357.2176	10.592998
1482	-153719	6357.1075	10.592815
1483	-54684	6356.9975	10.592632
1484	47312	6356.8874	10.592448
1485	59994	6356.7774	10.592265
1486	41778	6356.6674	10.592082
1487	98976	6356.5573	10.591898
1488	183169	6356.4473	10.591715
1489	142827	6356.3372	10.591532
1490	-25917	6356.2272	10.591348
1491	-149019	6356.1172	10.591165
1492	-138948	6356.0071	10.590982
1493	-122063	6355.8971	10.590798
1494	-210776	6355.7870	10.590615
1495	-298743	6355.6770	10.590431
1496	-220825	6355.5670	10.590248
1497	-10677	6355.4569	10.590065
1498	156021	6355.3469	10.589881
1499	207885	6355.2368	10.589698
1500	211451	6355.1268	10.589515
1501	201500	6355.0168	10.589331
1502	141599	6354.9067	10.589148
1503	45332	6354.7967	10.588965
1504	-20387	6354.6867	10.588781
1505	-69430	6354.5766	10.588598
1506	-185486	6354.4666	10.588415
1507	-344246	6354.3565	10.588231
1508	-396148	6354.2465	10.588048
1509	-289997	6354.1365	10.587864
1510	-177487	6354.0264	10.587681
1511	-206327	6353.9164	10.587498
1512	-325180	6353.8063	10.587314
1513	-396615	6353.6963	10.587131
1514	-397796	6353.5863	10.586948
1515	-379920	6353.4762	10.586764
1516	-312027	6353.3662	10.586581
1517	-125240	6353.2561	10.586398
1518	119452	6353.1461	10.586214
1519	264076	6353.0361	10.586031
1520	265112	6352.9260	10.585848
1521	241757	6352.8160	10.585664
1522	289429	6352.7059	10.585481
1523	366354	6352.5959	10.585297
1524	404142	6352.4859	10.585114
1525	411184	6352.3758	10.584931
1526	398799	6352.2658	10.584747
1527	308707	6352.1557	10.584564
1528	109749	6352.0457	10.584381
1529	-102355	6351.9357	10.584197
1530	-203062	6351.8256	10.584014
1531	-196947	6351.7156	10.583831
1532	-184954	6351.6055	10.583647
1533	-204807	6351.4955	10.583464
1534	-206438	6351.3855	10.583281
1535	-178101	6351.2754	10.583097
1536	-187957	6351.1654	10.582914
1537	-269414	6351.0554	10.582730
1538	-349332	6350.9453	10.582547
1539	-334925	6350.8353	10.582364
1540	-212004	6350.7252	10.582180
1541	-20747	6350.6152	10.581997
1542	197604	6350.5052	10.581814
1543	373697	6350.3951	10.581630
1544	395684	6350.2851	10.581447
1545	217258	6350.1750	10.581264
1546	-36229	6350.0650	10.581080
1547	-156011	6349.9550	10.580897
1548	-59526	6349.8449	10.580714
1549	145246	6349.7349	10.580530
1550	309567	6349.6248	10.580347
1551	385700	6349.5148	10.580163
1552	391150	6349.4048	10.579980
1553	309282	6349.2947	10.579797
1554	107680	6349.1847	10.579613
1555	-163065	6349.0746	10.579430
1556	-365214	6348.9646	10.579247
1557	-396664	6348.8546	10.579063
1558	-285917	6348.7445	10.578880
1559	-141264	6348.6345	10.578697
1560	-24243	6348.5244	10.578513
1561	96897	6348.4144	10.578330
1562	265319	6348.3044	10.578146
1563	438129	6348.1943	10.577963
1564	510917	6348.0843	10.577780
1565	446608	6347.9743	10.577596
1566	335151	6347.8642	10.577413
1567	282853	6347.7542	10.577230
1568	274717	6347.6441	10.577046
1569	218775	6347.5341	10.576863
1570	119454	6347.4241	10.576680
1571	106640	6347.3140	10.576496
1572	245382	6347.2040	10.576313
1573	404328	6347.0939	10.576130
1574	402600	6346.9839	10.575946
1575	236155	6346.8739	10.575763
1576	57629	6346.7638	10.575579
1577	-39605	6346.6538	10.575396
1578	-101065	6346.5437	10.575213
1579	-172889	6346.4337	10.575029
1580	-208191	6346.3237	10.574846
1581	-159705	6346.2136	10.574663
1582	-66748	6346.1036	10.574479
1583	17257	6345.9935	10.574296
1584	103664	6345.8835	10.574113
1585	195459	6345.7735	10.573929
1586	203842	6345.6634	10.573746
1587	44953	6345.5534	10.573563
1588	-206192	6345.4433	10.573379
1589	-360530	6345.3333	10.573196
1590	-322049	6345.2233	10.573012
1591	-177566	6345.1132	10.572829
1592	-74572	6345.0032	10.572646
1593	-80487	6344.8931	10.572462
1594	-174330	6344.7831	10.572279
1595	-298301	6344.6731	10.572096
1596	-373530	6344.5630	10.571912
1597	-322335	6344.4530	10.571729
1598	-140919	6344.3430	10.571546
1599	63548	6344.2329	10.571362
1600	160653	6344.1229	10.571179
1601	136266	6344.0128	10.570996
1602	120239	6343.9028	10.570812
1603	253402	6343.7928	10.570629
1604	528161	6343.6827	10.570445
1605	779369	6343.5727	10.570262
1606	845777	6343.4626	10.570079
1607	722750	6343.3526	10.569895
1608	527348	6343.2426	10.569712
1609	334680	6343.1325	10.569529
1610	117430	6343.0225	10.569345
1611	-138008	6342.9124	10.569162
1612	-339380	6342.8024	10.568979
1613	-382215	6342.6924	10.568795
1614	-289199	6342.5823	10.568612
1615	-177648	6342.4723	10.568429
1616	-110577	6342.3622	10.568245
1617	-56577	6342.2522	10.568062
1618	15069	6342.1422	10.567878
1619	84292	6342.0321	10.567695
1620	133512	6341.9221	10.567512
1621	170482	6341.8120	10.567328
1622	171659	6341.7020	10.567145
1623	74305	6341.5920	10.566962
1624	-129419	6341.4819	10.566778
1625	-337569	6341.3719	10.566595
1626	-427301	6341.2619	10.566412
1627	-380277	6341.1518	10.566228
1628	-287514	6341.0418	10.566045
1629	-237034	6340.9317	10.565862
1630	-216560	6340.8217	10.565678
1631	-137404	6340.7117	10.565495
1632	34857	6340.6016	10.565311
1633	190055	6340.4916	10.565128
1634	177225	6340.3815	10.564945
1635	21733	6340.2715	10.564761
1636	-54522	6340.1615	10.564578
1637	84479	6340.0514	10.564395
1638	272262	6339.9414	10.564211
1639	251242	6339.8313	10.564028
1640	50773	6339.7213	10.563845
1641	-38207	6339.6113	10.563661
1642	116422	6339.5012	10.563478
1643	300393	6339.3912	10.563294
1644	273415	6339.2811	10.563111
1645	90285	6339.1711	10.562928
1646	-41902	6339.0611	10.562744
1647	-74542	6338.9510	10.562561
1648	-92352	6338.8410	10.562378
1649	-77288	6338.7309	10.562194
1650	69286	6338.6209	10.562011
1651	280262	6338.5109	10.561828
1652	321327	6338.4008	10.561644
1653	107434	6338.2908	10.561461
1654	-141479	6338.1807	10.561278
1655	-169014	6338.0707	10.561094
1656	-5328	6337.9607	10.560911
1657	95270	6337.8506	10.560727
1658	-10344	6337.7406	10.560544
1659	-200910	6337.6306	10.560361
1660	-283580	6337.5205	10.560177
1661	-242753	6337.4105	10.559994
1662	-227119	6337.3004	10.559811
1663	-327638	6337.1904	10.559627
1664	-462131	6337.0804	10.559444
1665	-505741	6336.9703	10.559261
1666	-449188	6336.8603	10.559077
1667	-354199	6336.7502	10.558894
1668	-226780	6336.6402	10.558711
1669	-60120	6336.5302	10.558527
1670	40537	6336.4201	10.558344
1671	-51457	6336.3101	10.558160
1672	-254275	6336.2000	10.557977
1673	-325303	6336.0900	10.557794
1674	-204887	6335.9800	10.557610
1675	-120837	6335.8699	10.557427
1676	-230969	6335.7599	10.557244
1677	-352922	6335.6498	10.557060
1678	-242490	6335.5398	10.556877
1679	7457	6335.4298	10.556694
1680	91427	6335.3197	10.556510
1681	-60760	6335.2097	10.556327
1682	-209350	6335.0996	10.556144
1683	-158911	6334.9896	10.555960
1684	42506	6334.8796	10.555777
1685	267308	6334.7695	10.555593
1686	449451	6334.6595	10.555410
1687	520934	6334.5495	10.555227
1688	412009	6334.4394	10.555043
1689	184173	6334.3294	10.554860
1690	-1662	6334.2193	10.554677
1691	-105150	6334.1093	10.554493
1692	-236913	6333.9993	10.554310
1693	-428577	6333.8892	10.554127
1694	-552196	6333.7792	10.553943
1695	-529223	6333.6691	10.553760
1696	-439121	6333.5591	10.553577
1697	-350393	6333.4491	10.553393
1698	-233768	6333.3390	10.553210
1699	-126302	6333.2290	10.553026
1700	-167942	6333.1189	10.552843
1701	-345843	6333.0089	10.552660
1702	-411400	6332.8989	10.552476
1703	-225541	6332.7888	10.552293
1704	-810	6332.6788	10.552110
1705	6399	6332.5687	10.551926
1706	-118328	6332.4587	10.551743
1707	-114148	6332.3487	10.551560
1708	24203	6332.2386	10.551376
1709	62317	6332.1286	10.551193
1710	-75824	6332.0185	10.551010
1711	-200239	6331.9085	10.550826
1712	-163625	6331.7985	10.550643
1713	-40612	6331.6884	10.550459
1714	57589	6331.5784	10.550276
1715	149226	6331.4683	10.550093
1716	279446	6331.3583	10.549909
1717	402199	6331.2483	10.549726
1718	454379	6331.1382	10.549543
1719	445981	6331.0282	10.549359
1720	407388	6330.9182	10.549176
1721	327488	6330.8081	10.548993
1722	199506	6330.6981	10.548809
1723	65048	6330.5880	10.548626
1724	-29299	6330.4780	10.548442
1725	-74485	6330.3680	10.548259
1726	-81966	6330.2579	10.548076
1727	-66155	6330.1479	10.547892
1728	-40741	6330.0378	10.547709
1729	6640	6329.9278	10.547526
1730	105475	6329.8178	10.547342
1731	216664	6329.7077	10.547159
1732	212828	6329.5977	10.546976
1733	32020	6329.4876	10.546792
1734	-199680	6329.3776	10.546609
1735	-305841	6329.2676	10.546426
1736	-276658	6329.1575	10.546242
1737	-230966	6329.0475	10.546059
1738	-207074	6328.9374	10.545875
1739	-137350	6328.8274	10.545692
1740	-7431	6328.7174	10.545509
1741	116882	6328.6073	10.545325
1742	217706	6328.4973	10.545142
1743	318214	6328.3872	10.544959
1744	342801	6328.2772	10.544775
1745	170023	6328.1672	10.544592
1746	-129368	6328.0571	10.544409
1747	-293489	6327.9471	10.544225
1748	-199808	6327.8371	10.544042
1749	-39163	6327.7270	10.543859
1750	-47863	6327.6170	10.543675
1751	-195170	6327.5069	10.543492
1752	-267712	6327.3969	10.543308
1753	-172744	6327.2869	10.543125
1754	-22752	6327.1768	10.542942
1755	33351	6327.0668	10.542758
1756	-46617	6326.9567	10.542575
1757	-195155	6326.8467	10.542392
1758	-291899	6326.7367	10.542208
1759	-247798	6326.6266	10.542025
1760	-98509	6326.5166	10.541842
1761	5944	6326.4065	10.541658
1762	-49782	6326.2965	10.541475
1763	-228448	6326.1865	10.541292
1764	-390204	6326.0764	10.541108
1765	-417376	6325.9664	10.540925
1766	-278771	6325.8563	10.540741
1767	-39946	6325.7463	10.540558
1768	160439	6325.6363	10.540375
1769	210057	6325.5262	10.540191
1770	130848	6325.4162	10.540008
1771	34947	6325.3061	10.539825
1772	-26967	6325.1961	10.539641
1773	-88144	6325.0861	10.539458
1774	-143654	6324.9760	10.539275
1775	-138440	6324.8660	10.539091
1776	-106686	6324.7559	10.538908
1777	-175514	6324.6459	10.538725
1778	-362823	6324.5359	10.538541
1779	-511654	6324.4258	10.538358
1780	-512468	6324.3158	10.538174
1781	-452866	6324.2058	10.537991
1782	-441492	6324.0957	10.537808
1783	-427065	6323.9857	10.537624
1784	-335202	6323.8756	10.537441
1785	-257591	6323.7656	10.537258
1786	-326244	6323.6556	10.537074
1787	-484181	6323.5455	10.536891
1788	-560462	6323.4355	10.536708
1789	-514020	6323.3254	10.536524
1790	-429784	6323.2154	10.536341
1791	-326377	6323.1054	10.536158
1792	-157648	6322.9953	10.535974
1793	23348	6322.8853	10.535791
1794	98728	6322.7752	10.535607
1795	86428	6322.6652	10.535424
1796	122464	6322.5552	10.535241
1797	229405	6322.4451	10.535057
1798	287416	6322.3351	10.534874
1799	262323	6322.2250	10.534691
1800	263046	6322.1150	10.534507
1801	309363	6322.0050	10.534324
1802	244178	6321.8949	10.534141
1803	-5927	6321.7849	10.533957
1804	-248422	6321.6748	10.533774
1805	-252222	6321.5648	10.533591
1806	-43849	6321.4548	10.533407
1807	169776	6321.3447	10.533224
1808	288128	6321.2347	10.533040
1809	373036	6321.1247	10.532857
1810	467751	6321.0146	10.532674
1811	515470	6320.9046	10.532490
1812	467433	6320.7945	10.532307
1813	368150	6320.6845	10.532124
1814	313352	6320.5745	10.531940
1815	375303	6320.4644	10.531757
1816	549530	6320.3544	10.531574
1817	717969	6320.2443	10.531390
1818	705262	6320.1343	10.531207
1819	459215	6320.0243	10.531023
1820	157317	6319.9142	10.530840
1821	47456	6319.8042	10.530657
1822	186553	6319.6941	10.530473
1823	411594	6319.5841	10.530290
1824	554796	6319.4741	10.530107
1825	589335	6319.3640	10.529923
1826	554299	6319.2540	10.529740
1827	449744	6319.1439	10.529557
1828	270642	6319.0339	10.529373
1829	75647	6318.9239	10.529190
1830	-51818	6318.8138	10.529007
1831	-84077	6318.7038	10.528823
1832	-43530	6318.5937	10.528640
1833	56147	6318.4837	10.528456
1834	213433	6318.3737	10.528273
1835	395224	6318.2636	10.528090
1836	531679	6318.1536	10.527906
1837	562582	6318.0435	10.527723
1838	482094	6317.9335	10.527540
1839	353538	6317.8235	10.527356
1840	282594	6317.7134	10.527173
1841	335440	6317.6034	10.526990
1842	460799	6317.4934	10.526806
1843	533300	6317.3833	10.526623
1844	501086	6317.2733	10.526440
1845	437133	6317.1632	10.526256
1846	401748	6317.0532	10.526073
1847	327676	6316.9432	10.525889
1848	134867	6316.8331	10.525706
1849	-92867	6316.7231	10.525523
1850	-175851	6316.6130	10.525339
1851	-74941	6316.5030	10.525156
1852	72821	6316.3930	10.524973
1853	167673	6316.2829	10.524789
1854	245078	6316.1729	10.524606
1855	312395	6316.0628	10.524423
1856	260025	6315.9528	10.524239
1857	54715	6315.8428	10.524056
1858	-120611	6315.7327	10.523873
1859	-84259	6315.6227	10.523689
1860	84267	6315.5126	10.523506
1861	178454	6315.4026	10.523322
1862	182167	6315.2926	10.523139
1863	245806	6315.1825	10.522956
1864	384950	6315.0725	10.522772
1865	438070	6314.9624	10.522589
1866	347245	6314.8524	10.522406
1867	252189	6314.7424	10.522222
1868	235342	6314.6323	10.522039
1869	188728	6314.5223	10.521856
1870	45232	6314.4123	10.521672
1871	-55009	6314.3022	10.521489
1872	14984	6314.1922	10.521306
1873	137482	6314.0821	10.521122
1874	115105	6313.9721	10.520939
1875	-46646	6313.8621	10.520755
1876	-200940	6313.7520	10.520572
1877	-312378	6313.6420	10.520389
1878	-449021	6313.5319	10.520205
1879	-567025	6313.4219	10.520022
1880	-507508	6313.3119	10.519839
1881	-232569	6313.2018	10.519655
1882	83601	6313.0918	10.519472
1883	238396	6312.9817	10.519289
1884	182187	6312.8717	10.519105
1885	9274	6312.7617	10.518922
1886	-139783	6312.6516	10.518739
1887	-161268	6312.5416	10.518555
1888	-56802	6312.4315	10.518372
1889	70520	6312.3215	10.518188
1890	134535	6312.2115	10.518005
1891	149786	6312.1014	10.517822
1892	150741	6311.9914	10.517638
1893	105704	6311.8813	10.517455
1894	1953	6311.7713	10.517272
1895	-68786	6311.6613	10.517088
1896	-41054	6311.5512	10.516905
1897	-17906	6311.4412	10.516722
1898	-120457	6311.3311	10.516538
1899	-250889	6311.2211	10.516355
1900	-200176	6311.1111	10.516171
1901	23995	6311.0010	10.515988
1902	185062	6310.8910	10.515805
1903	161999	6310.7810	10.515621
1904	106429	6310.6709	10.515438
1905	189517	6310.5609	10.515255
1906	369879	6310.4508	10.515071
1907	504738	6310.3408	10.514888
1908	541008	6310.2308	10.514705
1909	492753	6310.1207	10.514521
1910	357438	6310.0107	10.514338
1911	168269	6309.9006	10.514155
1912	31674	6309.7906	10.513971
1913	5784	6309.6806	10.513788
1914	15951	6309.5705	10.513604
1915	-24903	6309.4605	10.513421
1916	-90847	6309.3504	10.513238
1917	-118250	6309.2404	10.513054
1918	-123208	6309.1304	10.512871
1919	-152297	6309.0203	10.512688
1920	-184120	6308.9103	10.512504
1921	-167568	6308.8002	10.512321
1922	-101815	6308.6902	10.512138
1923	-5407	6308.5802	10.511954
1924	130518	6308.4701	10.511771
1925	284929	6308.3601	10.511588
1926	371983	6308.2500	10.511404
1927	346399	6308.1400	10.511221
1928	282910	6308.0300	10.511037
1929	267854	6307.9199	10.510854
1930	270028	6307.8099	10.510671
1931	206079	6307.6999	10.510487
1932	80950	6307.5898	10.510304
1933	-28798	6307.4798	10.510121
1934	-90221	6307.3697	10.509937
1935	-124048	6307.2597	10.509754
1936	-133080	6307.1497	10.509571
1937	-104289	6307.0396	10.509387
1938	-56450	6306.9296	10.509204
1939	-11696	6306.8195	10.509021
1940	53214	6306.7095	10.508837
1941	156632	6306.5995	10.508654
1942	241509	6306.4894	10.508470
1943	229350	6306.3794	10.508287
1944	128516	6306.2693	10.508104
1945	26481	6306.1593	10.507920
1946	-13365	6306.0493	10.507737
1947	-2092	6305.9392	10.507554
1948	5005	6305.8292	10.507370
1949	-46309	6305.7191	10.507187
1950	-156819	6305.6091	10.507004
1951	-235005	6305.4991	10.506820
1952	-170647	6305.3890	10.506637
1953	3436	6305.2790	10.506454
1954	90437	6305.1689	10.506270
1955	-55548	6305.0589	10.506087
1956	-339962	6304.9489	10.505903
1957	-523566	6304.8388	10.505720
1958	-472786	6304.7288	10.505537
1959	-260103	6304.6187	10.505353
1960	-58698	6304.5087	10.505170
1961	11081	6304.3987	10.504987
1962	-23617	6304.2886	10.504803
1963	-8659	6304.1786	10.504620
1964	157493	6304.0686	10.504437
1965	340934	6303.9585	10.504253
1966	286137	6303.8485	10.504070
1967	-27790	6303.7384	10.503887
1968	-292132	6303.6284	10.503703
1969	-248541	6303.5184	10.503520
1970	-22503	6303.4083	10.503336
1971	93482	6303.2983	10.503153
1972	67912	6303.1882	10.502970
1973	110063	6303.0782	10.502786
1974	280500	6302.9682	10.502603
1975	384286	6302.8581	10.502420
1976	290538	6302.7481	10.502236
1977	137184	6302.6380	10.502053
1978	124567	6302.5280	10.501870
1979	260307	6302.4180	10.501686
1980	404895	6302.3079	10.501503
1981	456462	6302.1979	10.501319
1982	398632	6302.0878	10.501136
1983	245713	6301.9778	10.500953
1984	26750	6301.8678	10.500769
1985	-207783	6301.7577	10.500586
1986	-401450	6301.6477	10.500403
1987	-494544	6301.5376	10.500219
1988	-432504	6301.4276	10.500036
1989	-232435	6301.3176	10.499853
1990	-14926	6301.2075	10.499669
1991	108532	6301.0975	10.499486
1992	148187	6300.9875	10.499303
1993	152300	6300.8774	10.499119
1994	76461	6300.7674	10.498936
1995	-123604	6300.6573	10.498752
1996	-320104	6300.5473	10.498569
1997	-317736	6300.4373	10.498386
1998	-121388	6300.3272	10.498202
1999	85959	6300.2172	10.498019
2000	232102	6300.1071	10.497836
[truncated: 63,536 more rows]
