# Supplementary material for: Evolution of the metabolome in response to selection for increased immunity in populations of Drosophila melanogaster
Source: PLoS One. 2017 Nov 17;12(11):e0188089. doi: 10.1371/journal.pone.0188089 (PMC5693281; doi:10.1371/journal.pone.0188089)
Supplement: S3 File — (ZIP) [file pone.0188089.s020.zip › Block3/Ii/3/pdata/1/II3.txt]

1	26837	6506.6988	10.842078
2	26623	6506.5888	10.841895
3	32107	6506.4787	10.841711
4	35095	6506.3687	10.841528
5	28586	6506.2587	10.841345
6	20348	6506.1486	10.841161
7	22372	6506.0386	10.840978
8	31818	6505.9285	10.840795
9	34612	6505.8185	10.840611
10	26887	6505.7085	10.840428
11	20879	6505.5984	10.840245
12	26725	6505.4884	10.840061
13	38638	6505.3783	10.839878
14	44979	6505.2683	10.839694
15	44224	6505.1583	10.839511
16	42915	6505.0482	10.839328
17	42867	6504.9382	10.839144
18	40517	6504.8281	10.838961
19	37920	6504.7181	10.838778
20	43813	6504.6081	10.838594
21	60047	6504.4980	10.838411
22	75190	6504.3880	10.838228
23	78049	6504.2779	10.838044
24	71933	6504.1679	10.837861
25	67832	6504.0579	10.837677
26	67511	6503.9478	10.837494
27	63312	6503.8378	10.837311
28	53678	6503.7277	10.837127
29	47492	6503.6177	10.836944
30	49370	6503.5077	10.836761
31	50835	6503.3976	10.836577
32	43202	6503.2876	10.836394
33	31654	6503.1776	10.836211
34	27760	6503.0675	10.836027
35	33188	6502.9575	10.835844
36	40337	6502.8474	10.835661
37	45496	6502.7374	10.835477
38	50573	6502.6274	10.835294
39	53222	6502.5173	10.835110
40	47371	6502.4073	10.834927
41	35732	6502.2972	10.834744
42	30467	6502.1872	10.834560
43	36393	6502.0772	10.834377
44	42762	6501.9671	10.834194
45	38155	6501.8571	10.834010
46	25797	6501.7470	10.833827
47	16874	6501.6370	10.833644
48	15358	6501.5270	10.833460
49	17805	6501.4169	10.833277
50	22712	6501.3069	10.833094
51	30143	6501.1968	10.832910
52	35171	6501.0868	10.832727
53	31998	6500.9768	10.832543
54	24430	6500.8667	10.832360
55	23434	6500.7567	10.832177
56	33288	6500.6466	10.831993
57	47095	6500.5366	10.831810
58	56359	6500.4266	10.831627
59	57909	6500.3165	10.831443
60	51474	6500.2065	10.831260
61	38997	6500.0964	10.831077
62	27876	6499.9864	10.830893
63	26210	6499.8764	10.830710
64	31631	6499.7663	10.830527
65	32768	6499.6563	10.830343
66	25436	6499.5463	10.830160
67	19417	6499.4362	10.829976
68	24444	6499.3262	10.829793
69	37324	6499.2161	10.829610
70	49165	6499.1061	10.829426
71	58123	6498.9961	10.829243
72	67324	6498.8860	10.829060
73	76086	6498.7760	10.828876
74	81636	6498.6659	10.828693
75	85088	6498.5559	10.828510
76	87432	6498.4459	10.828326
77	83792	6498.3358	10.828143
78	70884	6498.2258	10.827960
79	56689	6498.1157	10.827776
80	52312	6498.0057	10.827593
81	55791	6497.8957	10.827409
82	54504	6497.7856	10.827226
83	43548	6497.6756	10.827043
84	31511	6497.5655	10.826859
85	27278	6497.4555	10.826676
86	31355	6497.3455	10.826493
87	41848	6497.2354	10.826309
88	57706	6497.1254	10.826126
89	71979	6497.0153	10.825943
90	72775	6496.9053	10.825759
91	58001	6496.7953	10.825576
92	41265	6496.6852	10.825393
93	36143	6496.5752	10.825209
94	41023	6496.4652	10.825026
95	45976	6496.3551	10.824842
96	47592	6496.2451	10.824659
97	48295	6496.1350	10.824476
98	46168	6496.0250	10.824292
99	36189	6495.9150	10.824109
100	20998	6495.8049	10.823926
101	11817	6495.6949	10.823742
102	16350	6495.5848	10.823559
103	30202	6495.4748	10.823376
104	41665	6495.3648	10.823192
105	42426	6495.2547	10.823009
106	33525	6495.1447	10.822825
107	23245	6495.0346	10.822642
108	19775	6494.9246	10.822459
109	25348	6494.8146	10.822275
110	36963	6494.7045	10.822092
111	50014	6494.5945	10.821909
112	58334	6494.4844	10.821725
113	54915	6494.3744	10.821542
114	40446	6494.2644	10.821359
115	29072	6494.1543	10.821175
116	35204	6494.0443	10.820992
117	53854	6493.9342	10.820809
118	65641	6493.8242	10.820625
119	63257	6493.7142	10.820442
120	58576	6493.6041	10.820258
121	58661	6493.4941	10.820075
122	53200	6493.3840	10.819892
123	38173	6493.2740	10.819708
124	33724	6493.1640	10.819525
125	57215	6493.0539	10.819342
126	90596	6492.9439	10.819158
127	100752	6492.8339	10.818975
128	87381	6492.7238	10.818792
129	82501	6492.6138	10.818608
130	100028	6492.5037	10.818425
131	114557	6492.3937	10.818242
132	101564	6492.2837	10.818058
133	73706	6492.1736	10.817875
134	58922	6492.0636	10.817691
135	60583	6491.9535	10.817508
136	60898	6491.8435	10.817325
137	52047	6491.7335	10.817141
138	40988	6491.6234	10.816958
139	28976	6491.5134	10.816775
140	9746	6491.4033	10.816591
141	-10518	6491.2933	10.816408
142	-12635	6491.1833	10.816225
143	8336	6491.0732	10.816041
144	31160	6490.9632	10.815858
145	34606	6490.8531	10.815675
146	24741	6490.7431	10.815491
147	23738	6490.6331	10.815308
148	38034	6490.5230	10.815124
149	51561	6490.4130	10.814941
150	50350	6490.3029	10.814758
151	41002	6490.1929	10.814574
152	39117	6490.0829	10.814391
153	48049	6489.9728	10.814208
154	58052	6489.8628	10.814024
155	62744	6489.7528	10.813841
156	66353	6489.6427	10.813658
157	73584	6489.5327	10.813474
158	81435	6489.4226	10.813291
159	85780	6489.3126	10.813108
160	89131	6489.2026	10.812924
161	95008	6489.0925	10.812741
162	99532	6488.9825	10.812557
163	96596	6488.8724	10.812374
164	88164	6488.7624	10.812191
165	80461	6488.6524	10.812007
166	72027	6488.5423	10.811824
167	56351	6488.4323	10.811641
168	37079	6488.3222	10.811457
169	28711	6488.2122	10.811274
170	37255	6488.1022	10.811091
171	49874	6487.9921	10.810907
172	50714	6487.8821	10.810724
173	39367	6487.7720	10.810541
174	26219	6487.6620	10.810357
175	16836	6487.5520	10.810174
176	11017	6487.4419	10.809990
177	12299	6487.3319	10.809807
178	25633	6487.2218	10.809624
179	45069	6487.1118	10.809440
180	54765	6487.0018	10.809257
181	46756	6486.8917	10.809074
182	31135	6486.7817	10.808890
183	24244	6486.6716	10.808707
184	31406	6486.5616	10.808524
185	45328	6486.4516	10.808340
186	57279	6486.3415	10.808157
187	64067	6486.2315	10.807973
188	65648	6486.1215	10.807790
189	62281	6486.0114	10.807607
190	56158	6485.9014	10.807423
191	52158	6485.7913	10.807240
192	53759	6485.6813	10.807057
193	59784	6485.5713	10.806873
194	67321	6485.4612	10.806690
195	75626	6485.3512	10.806507
196	83480	6485.2411	10.806323
197	84812	6485.1311	10.806140
198	73536	6485.0211	10.805957
199	53550	6484.9110	10.805773
200	37148	6484.8010	10.805590
201	30539	6484.6909	10.805406
202	27640	6484.5809	10.805223
203	22262	6484.4709	10.805040
204	18215	6484.3608	10.804856
205	19492	6484.2508	10.804673
206	18465	6484.1407	10.804490
207	6594	6484.0307	10.804306
208	-7037	6483.9207	10.804123
209	-2876	6483.8106	10.803940
210	22259	6483.7006	10.803756
211	49074	6483.5905	10.803573
212	60478	6483.4805	10.803390
213	60442	6483.3705	10.803206
214	63127	6483.2604	10.803023
215	74439	6483.1504	10.802839
216	90992	6483.0404	10.802656
217	106810	6482.9303	10.802473
218	112724	6482.8203	10.802289
219	98845	6482.7102	10.802106
220	68247	6482.6002	10.801923
221	41080	6482.4902	10.801739
222	34128	6482.3801	10.801556
223	41338	6482.2701	10.801373
224	44925	6482.1600	10.801189
225	40532	6482.0500	10.801006
226	38816	6481.9400	10.800823
227	45078	6481.8299	10.800639
228	51385	6481.7199	10.800456
229	50706	6481.6098	10.800272
230	46613	6481.4998	10.800089
231	44266	6481.3898	10.799906
232	41281	6481.2797	10.799722
233	34213	6481.1697	10.799539
234	27951	6481.0596	10.799356
235	31070	6480.9496	10.799172
236	43636	6480.8396	10.798989
237	55183	6480.7295	10.798806
238	55526	6480.6195	10.798622
239	44611	6480.5094	10.798439
240	30639	6480.3994	10.798256
241	20645	6480.2894	10.798072
242	15660	6480.1793	10.797889
243	14541	6480.0693	10.797705
244	17966	6479.9592	10.797522
245	25342	6479.8492	10.797339
246	31675	6479.7392	10.797155
247	33282	6479.6291	10.796972
248	34255	6479.5191	10.796789
249	40159	6479.4091	10.796605
250	47103	6479.2990	10.796422
251	46266	6479.1890	10.796239
252	38760	6479.0789	10.796055
253	34626	6478.9689	10.795872
254	35381	6478.8589	10.795689
255	30839	6478.7488	10.795505
256	18386	6478.6388	10.795322
257	11555	6478.5287	10.795138
258	20516	6478.4187	10.794955
259	36669	6478.3087	10.794772
260	47389	6478.1986	10.794588
261	53629	6478.0886	10.794405
262	59221	6477.9785	10.794222
263	55180	6477.8685	10.794038
264	33426	6477.7585	10.793855
265	7680	6477.6484	10.793672
266	-687	6477.5384	10.793488
267	6450	6477.4283	10.793305
268	9134	6477.3183	10.793122
269	4301	6477.2083	10.792938
270	11681	6477.0982	10.792755
271	39925	6476.9882	10.792571
272	69531	6476.8781	10.792388
273	80043	6476.7681	10.792205
274	75893	6476.6581	10.792021
275	72907	6476.5480	10.791838
276	74818	6476.4380	10.791655
277	77491	6476.3280	10.791471
278	83199	6476.2179	10.791288
279	93506	6476.1079	10.791105
280	96563	6475.9978	10.790921
281	79816	6475.8878	10.790738
282	52537	6475.7778	10.790554
283	39062	6475.6677	10.790371
284	47843	6475.5577	10.790188
285	60366	6475.4476	10.790004
286	55353	6475.3376	10.789821
287	34673	6475.2276	10.789638
288	18819	6475.1175	10.789454
289	21392	6475.0075	10.789271
290	34570	6474.8974	10.789088
291	40527	6474.7874	10.788904
292	33518	6474.6774	10.788721
293	25737	6474.5673	10.788538
294	29661	6474.4573	10.788354
295	40333	6474.3472	10.788171
296	42826	6474.2372	10.787987
297	34188	6474.1272	10.787804
298	26281	6474.0171	10.787621
299	25301	6473.9071	10.787437
300	22047	6473.7970	10.787254
301	9877	6473.6870	10.787071
302	173	6473.5770	10.786887
303	7428	6473.4669	10.786704
304	26398	6473.3569	10.786521
305	38369	6473.2468	10.786337
306	37137	6473.1368	10.786154
307	34806	6473.0268	10.785971
308	41323	6472.9167	10.785787
309	51598	6472.8067	10.785604
310	56824	6472.6967	10.785420
311	57584	6472.5866	10.785237
312	59275	6472.4766	10.785054
313	62445	6472.3665	10.784870
314	64712	6472.2565	10.784687
315	66682	6472.1465	10.784504
316	68823	6472.0364	10.784320
317	66378	6471.9264	10.784137
318	55091	6471.8163	10.783954
319	40184	6471.7063	10.783770
320	32220	6471.5963	10.783587
321	33951	6471.4862	10.783404
322	38372	6471.3762	10.783220
323	41259	6471.2661	10.783037
324	48007	6471.1561	10.782853
325	63233	6471.0461	10.782670
326	79810	6470.9360	10.782487
327	85799	6470.8260	10.782303
328	79138	6470.7159	10.782120
329	67544	6470.6059	10.781937
330	55772	6470.4959	10.781753
331	42907	6470.3858	10.781570
332	32760	6470.2758	10.781387
333	34750	6470.1657	10.781203
334	48500	6470.0557	10.781020
335	58388	6469.9457	10.780837
336	53231	6469.8356	10.780653
337	43463	6469.7256	10.780470
338	46741	6469.6156	10.780286
339	62168	6469.5055	10.780103
340	72945	6469.3955	10.779920
341	72068	6469.2854	10.779736
342	69418	6469.1754	10.779553
343	71752	6469.0654	10.779370
344	72018	6468.9553	10.779186
345	65224	6468.8453	10.779003
346	60700	6468.7352	10.778820
347	67964	6468.6252	10.778636
348	80245	6468.5152	10.778453
349	83500	6468.4051	10.778270
350	75406	6468.2951	10.778086
351	64822	6468.1850	10.777903
352	57530	6468.0750	10.777719
353	53249	6467.9650	10.777536
354	52904	6467.8549	10.777353
355	57016	6467.7449	10.777169
356	58149	6467.6348	10.776986
357	46387	6467.5248	10.776803
358	23842	6467.4148	10.776619
359	4098	6467.3047	10.776436
360	-4849	6467.1947	10.776253
361	-8055	6467.0846	10.776069
362	-10927	6466.9746	10.775886
363	-8538	6466.8646	10.775702
364	5653	6466.7545	10.775519
365	26846	6466.6445	10.775336
366	42800	6466.5344	10.775152
367	47950	6466.4244	10.774969
368	46425	6466.3144	10.774786
369	42174	6466.2043	10.774602
370	33385	6466.0943	10.774419
371	18252	6465.9843	10.774236
372	397	6465.8742	10.774052
373	-14287	6465.7642	10.773869
374	-21733	6465.6541	10.773686
375	-17710	6465.5441	10.773502
376	2692	6465.4341	10.773319
377	37137	6465.3240	10.773135
378	70697	6465.2140	10.772952
379	86991	6465.1039	10.772769
380	85491	6464.9939	10.772585
381	80629	6464.8839	10.772402
382	82348	6464.7738	10.772219
383	85576	6464.6638	10.772035
384	82096	6464.5537	10.771852
385	73351	6464.4437	10.771669
386	64420	6464.3337	10.771485
387	53744	6464.2236	10.771302
388	39494	6464.1136	10.771119
389	30444	6464.0035	10.770935
390	37381	6463.8935	10.770752
391	55136	6463.7835	10.770568
392	65883	6463.6734	10.770385
393	61935	6463.5634	10.770202
394	53812	6463.4533	10.770018
395	52608	6463.3433	10.769835
396	55451	6463.2333	10.769652
397	54016	6463.1232	10.769468
398	47850	6463.0132	10.769285
399	41585	6462.9032	10.769102
400	35408	6462.7931	10.768918
401	26216	6462.6831	10.768735
402	14813	6462.5730	10.768552
403	6088	6462.4630	10.768368
404	4151	6462.3530	10.768185
405	10323	6462.2429	10.768001
406	22176	6462.1329	10.767818
407	31626	6462.0228	10.767635
408	29342	6461.9128	10.767451
409	16047	6461.8028	10.767268
410	5375	6461.6927	10.767085
411	9969	6461.5827	10.766901
412	27184	6461.4726	10.766718
413	43171	6461.3626	10.766535
414	49085	6461.2526	10.766351
415	48460	6461.1425	10.766168
416	49012	6461.0325	10.765985
417	51310	6460.9224	10.765801
418	47920	6460.8124	10.765618
419	33837	6460.7024	10.765434
420	15773	6460.5923	10.765251
421	6887	6460.4823	10.765068
422	10929	6460.3722	10.764884
423	17795	6460.2622	10.764701
424	19673	6460.1522	10.764518
425	24222	6460.0421	10.764334
426	41691	6459.9321	10.764151
427	64295	6459.8220	10.763968
428	72596	6459.7120	10.763784
429	61653	6459.6020	10.763601
430	46428	6459.4919	10.763418
431	39386	6459.3819	10.763234
432	37412	6459.2719	10.763051
433	35134	6459.1618	10.762867
434	36048	6459.0518	10.762684
435	42480	6458.9417	10.762501
436	47502	6458.8317	10.762317
437	46291	6458.7217	10.762134
438	45012	6458.6116	10.761951
439	49314	6458.5016	10.761767
440	54029	6458.3915	10.761584
441	53633	6458.2815	10.761401
442	53185	6458.1715	10.761217
443	58589	6458.0614	10.761034
444	65033	6457.9514	10.760850
445	66059	6457.8413	10.760667
446	66193	6457.7313	10.760484
447	73381	6457.6213	10.760300
448	85525	6457.5112	10.760117
449	94801	6457.4012	10.759934
450	98895	6457.2911	10.759750
451	98258	6457.1811	10.759567
452	89450	6457.0711	10.759384
453	71331	6456.9610	10.759200
454	50828	6456.8510	10.759017
455	33245	6456.7409	10.758834
456	15380	6456.6309	10.758650
457	-2025	6456.5209	10.758467
458	-6293	6456.4108	10.758283
459	9093	6456.3008	10.758100
460	28407	6456.1908	10.757917
461	31129	6456.0807	10.757733
462	17272	6455.9707	10.757550
463	769	6455.8606	10.757367
464	-11938	6455.7506	10.757183
465	-18977	6455.6406	10.757000
466	-10093	6455.5305	10.756817
467	19473	6455.4205	10.756633
468	48723	6455.3104	10.756450
469	50725	6455.2004	10.756267
470	31266	6455.0904	10.756083
471	22201	6454.9803	10.755900
472	35176	6454.8703	10.755716
473	48296	6454.7602	10.755533
474	44157	6454.6502	10.755350
475	34438	6454.5402	10.755166
476	35438	6454.4301	10.754983
477	42288	6454.3201	10.754800
478	42880	6454.2100	10.754616
479	39816	6454.1000	10.754433
480	41754	6453.9900	10.754250
481	45237	6453.8799	10.754066
482	40772	6453.7699	10.753883
483	29226	6453.6598	10.753700
484	19595	6453.5498	10.753516
485	15840	6453.4398	10.753333
486	15447	6453.3297	10.753149
487	16361	6453.2197	10.752966
488	18606	6453.1096	10.752783
489	23051	6452.9996	10.752599
490	31338	6452.8896	10.752416
491	40776	6452.7795	10.752233
492	39494	6452.6695	10.752049
493	18356	6452.5595	10.751866
494	-9965	6452.4494	10.751683
495	-17496	6452.3394	10.751499
496	7328	6452.2293	10.751316
497	45668	6452.1193	10.751133
498	71298	6452.0093	10.750949
499	76310	6451.8992	10.750766
500	69143	6451.7892	10.750582
501	60004	6451.6791	10.750399
502	55249	6451.5691	10.750216
503	55176	6451.4591	10.750032
504	51454	6451.3490	10.749849
505	37356	6451.2390	10.749666
506	23132	6451.1289	10.749482
507	26329	6451.0189	10.749299
508	43757	6450.9089	10.749116
509	52843	6450.7988	10.748932
510	47478	6450.6888	10.748749
511	48717	6450.5787	10.748566
512	66300	6450.4687	10.748382
513	74387	6450.3587	10.748199
514	48842	6450.2486	10.748015
515	10037	6450.1386	10.747832
516	43	6450.0285	10.747649
517	27041	6449.9185	10.747465
518	60079	6449.8085	10.747282
519	74339	6449.6984	10.747099
520	74446	6449.5884	10.746915
521	72314	6449.4784	10.746732
522	67742	6449.3683	10.746549
523	58615	6449.2583	10.746365
524	51136	6449.1482	10.746182
525	50134	6449.0382	10.745998
526	51189	6448.9282	10.745815
527	49050	6448.8181	10.745632
528	44798	6448.7081	10.745448
529	40951	6448.5980	10.745265
530	38172	6448.4880	10.745082
531	39177	6448.3780	10.744898
532	47169	6448.2679	10.744715
533	58609	6448.1579	10.744532
534	65847	6448.0478	10.744348
535	68043	6447.9378	10.744165
536	71054	6447.8278	10.743982
537	75844	6447.7177	10.743798
538	76383	6447.6077	10.743615
539	71091	6447.4976	10.743431
540	67436	6447.3876	10.743248
541	71140	6447.2776	10.743065
542	76423	6447.1675	10.742881
543	70474	6447.0575	10.742698
544	45688	6446.9474	10.742515
545	8258	6446.8374	10.742331
546	-22996	6446.7274	10.742148
547	-30014	6446.6173	10.741965
548	-12627	6446.5073	10.741781
549	10570	6446.3972	10.741598
550	22055	6446.2872	10.741415
551	21280	6446.1772	10.741231
552	17843	6446.0671	10.741048
553	18194	6445.9571	10.740864
554	26072	6445.8471	10.740681
555	45616	6445.7370	10.740498
556	72765	6445.6270	10.740314
557	91630	6445.5169	10.740131
558	91387	6445.4069	10.739948
559	79252	6445.2969	10.739764
560	65791	6445.1868	10.739581
561	49265	6445.0768	10.739398
562	30539	6444.9667	10.739214
563	29750	6444.8567	10.739031
564	62520	6444.7467	10.738848
565	106401	6444.6366	10.738664
566	120106	6444.5266	10.738481
567	97066	6444.4165	10.738297
568	72085	6444.3065	10.738114
569	70368	6444.1965	10.737931
570	78576	6444.0864	10.737747
571	76352	6443.9764	10.737564
572	67930	6443.8663	10.737381
573	64714	6443.7563	10.737197
574	60166	6443.6463	10.737014
575	44850	6443.5362	10.736831
576	30240	6443.4262	10.736647
577	33666	6443.3161	10.736464
578	49024	6443.2061	10.736281
579	54157	6443.0961	10.736097
580	42056	6442.9860	10.735914
581	25982	6442.8760	10.735730
582	17166	6442.7660	10.735547
583	14671	6442.6559	10.735364
584	15444	6442.5459	10.735180
585	18611	6442.4358	10.734997
586	19865	6442.3258	10.734814
587	15162	6442.2158	10.734630
588	10125	6442.1057	10.734447
589	13601	6441.9957	10.734264
590	21496	6441.8856	10.734080
591	18580	6441.7756	10.733897
592	-2076	6441.6656	10.733714
593	-30622	6441.5555	10.733530
594	-51353	6441.4455	10.733347
595	-53570	6441.3354	10.733163
596	-33795	6441.2254	10.732980
597	878	6441.1154	10.732797
598	31087	6441.0053	10.732613
599	39041	6440.8953	10.732430
600	28037	6440.7852	10.732247
601	19481	6440.6752	10.732063
602	27642	6440.5652	10.731880
603	45438	6440.4551	10.731697
604	57171	6440.3451	10.731513
605	55796	6440.2350	10.731330
606	43890	6440.1250	10.731147
607	26881	6440.0150	10.730963
608	11463	6439.9049	10.730780
609	4069	6439.7949	10.730596
610	4879	6439.6848	10.730413
611	8088	6439.5748	10.730230
612	12054	6439.4648	10.730046
613	22915	6439.3547	10.729863
614	42773	6439.2447	10.729680
615	60537	6439.1347	10.729496
616	62290	6439.0246	10.729313
617	47783	6438.9146	10.729130
618	30129	6438.8045	10.728946
619	21414	6438.6945	10.728763
620	24336	6438.5845	10.728579
621	35226	6438.4744	10.728396
622	47807	6438.3644	10.728213
623	54341	6438.2543	10.728029
624	50335	6438.1443	10.727846
625	40430	6438.0343	10.727663
626	35431	6437.9242	10.727479
627	42173	6437.8142	10.727296
628	59001	6437.7041	10.727113
629	80053	6437.5941	10.726929
630	98639	6437.4841	10.726746
631	106769	6437.3740	10.726563
632	99013	6437.2640	10.726379
633	80646	6437.1539	10.726196
634	66508	6437.0439	10.726012
635	66460	6436.9339	10.725829
636	74481	6436.8238	10.725646
637	76126	6436.7138	10.725462
638	64632	6436.6037	10.725279
639	46254	6436.4937	10.725096
640	32501	6436.3837	10.724912
641	31561	6436.2736	10.724729
642	45078	6436.1636	10.724546
643	67197	6436.0536	10.724362
644	86005	6435.9435	10.724179
645	90522	6435.8335	10.723996
646	78857	6435.7234	10.723812
647	58719	6435.6134	10.723629
648	40192	6435.5034	10.723445
649	28983	6435.3933	10.723262
650	24620	6435.2833	10.723079
651	22346	6435.1732	10.722895
652	17900	6435.0632	10.722712
653	12457	6434.9532	10.722529
654	10675	6434.8431	10.722345
655	12143	6434.7331	10.722162
656	9667	6434.6230	10.721979
657	966	6434.5130	10.721795
658	-2759	6434.4030	10.721612
659	12177	6434.2929	10.721429
660	44410	6434.1829	10.721245
661	78351	6434.0728	10.721062
662	100495	6433.9628	10.720878
663	107083	6433.8528	10.720695
664	98621	6433.7427	10.720512
665	78395	6433.6327	10.720328
666	56631	6433.5226	10.720145
667	44010	6433.4126	10.719962
668	38210	6433.3026	10.719778
669	28046	6433.1925	10.719595
670	14155	6433.0825	10.719412
671	12569	6432.9724	10.719228
672	30842	6432.8624	10.719045
673	52352	6432.7524	10.718862
674	54357	6432.6423	10.718678
675	34107	6432.5323	10.718495
676	8350	6432.4223	10.718311
677	-6425	6432.3122	10.718128
678	-5423	6432.2022	10.717945
679	5622	6432.0921	10.717761
680	14193	6431.9821	10.717578
681	8985	6431.8721	10.717395
682	-7892	6431.7620	10.717211
683	-21325	6431.6520	10.717028
684	-21172	6431.5419	10.716845
685	-12775	6431.4319	10.716661
686	-4098	6431.3219	10.716478
687	7340	6431.2118	10.716295
688	25917	6431.1018	10.716111
689	46180	6430.9917	10.715928
690	60404	6430.8817	10.715744
691	68831	6430.7717	10.715561
692	71244	6430.6616	10.715378
693	58677	6430.5516	10.715194
694	28284	6430.4415	10.715011
695	-1826	6430.3315	10.714828
696	-9366	6430.2215	10.714644
697	5029	6430.1114	10.714461
698	21751	6430.0014	10.714278
699	27785	6429.8913	10.714094
700	23957	6429.7813	10.713911
701	14123	6429.6713	10.713727
702	4857	6429.5612	10.713544
703	9876	6429.4512	10.713361
704	34407	6429.3412	10.713177
705	58561	6429.2311	10.712994
706	57245	6429.1211	10.712811
707	35147	6429.0110	10.712627
708	20481	6428.9010	10.712444
709	24380	6428.7910	10.712261
710	30055	6428.6809	10.712077
711	25250	6428.5709	10.711894
712	21123	6428.4608	10.711711
713	30995	6428.3508	10.711527
714	51228	6428.2408	10.711344
715	72133	6428.1307	10.711160
716	89304	6428.0207	10.710977
717	95931	6427.9106	10.710794
718	82918	6427.8006	10.710610
719	56419	6427.6906	10.710427
720	37564	6427.5805	10.710244
721	34739	6427.4705	10.710060
722	33409	6427.3604	10.709877
723	23020	6427.2504	10.709694
724	14731	6427.1404	10.709510
725	19498	6427.0303	10.709327
726	27071	6426.9203	10.709144
727	23311	6426.8102	10.708960
728	14410	6426.7002	10.708777
729	17673	6426.5902	10.708593
730	38357	6426.4801	10.708410
731	67694	6426.3701	10.708227
732	92719	6426.2600	10.708043
733	98842	6426.1500	10.707860
734	78352	6426.0400	10.707677
735	47780	6425.9299	10.707493
736	39008	6425.8199	10.707310
737	58367	6425.7099	10.707127
738	72750	6425.5998	10.706943
739	54142	6425.4898	10.706760
740	19327	6425.3797	10.706577
741	2769	6425.2697	10.706393
742	6513	6425.1597	10.706210
743	4797	6425.0496	10.706026
744	-11699	6424.9396	10.705843
745	-25176	6424.8295	10.705660
746	-20990	6424.7195	10.705476
747	-3710	6424.6095	10.705293
748	16567	6424.4994	10.705110
749	33436	6424.3894	10.704926
750	41151	6424.2793	10.704743
751	41147	6424.1693	10.704560
752	48943	6424.0593	10.704376
753	75879	6423.9492	10.704193
754	107309	6423.8392	10.704010
755	118070	6423.7291	10.703826
756	106005	6423.6191	10.703643
757	90256	6423.5091	10.703459
758	80799	6423.3990	10.703276
759	72148	6423.2890	10.703093
760	63945	6423.1789	10.702909
761	62593	6423.0689	10.702726
762	62371	6422.9589	10.702543
763	50148	6422.8488	10.702359
764	31504	6422.7388	10.702176
765	27623	6422.6288	10.701993
766	42641	6422.5187	10.701809
767	58756	6422.4087	10.701626
768	68031	6422.2986	10.701443
769	81956	6422.1886	10.701259
770	101783	6422.0786	10.701076
771	108002	6421.9685	10.700892
772	92625	6421.8585	10.700709
773	75102	6421.7484	10.700526
774	68828	6421.6384	10.700342
775	56843	6421.5284	10.700159
776	23300	6421.4183	10.699976
777	-11980	6421.3083	10.699792
778	-17780	6421.1982	10.699609
779	2703	6421.0882	10.699426
780	17611	6420.9782	10.699242
781	11494	6420.8681	10.699059
782	-457	6420.7581	10.698875
783	-1403	6420.6480	10.698692
784	6982	6420.5380	10.698509
785	16684	6420.4280	10.698325
786	27175	6420.3179	10.698142
787	40088	6420.2079	10.697959
788	51800	6420.0978	10.697775
789	57622	6419.9878	10.697592
790	56966	6419.8778	10.697409
791	51675	6419.7677	10.697225
792	44274	6419.6577	10.697042
793	38316	6419.5476	10.696859
794	35553	6419.4376	10.696675
795	33524	6419.3276	10.696492
796	30332	6419.2175	10.696308
797	29515	6419.1075	10.696125
798	34829	6418.9975	10.695942
799	42930	6418.8874	10.695758
800	47492	6418.7774	10.695575
801	48246	6418.6673	10.695392
802	49039	6418.5573	10.695208
803	48388	6418.4473	10.695025
804	40081	6418.3372	10.694842
805	24421	6418.2272	10.694658
806	11967	6418.1171	10.694475
807	11900	6418.0071	10.694292
808	20038	6417.8971	10.694108
809	23195	6417.7870	10.693925
810	15880	6417.6770	10.693741
811	8832	6417.5669	10.693558
812	16837	6417.4569	10.693375
813	39112	6417.3469	10.693191
814	58209	6417.2368	10.693008
815	60910	6417.1268	10.692825
816	52951	6417.0167	10.692641
817	47427	6416.9067	10.692458
818	46744	6416.7967	10.692275
819	46422	6416.6866	10.692091
820	49647	6416.5766	10.691908
821	62357	6416.4665	10.691725
822	76128	6416.3565	10.691541
823	73734	6416.2465	10.691358
824	54898	6416.1364	10.691174
825	39880	6416.0264	10.690991
826	41222	6415.9163	10.690808
827	47523	6415.8063	10.690624
828	44521	6415.6963	10.690441
829	37876	6415.5862	10.690258
830	41712	6415.4762	10.690074
831	54419	6415.3662	10.689891
832	60060	6415.2561	10.689708
833	49293	6415.1461	10.689524
834	28042	6415.0360	10.689341
835	8643	6414.9260	10.689158
836	268	6414.8160	10.688974
837	3967	6414.7059	10.688791
838	10877	6414.5959	10.688607
839	10842	6414.4858	10.688424
840	8146	6414.3758	10.688241
841	19863	6414.2658	10.688057
842	50889	6414.1557	10.687874
843	81209	6414.0457	10.687691
844	90184	6413.9356	10.687507
845	84642	6413.8256	10.687324
846	87115	6413.7156	10.687141
847	101117	6413.6055	10.686957
848	106160	6413.4955	10.686774
849	88624	6413.3854	10.686591
850	61836	6413.2754	10.686407
851	48987	6413.1654	10.686224
852	56288	6413.0553	10.686040
853	70382	6412.9453	10.685857
854	77103	6412.8352	10.685674
855	76286	6412.7252	10.685490
856	78450	6412.6152	10.685307
857	89504	6412.5051	10.685124
858	100843	6412.3951	10.684940
859	97490	6412.2851	10.684757
860	75909	6412.1750	10.684574
861	48119	6412.0650	10.684390
862	26195	6411.9549	10.684207
863	10392	6411.8449	10.684023
864	-2362	6411.7349	10.683840
865	-7289	6411.6248	10.683657
866	480	6411.5148	10.683473
867	12386	6411.4047	10.683290
868	13469	6411.2947	10.683107
869	2890	6411.1847	10.682923
870	-3260	6411.0746	10.682740
871	7852	6410.9646	10.682557
872	30842	6410.8545	10.682373
873	50523	6410.7445	10.682190
874	58785	6410.6345	10.682007
875	58429	6410.5244	10.681823
876	54045	6410.4144	10.681640
877	45235	6410.3043	10.681456
878	30956	6410.1943	10.681273
879	17786	6410.0843	10.681090
880	17902	6409.9742	10.680906
881	34612	6409.8642	10.680723
882	53504	6409.7541	10.680540
883	55578	6409.6441	10.680356
884	38941	6409.5341	10.680173
885	20013	6409.4240	10.679990
886	13049	6409.3140	10.679806
887	17265	6409.2039	10.679623
888	24982	6409.0939	10.679440
889	30875	6408.9839	10.679256
890	29294	6408.8738	10.679073
891	15048	6408.7638	10.678889
892	-5330	6408.6538	10.678706
893	-13984	6408.5437	10.678523
894	-2908	6408.4337	10.678339
895	14097	6408.3236	10.678156
896	19949	6408.2136	10.677973
897	15861	6408.1036	10.677789
898	14071	6407.9935	10.677606
899	17790	6407.8835	10.677423
900	20628	6407.7734	10.677239
901	19387	6407.6634	10.677056
902	15435	6407.5534	10.676873
903	9178	6407.4433	10.676689
904	3972	6407.3333	10.676506
905	7851	6407.2232	10.676322
906	18926	6407.1132	10.676139
907	18174	6407.0032	10.675956
908	-6662	6406.8931	10.675772
909	-37286	6406.7831	10.675589
910	-44911	6406.6730	10.675406
911	-30238	6406.5630	10.675222
912	-21400	6406.4530	10.675039
913	-31005	6406.3429	10.674856
914	-38181	6406.2329	10.674672
915	-21200	6406.1228	10.674489
916	11256	6406.0128	10.674306
917	33992	6405.9028	10.674122
918	37613	6405.7927	10.673939
919	33819	6405.6827	10.673755
920	35819	6405.5727	10.673572
921	45491	6405.4626	10.673389
922	58021	6405.3526	10.673205
923	70671	6405.2425	10.673022
924	84799	6405.1325	10.672839
925	101207	6405.0225	10.672655
926	114981	6404.9124	10.672472
927	118095	6404.8024	10.672289
928	109143	6404.6923	10.672105
929	96487	6404.5823	10.671922
930	88711	6404.4723	10.671739
931	87182	6404.3622	10.671555
932	90670	6404.2522	10.671372
933	97235	6404.1421	10.671188
934	95847	6404.0321	10.671005
935	70812	6403.9221	10.670822
936	27727	6403.8120	10.670638
937	378	6403.7020	10.670455
938	11771	6403.5919	10.670272
939	40001	6403.4819	10.670088
940	47937	6403.3719	10.669905
941	37708	6403.2618	10.669722
942	43847	6403.1518	10.669538
943	74727	6403.0417	10.669355
944	98055	6402.9317	10.669172
945	93542	6402.8217	10.668988
946	83781	6402.7116	10.668805
947	93429	6402.6016	10.668621
948	107976	6402.4915	10.668438
949	99345	6402.3815	10.668255
950	70165	6402.2715	10.668071
951	43748	6402.1614	10.667888
952	25694	6402.0514	10.667705
953	5689	6401.9414	10.667521
954	-11358	6401.8313	10.667338
955	-6835	6401.7213	10.667155
956	18914	6401.6112	10.666971
957	40860	6401.5012	10.666788
958	40697	6401.3912	10.666604
959	25332	6401.2811	10.666421
960	10647	6401.1711	10.666238
961	3540	6401.0610	10.666054
962	3975	6400.9510	10.665871
963	9583	6400.8410	10.665688
964	12848	6400.7309	10.665504
965	6357	6400.6209	10.665321
966	-3708	6400.5108	10.665138
967	191	6400.4008	10.664954
968	26245	6400.2908	10.664771
969	63259	6400.1807	10.664588
970	94290	6400.0707	10.664404
971	110742	6399.9606	10.664221
972	109640	6399.8506	10.664037
973	88844	6399.7406	10.663854
974	53959	6399.6305	10.663671
975	22543	6399.5205	10.663487
976	10431	6399.4104	10.663304
977	14559	6399.3004	10.663121
978	16550	6399.1904	10.662937
979	4544	6399.0803	10.662754
980	-12952	6398.9703	10.662571
981	-17043	6398.8603	10.662387
982	390	6398.7502	10.662204
983	28374	6398.6402	10.662021
984	49243	6398.5301	10.661837
985	55847	6398.4201	10.661654
986	54517	6398.3101	10.661470
987	54673	6398.2000	10.661287
988	60559	6398.0900	10.661104
989	71425	6397.9799	10.660920
990	83044	6397.8699	10.660737
991	88298	6397.7599	10.660554
992	82449	6397.6498	10.660370
993	69329	6397.5398	10.660187
994	56837	6397.4297	10.660004
995	46240	6397.3197	10.659820
996	33396	6397.2097	10.659637
997	20455	6397.0996	10.659454
998	15259	6396.9896	10.659270
999	16250	6396.8795	10.659087
1000	10985	6396.7695	10.658903
1001	-3128	6396.6595	10.658720
1002	-9244	6396.5494	10.658537
1003	6157	6396.4394	10.658353
1004	30745	6396.3293	10.658170
1005	41091	6396.2193	10.657987
1006	34638	6396.1093	10.657803
1007	31862	6395.9992	10.657620
1008	47296	6395.8892	10.657437
1009	71183	6395.7791	10.657253
1010	82341	6395.6691	10.657070
1011	71024	6395.5591	10.656887
1012	47488	6395.4490	10.656703
1013	33030	6395.3390	10.656520
1014	40770	6395.2290	10.656336
1015	60144	6395.1189	10.656153
1016	64959	6395.0089	10.655970
1017	43969	6394.8988	10.655786
1018	16912	6394.7888	10.655603
1019	9169	6394.6788	10.655420
1020	17106	6394.5687	10.655236
1021	15580	6394.4587	10.655053
1022	-1609	6394.3486	10.654870
1023	-9026	6394.2386	10.654686
1024	15039	6394.1286	10.654503
1025	56787	6394.0185	10.654320
1026	83896	6393.9085	10.654136
1027	85146	6393.7984	10.653953
1028	78179	6393.6884	10.653769
1029	80298	6393.5784	10.653586
1030	86106	6393.4683	10.653403
1031	79808	6393.3583	10.653219
1032	60846	6393.2482	10.653036
1033	46449	6393.1382	10.652853
1034	48415	6393.0282	10.652669
1035	56870	6392.9181	10.652486
1036	54271	6392.8081	10.652303
1037	40045	6392.6980	10.652119
1038	29501	6392.5880	10.651936
1039	28200	6392.4780	10.651752
1040	21839	6392.3679	10.651569
1041	-744	6392.2579	10.651386
1042	-26656	6392.1479	10.651202
1043	-34263	6392.0378	10.651019
1044	-22353	6391.9278	10.650836
1045	-9087	6391.8177	10.650652
1046	-4718	6391.7077	10.650469
1047	-1160	6391.5977	10.650286
1048	9473	6391.4876	10.650102
1049	21106	6391.3776	10.649919
1050	25565	6391.2675	10.649736
1051	27290	6391.1575	10.649552
1052	36230	6391.0475	10.649369
1053	51152	6390.9374	10.649185
1054	59187	6390.8274	10.649002
1055	51998	6390.7173	10.648819
1056	36869	6390.6073	10.648635
1057	29578	6390.4973	10.648452
1058	37988	6390.3872	10.648269
1059	54871	6390.2772	10.648085
1060	67382	6390.1671	10.647902
1061	70552	6390.0571	10.647719
1062	67341	6389.9471	10.647535
1063	58422	6389.8370	10.647352
1064	41610	6389.7270	10.647169
1065	23245	6389.6169	10.646985
1066	18436	6389.5069	10.646802
1067	32234	6389.3969	10.646618
1068	49647	6389.2868	10.646435
1069	54390	6389.1768	10.646252
1070	50041	6389.0667	10.646068
1071	51069	6388.9567	10.645885
1072	59142	6388.8467	10.645702
1073	62411	6388.7366	10.645518
1074	55170	6388.6266	10.645335
1075	44092	6388.5166	10.645152
1076	35186	6388.4065	10.644968
1077	27363	6388.2965	10.644785
1078	20047	6388.1864	10.644602
1079	15957	6388.0764	10.644418
1080	14683	6387.9664	10.644235
1081	12344	6387.8563	10.644051
1082	7672	6387.7463	10.643868
1083	1075	6387.6362	10.643685
1084	-8302	6387.5262	10.643501
1085	-14879	6387.4162	10.643318
1086	-3781	6387.3061	10.643135
1087	27814	6387.1961	10.642951
1088	52351	6387.0860	10.642768
1089	37626	6386.9760	10.642585
1090	-8356	6386.8660	10.642401
1091	-41279	6386.7559	10.642218
1092	-34956	6386.6459	10.642035
1093	-9708	6386.5358	10.641851
1094	2695	6386.4258	10.641668
1095	74	6386.3158	10.641484
1096	909	6386.2057	10.641301
1097	12914	6386.0957	10.641118
1098	29704	6385.9856	10.640934
1099	47233	6385.8756	10.640751
1100	64894	6385.7656	10.640568
1101	76330	6385.6555	10.640384
1102	74178	6385.5455	10.640201
1103	60783	6385.4355	10.640018
1104	44878	6385.3254	10.639834
1105	33243	6385.2154	10.639651
1106	32559	6385.1053	10.639468
1107	49312	6384.9953	10.639284
1108	78000	6384.8853	10.639101
1109	99722	6384.7752	10.638917
1110	103311	6384.6652	10.638734
1111	97605	6384.5551	10.638551
1112	92575	6384.4451	10.638367
1113	82462	6384.3351	10.638184
1114	62370	6384.2250	10.638001
1115	46470	6384.1150	10.637817
1116	48564	6384.0049	10.637634
1117	55848	6383.8949	10.637451
1118	46736	6383.7849	10.637267
1119	27770	6383.6748	10.637084
1120	25552	6383.5648	10.636900
1121	43242	6383.4547	10.636717
1122	52964	6383.3447	10.636534
1123	36712	6383.2347	10.636350
1124	9370	6383.1246	10.636167
1125	-8529	6383.0146	10.635984
1126	-18070	6382.9045	10.635800
1127	-27934	6382.7945	10.635617
1128	-31921	6382.6845	10.635434
1129	-19042	6382.5744	10.635250
1130	4385	6382.4644	10.635067
1131	19809	6382.3543	10.634884
1132	19420	6382.2443	10.634700
1133	11851	6382.1343	10.634517
1134	8228	6382.0242	10.634333
1135	12770	6381.9142	10.634150
1136	25384	6381.8042	10.633967
1137	44341	6381.6941	10.633783
1138	65061	6381.5841	10.633600
1139	80986	6381.4740	10.633417
1140	87423	6381.3640	10.633233
1141	84854	6381.2540	10.633050
1142	79989	6381.1439	10.632867
1143	81542	6381.0339	10.632683
1144	90182	6380.9238	10.632500
1145	95032	6380.8138	10.632317
1146	86988	6380.7038	10.632133
1147	72833	6380.5937	10.631950
1148	66319	6380.4837	10.631766
1149	67817	6380.3736	10.631583
1150	66843	6380.2636	10.631400
1151	64624	6380.1536	10.631216
1152	75501	6380.0435	10.631033
1153	99214	6379.9335	10.630850
1154	110738	6379.8234	10.630666
1155	91809	6379.7134	10.630483
1156	58623	6379.6034	10.630300
1157	41297	6379.4933	10.630116
1158	45691	6379.3833	10.629933
1159	54273	6379.2732	10.629750
1160	57965	6379.1632	10.629566
1161	64944	6379.0532	10.629383
1162	77338	6378.9431	10.629199
1163	80571	6378.8331	10.629016
1164	64330	6378.7231	10.628833
1165	39389	6378.6130	10.628649
1166	23374	6378.5030	10.628466
1167	19363	6378.3929	10.628283
1168	18328	6378.2829	10.628099
1169	16157	6378.1729	10.627916
1170	17914	6378.0628	10.627733
1171	27163	6377.9528	10.627549
1172	38736	6377.8427	10.627366
1173	43008	6377.7327	10.627183
1174	34504	6377.6227	10.626999
1175	17290	6377.5126	10.626816
1176	3786	6377.4026	10.626632
1177	5681	6377.2925	10.626449
1178	23261	6377.1825	10.626266
1179	45272	6377.0725	10.626082
1180	60672	6376.9624	10.625899
1181	67654	6376.8524	10.625716
1182	69825	6376.7423	10.625532
1183	68449	6376.6323	10.625349
1184	63088	6376.5223	10.625166
1185	57008	6376.4122	10.624982
1186	56553	6376.3022	10.624799
1187	65251	6376.1921	10.624616
1188	81411	6376.0821	10.624432
1189	100306	6375.9721	10.624249
1190	115782	6375.8620	10.624065
1191	121579	6375.7520	10.623882
1192	115362	6375.6419	10.623699
1193	100962	6375.5319	10.623515
1194	83533	6375.4219	10.623332
1195	64593	6375.3118	10.623149
1196	46412	6375.2018	10.622965
1197	37918	6375.0918	10.622782
1198	46778	6374.9817	10.622599
1199	64421	6374.8717	10.622415
1200	69521	6374.7616	10.622232
1201	52801	6374.6516	10.622049
1202	30816	6374.5416	10.621865
1203	26726	6374.4315	10.621682
1204	42869	6374.3215	10.621498
1205	62224	6374.2114	10.621315
1206	72704	6374.1014	10.621132
1207	76736	6373.9914	10.620948
1208	76774	6373.8813	10.620765
1209	66701	6373.7713	10.620582
1210	45179	6373.6612	10.620398
1211	26193	6373.5512	10.620215
1212	24881	6373.4412	10.620032
1213	38202	6373.3311	10.619848
1214	49988	6373.2211	10.619665
1215	52025	6373.1110	10.619481
1216	49963	6373.0010	10.619298
1217	49583	6372.8910	10.619115
1218	48020	6372.7809	10.618931
1219	40888	6372.6709	10.618748
1220	29319	6372.5608	10.618565
1221	16107	6372.4508	10.618381
1222	2178	6372.3408	10.618198
1223	-8180	6372.2307	10.618015
1224	-4839	6372.1207	10.617831
1225	17676	6372.0107	10.617648
1226	48894	6371.9006	10.617465
1227	68027	6371.7906	10.617281
1228	62546	6371.6805	10.617098
1229	39183	6371.5705	10.616914
1230	16896	6371.4605	10.616731
1231	10728	6371.3504	10.616548
1232	21076	6371.2404	10.616364
1233	35321	6371.1303	10.616181
1234	39662	6371.0203	10.615998
1235	31829	6370.9103	10.615814
1236	22691	6370.8002	10.615631
1237	23484	6370.6902	10.615448
1238	31630	6370.5801	10.615264
1239	32876	6370.4701	10.615081
1240	19195	6370.3601	10.614898
1241	639	6370.2500	10.614714
1242	-5356	6370.1400	10.614531
1243	5462	6370.0299	10.614347
1244	20736	6369.9199	10.614164
1245	29184	6369.8099	10.613981
1246	33869	6369.6998	10.613797
1247	43174	6369.5898	10.613614
1248	55756	6369.4797	10.613431
1249	63487	6369.3697	10.613247
1250	65713	6369.2597	10.613064
1251	69720	6369.1496	10.612881
1252	77062	6369.0396	10.612697
1253	80570	6368.9295	10.612514
1254	78200	6368.8195	10.612331
1255	79520	6368.7095	10.612147
1256	92156	6368.5994	10.611964
1257	109185	6368.4894	10.611780
1258	116313	6368.3794	10.611597
1259	105710	6368.2693	10.611414
1260	78777	6368.1593	10.611230
1261	44337	6368.0492	10.611047
1262	20424	6367.9392	10.610864
1263	26172	6367.8292	10.610680
1264	59332	6367.7191	10.610497
1265	89767	6367.6091	10.610314
1266	89707	6367.4990	10.610130
1267	65331	6367.3890	10.609947
1268	44021	6367.2790	10.609764
1269	36482	6367.1689	10.609580
1270	31051	6367.0589	10.609397
1271	22965	6366.9488	10.609213
1272	24203	6366.8388	10.609030
1273	36817	6366.7288	10.608847
1274	39415	6366.6187	10.608663
1275	15813	6366.5087	10.608480
1276	-18239	6366.3986	10.608297
1277	-34139	6366.2886	10.608113
1278	-26135	6366.1786	10.607930
1279	-11703	6366.0685	10.607747
1280	-4407	6365.9585	10.607563
1281	-4250	6365.8484	10.607380
1282	-10301	6365.7384	10.607197
1283	-23433	6365.6284	10.607013
1284	-35191	6365.5183	10.606830
1285	-30721	6365.4083	10.606646
1286	-7617	6365.2983	10.606463
1287	20472	6365.1882	10.606280
1288	41903	6365.0782	10.606096
1289	54967	6364.9681	10.605913
1290	54293	6364.8581	10.605730
1291	27926	6364.7481	10.605546
1292	-18900	6364.6380	10.605363
1293	-51796	6364.5280	10.605180
1294	-40208	6364.4179	10.604996
1295	1637	6364.3079	10.604813
1296	27484	6364.1979	10.604629
1297	15996	6364.0878	10.604446
1298	-3850	6363.9778	10.604263
1299	6070	6363.8677	10.604079
1300	42702	6363.7577	10.603896
1301	69858	6363.6477	10.603713
1302	67888	6363.5376	10.603529
1303	54290	6363.4276	10.603346
1304	53497	6363.3175	10.603163
1305	65275	6363.2075	10.602979
1306	72250	6363.0975	10.602796
1307	65535	6362.9874	10.602613
1308	50685	6362.8774	10.602429
1309	35623	6362.7673	10.602246
1310	24018	6362.6573	10.602062
1311	16722	6362.5473	10.601879
1312	10834	6362.4372	10.601696
1313	1012	6362.3272	10.601512
1314	-11342	6362.2171	10.601329
1315	-16614	6362.1071	10.601146
1316	-12919	6361.9971	10.600962
1317	-14132	6361.8870	10.600779
1318	-28677	6361.7770	10.600596
1319	-39759	6361.6670	10.600412
1320	-26675	6361.5569	10.600229
1321	-700	6361.4469	10.600046
1322	4969	6361.3368	10.599862
1323	-16967	6361.2268	10.599679
1324	-35665	6361.1168	10.599495
1325	-25698	6361.0067	10.599312
1326	2024	6360.8967	10.599129
1327	26096	6360.7866	10.598945
1328	46588	6360.6766	10.598762
1329	70003	6360.5666	10.598579
1330	83340	6360.4565	10.598395
1331	72302	6360.3465	10.598212
1332	53735	6360.2364	10.598029
1333	58498	6360.1264	10.597845
1334	84359	6360.0164	10.597662
1335	95336	6359.9063	10.597479
1336	72172	6359.7963	10.597295
1337	37212	6359.6862	10.597112
1338	19815	6359.5762	10.596928
1339	19638	6359.4662	10.596745
1340	18307	6359.3561	10.596562
1341	10378	6359.2461	10.596378
1342	5323	6359.1360	10.596195
1343	7843	6359.0260	10.596012
1344	12241	6358.9160	10.595828
1345	14326	6358.8059	10.595645
1346	18279	6358.6959	10.595462
1347	30323	6358.5859	10.595278
1348	48807	6358.4758	10.595095
1349	60202	6358.3658	10.594912
1350	47908	6358.2557	10.594728
1351	13059	6358.1457	10.594545
1352	-15002	6358.0357	10.594361
1353	-2453	6357.9256	10.594178
1354	49658	6357.8156	10.593995
1355	100881	6357.7055	10.593811
1356	112981	6357.5955	10.593628
1357	87016	6357.4855	10.593445
1358	53058	6357.3754	10.593261
1359	34294	6357.2654	10.593078
1360	31236	6357.1553	10.592895
1361	32566	6357.0453	10.592711
1362	29010	6356.9353	10.592528
1363	19752	6356.8252	10.592345
1364	13780	6356.7152	10.592161
1365	21884	6356.6051	10.591978
1366	41903	6356.4951	10.591794
1367	58121	6356.3851	10.591611
1368	60773	6356.2750	10.591428
1369	56445	6356.1650	10.591244
1370	50930	6356.0549	10.591061
1371	34747	6355.9449	10.590878
1372	1473	6355.8349	10.590694
1373	-29805	6355.7248	10.590511
1374	-32298	6355.6148	10.590328
1375	-8778	6355.5047	10.590144
1376	11545	6355.3947	10.589961
1377	15654	6355.2847	10.589777
1378	23110	6355.1746	10.589594
1379	50692	6355.0646	10.589411
1380	81617	6354.9546	10.589227
1381	86276	6354.8445	10.589044
1382	60189	6354.7345	10.588861
1383	24227	6354.6244	10.588677
1384	-3801	6354.5144	10.588494
1385	-20069	6354.4044	10.588311
1386	-23509	6354.2943	10.588127
1387	-13969	6354.1843	10.587944
1388	-2504	6354.0742	10.587761
1389	-5287	6353.9642	10.587577
1390	-21086	6353.8542	10.587394
1391	-28438	6353.7441	10.587210
1392	-12801	6353.6341	10.587027
1393	14512	6353.5240	10.586844
1394	32867	6353.4140	10.586660
1395	37580	6353.3040	10.586477
1396	37620	6353.1939	10.586294
1397	36068	6353.0839	10.586110
1398	27920	6352.9738	10.585927
1399	15720	6352.8638	10.585744
1400	12553	6352.7538	10.585560
1401	24539	6352.6437	10.585377
1402	40305	6352.5337	10.585194
1403	44244	6352.4236	10.585010
1404	34360	6352.3136	10.584827
1405	21676	6352.2036	10.584643
1406	16983	6352.0935	10.584460
1407	23840	6351.9835	10.584277
1408	40884	6351.8735	10.584093
1409	64236	6351.7634	10.583910
1410	87549	6351.6534	10.583727
1411	103016	6351.5433	10.583543
1412	103019	6351.4333	10.583360
1413	82670	6351.3233	10.583177
1414	46775	6351.2132	10.582993
1415	15076	6351.1032	10.582810
1416	10465	6350.9931	10.582627
1417	33999	6350.8831	10.582443
1418	58309	6350.7731	10.582260
1419	55992	6350.6630	10.582076
1420	30584	6350.5530	10.581893
1421	8893	6350.4429	10.581710
1422	5795	6350.3329	10.581526
1423	10039	6350.2229	10.581343
1424	5737	6350.1128	10.581160
1425	-5741	6350.0028	10.580976
1426	-10659	6349.8927	10.580793
1427	273	6349.7827	10.580610
1428	25487	6349.6727	10.580426
1429	54692	6349.5626	10.580243
1430	72749	6349.4526	10.580060
1431	69813	6349.3425	10.579876
1432	52921	6349.2325	10.579693
1433	39828	6349.1225	10.579509
1434	37354	6349.0124	10.579326
1435	35611	6348.9024	10.579143
1436	28187	6348.7923	10.578959
1437	24726	6348.6823	10.578776
1438	34300	6348.5723	10.578593
1439	49531	6348.4622	10.578409
1440	60484	6348.3522	10.578226
1441	72002	6348.2422	10.578043
1442	89542	6348.1321	10.577859
1443	97799	6348.0221	10.577676
1444	76660	6347.9120	10.577493
1445	35631	6347.8020	10.577309
1446	8977	6347.6920	10.577126
1447	13542	6347.5819	10.576942
1448	32332	6347.4719	10.576759
1449	44781	6347.3618	10.576576
1450	51530	6347.2518	10.576392
1451	59519	6347.1418	10.576209
1452	63210	6347.0317	10.576026
1453	56301	6346.9217	10.575842
1454	47241	6346.8116	10.575659
1455	46424	6346.7016	10.575476
1456	48851	6346.5916	10.575292
1457	45536	6346.4815	10.575109
1458	42939	6346.3715	10.574925
1459	53718	6346.2614	10.574742
1460	74258	6346.1514	10.574559
1461	88171	6346.0414	10.574375
1462	88439	6345.9313	10.574192
1463	81025	6345.8213	10.574009
1464	70650	6345.7112	10.573825
1465	59119	6345.6012	10.573642
1466	54278	6345.4912	10.573459
1467	62501	6345.3811	10.573275
1468	73075	6345.2711	10.573092
1469	68296	6345.1611	10.572909
1470	49844	6345.0510	10.572725
1471	36243	6344.9410	10.572542
1472	32314	6344.8309	10.572358
1473	23304	6344.7209	10.572175
1474	6210	6344.6109	10.571992
1475	3633	6344.5008	10.571808
1476	31796	6344.3908	10.571625
1477	72707	6344.2807	10.571442
1478	95197	6344.1707	10.571258
1479	90304	6344.0607	10.571075
1480	69489	6343.9506	10.570892
1481	41365	6343.8406	10.570708
1482	10739	6343.7305	10.570525
1483	-8879	6343.6205	10.570342
1484	-5005	6343.5105	10.570158
1485	14047	6343.4004	10.569975
1486	28245	6343.2904	10.569791
1487	32722	6343.1803	10.569608
1488	38072	6343.0703	10.569425
1489	47193	6342.9603	10.569241
1490	52474	6342.8502	10.569058
1491	54986	6342.7402	10.568875
1492	63444	6342.6301	10.568691
1493	71089	6342.5201	10.568508
1494	57808	6342.4101	10.568325
1495	23780	6342.3000	10.568141
1496	-1389	6342.1900	10.567958
1497	4173	6342.0799	10.567775
1498	26895	6341.9699	10.567591
1499	40506	6341.8599	10.567408
1500	38574	6341.7498	10.567224
1501	29409	6341.6398	10.567041
1502	17053	6341.5298	10.566858
1503	7625	6341.4197	10.566674
1504	18534	6341.3097	10.566491
1505	55555	6341.1996	10.566308
1506	89813	6341.0896	10.566124
1507	84660	6340.9796	10.565941
1508	43233	6340.8695	10.565758
1509	5173	6340.7595	10.565574
1510	-3893	6340.6494	10.565391
1511	4224	6340.5394	10.565208
1512	9733	6340.4294	10.565024
1513	12806	6340.3193	10.564841
1514	22962	6340.2093	10.564657
1515	40572	6340.0992	10.564474
1516	60161	6339.9892	10.564291
1517	77095	6339.8792	10.564107
1518	82086	6339.7691	10.563924
1519	64386	6339.6591	10.563741
1520	30367	6339.5490	10.563557
1521	3938	6339.4390	10.563374
1522	-2543	6339.3290	10.563191
1523	-3231	6339.2189	10.563007
1524	-12659	6339.1089	10.562824
1525	-20357	6338.9988	10.562641
1526	-8333	6338.8888	10.562457
1527	18805	6338.7788	10.562274
1528	40976	6338.6687	10.562090
1529	51401	6338.5587	10.561907
1530	58087	6338.4487	10.561724
1531	62128	6338.3386	10.561540
1532	56200	6338.2286	10.561357
1533	43785	6338.1185	10.561174
1534	38967	6338.0085	10.560990
1535	43825	6337.8985	10.560807
1536	44390	6337.7884	10.560624
1537	34116	6337.6784	10.560440
1538	23961	6337.5683	10.560257
1539	21567	6337.4583	10.560074
1540	16575	6337.3483	10.559890
1541	-1869	6337.2382	10.559707
1542	-25074	6337.1282	10.559523
1543	-35282	6337.0181	10.559340
1544	-29231	6336.9081	10.559157
1545	-19917	6336.7981	10.558973
1546	-19385	6336.6880	10.558790
1547	-29022	6336.5780	10.558607
1548	-43075	6336.4679	10.558423
1549	-52912	6336.3579	10.558240
1550	-50222	6336.2479	10.558057
1551	-33936	6336.1378	10.557873
1552	-12788	6336.0278	10.557690
1553	4389	6335.9177	10.557506
1554	17994	6335.8077	10.557323
1555	31707	6335.6977	10.557140
1556	41601	6335.5876	10.556956
1557	39571	6335.4776	10.556773
1558	25616	6335.3675	10.556590
1559	8707	6335.2575	10.556406
1560	-3615	6335.1475	10.556223
1561	-9422	6335.0374	10.556040
1562	-8335	6334.9274	10.555856
1563	-2667	6334.8174	10.555673
1564	-1763	6334.7073	10.555490
1565	-13938	6334.5973	10.555306
1566	-31914	6334.4872	10.555123
1567	-37872	6334.3772	10.554939
1568	-28073	6334.2672	10.554756
1569	-20667	6334.1571	10.554573
1570	-30077	6334.0471	10.554389
1571	-43957	6333.9370	10.554206
1572	-38712	6333.8270	10.554023
1573	-11392	6333.7170	10.553839
1574	19081	6333.6069	10.553656
1575	38960	6333.4969	10.553473
1576	50099	6333.3868	10.553289
1577	52398	6333.2768	10.553106
1578	37179	6333.1668	10.552923
1579	8973	6333.0567	10.552739
1580	-3941	6332.9467	10.552556
1581	20022	6332.8366	10.552372
1582	63314	6332.7266	10.552189
1583	87024	6332.6166	10.552006
1584	78060	6332.5065	10.551822
1585	59060	6332.3965	10.551639
1586	50811	6332.2864	10.551456
1587	47282	6332.1764	10.551272
1588	37506	6332.0664	10.551089
1589	31799	6331.9563	10.550906
1590	46785	6331.8463	10.550722
1591	74855	6331.7363	10.550539
1592	90044	6331.6262	10.550356
1593	83246	6331.5162	10.550172
1594	72557	6331.4061	10.549989
1595	74015	6331.2961	10.549805
1596	78429	6331.1861	10.549622
1597	68129	6331.0760	10.549439
1598	46366	6330.9660	10.549255
1599	35635	6330.8559	10.549072
1600	48622	6330.7459	10.548889
1601	73042	6330.6359	10.548705
1602	88768	6330.5258	10.548522
1603	91421	6330.4158	10.548339
1604	92371	6330.3057	10.548155
1605	100197	6330.1957	10.547972
1606	110575	6330.0857	10.547789
1607	114320	6329.9756	10.547605
1608	107800	6329.8656	10.547422
1609	93112	6329.7555	10.547238
1610	75140	6329.6455	10.547055
1611	62807	6329.5355	10.546872
1612	65668	6329.4254	10.546688
1613	80482	6329.3154	10.546505
1614	86378	6329.2053	10.546322
1615	65193	6329.0953	10.546138
1616	26128	6328.9853	10.545955
1617	-1270	6328.8752	10.545772
1618	-659	6328.7652	10.545588
1619	15445	6328.6551	10.545405
1620	26771	6328.5451	10.545222
1621	29871	6328.4351	10.545038
1622	33997	6328.3250	10.544855
1623	42441	6328.2150	10.544671
1624	48762	6328.1050	10.544488
1625	47128	6327.9949	10.544305
1626	38075	6327.8849	10.544121
1627	27000	6327.7748	10.543938
1628	21968	6327.6648	10.543755
1629	27490	6327.5548	10.543571
1630	35372	6327.4447	10.543388
1631	30123	6327.3347	10.543205
1632	11493	6327.2246	10.543021
1633	2324	6327.1146	10.542838
1634	21263	6327.0046	10.542654
1635	54052	6326.8945	10.542471
1636	67035	6326.7845	10.542288
1637	47672	6326.6744	10.542104
1638	17959	6326.5644	10.541921
1639	7024	6326.4544	10.541738
1640	21689	6326.3443	10.541554
1641	46680	6326.2343	10.541371
1642	62169	6326.1242	10.541188
1643	58819	6326.0142	10.541004
1644	43827	6325.9042	10.540821
1645	34614	6325.7941	10.540638
1646	40579	6325.6841	10.540454
1647	51574	6325.5740	10.540271
1648	50533	6325.4640	10.540087
1649	34265	6325.3540	10.539904
1650	13408	6325.2439	10.539721
1651	-3267	6325.1339	10.539537
1652	-12425	6325.0239	10.539354
1653	-8640	6324.9138	10.539171
1654	10523	6324.8038	10.538987
1655	32501	6324.6937	10.538804
1656	39315	6324.5837	10.538621
1657	31050	6324.4737	10.538437
1658	24293	6324.3636	10.538254
1659	25845	6324.2536	10.538071
1660	26263	6324.1435	10.537887
1661	23069	6324.0335	10.537704
1662	28931	6323.9235	10.537520
1663	46669	6323.8134	10.537337
1664	55707	6323.7034	10.537154
1665	38596	6323.5933	10.536970
1666	7111	6323.4833	10.536787
1667	-13018	6323.3733	10.536604
1668	-12328	6323.2632	10.536420
1669	876	6323.1532	10.536237
1670	17419	6323.0431	10.536054
1671	29920	6322.9331	10.535870
1672	28290	6322.8231	10.535687
1673	10157	6322.7130	10.535504
1674	-9369	6322.6030	10.535320
1675	-13284	6322.4929	10.535137
1676	-3712	6322.3829	10.534953
1677	5547	6322.2729	10.534770
1678	11213	6322.1628	10.534587
1679	20158	6322.0528	10.534403
1680	31814	6321.9427	10.534220
1681	37802	6321.8327	10.534037
1682	37841	6321.7227	10.533853
1683	40527	6321.6126	10.533670
1684	47322	6321.5026	10.533487
1685	49079	6321.3926	10.533303
1686	40438	6321.2825	10.533120
1687	26916	6321.1725	10.532937
1688	16544	6321.0624	10.532753
1689	13683	6320.9524	10.532570
1690	20602	6320.8424	10.532386
1691	35558	6320.7323	10.532203
1692	49646	6320.6223	10.532020
1693	54435	6320.5122	10.531836
1694	51750	6320.4022	10.531653
1695	48390	6320.2922	10.531470
1696	45221	6320.1821	10.531286
1697	40959	6320.0721	10.531103
1698	40660	6319.9620	10.530920
1699	47094	6319.8520	10.530736
1700	48663	6319.7420	10.530553
1701	32291	6319.6319	10.530370
1702	6094	6319.5219	10.530186
1703	-8189	6319.4118	10.530003
1704	-5415	6319.3018	10.529819
1705	-1614	6319.1918	10.529636
1706	-6188	6319.0817	10.529453
1707	-8565	6318.9717	10.529269
1708	1375	6318.8616	10.529086
1709	17448	6318.7516	10.528903
1710	30989	6318.6416	10.528719
1711	45010	6318.5315	10.528536
1712	63056	6318.4215	10.528353
1713	76137	6318.3115	10.528169
1714	73043	6318.2014	10.527986
1715	55261	6318.0914	10.527802
1716	31658	6317.9813	10.527619
1717	6671	6317.8713	10.527436
1718	-15724	6317.7613	10.527252
1719	-24243	6317.6512	10.527069
1720	-9506	6317.5412	10.526886
1721	21384	6317.4311	10.526702
1722	49083	6317.3211	10.526519
1723	60367	6317.2111	10.526336
1724	57500	6317.1010	10.526152
1725	52477	6316.9910	10.525969
1726	56944	6316.8809	10.525786
1727	74187	6316.7709	10.525602
1728	96000	6316.6609	10.525419
1729	109668	6316.5508	10.525235
1730	110406	6316.4408	10.525052
1731	103044	6316.3307	10.524869
1732	91207	6316.2207	10.524685
1733	73257	6316.1107	10.524502
1734	52022	6316.0006	10.524319
1735	38358	6315.8906	10.524135
1736	37441	6315.7805	10.523952
1737	39013	6315.6705	10.523769
1738	30365	6315.5605	10.523585
1739	14467	6315.4504	10.523402
1740	6628	6315.3404	10.523219
1741	15206	6315.2303	10.523035
1742	32605	6315.1203	10.522852
1743	44933	6315.0103	10.522668
1744	46059	6314.9002	10.522485
1745	42053	6314.7902	10.522302
1746	43245	6314.6802	10.522118
1747	51008	6314.5701	10.521935
1748	54234	6314.4601	10.521752
1749	43602	6314.3500	10.521568
1750	26858	6314.2400	10.521385
1751	21246	6314.1300	10.521202
1752	31311	6314.0199	10.521018
1753	44553	6313.9099	10.520835
1754	49705	6313.7998	10.520652
1755	46571	6313.6898	10.520468
1756	35380	6313.5798	10.520285
1757	12871	6313.4697	10.520101
1758	-12859	6313.3597	10.519918
1759	-19782	6313.2496	10.519735
1760	1365	6313.1396	10.519551
1761	29022	6313.0296	10.519368
1762	35819	6312.9195	10.519185
1763	24700	6312.8095	10.519001
1764	23017	6312.6994	10.518818
1765	43315	6312.5894	10.518635
1766	66772	6312.4794	10.518451
1767	68760	6312.3693	10.518268
1768	48868	6312.2593	10.518085
1769	29824	6312.1492	10.517901
1770	31963	6312.0392	10.517718
1771	51885	6311.9292	10.517534
1772	65433	6311.8191	10.517351
1773	53784	6311.7091	10.517168
1774	26793	6311.5991	10.516984
1775	13153	6311.4890	10.516801
1776	24664	6311.3790	10.516618
1777	41751	6311.2689	10.516434
1778	42468	6311.1589	10.516251
1779	32711	6311.0489	10.516068
1780	31957	6310.9388	10.515884
1781	38490	6310.8288	10.515701
1782	30722	6310.7187	10.515518
1783	2721	6310.6087	10.515334
1784	-23117	6310.4987	10.515151
1785	-26500	6310.3886	10.514967
1786	-15915	6310.2786	10.514784
1787	-12859	6310.1685	10.514601
1788	-19702	6310.0585	10.514417
1789	-18251	6309.9485	10.514234
1790	1330	6309.8384	10.514051
1791	23470	6309.7284	10.513867
1792	26123	6309.6183	10.513684
1793	11112	6309.5083	10.513501
1794	4687	6309.3983	10.513317
1795	24279	6309.2882	10.513134
1796	54197	6309.1782	10.512951
1797	65295	6309.0681	10.512767
1798	53228	6308.9581	10.512584
1799	40523	6308.8481	10.512400
1800	40584	6308.7380	10.512217
1801	40618	6308.6280	10.512034
1802	29549	6308.5179	10.511850
1803	22214	6308.4079	10.511667
1804	37196	6308.2979	10.511484
1805	64727	6308.1878	10.511300
1806	78672	6308.0778	10.511117
1807	72421	6307.9678	10.510934
1808	60868	6307.8577	10.510750
1809	52337	6307.7477	10.510567
1810	42806	6307.6376	10.510383
1811	36705	6307.5276	10.510200
1812	47143	6307.4176	10.510017
1813	69512	6307.3075	10.509833
1814	78477	6307.1975	10.509650
1815	61969	6307.0874	10.509467
1816	38868	6306.9774	10.509283
1817	30621	6306.8674	10.509100
1818	32630	6306.7573	10.508917
1819	29127	6306.6473	10.508733
1820	21846	6306.5372	10.508550
1821	24340	6306.4272	10.508367
1822	35582	6306.3172	10.508183
1823	39635	6306.2071	10.508000
1824	31545	6306.0971	10.507816
1825	26424	6305.9870	10.507633
1826	37080	6305.8770	10.507450
1827	54281	6305.7670	10.507266
1828	58253	6305.6569	10.507083
1829	44673	6305.5469	10.506900
1830	29964	6305.4368	10.506716
1831	29961	6305.3268	10.506533
1832	40840	6305.2168	10.506350
1833	46739	6305.1067	10.506166
1834	41595	6304.9967	10.505983
1835	34473	6304.8866	10.505800
1836	34540	6304.7766	10.505616
1837	42121	6304.6666	10.505433
1838	56626	6304.5565	10.505249
1839	78861	6304.4465	10.505066
1840	98137	6304.3365	10.504883
1841	92800	6304.2264	10.504699
1842	58219	6304.1164	10.504516
1843	21426	6304.0063	10.504333
1844	9059	6303.8963	10.504149
1845	10445	6303.7863	10.503966
1846	-4880	6303.6762	10.503783
1847	-39631	6303.5662	10.503599
1848	-66030	6303.4561	10.503416
1849	-70338	6303.3461	10.503233
1850	-70633	6303.2361	10.503049
1851	-81638	6303.1260	10.502866
1852	-88774	6303.0160	10.502682
1853	-73139	6302.9059	10.502499
1854	-42404	6302.7959	10.502316
1855	-18943	6302.6859	10.502132
1856	-10480	6302.5758	10.501949
1857	-8416	6302.4658	10.501766
1858	-4918	6302.3557	10.501582
1859	2422	6302.2457	10.501399
1860	14130	6302.1357	10.501216
1861	24411	6302.0256	10.501032
1862	21155	6301.9156	10.500849
1863	1894	6301.8055	10.500666
1864	-17131	6301.6955	10.500482
1865	-17329	6301.5855	10.500299
1866	3669	6301.4754	10.500115
1867	35661	6301.3654	10.499932
1868	66330	6301.2554	10.499749
1869	80273	6301.1453	10.499565
1870	63242	6301.0353	10.499382
1871	22089	6300.9252	10.499199
1872	-11313	6300.8152	10.499015
1873	-12691	6300.7052	10.498832
1874	5880	6300.5951	10.498649
1875	14817	6300.4851	10.498465
1876	6859	6300.3750	10.498282
1877	1607	6300.2650	10.498099
1878	15173	6300.1550	10.497915
1879	42011	6300.0449	10.497732
1880	66477	6299.9349	10.497548
1881	79680	6299.8248	10.497365
1882	83669	6299.7148	10.497182
1883	86000	6299.6048	10.496998
1884	89040	6299.4947	10.496815
1885	82398	6299.3847	10.496632
1886	54566	6299.2746	10.496448
1887	15523	6299.1646	10.496265
1888	-6677	6299.0546	10.496082
1889	-431	6298.9445	10.495898
1890	14448	6298.8345	10.495715
1891	18029	6298.7244	10.495531
1892	17366	6298.6144	10.495348
1893	23978	6298.5044	10.495165
1894	24415	6298.3943	10.494981
1895	1948	6298.2843	10.494798
1896	-25086	6298.1742	10.494615
1897	-20386	6298.0642	10.494431
1898	17668	6297.9542	10.494248
1899	51993	6297.8441	10.494065
1900	58587	6297.7341	10.493881
1901	53628	6297.6241	10.493698
1902	61411	6297.5140	10.493515
1903	80456	6297.4040	10.493331
1904	92534	6297.2939	10.493148
1905	86003	6297.1839	10.492964
1906	60148	6297.0739	10.492781
1907	22552	6296.9638	10.492598
1908	-9457	6296.8538	10.492414
1909	-19528	6296.7437	10.492231
1910	-11611	6296.6337	10.492048
1911	-5260	6296.5237	10.491864
1912	-7762	6296.4136	10.491681
1913	-6570	6296.3036	10.491498
1914	6724	6296.1935	10.491314
1915	22808	6296.0835	10.491131
1916	30787	6295.9735	10.490948
1917	30541	6295.8634	10.490764
1918	23436	6295.7534	10.490581
1919	9433	6295.6433	10.490397
1920	-383	6295.5333	10.490214
1921	10497	6295.4233	10.490031
1922	36516	6295.3132	10.489847
1923	49718	6295.2032	10.489664
1924	38916	6295.0931	10.489481
1925	27515	6294.9831	10.489297
1926	36907	6294.8731	10.489114
1927	53516	6294.7630	10.488931
1928	52340	6294.6530	10.488747
1929	34751	6294.5430	10.488564
1930	19313	6294.4329	10.488381
1931	9754	6294.3229	10.488197
1932	-1729	6294.2128	10.488014
1933	-9601	6294.1028	10.487830
1934	-1796	6293.9928	10.487647
1935	12216	6293.8827	10.487464
1936	7757	6293.7727	10.487280
1937	-17821	6293.6626	10.487097
1938	-37919	6293.5526	10.486914
1939	-34008	6293.4426	10.486730
1940	-20779	6293.3325	10.486547
1941	-23048	6293.2225	10.486364
1942	-40534	6293.1124	10.486180
1943	-48524	6293.0024	10.485997
1944	-29305	6292.8924	10.485814
1945	6109	6292.7823	10.485630
1946	29498	6292.6723	10.485447
1947	26557	6292.5622	10.485263
1948	12995	6292.4522	10.485080
1949	14648	6292.3422	10.484897
1950	33731	6292.2321	10.484713
1951	46424	6292.1221	10.484530
1952	37059	6292.0120	10.484347
1953	19365	6291.9020	10.484163
1954	13053	6291.7920	10.483980
1955	14009	6291.6819	10.483797
1956	6047	6291.5719	10.483613
1957	-6963	6291.4618	10.483430
1958	-3702	6291.3518	10.483247
1959	20181	6291.2418	10.483063
1960	41314	6291.1317	10.482880
1961	39420	6291.0217	10.482696
1962	24365	6290.9117	10.482513
1963	22709	6290.8016	10.482330
1964	44482	6290.6916	10.482146
1965	71491	6290.5815	10.481963
1966	77868	6290.4715	10.481780
1967	59564	6290.3615	10.481596
1968	41163	6290.2514	10.481413
1969	48659	6290.1414	10.481230
1970	76039	6290.0313	10.481046
1971	90051	6289.9213	10.480863
1972	72704	6289.8113	10.480679
1973	44164	6289.7012	10.480496
1974	31705	6289.5912	10.480313
1975	31209	6289.4811	10.480129
1976	20008	6289.3711	10.479946
1977	-2183	6289.2611	10.479763
1978	-11099	6289.1510	10.479579
1979	4500	6289.0410	10.479396
1980	27314	6288.9309	10.479213
1981	37660	6288.8209	10.479029
1982	34348	6288.7109	10.478846
1983	24084	6288.6008	10.478663
1984	10119	6288.4908	10.478479
1985	-520	6288.3807	10.478296
1986	3317	6288.2707	10.478112
1987	20236	6288.1607	10.477929
1988	34616	6288.0506	10.477746
1989	40381	6287.9406	10.477562
1990	50226	6287.8306	10.477379
1991	71098	6287.7205	10.477196
1992	87759	6287.6105	10.477012
1993	84680	6287.5004	10.476829
1994	68977	6287.3904	10.476646
1995	55348	6287.2804	10.476462
1996	42302	6287.1703	10.476279
1997	23137	6287.0603	10.476096
1998	9216	6286.9502	10.475912
1999	17838	6286.8402	10.475729
2000	40597	6286.7302	10.475545
[truncated: 63,536 more rows]
