# Supplementary material for: Evolution of the metabolome in response to selection for increased immunity in populations of Drosophila melanogaster
Source: PLoS One. 2017 Nov 17;12(11):e0188089. doi: 10.1371/journal.pone.0188089 (PMC5693281; doi:10.1371/journal.pone.0188089)
Supplement: S3 File — (ZIP) [file pone.0188089.s020.zip › Block3/Ii/4/pdata/1/II4.txt]

1	29770	6509.6875	10.847058
2	25129	6509.5775	10.846875
3	25116	6509.4674	10.846691
4	34511	6509.3574	10.846508
5	43465	6509.2473	10.846325
6	40732	6509.1373	10.846141
7	28226	6509.0273	10.845958
8	15248	6508.9172	10.845775
9	6076	6508.8072	10.845591
10	345	6508.6971	10.845408
11	-580	6508.5871	10.845225
12	4517	6508.4771	10.845041
13	12219	6508.3670	10.844858
14	18236	6508.2570	10.844675
15	22988	6508.1469	10.844491
16	28241	6508.0369	10.844308
17	31058	6507.9269	10.844124
18	27170	6507.8168	10.843941
19	19066	6507.7068	10.843758
20	14486	6507.5967	10.843574
21	15828	6507.4867	10.843391
22	16222	6507.3767	10.843208
23	8969	6507.2666	10.843024
24	-2451	6507.1566	10.842841
25	-7778	6507.0466	10.842658
26	-1970	6506.9365	10.842474
27	10122	6506.8265	10.842291
28	20699	6506.7164	10.842108
29	25968	6506.6064	10.841924
30	25541	6506.4964	10.841741
31	20977	6506.3863	10.841557
32	18119	6506.2763	10.841374
33	24650	6506.1662	10.841191
34	39444	6506.0562	10.841007
35	49824	6505.9462	10.840824
36	47029	6505.8361	10.840641
37	39748	6505.7261	10.840457
38	42556	6505.6160	10.840274
39	54534	6505.5060	10.840091
40	60928	6505.3960	10.839907
41	54280	6505.2859	10.839724
42	41442	6505.1759	10.839540
43	30140	6505.0658	10.839357
44	22427	6504.9558	10.839174
45	22178	6504.8458	10.838990
46	33426	6504.7357	10.838807
47	47824	6504.6257	10.838624
48	50011	6504.5156	10.838440
49	40746	6504.4056	10.838257
50	37541	6504.2956	10.838074
51	44956	6504.1855	10.837890
52	43696	6504.0755	10.837707
53	21631	6503.9655	10.837524
54	-3173	6503.8554	10.837340
55	-7740	6503.7454	10.837157
56	3212	6503.6353	10.836973
57	10140	6503.5253	10.836790
58	10784	6503.4153	10.836607
59	15662	6503.3052	10.836423
60	20484	6503.1952	10.836240
61	9903	6503.0851	10.836057
62	-12772	6502.9751	10.835873
63	-24223	6502.8651	10.835690
64	-12988	6502.7550	10.835507
65	7520	6502.6450	10.835323
66	22330	6502.5349	10.835140
67	32879	6502.4249	10.834957
68	45241	6502.3149	10.834773
69	55794	6502.2048	10.834590
70	56891	6502.0948	10.834406
71	46859	6501.9847	10.834223
72	29501	6501.8747	10.834040
73	11969	6501.7647	10.833856
74	4505	6501.6546	10.833673
75	12340	6501.5446	10.833490
76	27177	6501.4345	10.833306
77	36913	6501.3245	10.833123
78	43005	6501.2145	10.832940
79	56039	6501.1044	10.832756
80	75451	6500.9944	10.832573
81	88451	6500.8843	10.832390
82	89543	6500.7743	10.832206
83	85623	6500.6643	10.832023
84	80243	6500.5542	10.831839
85	69705	6500.4442	10.831656
86	57914	6500.3342	10.831473
87	56869	6500.2241	10.831289
88	65468	6500.1141	10.831106
89	64729	6500.0040	10.830923
90	43503	6499.8940	10.830739
91	14721	6499.7840	10.830556
92	-3374	6499.6739	10.830373
93	-9083	6499.5639	10.830189
94	-10730	6499.4538	10.830006
95	-11137	6499.3438	10.829823
96	-9796	6499.2338	10.829639
97	-9951	6499.1237	10.829456
98	-12253	6499.0137	10.829272
99	-9712	6498.9036	10.829089
100	1608	6498.7936	10.828906
101	15092	6498.6836	10.828722
102	24539	6498.5735	10.828539
103	32478	6498.4635	10.828356
104	39098	6498.3534	10.828172
105	35003	6498.2434	10.827989
106	17182	6498.1334	10.827806
107	1806	6498.0233	10.827622
108	6390	6497.9133	10.827439
109	25743	6497.8032	10.827256
110	39207	6497.6932	10.827072
111	36850	6497.5832	10.826889
112	25669	6497.4731	10.826705
113	14106	6497.3631	10.826522
114	3823	6497.2531	10.826339
115	-4292	6497.1430	10.826155
116	-7244	6497.0330	10.825972
117	-3933	6496.9229	10.825789
118	4335	6496.8129	10.825605
119	15177	6496.7029	10.825422
120	22129	6496.5928	10.825239
121	16565	6496.4828	10.825055
122	437	6496.3727	10.824872
123	-9468	6496.2627	10.824688
124	37	6496.1527	10.824505
125	20900	6496.0426	10.824322
126	34445	6495.9326	10.824138
127	34145	6495.8225	10.823955
128	27134	6495.7125	10.823772
129	19038	6495.6025	10.823588
130	11229	6495.4924	10.823405
131	9768	6495.3824	10.823222
132	21572	6495.2723	10.823038
133	40551	6495.1623	10.822855
134	50704	6495.0523	10.822672
135	46073	6494.9422	10.822488
136	37283	6494.8322	10.822305
137	35884	6494.7221	10.822121
138	41928	6494.6121	10.821938
139	49680	6494.5021	10.821755
140	55929	6494.3920	10.821571
141	58547	6494.2820	10.821388
142	54662	6494.1719	10.821205
143	44967	6494.0619	10.821021
144	34621	6493.9519	10.820838
145	27241	6493.8418	10.820655
146	23131	6493.7318	10.820471
147	24515	6493.6218	10.820288
148	35404	6493.5117	10.820105
149	53358	6493.4017	10.819921
150	68095	6493.2916	10.819738
151	72830	6493.1816	10.819554
152	72067	6493.0716	10.819371
153	73226	6492.9615	10.819188
154	74229	6492.8515	10.819004
155	65629	6492.7414	10.818821
156	45053	6492.6314	10.818638
157	24132	6492.5214	10.818454
158	17185	6492.4113	10.818271
159	24204	6492.3013	10.818088
160	30054	6492.1912	10.817904
161	23546	6492.0812	10.817721
162	12684	6491.9712	10.817538
163	14227	6491.8611	10.817354
164	30361	6491.7511	10.817171
165	45659	6491.6410	10.816987
166	48326	6491.5310	10.816804
167	43320	6491.4210	10.816621
168	39639	6491.3109	10.816437
169	36154	6491.2009	10.816254
170	28845	6491.0908	10.816071
171	22414	6490.9808	10.815887
172	23032	6490.8708	10.815704
173	26269	6490.7607	10.815521
174	24787	6490.6507	10.815337
175	23282	6490.5407	10.815154
176	32402	6490.4306	10.814971
177	49961	6490.3206	10.814787
178	61301	6490.2105	10.814604
179	58535	6490.1005	10.814420
180	47988	6489.9905	10.814237
181	37994	6489.8804	10.814054
182	30357	6489.7704	10.813870
183	25284	6489.6603	10.813687
184	24482	6489.5503	10.813504
185	27287	6489.4403	10.813320
186	32285	6489.3302	10.813137
187	42964	6489.2202	10.812954
188	61733	6489.1101	10.812770
189	78457	6489.0001	10.812587
190	77345	6488.8901	10.812404
191	57894	6488.7800	10.812220
192	36930	6488.6700	10.812037
193	26126	6488.5599	10.811853
194	20051	6488.4499	10.811670
195	12102	6488.3399	10.811487
196	8571	6488.2298	10.811303
197	16401	6488.1198	10.811120
198	27197	6488.0097	10.810937
199	26468	6487.8997	10.810753
200	13871	6487.7897	10.810570
201	2633	6487.6796	10.810387
202	1254	6487.5696	10.810203
203	6209	6487.4595	10.810020
204	12334	6487.3495	10.809836
205	20496	6487.2395	10.809653
206	31731	6487.1294	10.809470
207	40200	6487.0194	10.809286
208	37017	6486.9094	10.809103
209	20225	6486.7993	10.808920
210	-1086	6486.6893	10.808736
211	-13382	6486.5792	10.808553
212	-10371	6486.4692	10.808370
213	1992	6486.3592	10.808186
214	13395	6486.2491	10.808003
215	20878	6486.1391	10.807820
216	29137	6486.0290	10.807636
217	40115	6485.9190	10.807453
218	48587	6485.8090	10.807269
219	50741	6485.6989	10.807086
220	51321	6485.5889	10.806903
221	56853	6485.4788	10.806719
222	65037	6485.3688	10.806536
223	67058	6485.2588	10.806353
224	60022	6485.1487	10.806169
225	51530	6485.0387	10.805986
226	50110	6484.9286	10.805803
227	55095	6484.8186	10.805619
228	59597	6484.7086	10.805436
229	61626	6484.5985	10.805253
230	66889	6484.4885	10.805069
231	78615	6484.3784	10.804886
232	89397	6484.2684	10.804702
233	88782	6484.1584	10.804519
234	76942	6484.0483	10.804336
235	63785	6483.9383	10.804152
236	54802	6483.8283	10.803969
237	46358	6483.7182	10.803786
238	37028	6483.6082	10.803602
239	33271	6483.4981	10.803419
240	37590	6483.3881	10.803236
241	40630	6483.2781	10.803052
242	34648	6483.1680	10.802869
243	27472	6483.0580	10.802686
244	31452	6482.9479	10.802502
245	43530	6482.8379	10.802319
246	48682	6482.7279	10.802135
247	40549	6482.6178	10.801952
248	26644	6482.5078	10.801769
249	15307	6482.3977	10.801585
250	10233	6482.2877	10.801402
251	16239	6482.1777	10.801219
252	35768	6482.0676	10.801035
253	58345	6481.9576	10.800852
254	67940	6481.8475	10.800669
255	64132	6481.7375	10.800485
256	62897	6481.6275	10.800302
257	72881	6481.5174	10.800119
258	84643	6481.4074	10.799935
259	88071	6481.2973	10.799752
260	85974	6481.1873	10.799568
261	83248	6481.0773	10.799385
262	76330	6480.9672	10.799202
263	62831	6480.8572	10.799018
264	49946	6480.7471	10.798835
265	43493	6480.6371	10.798652
266	38733	6480.5271	10.798468
267	31374	6480.4170	10.798285
268	27123	6480.3070	10.798102
269	30602	6480.1970	10.797918
270	35807	6480.0869	10.797735
271	38516	6479.9769	10.797552
272	46435	6479.8668	10.797368
273	63365	6479.7568	10.797185
274	74690	6479.6468	10.797001
275	65888	6479.5367	10.796818
276	47086	6479.4267	10.796635
277	40122	6479.3166	10.796451
278	46646	6479.2066	10.796268
279	49302	6479.0966	10.796085
280	42128	6478.9865	10.795901
281	37870	6478.8765	10.795718
282	42455	6478.7664	10.795535
283	43388	6478.6564	10.795351
284	31716	6478.5464	10.795168
285	18305	6478.4363	10.794985
286	17298	6478.3263	10.794801
287	25806	6478.2162	10.794618
288	31334	6478.1062	10.794434
289	30503	6477.9962	10.794251
290	29483	6477.8861	10.794068
291	31789	6477.7761	10.793884
292	35328	6477.6660	10.793701
293	38181	6477.5560	10.793518
294	39805	6477.4460	10.793334
295	39123	6477.3359	10.793151
296	37080	6477.2259	10.792968
297	38126	6477.1159	10.792784
298	44110	6477.0058	10.792601
299	49676	6476.8958	10.792417
300	48502	6476.7857	10.792234
301	41382	6476.6757	10.792051
302	33865	6476.5657	10.791867
303	28756	6476.4556	10.791684
304	25184	6476.3456	10.791501
305	21994	6476.2355	10.791317
306	17474	6476.1255	10.791134
307	8534	6476.0155	10.790951
308	-4410	6475.9054	10.790767
309	-13851	6475.7954	10.790584
310	-12501	6475.6853	10.790401
311	-4040	6475.5753	10.790217
312	-1203	6475.4653	10.790034
313	-11799	6475.3552	10.789850
314	-30223	6475.2452	10.789667
315	-43912	6475.1351	10.789484
316	-45044	6475.0251	10.789300
317	-34822	6474.9151	10.789117
318	-19869	6474.8050	10.788934
319	-7466	6474.6950	10.788750
320	-2614	6474.5849	10.788567
321	-5973	6474.4749	10.788384
322	-13562	6474.3649	10.788200
323	-19742	6474.2548	10.788017
324	-21306	6474.1448	10.787834
325	-18486	6474.0347	10.787650
326	-12834	6473.9247	10.787467
327	-6036	6473.8147	10.787283
328	-366	6473.7046	10.787100
329	2790	6473.5946	10.786917
330	6008	6473.4846	10.786733
331	13953	6473.3745	10.786550
332	25945	6473.2645	10.786367
333	34323	6473.1544	10.786183
334	34792	6473.0444	10.786000
335	34317	6472.9344	10.785817
336	40996	6472.8243	10.785633
337	48575	6472.7143	10.785450
338	42134	6472.6042	10.785267
339	20897	6472.4942	10.785083
340	2938	6472.3842	10.784900
341	490	6472.2741	10.784716
342	1998	6472.1641	10.784533
343	-9346	6472.0540	10.784350
344	-27548	6471.9440	10.784166
345	-30543	6471.8340	10.783983
346	-13126	6471.7239	10.783800
347	4330	6471.6139	10.783616
348	5325	6471.5038	10.783433
349	575	6471.3938	10.783250
350	10459	6471.2838	10.783066
351	33433	6471.1737	10.782883
352	47094	6471.0637	10.782700
353	39478	6470.9536	10.782516
354	24970	6470.8436	10.782333
355	23132	6470.7336	10.782149
356	32176	6470.6235	10.781966
357	34473	6470.5135	10.781783
358	23873	6470.4035	10.781599
359	13563	6470.2934	10.781416
360	14105	6470.1834	10.781233
361	17472	6470.0733	10.781049
362	13125	6469.9633	10.780866
363	9306	6469.8533	10.780683
364	21922	6469.7432	10.780499
365	46259	6469.6332	10.780316
366	58933	6469.5231	10.780133
367	50712	6469.4131	10.779949
368	38207	6469.3031	10.779766
369	34505	6469.1930	10.779582
370	27064	6469.0830	10.779399
371	454	6468.9729	10.779216
372	-33529	6468.8629	10.779032
373	-49207	6468.7529	10.778849
374	-42512	6468.6428	10.778666
375	-31591	6468.5328	10.778482
376	-25425	6468.4227	10.778299
377	-14422	6468.3127	10.778116
378	5411	6468.2027	10.777932
379	20692	6468.0926	10.777749
380	21486	6467.9826	10.777565
381	16938	6467.8725	10.777382
382	19716	6467.7625	10.777199
383	27832	6467.6525	10.777015
384	32584	6467.5424	10.776832
385	34096	6467.4324	10.776649
386	38045	6467.3223	10.776465
387	44590	6467.2123	10.776282
388	50475	6467.1023	10.776099
389	55809	6466.9922	10.775915
390	60067	6466.8822	10.775732
391	57472	6466.7722	10.775549
392	45295	6466.6621	10.775365
393	31746	6466.5521	10.775182
394	27191	6466.4420	10.774998
395	31717	6466.3320	10.774815
396	38417	6466.2220	10.774632
397	43654	6466.1119	10.774448
398	46214	6466.0019	10.774265
399	41993	6465.8918	10.774082
400	29314	6465.7818	10.773898
401	15918	6465.6718	10.773715
402	11091	6465.5617	10.773532
403	13253	6465.4517	10.773348
404	13935	6465.3416	10.773165
405	11441	6465.2316	10.772982
406	11238	6465.1216	10.772798
407	14520	6465.0115	10.772615
408	16353	6464.9015	10.772431
409	15452	6464.7914	10.772248
410	17106	6464.6814	10.772065
411	24842	6464.5714	10.771881
412	35857	6464.4613	10.771698
413	45244	6464.3513	10.771515
414	48877	6464.2412	10.771331
415	42937	6464.1312	10.771148
416	27720	6464.0212	10.770965
417	11377	6463.9111	10.770781
418	2272	6463.8011	10.770598
419	-2167	6463.6911	10.770415
420	-10901	6463.5810	10.770231
421	-23415	6463.4710	10.770048
422	-27618	6463.3609	10.769864
423	-15576	6463.2509	10.769681
424	7090	6463.1409	10.769498
425	29614	6463.0308	10.769314
426	44471	6462.9208	10.769131
427	44347	6462.8107	10.768948
428	22442	6462.7007	10.768764
429	-15503	6462.5907	10.768581
430	-47566	6462.4806	10.768398
431	-55040	6462.3706	10.768214
432	-42517	6462.2605	10.768031
433	-29816	6462.1505	10.767848
434	-26161	6462.0405	10.767664
435	-21756	6461.9304	10.767481
436	-5306	6461.8204	10.767297
437	19259	6461.7103	10.767114
438	37823	6461.6003	10.766931
439	42614	6461.4903	10.766747
440	38998	6461.3802	10.766564
441	37565	6461.2702	10.766381
442	42844	6461.1601	10.766197
443	50141	6461.0501	10.766014
444	52131	6460.9401	10.765831
445	47383	6460.8300	10.765647
446	41293	6460.7200	10.765464
447	39292	6460.6099	10.765281
448	42135	6460.4999	10.765097
449	48694	6460.3899	10.764914
450	58382	6460.2798	10.764730
451	66504	6460.1698	10.764547
452	61867	6460.0598	10.764364
453	38138	6459.9497	10.764180
454	7914	6459.8397	10.763997
455	-3917	6459.7296	10.763814
456	14061	6459.6196	10.763630
457	46643	6459.5096	10.763447
458	69754	6459.3995	10.763264
459	75138	6459.2895	10.763080
460	69989	6459.1794	10.762897
461	58646	6459.0694	10.762713
462	38782	6458.9594	10.762530
463	16165	6458.8493	10.762347
464	7868	6458.7393	10.762163
465	21998	6458.6292	10.761980
466	43828	6458.5192	10.761797
467	53008	6458.4092	10.761613
468	49077	6458.2991	10.761430
469	48442	6458.1891	10.761247
470	58975	6458.0790	10.761063
471	70092	6457.9690	10.760880
472	69263	6457.8590	10.760697
473	57284	6457.7489	10.760513
474	43534	6457.6389	10.760330
475	35408	6457.5288	10.760146
476	37092	6457.4188	10.759963
477	49892	6457.3088	10.759780
478	66380	6457.1987	10.759596
479	70362	6457.0887	10.759413
480	51205	6456.9787	10.759230
481	16264	6456.8686	10.759046
482	-16257	6456.7586	10.758863
483	-34329	6456.6485	10.758680
484	-37583	6456.5385	10.758496
485	-29957	6456.4285	10.758313
486	-14256	6456.3184	10.758130
487	6183	6456.2084	10.757946
488	25783	6456.0983	10.757763
489	38416	6455.9883	10.757579
490	40574	6455.8783	10.757396
491	35582	6455.7682	10.757213
492	35141	6455.6582	10.757029
493	50027	6455.5481	10.756846
494	74554	6455.4381	10.756663
495	86379	6455.3281	10.756479
496	69581	6455.2180	10.756296
497	34703	6455.1080	10.756113
498	8176	6454.9979	10.755929
499	4091	6454.8879	10.755746
500	14209	6454.7779	10.755563
501	24010	6454.6678	10.755379
502	28841	6454.5578	10.755196
503	32334	6454.4477	10.755012
504	36797	6454.3377	10.754829
505	39884	6454.2277	10.754646
506	37554	6454.1176	10.754462
507	28130	6454.0076	10.754279
508	14944	6453.8975	10.754096
509	4235	6453.7875	10.753912
510	-1510	6453.6775	10.753729
511	-5250	6453.5674	10.753546
512	-7488	6453.4574	10.753362
513	-2334	6453.3474	10.753179
514	11804	6453.2373	10.752996
515	23180	6453.1273	10.752812
516	19271	6453.0172	10.752629
517	5810	6452.9072	10.752445
518	1166	6452.7972	10.752262
519	11678	6452.6871	10.752079
520	25150	6452.5771	10.751895
521	31139	6452.4670	10.751712
522	34468	6452.3570	10.751529
523	42889	6452.2470	10.751345
524	53196	6452.1369	10.751162
525	58189	6452.0269	10.750979
526	58671	6451.9168	10.750795
527	59424	6451.8068	10.750612
528	59197	6451.6968	10.750429
529	52780	6451.5867	10.750245
530	38727	6451.4767	10.750062
531	19432	6451.3666	10.749878
532	-847	6451.2566	10.749695
533	-12915	6451.1466	10.749512
534	-6112	6451.0365	10.749328
535	16578	6450.9265	10.749145
536	34225	6450.8164	10.748962
537	29577	6450.7064	10.748778
538	10256	6450.5964	10.748595
539	-2354	6450.4863	10.748412
540	-1242	6450.3763	10.748228
541	1586	6450.2663	10.748045
542	-2946	6450.1562	10.747861
543	-8190	6450.0462	10.747678
544	-4485	6449.9361	10.747495
545	5922	6449.8261	10.747311
546	13270	6449.7161	10.747128
547	14321	6449.6060	10.746945
548	16242	6449.4960	10.746761
549	27095	6449.3859	10.746578
550	44036	6449.2759	10.746395
551	52113	6449.1659	10.746211
552	38723	6449.0558	10.746028
553	11137	6448.9458	10.745845
554	-6897	6448.8357	10.745661
555	-1792	6448.7257	10.745478
556	12901	6448.6157	10.745294
557	14812	6448.5056	10.745111
558	2157	6448.3956	10.744928
559	-7472	6448.2855	10.744744
560	-4550	6448.1755	10.744561
561	1090	6448.0655	10.744378
562	-1684	6447.9554	10.744194
563	-9688	6447.8454	10.744011
564	-12985	6447.7353	10.743828
565	-7175	6447.6253	10.743644
566	7349	6447.5153	10.743461
567	28289	6447.4052	10.743278
568	47166	6447.2952	10.743094
569	51137	6447.1851	10.742911
570	36799	6447.0751	10.742727
571	15846	6446.9651	10.742544
572	1412	6446.8550	10.742361
573	-4182	6446.7450	10.742177
574	-3795	6446.6350	10.741994
575	1820	6446.5249	10.741811
576	7554	6446.4149	10.741627
577	1016	6446.3048	10.741444
578	-21614	6446.1948	10.741261
579	-44242	6446.0848	10.741077
580	-48635	6445.9747	10.740894
581	-37644	6445.8647	10.740711
582	-26394	6445.7546	10.740527
583	-15654	6445.6446	10.740344
584	6982	6445.5346	10.740160
585	39362	6445.4245	10.739977
586	59208	6445.3145	10.739794
587	54698	6445.2044	10.739610
588	43831	6445.0944	10.739427
589	49958	6444.9844	10.739244
590	69135	6444.8743	10.739060
591	76642	6444.7643	10.738877
592	60126	6444.6542	10.738694
593	31379	6444.5442	10.738510
594	7092	6444.4342	10.738327
595	-7469	6444.3241	10.738144
596	-12438	6444.2141	10.737960
597	-3671	6444.1040	10.737777
598	22232	6443.9940	10.737593
599	58186	6443.8840	10.737410
600	89353	6443.7739	10.737227
601	105112	6443.6639	10.737043
602	105188	6443.5539	10.736860
603	95739	6443.4438	10.736677
604	83478	6443.3338	10.736493
605	73843	6443.2237	10.736310
606	71161	6443.1137	10.736127
607	76721	6443.0037	10.735943
608	85197	6442.8936	10.735760
609	85125	6442.7836	10.735577
610	67942	6442.6735	10.735393
611	39469	6442.5635	10.735210
612	18805	6442.4535	10.735026
613	19881	6442.3434	10.734843
614	34747	6442.2334	10.734660
615	41467	6442.1233	10.734476
616	29794	6442.0133	10.734293
617	12079	6441.9033	10.734110
618	5266	6441.7932	10.733926
619	9885	6441.6832	10.733743
620	14725	6441.5731	10.733560
621	16444	6441.4631	10.733376
622	22010	6441.3531	10.733193
623	31363	6441.2430	10.733010
624	30734	6441.1330	10.732826
625	10826	6441.0229	10.732643
626	-15845	6440.9129	10.732459
627	-25468	6440.8029	10.732276
628	-9514	6440.6928	10.732093
629	15670	6440.5828	10.731909
630	25948	6440.4727	10.731726
631	12230	6440.3627	10.731543
632	-13246	6440.2527	10.731359
633	-29588	6440.1426	10.731176
634	-25983	6440.0326	10.730993
635	-9819	6439.9226	10.730809
636	3435	6439.8125	10.730626
637	7378	6439.7025	10.730442
638	7985	6439.5924	10.730259
639	10730	6439.4824	10.730076
640	13246	6439.3724	10.729892
641	15182	6439.2623	10.729709
642	25527	6439.1523	10.729526
643	49416	6439.0422	10.729342
644	73611	6438.9322	10.729159
645	78289	6438.8222	10.728976
646	61484	6438.7121	10.728792
647	39133	6438.6021	10.728609
648	21654	6438.4920	10.728426
649	4937	6438.3820	10.728242
650	-13382	6438.2720	10.728059
651	-25013	6438.1619	10.727875
652	-25253	6438.0519	10.727692
653	-21290	6437.9418	10.727509
654	-16314	6437.8318	10.727325
655	1076	6437.7218	10.727142
656	37874	6437.6117	10.726959
657	77788	6437.5017	10.726775
658	97631	6437.3916	10.726592
659	95682	6437.2816	10.726409
660	86894	6437.1716	10.726225
661	75267	6437.0615	10.726042
662	51423	6436.9515	10.725859
663	18074	6436.8415	10.725675
664	-3320	6436.7314	10.725492
665	576	6436.6214	10.725308
666	17080	6436.5113	10.725125
667	26377	6436.4013	10.724942
668	26106	6436.2913	10.724758
669	26224	6436.1812	10.724575
670	29304	6436.0712	10.724392
671	29411	6435.9611	10.724208
672	26101	6435.8511	10.724025
673	26650	6435.7411	10.723842
674	33553	6435.6310	10.723658
675	38078	6435.5210	10.723475
676	29139	6435.4109	10.723292
677	5930	6435.3009	10.723108
678	-18325	6435.1909	10.722925
679	-25159	6435.0808	10.722741
680	-7690	6434.9708	10.722558
681	19503	6434.8607	10.722375
682	32853	6434.7507	10.722191
683	25138	6434.6407	10.722008
684	11933	6434.5306	10.721825
685	9543	6434.4206	10.721641
686	16045	6434.3105	10.721458
687	21975	6434.2005	10.721275
688	29354	6434.0905	10.721091
689	45278	6433.9804	10.720908
690	61435	6433.8704	10.720725
691	58226	6433.7603	10.720541
692	32946	6433.6503	10.720358
693	9462	6433.5403	10.720174
694	11925	6433.4302	10.719991
695	37698	6433.3202	10.719808
696	63423	6433.2102	10.719624
697	70572	6433.1001	10.719441
698	57761	6432.9901	10.719258
699	34433	6432.8800	10.719074
700	12182	6432.7700	10.718891
701	74	6432.6600	10.718708
702	6	6432.5499	10.718524
703	5508	6432.4399	10.718341
704	9083	6432.3298	10.718158
705	9861	6432.2198	10.717974
706	10922	6432.1098	10.717791
707	12410	6431.9997	10.717607
708	12703	6431.8897	10.717424
709	13694	6431.7796	10.717241
710	17792	6431.6696	10.717057
711	20984	6431.5596	10.716874
712	16835	6431.4495	10.716691
713	7871	6431.3395	10.716507
714	4292	6431.2294	10.716324
715	8463	6431.1194	10.716141
716	9440	6431.0094	10.715957
717	-747	6430.8993	10.715774
718	-12210	6430.7893	10.715590
719	-7831	6430.6792	10.715407
720	14028	6430.5692	10.715224
721	36692	6430.4592	10.715040
722	45579	6430.3491	10.714857
723	43285	6430.2391	10.714674
724	41731	6430.1291	10.714490
725	46329	6430.0190	10.714307
726	53230	6429.9090	10.714124
727	57864	6429.7989	10.713940
728	59451	6429.6889	10.713757
729	57428	6429.5789	10.713574
730	48810	6429.4688	10.713390
731	31989	6429.3588	10.713207
732	11777	6429.2487	10.713023
733	-1297	6429.1387	10.712840
734	2091	6429.0287	10.712657
735	22633	6428.9186	10.712473
736	50943	6428.8086	10.712290
737	73574	6428.6985	10.712107
738	81281	6428.5885	10.711923
739	73100	6428.4785	10.711740
740	55051	6428.3684	10.711557
741	36187	6428.2584	10.711373
742	23409	6428.1483	10.711190
743	17168	6428.0383	10.711007
744	13354	6427.9283	10.710823
745	11769	6427.8182	10.710640
746	19581	6427.7082	10.710456
747	41055	6427.5981	10.710273
748	66091	6427.4881	10.710090
749	77303	6427.3781	10.709906
750	69900	6427.2680	10.709723
751	56444	6427.1580	10.709540
752	48854	6427.0479	10.709356
753	44453	6426.9379	10.709173
754	36038	6426.8279	10.708990
755	27168	6426.7178	10.708806
756	26775	6426.6078	10.708623
757	32639	6426.4978	10.708440
758	32172	6426.3877	10.708256
759	20295	6426.2777	10.708073
760	6687	6426.1676	10.707889
761	2352	6426.0576	10.707706
762	6879	6425.9476	10.707523
763	13600	6425.8375	10.707339
764	21237	6425.7275	10.707156
765	33356	6425.6174	10.706973
766	47504	6425.5074	10.706789
767	51375	6425.3974	10.706606
768	34330	6425.2873	10.706423
769	2396	6425.1773	10.706239
770	-22753	6425.0672	10.706056
771	-24246	6424.9572	10.705873
772	-7390	6424.8472	10.705689
773	9223	6424.7371	10.705506
774	17935	6424.6271	10.705322
775	26725	6424.5170	10.705139
776	38213	6424.4070	10.704956
777	38663	6424.2970	10.704772
778	18201	6424.1869	10.704589
779	-9300	6424.0769	10.704406
780	-20713	6423.9668	10.704222
781	-11277	6423.8568	10.704039
782	5929	6423.7468	10.703856
783	20853	6423.6367	10.703672
784	29931	6423.5267	10.703489
785	24880	6423.4167	10.703306
786	610	6423.3066	10.703122
787	-24883	6423.1966	10.702939
788	-21433	6423.0865	10.702755
789	15524	6422.9765	10.702572
790	56674	6422.8665	10.702389
791	75661	6422.7564	10.702205
792	75357	6422.6464	10.702022
793	68726	6422.5363	10.701839
794	54506	6422.4263	10.701655
795	27920	6422.3163	10.701472
796	-621	6422.2062	10.701289
797	-16057	6422.0962	10.701105
798	-17876	6421.9861	10.700922
799	-13953	6421.8761	10.700738
800	-5880	6421.7661	10.700555
801	4179	6421.6560	10.700372
802	3487	6421.5460	10.700188
803	-16069	6421.4359	10.700005
804	-40867	6421.3259	10.699822
805	-51121	6421.2159	10.699638
806	-45825	6421.1058	10.699455
807	-35291	6420.9958	10.699272
808	-19266	6420.8857	10.699088
809	5286	6420.7757	10.698905
810	22893	6420.6657	10.698722
811	13408	6420.5556	10.698538
812	-14169	6420.4456	10.698355
813	-27911	6420.3355	10.698171
814	-15662	6420.2255	10.697988
815	3415	6420.1155	10.697805
816	14456	6420.0054	10.697621
817	27666	6419.8954	10.697438
818	52711	6419.7854	10.697255
819	75497	6419.6753	10.697071
820	76613	6419.5653	10.696888
821	57934	6419.4552	10.696705
822	37231	6419.3452	10.696521
823	27241	6419.2352	10.696338
824	28846	6419.1251	10.696155
825	33021	6419.0151	10.695971
826	23537	6418.9050	10.695788
827	-6664	6418.7950	10.695604
828	-35575	6418.6850	10.695421
829	-29003	6418.5749	10.695238
830	11811	6418.4649	10.695054
831	41304	6418.3548	10.694871
832	25058	6418.2448	10.694688
833	-16056	6418.1348	10.694504
834	-37840	6418.0247	10.694321
835	-30226	6417.9147	10.694138
836	-16682	6417.8046	10.693954
837	-10940	6417.6946	10.693771
838	-5849	6417.5846	10.693588
839	1057	6417.4745	10.693404
840	2518	6417.3645	10.693221
841	2723	6417.2544	10.693037
842	14858	6417.1444	10.692854
843	33568	6417.0344	10.692671
844	37003	6416.9243	10.692487
845	23644	6416.8143	10.692304
846	20879	6416.7042	10.692121
847	44967	6416.5942	10.691937
848	75710	6416.4842	10.691754
849	86107	6416.3741	10.691571
850	77405	6416.2641	10.691387
851	67343	6416.1541	10.691204
852	60879	6416.0440	10.691021
853	52762	6415.9340	10.690837
854	45764	6415.8239	10.690654
855	44252	6415.7139	10.690470
856	38757	6415.6039	10.690287
857	19845	6415.4938	10.690104
858	1705	6415.3838	10.689920
859	7356	6415.2737	10.689737
860	30765	6415.1637	10.689554
861	38601	6415.0537	10.689370
862	15473	6414.9436	10.689187
863	-15434	6414.8336	10.689004
864	-27543	6414.7235	10.688820
865	-25998	6414.6135	10.688637
866	-30995	6414.5035	10.688454
867	-41661	6414.3934	10.688270
868	-38401	6414.2834	10.688087
869	-15070	6414.1733	10.687903
870	11470	6414.0633	10.687720
871	24158	6413.9533	10.687537
872	22296	6413.8432	10.687353
873	13842	6413.7332	10.687170
874	5406	6413.6231	10.686987
875	3134	6413.5131	10.686803
876	11017	6413.4031	10.686620
877	23444	6413.2930	10.686437
878	28835	6413.1830	10.686253
879	23293	6413.0730	10.686070
880	11181	6412.9629	10.685887
881	-7206	6412.8529	10.685703
882	-32787	6412.7428	10.685520
883	-50392	6412.6328	10.685336
884	-36067	6412.5228	10.685153
885	6382	6412.4127	10.684970
886	35988	6412.3027	10.684786
887	20918	6412.1926	10.684603
888	-20185	6412.0826	10.684420
889	-44911	6411.9726	10.684236
890	-43597	6411.8625	10.684053
891	-42729	6411.7525	10.683870
892	-57917	6411.6424	10.683686
893	-73447	6411.5324	10.683503
894	-71886	6411.4224	10.683319
895	-56545	6411.3123	10.683136
896	-35897	6411.2023	10.682953
897	-9693	6411.0922	10.682769
898	17716	6410.9822	10.682586
899	31697	6410.8722	10.682403
900	29393	6410.7621	10.682219
901	29108	6410.6521	10.682036
902	42179	6410.5420	10.681853
903	52221	6410.4320	10.681669
904	40237	6410.3220	10.681486
905	15882	6410.2119	10.681303
906	3470	6410.1019	10.681119
907	7360	6409.9918	10.680936
908	12570	6409.8818	10.680752
909	13044	6409.7718	10.680569
910	17796	6409.6617	10.680386
911	30721	6409.5517	10.680202
912	43344	6409.4417	10.680019
913	49109	6409.3316	10.679836
914	50410	6409.2216	10.679652
915	50396	6409.1115	10.679469
916	49442	6409.0015	10.679286
917	49081	6408.8915	10.679102
918	49071	6408.7814	10.678919
919	43674	6408.6714	10.678736
920	31951	6408.5613	10.678552
921	25989	6408.4513	10.678369
922	34228	6408.3413	10.678185
923	42157	6408.2312	10.678002
924	28512	6408.1212	10.677819
925	-1373	6408.0111	10.677635
926	-19466	6407.9011	10.677452
927	-14520	6407.7911	10.677269
928	-5870	6407.6810	10.677085
929	-9965	6407.5710	10.676902
930	-13722	6407.4609	10.676719
931	3716	6407.3509	10.676535
932	36647	6407.2409	10.676352
933	58679	6407.1308	10.676169
934	58223	6407.0208	10.675985
935	52012	6406.9107	10.675802
936	60267	6406.8007	10.675618
937	78632	6406.6907	10.675435
938	82487	6406.5806	10.675252
939	57861	6406.4706	10.675068
940	21230	6406.3606	10.674885
941	2481	6406.2505	10.674702
942	10199	6406.1405	10.674518
943	23745	6406.0304	10.674335
944	22286	6405.9204	10.674152
945	9571	6405.8104	10.673968
946	1626	6405.7003	10.673785
947	1918	6405.5903	10.673602
948	2434	6405.4802	10.673418
949	702	6405.3702	10.673235
950	-196	6405.2602	10.673051
951	-2134	6405.1501	10.672868
952	-5742	6405.0401	10.672685
953	296	6404.9300	10.672501
954	24435	6404.8200	10.672318
955	51064	6404.7100	10.672135
956	56449	6404.5999	10.671951
957	44920	6404.4899	10.671768
958	45166	6404.3798	10.671585
959	67135	6404.2698	10.671401
960	86889	6404.1598	10.671218
961	81993	6404.0497	10.671035
962	59636	6403.9397	10.670851
963	39389	6403.8296	10.670668
964	28596	6403.7196	10.670484
965	27075	6403.6096	10.670301
966	37517	6403.4995	10.670118
967	56782	6403.3895	10.669934
968	71297	6403.2794	10.669751
969	73531	6403.1694	10.669568
970	70255	6403.0594	10.669384
971	65778	6402.9493	10.669201
972	53122	6402.8393	10.669018
973	31270	6402.7293	10.668834
974	12879	6402.6192	10.668651
975	4277	6402.5092	10.668467
976	-2107	6402.3991	10.668284
977	-3743	6402.2891	10.668101
978	18420	6402.1791	10.667917
979	64310	6402.0690	10.667734
980	98514	6401.9590	10.667551
981	94724	6401.8489	10.667367
982	73411	6401.7389	10.667184
983	66063	6401.6289	10.667001
984	64935	6401.5188	10.666817
985	46114	6401.4088	10.666634
986	24181	6401.2987	10.666451
987	36305	6401.1887	10.666267
988	77559	6401.0787	10.666084
989	101280	6400.9686	10.665900
990	89855	6400.8586	10.665717
991	78412	6400.7485	10.665534
992	92773	6400.6385	10.665350
993	107599	6400.5285	10.665167
994	91871	6400.4184	10.664984
995	60134	6400.3084	10.664800
996	45429	6400.1983	10.664617
997	46879	6400.0883	10.664434
998	39981	6399.9783	10.664250
999	22851	6399.8682	10.664067
1000	15423	6399.7582	10.663884
1001	19361	6399.6482	10.663700
1002	14398	6399.5381	10.663517
1003	-2587	6399.4281	10.663333
1004	-6736	6399.3180	10.663150
1005	14823	6399.2080	10.662967
1006	36879	6399.0980	10.662783
1007	28429	6398.9879	10.662600
1008	-3431	6398.8779	10.662417
1009	-22408	6398.7678	10.662233
1010	-11025	6398.6578	10.662050
1011	9528	6398.5478	10.661867
1012	11775	6398.4377	10.661683
1013	-1637	6398.3277	10.661500
1014	-6351	6398.2176	10.661317
1015	6902	6398.1076	10.661133
1016	20974	6397.9976	10.660950
1017	19188	6397.8875	10.660766
1018	7415	6397.7775	10.660583
1019	803	6397.6674	10.660400
1020	1534	6397.5574	10.660216
1021	3017	6397.4474	10.660033
1022	6340	6397.3373	10.659850
1023	15661	6397.2273	10.659666
1024	23067	6397.1172	10.659483
1025	17576	6397.0072	10.659300
1026	8127	6396.8972	10.659116
1027	17235	6396.7871	10.658933
1028	47762	6396.6771	10.658750
1029	75426	6396.5670	10.658566
1030	82041	6396.4570	10.658383
1031	78463	6396.3470	10.658199
1032	83349	6396.2369	10.658016
1033	94684	6396.1269	10.657833
1034	97146	6396.0169	10.657649
1035	86954	6395.9068	10.657466
1036	74519	6395.7968	10.657283
1037	69081	6395.6867	10.657099
1038	73295	6395.5767	10.656916
1039	86542	6395.4667	10.656733
1040	100825	6395.3566	10.656549
1041	98870	6395.2466	10.656366
1042	70603	6395.1365	10.656183
1043	30053	6395.0265	10.655999
1044	4332	6394.9165	10.655816
1045	5991	6394.8064	10.655632
1046	24659	6394.6964	10.655449
1047	43353	6394.5863	10.655266
1048	52886	6394.4763	10.655082
1049	51636	6394.3663	10.654899
1050	42123	6394.2562	10.654716
1051	30226	6394.1462	10.654532
1052	20934	6394.0361	10.654349
1053	13757	6393.9261	10.654166
1054	6745	6393.8161	10.653982
1055	2460	6393.7060	10.653799
1056	3258	6393.5960	10.653615
1057	3609	6393.4859	10.653432
1058	-3651	6393.3759	10.653249
1059	-13982	6393.2659	10.653065
1060	-13246	6393.1558	10.652882
1061	4877	6393.0458	10.652699
1062	30451	6392.9358	10.652515
1063	48191	6392.8257	10.652332
1064	51430	6392.7157	10.652149
1065	43787	6392.6056	10.651965
1066	31852	6392.4956	10.651782
1067	18402	6392.3856	10.651599
1068	1050	6392.2755	10.651415
1069	-21617	6392.1655	10.651232
1070	-41587	6392.0554	10.651048
1071	-44383	6391.9454	10.650865
1072	-25714	6391.8354	10.650682
1073	-41	6391.7253	10.650498
1074	15297	6391.6153	10.650315
1075	20437	6391.5052	10.650132
1076	28152	6391.3952	10.649948
1077	42251	6391.2852	10.649765
1078	53043	6391.1751	10.649582
1079	54032	6391.0651	10.649398
1080	50253	6390.9550	10.649215
1081	47093	6390.8450	10.649032
1082	42579	6390.7350	10.648848
1083	35593	6390.6249	10.648665
1084	31071	6390.5149	10.648481
1085	30793	6390.4048	10.648298
1086	28736	6390.2948	10.648115
1087	22827	6390.1848	10.647931
1088	22026	6390.0747	10.647748
1089	32682	6389.9647	10.647565
1090	46352	6389.8546	10.647381
1091	52435	6389.7446	10.647198
1092	55915	6389.6346	10.647015
1093	68305	6389.5245	10.646831
1094	84500	6389.4145	10.646648
1095	84896	6389.3045	10.646465
1096	62455	6389.1944	10.646281
1097	32774	6389.0844	10.646098
1098	11940	6388.9743	10.645914
1099	-1530	6388.8643	10.645731
1100	-13730	6388.7543	10.645548
1101	-17525	6388.6442	10.645364
1102	-3009	6388.5342	10.645181
1103	21314	6388.4241	10.644998
1104	35570	6388.3141	10.644814
1105	36265	6388.2041	10.644631
1106	39776	6388.0940	10.644448
1107	53777	6387.9840	10.644264
1108	62070	6387.8739	10.644081
1109	48854	6387.7639	10.643898
1110	25011	6387.6539	10.643714
1111	14436	6387.5438	10.643531
1112	21230	6387.4338	10.643347
1113	27430	6387.3237	10.643164
1114	20806	6387.2137	10.642981
1115	7502	6387.1037	10.642797
1116	-4584	6386.9936	10.642614
1117	-17259	6386.8836	10.642431
1118	-30055	6386.7735	10.642247
1119	-32616	6386.6635	10.642064
1120	-20001	6386.5535	10.641881
1121	-3561	6386.4434	10.641697
1122	5581	6386.3334	10.641514
1123	13518	6386.2234	10.641331
1124	29876	6386.1133	10.641147
1125	46159	6386.0033	10.640964
1126	45226	6385.8932	10.640780
1127	27402	6385.7832	10.640597
1128	8419	6385.6732	10.640414
1129	-6401	6385.5631	10.640230
1130	-24896	6385.4531	10.640047
1131	-42909	6385.3430	10.639864
1132	-40381	6385.2330	10.639680
1133	-13751	6385.1230	10.639497
1134	8451	6385.0129	10.639314
1135	990	6384.9029	10.639130
1136	-20548	6384.7928	10.638947
1137	-19049	6384.6828	10.638763
1138	13689	6384.5728	10.638580
1139	47565	6384.4627	10.638397
1140	55382	6384.3527	10.638213
1141	43092	6384.2426	10.638030
1142	32785	6384.1326	10.637847
1143	32156	6384.0226	10.637663
1144	32312	6383.9125	10.637480
1145	25769	6383.8025	10.637297
1146	14138	6383.6924	10.637113
1147	1451	6383.5824	10.636930
1148	-10154	6383.4724	10.636747
1149	-17708	6383.3623	10.636563
1150	-16552	6383.2523	10.636380
1151	-4302	6383.1422	10.636196
1152	15382	6383.0322	10.636013
1153	32664	6382.9222	10.635830
1154	36359	6382.8121	10.635646
1155	23513	6382.7021	10.635463
1156	5464	6382.5921	10.635280
1157	-1052	6382.4820	10.635096
1158	7831	6382.3720	10.634913
1159	17916	6382.2619	10.634730
1160	13795	6382.1519	10.634546
1161	-2918	6382.0419	10.634363
1162	-16273	6381.9318	10.634180
1163	-13380	6381.8218	10.633996
1164	5466	6381.7117	10.633813
1165	30774	6381.6017	10.633629
1166	52097	6381.4917	10.633446
1167	63475	6381.3816	10.633263
1168	66057	6381.2716	10.633079
1169	66297	6381.1615	10.632896
1170	69770	6381.0515	10.632713
1171	77389	6380.9415	10.632529
1172	87498	6380.8314	10.632346
1173	96767	6380.7214	10.632163
1174	97409	6380.6113	10.631979
1175	81060	6380.5013	10.631796
1176	51118	6380.3913	10.631613
1177	24489	6380.2812	10.631429
1178	13027	6380.1712	10.631246
1179	8677	6380.0611	10.631062
1180	-4163	6379.9511	10.630879
1181	-27052	6379.8411	10.630696
1182	-48902	6379.7310	10.630512
1183	-63015	6379.6210	10.630329
1184	-68577	6379.5110	10.630146
1185	-59670	6379.4009	10.629962
1186	-31665	6379.2909	10.629779
1187	792	6379.1808	10.629596
1188	12551	6379.0708	10.629412
1189	1192	6378.9608	10.629229
1190	-6770	6378.8507	10.629046
1191	8009	6378.7407	10.628862
1192	33123	6378.6306	10.628679
1193	47662	6378.5206	10.628495
1194	51731	6378.4106	10.628312
1195	55196	6378.3005	10.628129
1196	52719	6378.1905	10.627945
1197	33480	6378.0804	10.627762
1198	7370	6377.9704	10.627579
1199	-3005	6377.8604	10.627395
1200	5526	6377.7503	10.627212
1201	14539	6377.6403	10.627029
1202	14705	6377.5302	10.626845
1203	17474	6377.4202	10.626662
1204	31919	6377.3102	10.626479
1205	49406	6377.2001	10.626295
1206	58819	6377.0901	10.626112
1207	61122	6376.9800	10.625928
1208	60524	6376.8700	10.625745
1209	54898	6376.7600	10.625562
1210	43668	6376.6499	10.625378
1211	33812	6376.5399	10.625195
1212	29800	6376.4298	10.625012
1213	27924	6376.3198	10.624828
1214	27343	6376.2098	10.624645
1215	34847	6376.0997	10.624462
1216	49904	6375.9897	10.624278
1217	57217	6375.8797	10.624095
1218	46472	6375.7696	10.623912
1219	30414	6375.6596	10.623728
1220	29575	6375.5495	10.623545
1221	44112	6375.4395	10.623361
1222	53784	6375.3295	10.623178
1223	43908	6375.2194	10.622995
1224	20600	6375.1094	10.622811
1225	528	6374.9993	10.622628
1226	-5986	6374.8893	10.622445
1227	-889	6374.7793	10.622261
1228	6500	6374.6692	10.622078
1229	9265	6374.5592	10.621895
1230	9757	6374.4491	10.621711
1231	14783	6374.3391	10.621528
1232	23434	6374.2291	10.621344
1233	26568	6374.1190	10.621161
1234	22249	6374.0090	10.620978
1235	23645	6373.8989	10.620794
1236	42901	6373.7889	10.620611
1237	71249	6373.6789	10.620428
1238	84198	6373.5688	10.620244
1239	67205	6373.4588	10.620061
1240	32129	6373.3487	10.619878
1241	7758	6373.2387	10.619694
1242	13735	6373.1287	10.619511
1243	40475	6373.0186	10.619328
1244	56543	6372.9086	10.619144
1245	42863	6372.7986	10.618961
1246	17338	6372.6885	10.618777
1247	13535	6372.5785	10.618594
1248	35809	6372.4684	10.618411
1249	53796	6372.3584	10.618227
1250	46639	6372.2484	10.618044
1251	30654	6372.1383	10.617861
1252	28724	6372.0283	10.617677
1253	32700	6371.9182	10.617494
1254	19461	6371.8082	10.617311
1255	-9536	6371.6982	10.617127
1256	-32192	6371.5881	10.616944
1257	-42079	6371.4781	10.616761
1258	-51897	6371.3680	10.616577
1259	-61395	6371.2580	10.616394
1260	-51733	6371.1480	10.616210
1261	-19303	6371.0379	10.616027
1262	10550	6370.9279	10.615844
1263	15632	6370.8178	10.615660
1264	2256	6370.7078	10.615477
1265	-13139	6370.5978	10.615294
1266	-27115	6370.4877	10.615110
1267	-38867	6370.3777	10.614927
1268	-36547	6370.2676	10.614744
1269	-15414	6370.1576	10.614560
1270	3792	6370.0476	10.614377
1271	-1843	6369.9375	10.614194
1272	-22768	6369.8275	10.614010
1273	-28480	6369.7174	10.613827
1274	-10720	6369.6074	10.613643
1275	7408	6369.4974	10.613460
1276	7189	6369.3873	10.613277
1277	-2884	6369.2773	10.613093
1278	-7251	6369.1673	10.612910
1279	-6989	6369.0572	10.612727
1280	-10780	6368.9472	10.612543
1281	-15622	6368.8371	10.612360
1282	-11460	6368.7271	10.612177
1283	1687	6368.6171	10.611993
1284	13989	6368.5070	10.611810
1285	19436	6368.3970	10.611627
1286	18640	6368.2869	10.611443
1287	11940	6368.1769	10.611260
1288	1373	6368.0669	10.611076
1289	-2735	6367.9568	10.610893
1290	9198	6367.8468	10.610710
1291	28608	6367.7367	10.610526
1292	33332	6367.6267	10.610343
1293	14639	6367.5167	10.610160
1294	-11339	6367.4066	10.609976
1295	-25479	6367.2966	10.609793
1296	-27324	6367.1865	10.609610
1297	-25519	6367.0765	10.609426
1298	-18612	6366.9665	10.609243
1299	-1653	6366.8564	10.609060
1300	15139	6366.7464	10.608876
1301	14475	6366.6363	10.608693
1302	-555	6366.5263	10.608509
1303	-6318	6366.4163	10.608326
1304	8266	6366.3062	10.608143
1305	25651	6366.1962	10.607959
1306	26191	6366.0862	10.607776
1307	15154	6365.9761	10.607593
1308	9297	6365.8661	10.607409
1309	8862	6365.7560	10.607226
1310	1332	6365.6460	10.607043
1311	-12848	6365.5360	10.606859
1312	-17727	6365.4259	10.606676
1313	-6016	6365.3159	10.606492
1314	10416	6365.2058	10.606309
1315	18995	6365.0958	10.606126
1316	22510	6364.9858	10.605942
1317	29204	6364.8757	10.605759
1318	35779	6364.7657	10.605576
1319	30116	6364.6556	10.605392
1320	9031	6364.5456	10.605209
1321	-13101	6364.4356	10.605026
1322	-15323	6364.3255	10.604842
1323	10589	6364.2155	10.604659
1324	50892	6364.1054	10.604476
1325	79751	6363.9954	10.604292
1326	79610	6363.8854	10.604109
1327	52867	6363.7753	10.603925
1328	16309	6363.6653	10.603742
1329	-11532	6363.5552	10.603559
1330	-18868	6363.4452	10.603375
1331	-5431	6363.3352	10.603192
1332	16321	6363.2251	10.603009
1333	30611	6363.1151	10.602825
1334	33650	6363.0050	10.602642
1335	34620	6362.8950	10.602459
1336	38780	6362.7850	10.602275
1337	38904	6362.6749	10.602092
1338	29513	6362.5649	10.601909
1339	18834	6362.4549	10.601725
1340	15976	6362.3448	10.601542
1341	15335	6362.2348	10.601358
1342	7171	6362.1247	10.601175
1343	-3522	6362.0147	10.600992
1344	-4404	6361.9047	10.600808
1345	2276	6361.7946	10.600625
1346	2122	6361.6846	10.600442
1347	-7969	6361.5745	10.600258
1348	-15110	6361.4645	10.600075
1349	-10647	6361.3545	10.599892
1350	-25	6361.2444	10.599708
1351	10253	6361.1344	10.599525
1352	21343	6361.0243	10.599342
1353	33723	6360.9143	10.599158
1354	42714	6360.8043	10.598975
1355	46543	6360.6942	10.598791
1356	47839	6360.5842	10.598608
1357	44601	6360.4741	10.598425
1358	31769	6360.3641	10.598241
1359	14461	6360.2541	10.598058
1360	6247	6360.1440	10.597875
1361	10051	6360.0340	10.597691
1362	13594	6359.9239	10.597508
1363	8338	6359.8139	10.597325
1364	-18	6359.7039	10.597141
1365	-4204	6359.5938	10.596958
1366	-4405	6359.4838	10.596775
1367	597	6359.3738	10.596591
1368	15686	6359.2637	10.596408
1369	35105	6359.1537	10.596224
1370	41578	6359.0436	10.596041
1371	29949	6358.9336	10.595858
1372	17408	6358.8236	10.595674
1373	18407	6358.7135	10.595491
1374	22775	6358.6035	10.595308
1375	12085	6358.4934	10.595124
1376	-13750	6358.3834	10.594941
1377	-40079	6358.2734	10.594758
1378	-57210	6358.1633	10.594574
1379	-62369	6358.0533	10.594391
1380	-52274	6357.9432	10.594208
1381	-30300	6357.8332	10.594024
1382	-13651	6357.7232	10.593841
1383	-16560	6357.6131	10.593657
1384	-30619	6357.5031	10.593474
1385	-36415	6357.3930	10.593291
1386	-30220	6357.2830	10.593107
1387	-24408	6357.1730	10.592924
1388	-25524	6357.0629	10.592741
1389	-27720	6356.9529	10.592557
1390	-26303	6356.8428	10.592374
1391	-22794	6356.7328	10.592191
1392	-16364	6356.6228	10.592007
1393	-3360	6356.5127	10.591824
1394	13543	6356.4027	10.591640
1395	26160	6356.2926	10.591457
1396	30835	6356.1826	10.591274
1397	29231	6356.0726	10.591090
1398	22398	6355.9625	10.590907
1399	13733	6355.8525	10.590724
1400	12833	6355.7425	10.590540
1401	23703	6355.6324	10.590357
1402	33511	6355.5224	10.590174
1403	27400	6355.4123	10.589990
1404	11180	6355.3023	10.589807
1405	3282	6355.1923	10.589624
1406	6292	6355.0822	10.589440
1407	4560	6354.9722	10.589257
1408	-8671	6354.8621	10.589073
1409	-19929	6354.7521	10.588890
1410	-16095	6354.6421	10.588707
1411	-821	6354.5320	10.588523
1412	14816	6354.4220	10.588340
1413	23942	6354.3119	10.588157
1414	21380	6354.2019	10.587973
1415	4205	6354.0919	10.587790
1416	-18850	6353.9818	10.587607
1417	-32064	6353.8718	10.587423
1418	-32816	6353.7617	10.587240
1419	-33004	6353.6517	10.587057
1420	-34985	6353.5417	10.586873
1421	-24346	6353.4316	10.586690
1422	2391	6353.3216	10.586506
1423	21179	6353.2115	10.586323
1424	9866	6353.1015	10.586140
1425	-17969	6352.9915	10.585956
1426	-28292	6352.8814	10.585773
1427	-8673	6352.7714	10.585590
1428	23996	6352.6614	10.585406
1429	52553	6352.5513	10.585223
1430	74858	6352.4413	10.585040
1431	89807	6352.3312	10.584856
1432	90188	6352.2212	10.584673
1433	77561	6352.1112	10.584490
1434	67514	6352.0011	10.584306
1435	68624	6351.8911	10.584123
1436	67545	6351.7810	10.583939
1437	47073	6351.6710	10.583756
1438	11226	6351.5610	10.583573
1439	-19967	6351.4509	10.583389
1440	-35484	6351.3409	10.583206
1441	-39637	6351.2308	10.583023
1442	-35456	6351.1208	10.582839
1443	-17668	6351.0108	10.582656
1444	12036	6350.9007	10.582473
1445	35409	6350.7907	10.582289
1446	35078	6350.6806	10.582106
1447	16442	6350.5706	10.581923
1448	1253	6350.4606	10.581739
1449	564	6350.3505	10.581556
1450	4388	6350.2405	10.581372
1451	-339	6350.1304	10.581189
1452	-11448	6350.0204	10.581006
1453	-16295	6349.9104	10.580822
1454	-7360	6349.8003	10.580639
1455	13589	6349.6903	10.580456
1456	41768	6349.5802	10.580272
1457	71795	6349.4702	10.580089
1458	95699	6349.3602	10.579906
1459	105899	6349.2501	10.579722
1460	101377	6349.1401	10.579539
1461	87531	6349.0301	10.579356
1462	70557	6348.9200	10.579172
1463	55399	6348.8100	10.578989
1464	47162	6348.6999	10.578805
1465	48712	6348.5899	10.578622
1466	55760	6348.4799	10.578439
1467	58367	6348.3698	10.578255
1468	49602	6348.2598	10.578072
1469	32029	6348.1497	10.577889
1470	15693	6348.0397	10.577705
1471	10236	6347.9297	10.577522
1472	17407	6347.8196	10.577339
1473	29678	6347.7096	10.577155
1474	37040	6347.5995	10.576972
1475	35431	6347.4895	10.576788
1476	27551	6347.3795	10.576605
1477	17985	6347.2694	10.576422
1478	12484	6347.1594	10.576238
1479	19186	6347.0493	10.576055
1480	40617	6346.9393	10.575872
1481	63262	6346.8293	10.575688
1482	66856	6346.7192	10.575505
1483	49402	6346.6092	10.575322
1484	31962	6346.4991	10.575138
1485	31034	6346.3891	10.574955
1486	37694	6346.2791	10.574772
1487	35128	6346.1690	10.574588
1488	25469	6346.0590	10.574405
1489	23101	6345.9490	10.574221
1490	28837	6345.8389	10.574038
1491	29715	6345.7289	10.573855
1492	21972	6345.6188	10.573671
1493	15478	6345.5088	10.573488
1494	14123	6345.3988	10.573305
1495	9884	6345.2887	10.573121
1496	671	6345.1787	10.572938
1497	-2642	6345.0686	10.572755
1498	5761	6344.9586	10.572571
1499	16007	6344.8486	10.572388
1500	18656	6344.7385	10.572205
1501	18803	6344.6285	10.572021
1502	23706	6344.5184	10.571838
1503	26737	6344.4084	10.571654
1504	16335	6344.2984	10.571471
1505	-4933	6344.1883	10.571288
1506	-21903	6344.0783	10.571104
1507	-25203	6343.9682	10.570921
1508	-19329	6343.8582	10.570738
1509	-13421	6343.7482	10.570554
1510	-10965	6343.6381	10.570371
1511	-8750	6343.5281	10.570188
1512	-1520	6343.4180	10.570004
1513	12732	6343.3080	10.569821
1514	30219	6343.1980	10.569638
1515	44705	6343.0879	10.569454
1516	53078	6342.9779	10.569271
1517	55078	6342.8678	10.569087
1518	49398	6342.7578	10.568904
1519	36543	6342.6478	10.568721
1520	25285	6342.5377	10.568537
1521	27415	6342.4277	10.568354
1522	42367	6342.3177	10.568171
1523	54172	6342.2076	10.567987
1524	48633	6342.0976	10.567804
1525	28607	6341.9875	10.567621
1526	8559	6341.8775	10.567437
1527	-1094	6341.7675	10.567254
1528	-692	6341.6574	10.567071
1529	2018	6341.5474	10.566887
1530	-2161	6341.4373	10.566704
1531	-16280	6341.3273	10.566520
1532	-31135	6341.2173	10.566337
1533	-31048	6341.1072	10.566154
1534	-9988	6340.9972	10.565970
1535	21133	6340.8871	10.565787
1536	45656	6340.7771	10.565604
1537	55175	6340.6671	10.565420
1538	50429	6340.5570	10.565237
1539	35235	6340.4470	10.565054
1540	15185	6340.3369	10.564870
1541	-1717	6340.2269	10.564687
1542	-8552	6340.1169	10.564504
1543	-2452	6340.0068	10.564320
1544	16506	6339.8968	10.564137
1545	43853	6339.7867	10.563953
1546	66752	6339.6767	10.563770
1547	70643	6339.5667	10.563587
1548	56811	6339.4566	10.563403
1549	46499	6339.3466	10.563220
1550	57424	6339.2366	10.563037
1551	79042	6339.1265	10.562853
1552	81984	6339.0165	10.562670
1553	53835	6338.9064	10.562487
1554	16118	6338.7964	10.562303
1555	-353	6338.6864	10.562120
1556	9044	6338.5763	10.561937
1557	21170	6338.4663	10.561753
1558	17924	6338.3562	10.561570
1559	8628	6338.2462	10.561386
1560	12173	6338.1362	10.561203
1561	26106	6338.0261	10.561020
1562	28981	6337.9161	10.560836
1563	12346	6337.8060	10.560653
1564	-7027	6337.6960	10.560470
1565	-12961	6337.5860	10.560286
1566	-11713	6337.4759	10.560103
1567	-16627	6337.3659	10.559920
1568	-25151	6337.2558	10.559736
1569	-26560	6337.1458	10.559553
1570	-21416	6337.0358	10.559369
1571	-15279	6336.9257	10.559186
1572	-2036	6336.8157	10.559003
1573	25783	6336.7056	10.558819
1574	55960	6336.5956	10.558636
1575	68204	6336.4856	10.558453
1576	63996	6336.3755	10.558269
1577	62071	6336.2655	10.558086
1578	65602	6336.1554	10.557903
1579	58798	6336.0454	10.557719
1580	37721	6335.9354	10.557536
1581	18001	6335.8253	10.557353
1582	6949	6335.7153	10.557169
1583	-4935	6335.6053	10.556986
1584	-16934	6335.4952	10.556802
1585	-11634	6335.3852	10.556619
1586	11771	6335.2751	10.556436
1587	26057	6335.1651	10.556252
1588	15601	6335.0551	10.556069
1589	1215	6334.9450	10.555886
1590	4672	6334.8350	10.555702
1591	13983	6334.7249	10.555519
1592	9808	6334.6149	10.555336
1593	3526	6334.5049	10.555152
1594	17096	6334.3948	10.554969
1595	41224	6334.2848	10.554786
1596	47592	6334.1747	10.554602
1597	33638	6334.0647	10.554419
1598	22367	6333.9547	10.554235
1599	22458	6333.8446	10.554052
1600	20644	6333.7346	10.553869
1601	13785	6333.6245	10.553685
1602	17832	6333.5145	10.553502
1603	39204	6333.4045	10.553319
1604	62230	6333.2944	10.553135
1605	72306	6333.1844	10.552952
1606	71455	6333.0743	10.552769
1607	65095	6332.9643	10.552585
1608	51384	6332.8543	10.552402
1609	29310	6332.7442	10.552219
1610	2556	6332.6342	10.552035
1611	-27347	6332.5242	10.551852
1612	-57288	6332.4141	10.551668
1613	-73094	6332.3041	10.551485
1614	-62157	6332.1940	10.551302
1615	-36269	6332.0840	10.551118
1616	-22384	6331.9740	10.550935
1617	-28059	6331.8639	10.550752
1618	-35488	6331.7539	10.550568
1619	-32754	6331.6438	10.550385
1620	-29331	6331.5338	10.550202
1621	-33176	6331.4238	10.550018
1622	-33147	6331.3137	10.549835
1623	-16371	6331.2037	10.549652
1624	11515	6331.0936	10.549468
1625	34732	6330.9836	10.549285
1626	45480	6330.8736	10.549101
1627	45888	6330.7635	10.548918
1628	41689	6330.6535	10.548735
1629	39727	6330.5434	10.548551
1630	42495	6330.4334	10.548368
1631	42120	6330.3234	10.548185
1632	30150	6330.2133	10.548001
1633	13729	6330.1033	10.547818
1634	8178	6329.9932	10.547635
1635	12677	6329.8832	10.547451
1636	10230	6329.7732	10.547268
1637	-5309	6329.6631	10.547085
1638	-20768	6329.5531	10.546901
1639	-27592	6329.4430	10.546718
1640	-34689	6329.3330	10.546534
1641	-48258	6329.2230	10.546351
1642	-56184	6329.1129	10.546168
1643	-44422	6329.0029	10.545984
1644	-15886	6328.8929	10.545801
1645	16136	6328.7828	10.545618
1646	40355	6328.6728	10.545434
1647	46792	6328.5627	10.545251
1648	31136	6328.4527	10.545068
1649	9911	6328.3427	10.544884
1650	13533	6328.2326	10.544701
1651	50229	6328.1226	10.544517
1652	91164	6328.0125	10.544334
1653	104774	6327.9025	10.544151
1654	91468	6327.7925	10.543967
1655	70882	6327.6824	10.543784
1656	51943	6327.5724	10.543601
1657	34950	6327.4623	10.543417
1658	28910	6327.3523	10.543234
1659	41870	6327.2423	10.543051
1660	60143	6327.1322	10.542867
1661	60105	6327.0222	10.542684
1662	40092	6326.9121	10.542501
1663	21987	6326.8021	10.542317
1664	20473	6326.6921	10.542134
1665	27107	6326.5820	10.541950
1666	27362	6326.4720	10.541767
1667	19196	6326.3619	10.541584
1668	9893	6326.2519	10.541400
1669	4124	6326.1419	10.541217
1670	355	6326.0318	10.541034
1671	-5269	6325.9218	10.540850
1672	-13379	6325.8118	10.540667
1673	-18333	6325.7017	10.540484
1674	-13318	6325.5917	10.540300
1675	-95	6325.4816	10.540117
1676	11912	6325.3716	10.539934
1677	18549	6325.2616	10.539750
1678	25110	6325.1515	10.539567
1679	34517	6325.0415	10.539383
1680	41845	6324.9314	10.539200
1681	46167	6324.8214	10.539017
1682	55681	6324.7114	10.538833
1683	71761	6324.6013	10.538650
1684	78866	6324.4913	10.538467
1685	62053	6324.3812	10.538283
1686	27091	6324.2712	10.538100
1687	-5909	6324.1612	10.537917
1688	-20663	6324.0511	10.537733
1689	-9935	6323.9411	10.537550
1690	23247	6323.8310	10.537367
1691	58266	6323.7210	10.537183
1692	65826	6323.6110	10.537000
1693	40388	6323.5009	10.536816
1694	11588	6323.3909	10.536633
1695	7091	6323.2808	10.536450
1696	17850	6323.1708	10.536266
1697	19945	6323.0608	10.536083
1698	15543	6322.9507	10.535900
1699	24304	6322.8407	10.535716
1700	44074	6322.7306	10.535533
1701	52823	6322.6206	10.535350
1702	47630	6322.5106	10.535166
1703	48815	6322.4005	10.534983
1704	60873	6322.2905	10.534800
1705	61256	6322.1805	10.534616
1706	38788	6322.0704	10.534433
1707	14552	6321.9604	10.534249
1708	9104	6321.8503	10.534066
1709	13499	6321.7403	10.533883
1710	11297	6321.6303	10.533699
1711	7785	6321.5202	10.533516
1712	14613	6321.4102	10.533333
1713	21651	6321.3001	10.533149
1714	10454	6321.1901	10.532966
1715	-11742	6321.0801	10.532783
1716	-16497	6320.9700	10.532599
1717	7022	6320.8600	10.532416
1718	37384	6320.7499	10.532233
1719	48981	6320.6399	10.532049
1720	40375	6320.5299	10.531866
1721	29490	6320.4198	10.531682
1722	31396	6320.3098	10.531499
1723	46889	6320.1997	10.531316
1724	66191	6320.0897	10.531132
1725	77736	6319.9797	10.530949
1726	75966	6319.8696	10.530766
1727	64900	6319.7596	10.530582
1728	54264	6319.6495	10.530399
1729	51194	6319.5395	10.530216
1730	55692	6319.4295	10.530032
1731	63559	6319.3194	10.529849
1732	72280	6319.2094	10.529665
1733	82472	6319.0994	10.529482
1734	92278	6318.9893	10.529299
1735	92288	6318.8793	10.529115
1736	72705	6318.7692	10.528932
1737	39294	6318.6592	10.528749
1738	15320	6318.5492	10.528565
1739	18235	6318.4391	10.528382
1740	37384	6318.3291	10.528199
1741	45484	6318.2190	10.528015
1742	31819	6318.1090	10.527832
1743	12195	6317.9990	10.527649
1744	3790	6317.8889	10.527465
1745	3581	6317.7789	10.527282
1746	-641	6317.6688	10.527098
1747	-8674	6317.5588	10.526915
1748	-8825	6317.4488	10.526732
1749	5366	6317.3387	10.526548
1750	30288	6317.2287	10.526365
1751	60643	6317.1186	10.526182
1752	91025	6317.0086	10.525998
1753	109559	6316.8986	10.525815
1754	102891	6316.7885	10.525632
1755	73609	6316.6785	10.525448
1756	44148	6316.5684	10.525265
1757	34055	6316.4584	10.525082
1758	36916	6316.3484	10.524898
1759	29575	6316.2383	10.524715
1760	4239	6316.1283	10.524531
1761	-19567	6316.0182	10.524348
1762	-20346	6315.9082	10.524165
1763	-1811	6315.7982	10.523981
1764	15808	6315.6881	10.523798
1765	24267	6315.5781	10.523615
1766	31452	6315.4681	10.523431
1767	39289	6315.3580	10.523248
1768	36749	6315.2480	10.523065
1769	20437	6315.1379	10.522881
1770	4770	6315.0279	10.522698
1771	1762	6314.9179	10.522515
1772	6194	6314.8078	10.522331
1773	12434	6314.6978	10.522148
1774	28336	6314.5877	10.521964
1775	54205	6314.4777	10.521781
1776	64206	6314.3677	10.521598
1777	35325	6314.2576	10.521414
1778	-13628	6314.1476	10.521231
1779	-40678	6314.0375	10.521048
1780	-35974	6313.9275	10.520864
1781	-28810	6313.8175	10.520681
1782	-36239	6313.7074	10.520498
1783	-36365	6313.5974	10.520314
1784	-6244	6313.4873	10.520131
1785	39572	6313.3773	10.519948
1786	67578	6313.2673	10.519764
1787	65282	6313.1572	10.519581
1788	45301	6313.0472	10.519397
1789	23659	6312.9371	10.519214
1790	10869	6312.8271	10.519031
1791	12947	6312.7171	10.518847
1792	24208	6312.6070	10.518664
1793	26628	6312.4970	10.518481
1794	9935	6312.3869	10.518297
1795	-15270	6312.2769	10.518114
1796	-34372	6312.1669	10.517931
1797	-46374	6312.0568	10.517747
1798	-52242	6311.9468	10.517564
1799	-41390	6311.8368	10.517381
1800	-9720	6311.7267	10.517197
1801	20731	6311.6167	10.517014
1802	23974	6311.5066	10.516830
1803	6022	6311.3966	10.516647
1804	-4163	6311.2866	10.516464
1805	3835	6311.1765	10.516280
1806	13260	6311.0665	10.516097
1807	12632	6310.9564	10.515914
1808	11466	6310.8464	10.515730
1809	17551	6310.7364	10.515547
1810	21249	6310.6263	10.515364
1811	13578	6310.5163	10.515180
1812	2647	6310.4062	10.514997
1813	-87	6310.2962	10.514814
1814	2939	6310.1862	10.514630
1815	3005	6310.0761	10.514447
1816	-945	6309.9661	10.514263
1817	-6688	6309.8560	10.514080
1818	-17070	6309.7460	10.513897
1819	-32144	6309.6360	10.513713
1820	-40366	6309.5259	10.513530
1821	-30190	6309.4159	10.513347
1822	-7220	6309.3058	10.513163
1823	10074	6309.1958	10.512980
1824	10160	6309.0858	10.512797
1825	-2832	6308.9757	10.512613
1826	-17241	6308.8657	10.512430
1827	-23886	6308.7557	10.512246
1828	-20600	6308.6456	10.512063
1829	-13653	6308.5356	10.511880
1830	-13211	6308.4255	10.511696
1831	-21621	6308.3155	10.511513
1832	-27840	6308.2055	10.511330
1833	-19106	6308.0954	10.511146
1834	3080	6307.9854	10.510963
1835	24135	6307.8753	10.510780
1836	33075	6307.7653	10.510596
1837	32799	6307.6553	10.510413
1838	33296	6307.5452	10.510230
1839	39241	6307.4352	10.510046
1840	46582	6307.3251	10.509863
1841	49144	6307.2151	10.509679
1842	45994	6307.1051	10.509496
1843	41182	6306.9950	10.509313
1844	36471	6306.8850	10.509129
1845	27218	6306.7749	10.508946
1846	9229	6306.6649	10.508763
1847	-11794	6306.5549	10.508579
1848	-24311	6306.4448	10.508396
1849	-26273	6306.3348	10.508213
1850	-29312	6306.2247	10.508029
1851	-42108	6306.1147	10.507846
1852	-55211	6306.0047	10.507663
1853	-51215	6305.8946	10.507479
1854	-28441	6305.7846	10.507296
1855	-5264	6305.6745	10.507112
1856	1816	6305.5645	10.506929
1857	-3194	6305.4545	10.506746
1858	-4940	6305.3444	10.506562
1859	320	6305.2344	10.506379
1860	75	6305.1244	10.506196
1861	-14614	6305.0143	10.506012
1862	-32939	6304.9043	10.505829
1863	-36016	6304.7942	10.505646
1864	-22188	6304.6842	10.505462
1865	-10705	6304.5742	10.505279
1866	-16670	6304.4641	10.505096
1867	-31165	6304.3541	10.504912
1868	-34579	6304.2440	10.504729
1869	-23297	6304.1340	10.504545
1870	-10533	6304.0240	10.504362
1871	-2755	6303.9139	10.504179
1872	8639	6303.8039	10.503995
1873	26871	6303.6938	10.503812
1874	36710	6303.5838	10.503629
1875	25084	6303.4738	10.503445
1876	4693	6303.3637	10.503262
1877	-4	6303.2537	10.503079
1878	13251	6303.1436	10.502895
1879	22325	6303.0336	10.502712
1880	13871	6302.9236	10.502529
1881	491	6302.8135	10.502345
1882	-2890	6302.7035	10.502162
1883	-2656	6302.5934	10.501978
1884	-11466	6302.4834	10.501795
1885	-21110	6302.3734	10.501612
1886	-10891	6302.2633	10.501428
1887	19195	6302.1533	10.501245
1888	43771	6302.0433	10.501062
1889	45676	6301.9332	10.500878
1890	37142	6301.8232	10.500695
1891	37356	6301.7131	10.500512
1892	43694	6301.6031	10.500328
1893	41669	6301.4931	10.500145
1894	34476	6301.3830	10.499962
1895	40523	6301.2730	10.499778
1896	60029	6301.1629	10.499595
1897	65294	6301.0529	10.499411
1898	36116	6300.9429	10.499228
1899	-8850	6300.8328	10.499045
1900	-31760	6300.7228	10.498861
1901	-19465	6300.6127	10.498678
1902	8226	6300.5027	10.498495
1903	30028	6300.3927	10.498311
1904	43236	6300.2826	10.498128
1905	49359	6300.1726	10.497945
1906	40851	6300.0625	10.497761
1907	16068	6299.9525	10.497578
1908	-7036	6299.8425	10.497394
1909	-10890	6299.7324	10.497211
1910	-4455	6299.6224	10.497028
1911	-9273	6299.5123	10.496844
1912	-22353	6299.4023	10.496661
1913	-16493	6299.2923	10.496478
1914	16789	6299.1822	10.496294
1915	47365	6299.0722	10.496111
1916	43645	6298.9621	10.495928
1917	12677	6298.8521	10.495744
1918	-14487	6298.7421	10.495561
1919	-24227	6298.6320	10.495378
1920	-25657	6298.5220	10.495194
1921	-23491	6298.4120	10.495011
1922	-12089	6298.3019	10.494827
1923	3071	6298.1919	10.494644
1924	3489	6298.0818	10.494461
1925	-15066	6297.9718	10.494277
1926	-33698	6297.8618	10.494094
1927	-38164	6297.7517	10.493911
1928	-36688	6297.6417	10.493727
1929	-38937	6297.5316	10.493544
1930	-36637	6297.4216	10.493361
1931	-21590	6297.3116	10.493177
1932	-6370	6297.2015	10.492994
1933	-6250	6297.0915	10.492811
1934	-12572	6296.9814	10.492627
1935	-6786	6296.8714	10.492444
1936	7589	6296.7614	10.492260
1937	12080	6296.6513	10.492077
1938	7947	6296.5413	10.491894
1939	16503	6296.4312	10.491710
1940	42281	6296.3212	10.491527
1941	62069	6296.2112	10.491344
1942	58824	6296.1011	10.491160
1943	43555	6295.9911	10.490977
1944	32322	6295.8810	10.490794
1945	22621	6295.7710	10.490610
1946	7817	6295.6610	10.490427
1947	-2980	6295.5509	10.490244
1948	1317	6295.4409	10.490060
1949	12382	6295.3309	10.489877
1950	14249	6295.2208	10.489693
1951	8717	6295.1108	10.489510
1952	10707	6295.0007	10.489327
1953	23553	6294.8907	10.489143
1954	36860	6294.7807	10.488960
1955	46290	6294.6706	10.488777
1956	57676	6294.5606	10.488593
1957	71028	6294.4505	10.488410
1958	77149	6294.3405	10.488227
1959	73749	6294.2305	10.488043
1960	70828	6294.1204	10.487860
1961	75052	6294.0104	10.487677
1962	80439	6293.9003	10.487493
1963	79600	6293.7903	10.487310
1964	73522	6293.6803	10.487126
1965	64512	6293.5702	10.486943
1966	49712	6293.4602	10.486760
1967	29483	6293.3501	10.486576
1968	14144	6293.2401	10.486393
1969	13156	6293.1301	10.486210
1970	22315	6293.0200	10.486026
1971	29496	6292.9100	10.485843
1972	29241	6292.7999	10.485660
1973	24227	6292.6899	10.485476
1974	16090	6292.5799	10.485293
1975	4331	6292.4698	10.485110
1976	-6763	6292.3598	10.484926
1977	-10034	6292.2497	10.484743
1978	-6508	6292.1397	10.484559
1979	-5698	6292.0297	10.484376
1980	-10156	6291.9196	10.484193
1981	-7639	6291.8096	10.484009
1982	12882	6291.6996	10.483826
1983	41707	6291.5895	10.483643
1984	54876	6291.4795	10.483459
1985	40422	6291.3694	10.483276
1986	9883	6291.2594	10.483093
1987	-17365	6291.1494	10.482909
1988	-32063	6291.0393	10.482726
1989	-34060	6290.9293	10.482542
1990	-24060	6290.8192	10.482359
1991	-5269	6290.7092	10.482176
1992	13158	6290.5992	10.481992
1993	23841	6290.4891	10.481809
1994	28589	6290.3791	10.481626
1995	30749	6290.2690	10.481442
1996	26761	6290.1590	10.481259
1997	16080	6290.0490	10.481076
1998	12464	6289.9389	10.480892
1999	28918	6289.8289	10.480709
2000	53884	6289.7188	10.480526
[truncated: 63,536 more rows]
