# Supplementary material for: Evolution of the metabolome in response to selection for increased immunity in populations of Drosophila melanogaster
Source: PLoS One. 2017 Nov 17;12(11):e0188089. doi: 10.1371/journal.pone.0188089 (PMC5693281; doi:10.1371/journal.pone.0188089)
Supplement: S3 File — (ZIP) [file pone.0188089.s020.zip › Block3/Ii/4/pdata/1/auditp.txt]

##TITLE= Audit trail, TopSpin 3.5 pl 2
##JCAMPDX= 5.01
##ORIGIN= Bruker BioSpin GmbH
##OWNER= nmrsu
$$ /opt/topspin3.5pl2/navdeep/nv-11sep-2015/408/pdata/1/auditp.txt
##AUDIT TRAIL=  $$ (NUMBER, WHEN, WHO, WHERE, PROCESS, VERSION, WHAT)
(   1,<2015-09-15 20:06:02.195 +0530>,<nmrsu>,<CZC51206BL>,<go4>,<TopSpin 3.5.2>,
      <created by zg
	started at 2015-09-15 20:04:43.320 +0530,
	POWCHK enabled, PULCHK disabled,
       configuration hash MD5:
       68 A8 47 55 1A A4 AB 4B E3 82 26 DA 1A 66 0A 05
       data hash MD5: 32K
       B9 7E 00 F6 B2 C3 E4 0E B9 D6 81 58 A6 64 70 93>)
(   2,<2015-09-15 20:10:56.599 +0530>,<nmrsu>,<CZC51206BL>,<proc1d>,<TopSpin 3.5.2>,
      <Start of raw data processing
       efp LB = 0.3 FT_mod = 6 PKNL = 1 PHC0 = 71.41409 PHC1 = -15.29808 SI = 64K 
       data hash MD5: 64K
       65 C3 62 A3 C3 12 F4 66 6C C9 48 1D 3A 3C BF 35>)
(   3,<2015-09-15 20:10:57.976 +0530>,<nmrsu>,<CZC51206BL>,<proc1d>,<TopSpin 3.5.2>,
      <apk 
       data hash MD5: 64K
       17 B6 8C 3A 8C C3 6F 4C 0B B1 6A 9A 70 C7 CA 38>)
(   4,<2015-09-15 20:10:59.630 +0530>,<nmrsu>,<CZC51206BL>,<proc1d>,<TopSpin 3.5.2>,
      <abs n ABSG = 5 
       data hash MD5: 64K
       76 BB 96 2B F7 92 FA 6D 9E 6B 33 E3 A3 DF 2D 2A>)
(   5,<2017-10-28 16:59:05.598 +0530>,<nmrsu>,<NMRPC>,<disknew>,<TopSpin 3.5.2>,
      <processed data deleted>)
##END=

$$ hash MD5
$$ CB BE 08 4C 2F 86 78 A2 2A D5 B8 6D 68 59 9B 5A
