# Supplementary material for: Evolution of the metabolome in response to selection for increased immunity in populations of Drosophila melanogaster
Source: PLoS One. 2017 Nov 17;12(11):e0188089. doi: 10.1371/journal.pone.0188089 (PMC5693281; doi:10.1371/journal.pone.0188089)
Supplement: S3 File — (ZIP) [file pone.0188089.s020.zip › Block3/Ii/5/audita.txt]

##TITLE= Audit trail, TopSpin 3.5 pl 2
##JCAMPDX= 5.01
##ORIGIN= Bruker BioSpin GmbH
##OWNER= nmrsu
$$ /opt/topspin3.5pl2/navdeep/nv-11sep-2015/268/audita.txt
##AUDIT TRAIL=  $$ (NUMBER, WHEN, WHO, WHERE, PROCESS, VERSION, WHAT)
(   1,<2015-09-14 11:40:07.468 +0530>,<nmrsu>,<CZC51206BL>,<go4>,<TopSpin 3.5.2>,
      <created by zg
	started at 2015-09-14 11:38:48.601 +0530,
	POWCHK enabled, PULCHK disabled,
       configuration hash MD5:
       68 A8 47 55 1A A4 AB 4B E3 82 26 DA 1A 66 0A 05
       data hash MD5: 32K
       26 55 33 39 46 A5 9B B4 B6 D6 9B 1B 3D F9 3E A6>)
##END=

$$ hash MD5
$$ A8 E3 CC 89 98 EF 02 BB 87 4E 59 95 0C 94 99 BC
