# Supplementary material for: Evolution of the metabolome in response to selection for increased immunity in populations of Drosophila melanogaster
Source: PLoS One. 2017 Nov 17;12(11):e0188089. doi: 10.1371/journal.pone.0188089 (PMC5693281; doi:10.1371/journal.pone.0188089)
Supplement: S3 File — (ZIP) [file pone.0188089.s020.zip › Block3/Ii/5/pdata/1/II5.txt]

1	-44821	6516.1210	10.857778
2	-63024	6516.0110	10.857595
3	-55057	6515.9009	10.857412
4	-36740	6515.7909	10.857228
5	-22815	6515.6809	10.857045
6	-13339	6515.5708	10.856862
7	2342	6515.4608	10.856678
8	26842	6515.3507	10.856495
9	46266	6515.2407	10.856312
10	46288	6515.1307	10.856128
11	30325	6515.0206	10.855945
12	11797	6514.9106	10.855761
13	-6705	6514.8005	10.855578
14	-31451	6514.6905	10.855395
15	-54566	6514.5805	10.855211
16	-52238	6514.4704	10.855028
17	-17074	6514.3604	10.854845
18	22140	6514.2503	10.854661
19	30775	6514.1403	10.854478
20	11801	6514.0303	10.854295
21	-397	6513.9202	10.854111
22	11276	6513.8102	10.853928
23	25189	6513.7001	10.853745
24	16070	6513.5901	10.853561
25	-6950	6513.4801	10.853378
26	-13523	6513.3700	10.853194
27	6910	6513.2600	10.853011
28	35410	6513.1500	10.852828
29	52088	6513.0399	10.852644
30	57141	6512.9299	10.852461
31	59890	6512.8198	10.852278
32	60774	6512.7098	10.852094
33	53033	6512.5998	10.851911
34	35829	6512.4897	10.851728
35	18085	6512.3797	10.851544
36	10846	6512.2696	10.851361
37	18311	6512.1596	10.851178
38	33633	6512.0496	10.850994
39	43015	6511.9395	10.850811
40	39012	6511.8295	10.850627
41	30589	6511.7194	10.850444
42	32498	6511.6094	10.850261
43	42406	6511.4994	10.850077
44	39631	6511.3893	10.849894
45	15083	6511.2793	10.849711
46	-8152	6511.1692	10.849527
47	-783	6511.0592	10.849344
48	30141	6510.9492	10.849161
49	46241	6510.8391	10.848977
50	31738	6510.7291	10.848794
51	20495	6510.6190	10.848611
52	50523	6510.5090	10.848427
53	106492	6510.3990	10.848244
54	135750	6510.2889	10.848060
55	118937	6510.1789	10.847877
56	93399	6510.0689	10.847694
57	96456	6509.9588	10.847510
58	115241	6509.8488	10.847327
59	115829	6509.7387	10.847144
60	99245	6509.6287	10.846960
61	95105	6509.5187	10.846777
62	109878	6509.4086	10.846594
63	117883	6509.2986	10.846410
64	105463	6509.1885	10.846227
65	90202	6509.0785	10.846044
66	86842	6508.9685	10.845860
67	84997	6508.8584	10.845677
68	76059	6508.7484	10.845493
69	74038	6508.6383	10.845310
70	87927	6508.5283	10.845127
71	95952	6508.4183	10.844943
72	72575	6508.3082	10.844760
73	25269	6508.1982	10.844577
74	-18847	6508.0881	10.844393
75	-47530	6507.9781	10.844210
76	-60269	6507.8681	10.844027
77	-48088	6507.7580	10.843843
78	-8727	6507.6480	10.843660
79	29068	6507.5379	10.843476
80	32455	6507.4279	10.843293
81	12284	6507.3179	10.843110
82	8984	6507.2078	10.842926
83	30474	6507.0978	10.842743
84	41518	6506.9877	10.842560
85	22706	6506.8777	10.842376
86	2860	6506.7677	10.842193
87	15250	6506.6576	10.842010
88	51219	6506.5476	10.841826
89	78066	6506.4376	10.841643
90	79940	6506.3275	10.841460
91	61074	6506.2175	10.841276
92	29349	6506.1074	10.841093
93	-1518	6505.9974	10.840909
94	-10701	6505.8874	10.840726
95	5726	6505.7773	10.840543
96	21775	6505.6673	10.840359
97	13306	6505.5572	10.840176
98	-7879	6505.4472	10.839993
99	-11918	6505.3372	10.839809
100	6613	6505.2271	10.839626
101	25453	6505.1171	10.839443
102	28034	6505.0070	10.839259
103	19639	6504.8970	10.839076
104	12455	6504.7870	10.838893
105	12137	6504.6769	10.838709
106	18900	6504.5669	10.838526
107	27433	6504.4568	10.838342
108	26050	6504.3468	10.838159
109	8610	6504.2368	10.837976
110	-12820	6504.1267	10.837792
111	-18255	6504.0167	10.837609
112	-3443	6503.9066	10.837426
113	14776	6503.7966	10.837242
114	16519	6503.6866	10.837059
115	-2462	6503.5765	10.836876
116	-26443	6503.4665	10.836692
117	-29445	6503.3565	10.836509
118	4469	6503.2464	10.836326
119	64633	6503.1364	10.836142
120	122595	6503.0263	10.835959
121	159586	6502.9163	10.835775
122	175400	6502.8063	10.835592
123	169142	6502.6962	10.835409
124	130968	6502.5862	10.835225
125	64442	6502.4761	10.835042
126	-423	6502.3661	10.834859
127	-33816	6502.2561	10.834675
128	-34784	6502.1460	10.834492
129	-19456	6502.0360	10.834309
130	4943	6501.9259	10.834125
131	36056	6501.8159	10.833942
132	59672	6501.7059	10.833759
133	60295	6501.5958	10.833575
134	42436	6501.4858	10.833392
135	22271	6501.3757	10.833208
136	4706	6501.2657	10.833025
137	-12984	6501.1557	10.832842
138	-23329	6501.0456	10.832658
139	-16477	6500.9356	10.832475
140	-318	6500.8255	10.832292
141	8620	6500.7155	10.832108
142	9933	6500.6055	10.831925
143	14272	6500.4954	10.831742
144	19245	6500.3854	10.831558
145	13520	6500.2753	10.831375
146	645	6500.1653	10.831192
147	-5716	6500.0553	10.831008
148	-7243	6499.9452	10.830825
149	-15577	6499.8352	10.830641
150	-23334	6499.7252	10.830458
151	-9611	6499.6151	10.830275
152	22683	6499.5051	10.830091
153	43925	6499.3950	10.829908
154	39323	6499.2850	10.829725
155	27204	6499.1750	10.829541
156	27831	6499.0649	10.829358
157	39533	6498.9549	10.829175
158	55365	6498.8448	10.828991
159	77697	6498.7348	10.828808
160	102819	6498.6248	10.828625
161	113791	6498.5147	10.828441
162	103631	6498.4047	10.828258
163	87088	6498.2946	10.828074
164	76646	6498.1846	10.827891
165	65174	6498.0746	10.827708
166	44202	6497.9645	10.827524
167	20437	6497.8545	10.827341
168	2724	6497.7444	10.827158
169	-6815	6497.6344	10.826974
170	2370	6497.5244	10.826791
171	47116	6497.4143	10.826608
172	114484	6497.3043	10.826424
173	153268	6497.1942	10.826241
174	128487	6497.0842	10.826057
175	67389	6496.9742	10.825874
176	24660	6496.8641	10.825691
177	15954	6496.7541	10.825507
178	14198	6496.6441	10.825324
179	525	6496.5340	10.825141
180	-14235	6496.4240	10.824957
181	-17291	6496.3139	10.824774
182	-11901	6496.2039	10.824591
183	-29	6496.0939	10.824407
184	28777	6495.9838	10.824224
185	76963	6495.8738	10.824041
186	120328	6495.7637	10.823857
187	124751	6495.6537	10.823674
188	82952	6495.5437	10.823490
189	30820	6495.4336	10.823307
190	21386	6495.3236	10.823124
191	73174	6495.2135	10.822940
192	143810	6495.1035	10.822757
193	168755	6494.9935	10.822574
194	132096	6494.8834	10.822390
195	82661	6494.7734	10.822207
196	69569	6494.6633	10.822024
197	81853	6494.5533	10.821840
198	73165	6494.4433	10.821657
199	30695	6494.3332	10.821474
200	-10968	6494.2232	10.821290
201	-21456	6494.1131	10.821107
202	-10179	6494.0031	10.820923
203	-2994	6493.8931	10.820740
204	-6889	6493.7830	10.820557
205	-11547	6493.6730	10.820373
206	-11037	6493.5629	10.820190
207	-7849	6493.4529	10.820007
208	-753	6493.3429	10.819823
209	17377	6493.2328	10.819640
210	46495	6493.1228	10.819457
211	71367	6493.0128	10.819273
212	74370	6492.9027	10.819090
213	57228	6492.7927	10.818907
214	42128	6492.6826	10.818723
215	44035	6492.5726	10.818540
216	49368	6492.4626	10.818356
217	36039	6492.3525	10.818173
218	9398	6492.2425	10.817990
219	-3150	6492.1324	10.817806
220	5748	6492.0224	10.817623
221	13321	6491.9124	10.817440
222	8445	6491.8023	10.817256
223	14976	6491.6923	10.817073
224	52072	6491.5822	10.816890
225	94805	6491.4722	10.816706
226	103478	6491.3622	10.816523
227	77917	6491.2521	10.816340
228	53185	6491.1421	10.816156
229	50646	6491.0320	10.815973
230	62790	6490.9220	10.815789
231	79847	6490.8120	10.815606
232	98961	6490.7019	10.815423
233	107048	6490.5919	10.815239
234	86561	6490.4818	10.815056
235	45591	6490.3718	10.814873
236	16480	6490.2618	10.814689
237	16030	6490.1517	10.814506
238	28245	6490.0417	10.814323
239	32486	6489.9317	10.814139
240	26557	6489.8216	10.813956
241	14616	6489.7116	10.813773
242	-4571	6489.6015	10.813589
243	-25634	6489.4915	10.813406
244	-31701	6489.3815	10.813222
245	-14278	6489.2714	10.813039
246	15418	6489.1614	10.812856
247	42852	6489.0513	10.812672
248	63415	6488.9413	10.812489
249	73980	6488.8313	10.812306
250	69540	6488.7212	10.812122
251	55858	6488.6112	10.811939
252	46675	6488.5011	10.811756
253	40399	6488.3911	10.811572
254	21119	6488.2811	10.811389
255	-6979	6488.1710	10.811205
256	-12517	6488.0610	10.811022
257	16142	6487.9509	10.810839
258	40706	6487.8409	10.810655
259	18629	6487.7309	10.810472
260	-35176	6487.6208	10.810289
261	-63382	6487.5108	10.810105
262	-38002	6487.4007	10.809922
263	11790	6487.2907	10.809739
264	44492	6487.1807	10.809555
265	51673	6487.0706	10.809372
266	50230	6486.9606	10.809189
267	51416	6486.8505	10.809005
268	51971	6486.7405	10.808822
269	44166	6486.6305	10.808638
270	22681	6486.5204	10.808455
271	-11222	6486.4104	10.808272
272	-43436	6486.3004	10.808088
273	-52260	6486.1903	10.807905
274	-30545	6486.0803	10.807722
275	1348	6485.9702	10.807538
276	15504	6485.8602	10.807355
277	7850	6485.7502	10.807172
278	-2008	6485.6401	10.806988
279	-3103	6485.5301	10.806805
280	-8746	6485.4200	10.806622
281	-28255	6485.3100	10.806438
282	-37824	6485.2000	10.806255
283	-5113	6485.0899	10.806071
284	57725	6484.9799	10.805888
285	94427	6484.8698	10.805705
286	72542	6484.7598	10.805521
287	27584	6484.6498	10.805338
288	15594	6484.5397	10.805155
289	38263	6484.4297	10.804971
290	46879	6484.3196	10.804788
291	14537	6484.2096	10.804605
292	-30634	6484.0996	10.804421
293	-50489	6483.9895	10.804238
294	-43748	6483.8795	10.804055
295	-31914	6483.7694	10.803871
296	-21182	6483.6594	10.803688
297	1128	6483.5494	10.803504
298	42661	6483.4393	10.803321
299	93007	6483.3293	10.803138
300	129246	6483.2193	10.802954
301	130463	6483.1092	10.802771
302	97898	6482.9992	10.802588
303	62432	6482.8891	10.802404
304	55229	6482.7791	10.802221
305	68942	6482.6691	10.802038
306	70584	6482.5590	10.801854
307	56198	6482.4490	10.801671
308	59580	6482.3389	10.801488
309	91692	6482.2289	10.801304
310	108528	6482.1189	10.801121
311	71855	6482.0088	10.800937
312	13849	6481.8988	10.800754
313	-1868	6481.7887	10.800571
314	30849	6481.6787	10.800387
315	56518	6481.5687	10.800204
316	40974	6481.4586	10.800021
317	13922	6481.3486	10.799837
318	17453	6481.2385	10.799654
319	48824	6481.1285	10.799471
320	74282	6481.0185	10.799287
321	75009	6480.9084	10.799104
322	58821	6480.7984	10.798921
323	41649	6480.6883	10.798737
324	34527	6480.5783	10.798554
325	39564	6480.4683	10.798370
326	47340	6480.3582	10.798187
327	46283	6480.2482	10.798004
328	40965	6480.1381	10.797820
329	49676	6480.0281	10.797637
330	76696	6479.9181	10.797454
331	98904	6479.8080	10.797270
332	89751	6479.6980	10.797087
333	48939	6479.5880	10.796904
334	1576	6479.4779	10.796720
335	-25496	6479.3679	10.796537
336	-23154	6479.2578	10.796353
337	-4448	6479.1478	10.796170
338	7426	6479.0378	10.795987
339	3368	6478.9277	10.795803
340	-869	6478.8177	10.795620
341	10899	6478.7076	10.795437
342	26079	6478.5976	10.795253
343	19857	6478.4876	10.795070
344	-793	6478.3775	10.794887
345	844	6478.2675	10.794703
346	36506	6478.1574	10.794520
347	70780	6478.0474	10.794337
348	72115	6477.9374	10.794153
349	58202	6477.8273	10.793970
350	63132	6477.7173	10.793786
351	81427	6477.6072	10.793603
352	79878	6477.4972	10.793420
353	53276	6477.3872	10.793236
354	30583	6477.2771	10.793053
355	26457	6477.1671	10.792870
356	21990	6477.0570	10.792686
357	1559	6476.9470	10.792503
358	-21244	6476.8370	10.792320
359	-27981	6476.7269	10.792136
360	-22144	6476.6169	10.791953
361	-15996	6476.5069	10.791770
362	-8570	6476.3968	10.791586
363	7049	6476.2868	10.791403
364	27627	6476.1767	10.791219
365	46230	6476.0667	10.791036
366	64917	6475.9567	10.790853
367	86788	6475.8466	10.790669
368	102679	6475.7366	10.790486
369	99219	6475.6265	10.790303
370	76493	6475.5165	10.790119
371	48478	6475.4065	10.789936
372	29681	6475.2964	10.789753
373	26921	6475.1864	10.789569
374	36680	6475.0763	10.789386
375	43977	6474.9663	10.789203
376	33117	6474.8563	10.789019
377	7778	6474.7462	10.788836
378	-9751	6474.6362	10.788652
379	-8059	6474.5261	10.788469
380	-2123	6474.4161	10.788286
381	-6753	6474.3061	10.788102
382	-10128	6474.1960	10.787919
383	5473	6474.0860	10.787736
384	28692	6473.9759	10.787552
385	31761	6473.8659	10.787369
386	12705	6473.7559	10.787186
387	-4478	6473.6458	10.787002
388	-11910	6473.5358	10.786819
389	-27968	6473.4257	10.786636
390	-56615	6473.3157	10.786452
391	-68640	6473.2057	10.786269
392	-42391	6473.0956	10.786085
393	1337	6472.9856	10.785902
394	27213	6472.8756	10.785719
395	28397	6472.7655	10.785535
396	18637	6472.6555	10.785352
397	778	6472.5454	10.785169
398	-26609	6472.4354	10.784985
399	-43899	6472.3254	10.784802
400	-26995	6472.2153	10.784619
401	11715	6472.1053	10.784435
402	30121	6471.9952	10.784252
403	8881	6471.8852	10.784069
404	-28391	6471.7752	10.783885
405	-51378	6471.6651	10.783702
406	-52435	6471.5551	10.783518
407	-32539	6471.4450	10.783335
408	12321	6471.3350	10.783152
409	73419	6471.2250	10.782968
410	120453	6471.1149	10.782785
411	130888	6471.0049	10.782602
412	113447	6470.8948	10.782418
413	86438	6470.7848	10.782235
414	50120	6470.6748	10.782052
415	1702	6470.5647	10.781868
416	-37274	6470.4547	10.781685
417	-36467	6470.3446	10.781502
418	3598	6470.2346	10.781318
419	49464	6470.1246	10.781135
420	71854	6470.0145	10.780951
421	67047	6469.9045	10.780768
422	43736	6469.7945	10.780585
423	9418	6469.6844	10.780401
424	-27249	6469.5744	10.780218
425	-58354	6469.4643	10.780035
426	-85625	6469.3543	10.779851
427	-112399	6469.2443	10.779668
428	-124258	6469.1342	10.779485
429	-97520	6469.0242	10.779301
430	-37523	6468.9141	10.779118
431	8493	6468.8041	10.778934
432	-4545	6468.6941	10.778751
433	-66958	6468.5840	10.778568
434	-120336	6468.4740	10.778384
435	-117895	6468.3639	10.778201
436	-70261	6468.2539	10.778018
437	-28045	6468.1439	10.777834
438	-24707	6468.0338	10.777651
439	-43374	6467.9238	10.777468
440	-41586	6467.8137	10.777284
441	-2807	6467.7037	10.777101
442	45446	6467.5937	10.776918
443	64800	6467.4836	10.776734
444	45695	6467.3736	10.776551
445	7594	6467.2635	10.776367
446	-28164	6467.1535	10.776184
447	-51343	6467.0435	10.776001
448	-56360	6466.9334	10.775817
449	-43022	6466.8234	10.775634
450	-25860	6466.7133	10.775451
451	-25465	6466.6033	10.775267
452	-43468	6466.4933	10.775084
453	-58231	6466.3832	10.774901
454	-51868	6466.2732	10.774717
455	-30046	6466.1632	10.774534
456	-7906	6466.0531	10.774351
457	10929	6465.9431	10.774167
458	29435	6465.8330	10.773984
459	41330	6465.7230	10.773800
460	36851	6465.6130	10.773617
461	22766	6465.5029	10.773434
462	21140	6465.3929	10.773250
463	42264	6465.2828	10.773067
464	68208	6465.1728	10.772884
465	72189	6465.0628	10.772700
466	51487	6464.9527	10.772517
467	31987	6464.8427	10.772334
468	37190	6464.7326	10.772150
469	60755	6464.6226	10.771967
470	78504	6464.5126	10.771784
471	81714	6464.4025	10.771600
472	81871	6464.2925	10.771417
473	80893	6464.1824	10.771233
474	59287	6464.0724	10.771050
475	9581	6463.9624	10.770867
476	-37132	6463.8523	10.770683
477	-44219	6463.7423	10.770500
478	-20050	6463.6322	10.770317
479	-6184	6463.5222	10.770133
480	-17165	6463.4122	10.769950
481	-24143	6463.3021	10.769767
482	-4194	6463.1921	10.769583
483	27342	6463.0821	10.769400
484	47901	6462.9720	10.769217
485	59222	6462.8620	10.769033
486	65706	6462.7519	10.768850
487	50542	6462.6419	10.768666
488	5475	6462.5319	10.768483
489	-36054	6462.4218	10.768300
490	-32925	6462.3118	10.768116
491	5335	6462.2017	10.767933
492	28920	6462.0917	10.767750
493	13360	6461.9817	10.767566
494	-17176	6461.8716	10.767383
495	-31702	6461.7616	10.767200
496	-25314	6461.6515	10.767016
497	-6360	6461.5415	10.766833
498	18163	6461.4315	10.766650
499	35965	6461.3214	10.766466
500	35979	6461.2114	10.766283
501	30441	6461.1013	10.766099
502	43127	6460.9913	10.765916
503	66844	6460.8813	10.765733
504	65285	6460.7712	10.765549
505	33180	6460.6612	10.765366
506	19437	6460.5511	10.765183
507	61483	6460.4411	10.764999
508	124686	6460.3311	10.764816
509	144642	6460.2210	10.764633
510	112728	6460.1110	10.764449
511	78678	6460.0009	10.764266
512	74394	6459.8909	10.764082
513	77662	6459.7809	10.763899
514	59818	6459.6708	10.763716
515	33264	6459.5608	10.763532
516	30326	6459.4508	10.763349
517	55274	6459.3407	10.763166
518	79857	6459.2307	10.762982
519	80890	6459.1206	10.762799
520	67046	6459.0106	10.762616
521	65388	6458.9006	10.762432
522	85541	6458.7905	10.762249
523	102250	6458.6805	10.762066
524	82182	6458.5704	10.761882
525	30843	6458.4604	10.761699
526	-2027	6458.3504	10.761515
527	22085	6458.2403	10.761332
528	81466	6458.1303	10.761149
529	120475	6458.0202	10.760965
530	115236	6457.9102	10.760782
531	86746	6457.8002	10.760599
532	53860	6457.6901	10.760415
533	9430	6457.5801	10.760232
534	-45831	6457.4700	10.760049
535	-78321	6457.3600	10.759865
536	-55538	6457.2500	10.759682
537	10598	6457.1399	10.759499
538	75070	6457.0299	10.759315
539	105112	6456.9198	10.759132
540	99806	6456.8098	10.758948
541	75949	6456.6998	10.758765
542	51114	6456.5897	10.758582
543	33973	6456.4797	10.758398
544	19028	6456.3696	10.758215
545	-2551	6456.2596	10.758032
546	-20937	6456.1496	10.757848
547	-13532	6456.0395	10.757665
548	15315	6455.9295	10.757482
549	23094	6455.8195	10.757298
550	-18101	6455.7094	10.757115
551	-75274	6455.5994	10.756932
552	-92332	6455.4893	10.756748
553	-62975	6455.3793	10.756565
554	-29963	6455.2693	10.756381
555	-17296	6455.1592	10.756198
556	-6644	6455.0492	10.756015
557	11093	6454.9391	10.755831
558	6786	6454.8291	10.755648
559	-38000	6454.7191	10.755465
560	-87385	6454.6090	10.755281
561	-91973	6454.4990	10.755098
562	-53379	6454.3889	10.754915
563	-13983	6454.2789	10.754731
564	2890	6454.1689	10.754548
565	5114	6454.0588	10.754365
566	-6965	6453.9488	10.754181
567	-45923	6453.8387	10.753998
568	-95890	6453.7287	10.753814
569	-108864	6453.6187	10.753631
570	-67323	6453.5086	10.753448
571	-20572	6453.3986	10.753264
572	-26828	6453.2885	10.753081
573	-76813	6453.1785	10.752898
574	-108415	6453.0685	10.752714
575	-88289	6452.9584	10.752531
576	-43327	6452.8484	10.752348
577	-10458	6452.7384	10.752164
578	7789	6452.6283	10.751981
579	23238	6452.5183	10.751798
580	28984	6452.4082	10.751614
581	13077	6452.2982	10.751431
582	-11158	6452.1882	10.751247
583	-15431	6452.0781	10.751064
584	8066	6451.9681	10.750881
585	40870	6451.8580	10.750697
586	62488	6451.7480	10.750514
587	62650	6451.6380	10.750331
588	36481	6451.5279	10.750147
589	-10695	6451.4179	10.749964
590	-56466	6451.3078	10.749781
591	-80038	6451.1978	10.749597
592	-85784	6451.0878	10.749414
593	-87917	6450.9777	10.749230
594	-78688	6450.8677	10.749047
595	-41813	6450.7576	10.748864
596	5554	6450.6476	10.748680
597	23912	6450.5376	10.748497
598	12792	6450.4275	10.748314
599	18264	6450.3175	10.748130
600	59220	6450.2074	10.747947
601	89414	6450.0974	10.747764
602	66849	6449.9874	10.747580
603	22559	6449.8773	10.747397
604	13323	6449.7673	10.747214
605	33885	6449.6572	10.747030
606	32257	6449.5472	10.746847
607	-2374	6449.4372	10.746663
608	-27664	6449.3271	10.746480
609	-23347	6449.2171	10.746297
610	-17986	6449.1071	10.746113
611	-27693	6448.9970	10.745930
612	-24712	6448.8870	10.745747
613	8122	6448.7769	10.745563
614	40615	6448.6669	10.745380
615	45373	6448.5569	10.745197
616	43145	6448.4468	10.745013
617	59783	6448.3368	10.744830
618	72729	6448.2267	10.744647
619	45948	6448.1167	10.744463
620	-5352	6448.0067	10.744280
621	-33548	6447.8966	10.744096
622	-30689	6447.7866	10.743913
623	-34248	6447.6765	10.743730
624	-60579	6447.5665	10.743546
625	-76325	6447.4565	10.743363
626	-49229	6447.3464	10.743180
627	4255	6447.2364	10.742996
628	40505	6447.1263	10.742813
629	40029	6447.0163	10.742630
630	21093	6446.9063	10.742446
631	9752	6446.7962	10.742263
632	7967	6446.6862	10.742080
633	-4943	6446.5761	10.741896
634	-37779	6446.4661	10.741713
635	-61695	6446.3561	10.741529
636	-38268	6446.2460	10.741346
637	22688	6446.1360	10.741163
638	60724	6446.0260	10.740979
639	38622	6445.9159	10.740796
640	-7117	6445.8059	10.740613
641	-18003	6445.6958	10.740429
642	8296	6445.5858	10.740246
643	31744	6445.4758	10.740063
644	44507	6445.3657	10.739879
645	77466	6445.2557	10.739696
646	130277	6445.1456	10.739513
647	150373	6445.0356	10.739329
648	104664	6444.9256	10.739146
649	31084	6444.8155	10.738962
650	-9787	6444.7055	10.738779
651	-3533	6444.5954	10.738596
652	25588	6444.4854	10.738412
653	61448	6444.3754	10.738229
654	98998	6444.2653	10.738046
655	120278	6444.1553	10.737862
656	108987	6444.0452	10.737679
657	84452	6443.9352	10.737496
658	85682	6443.8252	10.737312
659	117977	6443.7151	10.737129
660	143331	6443.6051	10.736946
661	129543	6443.4950	10.736762
662	84717	6443.3850	10.736579
663	35923	6443.2750	10.736395
664	-2064	6443.1649	10.736212
665	-23127	6443.0549	10.736029
666	-15698	6442.9448	10.735845
667	24628	6442.8348	10.735662
668	74779	6442.7248	10.735479
669	96964	6442.6147	10.735295
670	76483	6442.5047	10.735112
671	37139	6442.3947	10.734929
672	15639	6442.2846	10.734745
673	27487	6442.1746	10.734562
674	60868	6442.0645	10.734378
675	96113	6441.9545	10.734195
676	122376	6441.8445	10.734012
677	136364	6441.7344	10.733828
678	134041	6441.6244	10.733645
679	111263	6441.5143	10.733462
680	73255	6441.4043	10.733278
681	39168	6441.2943	10.733095
682	31600	6441.1842	10.732912
683	56844	6441.0742	10.732728
684	95353	6440.9641	10.732545
685	117573	6440.8541	10.732362
686	113422	6440.7441	10.732178
687	100723	6440.6340	10.731995
688	97507	6440.5240	10.731811
689	92925	6440.4139	10.731628
690	61159	6440.3039	10.731445
691	3869	6440.1939	10.731261
692	-40748	6440.0838	10.731078
693	-40914	6439.9738	10.730895
694	-8106	6439.8637	10.730711
695	22421	6439.7537	10.730528
696	34914	6439.6437	10.730345
697	39184	6439.5336	10.730161
698	42414	6439.4236	10.729978
699	36951	6439.3136	10.729795
700	15926	6439.2035	10.729611
701	-16865	6439.0935	10.729428
702	-53670	6438.9834	10.729244
703	-82810	6438.8734	10.729061
704	-81762	6438.7634	10.728878
705	-32743	6438.6533	10.728694
706	43985	6438.5433	10.728511
707	89934	6438.4332	10.728328
708	60846	6438.3232	10.728144
709	-23061	6438.2132	10.727961
710	-90551	6438.1031	10.727778
711	-84199	6437.9931	10.727594
712	-8206	6437.8830	10.727411
713	84034	6437.7730	10.727228
714	141070	6437.6630	10.727044
715	149557	6437.5529	10.726861
716	127094	6437.4429	10.726677
717	92854	6437.3328	10.726494
718	55448	6437.2228	10.726311
719	24081	6437.1128	10.726127
720	13605	6437.0027	10.725944
721	30756	6436.8927	10.725761
722	66819	6436.7826	10.725577
723	111200	6436.6726	10.725394
724	159800	6436.5626	10.725211
725	201797	6436.4525	10.725027
726	215366	6436.3425	10.724844
727	193345	6436.2324	10.724661
728	159602	6436.1224	10.724477
729	140307	6436.0124	10.724294
730	129888	6435.9023	10.724110
731	105662	6435.7923	10.723927
732	64127	6435.6823	10.723744
733	18919	6435.5722	10.723560
734	-24296	6435.4622	10.723377
735	-60727	6435.3521	10.723194
736	-66707	6435.2421	10.723010
737	-27784	6435.1321	10.722827
738	16520	6435.0220	10.722644
739	2815	6434.9120	10.722460
740	-70094	6434.8019	10.722277
741	-127954	6434.6919	10.722094
742	-113348	6434.5819	10.721910
743	-53378	6434.4718	10.721727
744	-10290	6434.3618	10.721543
745	798	6434.2517	10.721360
746	11375	6434.1417	10.721177
747	41759	6434.0317	10.720993
748	80249	6433.9216	10.720810
749	106963	6433.8116	10.720627
750	108073	6433.7015	10.720443
751	75402	6433.5915	10.720260
752	17959	6433.4815	10.720077
753	-33527	6433.3714	10.719893
754	-55552	6433.2614	10.719710
755	-56740	6433.1513	10.719527
756	-54487	6433.0413	10.719343
757	-41060	6432.9313	10.719160
758	51	6432.8212	10.718976
759	53683	6432.7112	10.718793
760	80029	6432.6012	10.718610
761	63203	6432.4911	10.718426
762	29365	6432.3811	10.718243
763	13111	6432.2710	10.718060
764	22704	6432.1610	10.717876
765	39793	6432.0510	10.717693
766	40612	6431.9409	10.717510
767	19399	6431.8309	10.717326
768	1077	6431.7208	10.717143
769	22616	6431.6108	10.716959
770	88333	6431.5008	10.716776
771	154046	6431.3907	10.716593
772	172625	6431.2807	10.716409
773	145644	6431.1706	10.716226
774	111724	6431.0606	10.716043
775	95473	6430.9506	10.715859
776	91664	6430.8405	10.715676
777	91001	6430.7305	10.715493
778	92846	6430.6204	10.715309
779	92703	6430.5104	10.715126
780	82037	6430.4004	10.714943
781	64800	6430.2903	10.714759
782	56306	6430.1803	10.714576
783	63589	6430.0702	10.714392
784	80117	6429.9602	10.714209
785	96950	6429.8502	10.714026
786	106064	6429.7401	10.713842
787	101059	6429.6301	10.713659
788	90541	6429.5200	10.713476
789	98385	6429.4100	10.713292
790	129292	6429.3000	10.713109
791	147963	6429.1899	10.712926
792	120455	6429.0799	10.712742
793	64004	6428.9699	10.712559
794	23467	6428.8598	10.712376
795	10556	6428.7498	10.712192
796	6791	6428.6397	10.712009
797	16608	6428.5297	10.711825
798	63441	6428.4197	10.711642
799	128184	6428.3096	10.711459
800	150242	6428.1996	10.711275
801	113497	6428.0895	10.711092
802	79451	6427.9795	10.710909
803	99167	6427.8695	10.710725
804	135937	6427.7594	10.710542
805	122466	6427.6494	10.710359
806	64032	6427.5393	10.710175
807	29725	6427.4293	10.709992
808	53062	6427.3193	10.709809
809	93450	6427.2092	10.709625
810	99902	6427.0992	10.709442
811	69836	6426.9891	10.709258
812	32442	6426.8791	10.709075
813	8223	6426.7691	10.708892
814	4179	6426.6590	10.708708
815	25587	6426.5490	10.708525
816	69640	6426.4389	10.708342
817	116587	6426.3289	10.708158
818	143999	6426.2189	10.707975
819	148254	6426.1088	10.707792
820	143702	6425.9988	10.707608
821	143165	6425.8888	10.707425
822	146004	6425.7787	10.707242
823	144427	6425.6687	10.707058
824	135725	6425.5586	10.706875
825	125256	6425.4486	10.706691
826	118502	6425.3386	10.706508
827	113607	6425.2285	10.706325
828	104402	6425.1185	10.706141
829	88647	6425.0084	10.705958
830	68917	6424.8984	10.705775
831	46668	6424.7884	10.705591
832	21562	6424.6783	10.705408
833	-2573	6424.5683	10.705225
834	-16619	6424.4582	10.705041
835	-12614	6424.3482	10.704858
836	11275	6424.2382	10.704675
837	48626	6424.1281	10.704491
838	81350	6424.0181	10.704308
839	84466	6423.9080	10.704124
840	48226	6423.7980	10.703941
841	-4538	6423.6880	10.703758
842	-37042	6423.5779	10.703574
843	-36955	6423.4679	10.703391
844	-23290	6423.3578	10.703208
845	-13418	6423.2478	10.703024
846	-1710	6423.1378	10.702841
847	20149	6423.0277	10.702658
848	39572	6422.9177	10.702474
849	37561	6422.8076	10.702291
850	17894	6422.6976	10.702107
851	3712	6422.5876	10.701924
852	6541	6422.4775	10.701741
853	13974	6422.3675	10.701557
854	11550	6422.2575	10.701374
855	4960	6422.1474	10.701191
856	11646	6422.0374	10.701007
857	34662	6421.9273	10.700824
858	55164	6421.8173	10.700641
859	55600	6421.7073	10.700457
860	43864	6421.5972	10.700274
861	43924	6421.4872	10.700091
862	63247	6421.3771	10.699907
863	82998	6421.2671	10.699724
864	85161	6421.1571	10.699540
865	74346	6421.0470	10.699357
866	63554	6420.9370	10.699174
867	55406	6420.8269	10.698990
868	53179	6420.7169	10.698807
869	71793	6420.6069	10.698624
870	111856	6420.4968	10.698440
871	137112	6420.3868	10.698257
872	112735	6420.2767	10.698074
873	62023	6420.1667	10.697890
874	47635	6420.0567	10.697707
875	91161	6419.9466	10.697524
876	146251	6419.8366	10.697340
877	161171	6419.7265	10.697157
878	133103	6419.6165	10.696973
879	85960	6419.5065	10.696790
880	31174	6419.3964	10.696607
881	-24290	6419.2864	10.696423
882	-61215	6419.1764	10.696240
883	-70226	6419.0663	10.696057
884	-69870	6418.9563	10.695873
885	-75400	6418.8462	10.695690
886	-70581	6418.7362	10.695507
887	-40662	6418.6262	10.695323
888	-12607	6418.5161	10.695140
889	-23697	6418.4061	10.694957
890	-60960	6418.2960	10.694773
891	-71871	6418.1860	10.694590
892	-34360	6418.0760	10.694406
893	19179	6417.9659	10.694223
894	50252	6417.8559	10.694040
895	52710	6417.7458	10.693856
896	35759	6417.6358	10.693673
897	2641	6417.5258	10.693490
898	-35711	6417.4157	10.693306
899	-50301	6417.3057	10.693123
900	-21438	6417.1956	10.692940
901	32403	6417.0856	10.692756
902	69411	6416.9756	10.692573
903	65126	6416.8655	10.692390
904	30411	6416.7555	10.692206
905	-5798	6416.6454	10.692023
906	-22796	6416.5354	10.691839
907	-17663	6416.4254	10.691656
908	5968	6416.3153	10.691473
909	51735	6416.2053	10.691289
910	122963	6416.0952	10.691106
911	198339	6415.9852	10.690923
912	230979	6415.8752	10.690739
913	190467	6415.7651	10.690556
914	101886	6415.6551	10.690373
915	25139	6415.5451	10.690189
916	-5912	6415.4350	10.690006
917	-9019	6415.3250	10.689823
918	-18281	6415.2149	10.689639
919	-42765	6415.1049	10.689456
920	-69096	6414.9949	10.689272
921	-88754	6414.8848	10.689089
922	-105240	6414.7748	10.688906
923	-118562	6414.6647	10.688722
924	-119248	6414.5547	10.688539
925	-104002	6414.4447	10.688356
926	-88094	6414.3346	10.688172
927	-90777	6414.2246	10.687989
928	-108533	6414.1145	10.687806
929	-114261	6414.0045	10.687622
930	-89547	6413.8945	10.687439
931	-47667	6413.7844	10.687255
932	-12930	6413.6744	10.687072
933	13039	6413.5643	10.686889
934	45398	6413.4543	10.686705
935	82772	6413.3443	10.686522
936	106413	6413.2342	10.686339
937	114144	6413.1242	10.686155
938	124640	6413.0141	10.685972
939	137927	6412.9041	10.685789
940	124661	6412.7941	10.685605
941	75607	6412.6840	10.685422
942	30573	6412.5740	10.685239
943	26348	6412.4640	10.685055
944	40524	6412.3539	10.684872
945	26430	6412.2439	10.684688
946	-12944	6412.1338	10.684505
947	-31469	6412.0238	10.684322
948	-13166	6411.9138	10.684138
949	10607	6411.8037	10.683955
950	22408	6411.6937	10.683772
951	46189	6411.5836	10.683588
952	92470	6411.4736	10.683405
953	120892	6411.3636	10.683222
954	93842	6411.2535	10.683038
955	38427	6411.1435	10.682855
956	13084	6411.0334	10.682672
957	25802	6410.9234	10.682488
958	26864	6410.8134	10.682305
959	-16417	6410.7033	10.682121
960	-74301	6410.5933	10.681938
961	-96591	6410.4832	10.681755
962	-73043	6410.3732	10.681571
963	-32405	6410.2632	10.681388
964	846	6410.1531	10.681205
965	23154	6410.0431	10.681021
966	30641	6409.9330	10.680838
967	8822	6409.8230	10.680655
968	-45289	6409.7130	10.680471
969	-107010	6409.6029	10.680288
970	-144543	6409.4929	10.680105
971	-147533	6409.3828	10.679921
972	-124173	6409.2728	10.679738
973	-81916	6409.1628	10.679554
974	-29232	6409.0527	10.679371
975	13313	6408.9427	10.679188
976	29538	6408.8327	10.679004
977	32712	6408.7226	10.678821
978	46339	6408.6126	10.678638
979	59279	6408.5025	10.678454
980	34605	6408.3925	10.678271
981	-26623	6408.2825	10.678088
982	-68659	6408.1724	10.677904
983	-52176	6408.0624	10.677721
984	-9478	6407.9523	10.677538
985	3440	6407.8423	10.677354
986	-17140	6407.7323	10.677171
987	-33416	6407.6222	10.676987
988	-32255	6407.5122	10.676804
989	-34670	6407.4021	10.676621
990	-47447	6407.2921	10.676437
991	-50433	6407.1821	10.676254
992	-34209	6407.0720	10.676071
993	-12138	6406.9620	10.675887
994	9194	6406.8519	10.675704
995	36385	6406.7419	10.675521
996	61960	6406.6319	10.675337
997	66417	6406.5218	10.675154
998	54009	6406.4118	10.674971
999	50646	6406.3017	10.674787
1000	57513	6406.1917	10.674604
1001	44460	6406.0817	10.674420
1002	2997	6405.9716	10.674237
1003	-32543	6405.8616	10.674054
1004	-36910	6405.7516	10.673870
1005	-30819	6405.6415	10.673687
1006	-39631	6405.5315	10.673504
1007	-47996	6405.4214	10.673320
1008	-29912	6405.3114	10.673137
1009	300	6405.2014	10.672954
1010	6148	6405.0913	10.672770
1011	-13377	6404.9813	10.672587
1012	-20229	6404.8712	10.672403
1013	9907	6404.7612	10.672220
1014	58517	6404.6512	10.672037
1015	89760	6404.5411	10.671853
1016	85393	6404.4311	10.671670
1017	54125	6404.3210	10.671487
1018	23174	6404.2110	10.671303
1019	20401	6404.1010	10.671120
1020	49610	6403.9909	10.670937
1021	82304	6403.8809	10.670753
1022	85508	6403.7708	10.670570
1023	57836	6403.6608	10.670387
1024	27979	6403.5508	10.670203
1025	18584	6403.4407	10.670020
1026	22485	6403.3307	10.669836
1027	16462	6403.2206	10.669653
1028	-10347	6403.1106	10.669470
1029	-47058	6403.0006	10.669286
1030	-77157	6402.8905	10.669103
1031	-97665	6402.7805	10.668920
1032	-116810	6402.6704	10.668736
1033	-135316	6402.5604	10.668553
1034	-143231	6402.4504	10.668370
1035	-140810	6402.3403	10.668186
1036	-144892	6402.2303	10.668003
1037	-158143	6402.1203	10.667820
1038	-149812	6402.0102	10.667636
1039	-96370	6401.9002	10.667453
1040	-31283	6401.7901	10.667269
1041	-16770	6401.6801	10.667086
1042	-63599	6401.5701	10.666903
1043	-115202	6401.4600	10.666719
1044	-119872	6401.3500	10.666536
1045	-82341	6401.2399	10.666353
1046	-30592	6401.1299	10.666169
1047	27803	6401.0199	10.665986
1048	89248	6400.9098	10.665803
1049	127938	6400.7998	10.665619
1050	122797	6400.6897	10.665436
1051	92175	6400.5797	10.665253
1052	70579	6400.4697	10.665069
1053	65059	6400.3596	10.664886
1054	61037	6400.2496	10.664702
1055	54515	6400.1395	10.664519
1056	48316	6400.0295	10.664336
1057	30334	6399.9195	10.664152
1058	-11693	6399.8094	10.663969
1059	-62122	6399.6994	10.663786
1060	-94475	6399.5893	10.663602
1061	-109515	6399.4793	10.663419
1062	-126118	6399.3693	10.663236
1063	-140780	6399.2592	10.663052
1064	-129955	6399.1492	10.662869
1065	-91936	6399.0392	10.662686
1066	-52967	6398.9291	10.662502
1067	-27349	6398.8191	10.662319
1068	-3200	6398.7090	10.662135
1069	23914	6398.5990	10.661952
1070	35087	6398.4890	10.661769
1071	22595	6398.3789	10.661585
1072	14352	6398.2689	10.661402
1073	39527	6398.1588	10.661219
1074	83720	6398.0488	10.661035
1075	102852	6397.9388	10.660852
1076	78630	6397.8287	10.660669
1077	39377	6397.7187	10.660485
1078	20273	6397.6086	10.660302
1079	19418	6397.4986	10.660119
1080	9301	6397.3886	10.659935
1081	-14447	6397.2785	10.659752
1082	-20742	6397.1685	10.659568
1083	7889	6397.0584	10.659385
1084	36215	6396.9484	10.659202
1085	17488	6396.8384	10.659018
1086	-34440	6396.7283	10.658835
1087	-54283	6396.6183	10.658652
1088	-15381	6396.5082	10.658468
1089	29234	6396.3982	10.658285
1090	18833	6396.2882	10.658102
1091	-36232	6396.1781	10.657918
1092	-80638	6396.0681	10.657735
1093	-92404	6395.9580	10.657552
1094	-94459	6395.8480	10.657368
1095	-103284	6395.7380	10.657185
1096	-108671	6395.6279	10.657001
1097	-101843	6395.5179	10.656818
1098	-88084	6395.4079	10.656635
1099	-70391	6395.2978	10.656451
1100	-49872	6395.1878	10.656268
1101	-40974	6395.0777	10.656085
1102	-56654	6394.9677	10.655901
1103	-79572	6394.8577	10.655718
1104	-78247	6394.7476	10.655535
1105	-52015	6394.6376	10.655351
1106	-29924	6394.5275	10.655168
1107	-25159	6394.4175	10.654984
1108	-22607	6394.3075	10.654801
1109	-12288	6394.1974	10.654618
1110	-7	6394.0874	10.654434
1111	17729	6393.9773	10.654251
1112	49164	6393.8673	10.654068
1113	69796	6393.7573	10.653884
1114	35234	6393.6472	10.653701
1115	-46947	6393.5372	10.653518
1116	-99827	6393.4271	10.653334
1117	-64414	6393.3171	10.653151
1118	25528	6393.2071	10.652968
1119	89699	6393.0970	10.652784
1120	97746	6392.9870	10.652601
1121	82205	6392.8769	10.652417
1122	73368	6392.7669	10.652234
1123	65728	6392.6569	10.652051
1124	48479	6392.5468	10.651867
1125	31060	6392.4368	10.651684
1126	25721	6392.3268	10.651501
1127	27230	6392.2167	10.651317
1128	22472	6392.1067	10.651134
1129	8861	6391.9966	10.650951
1130	-3473	6391.8866	10.650767
1131	-820	6391.7766	10.650584
1132	23658	6391.6665	10.650401
1133	60704	6391.5565	10.650217
1134	86873	6391.4464	10.650034
1135	84205	6391.3364	10.649850
1136	57783	6391.2264	10.649667
1137	27277	6391.1163	10.649484
1138	4036	6391.0063	10.649300
1139	-14263	6390.8962	10.649117
1140	-27881	6390.7862	10.648934
1141	-25454	6390.6762	10.648750
1142	5057	6390.5661	10.648567
1143	60724	6390.4561	10.648384
1144	123078	6390.3460	10.648200
1145	172269	6390.2360	10.648017
1146	199617	6390.1260	10.647834
1147	204505	6390.0159	10.647650
1148	181324	6389.9059	10.647467
1149	120335	6389.7958	10.647283
1150	31183	6389.6858	10.647100
1151	-43358	6389.5758	10.646917
1152	-58897	6389.4657	10.646733
1153	-20788	6389.3557	10.646550
1154	13770	6389.2456	10.646367
1155	-2004	6389.1356	10.646183
1156	-52010	6389.0256	10.646000
1157	-82113	6388.9155	10.645817
1158	-68340	6388.8055	10.645633
1159	-39182	6388.6955	10.645450
1160	-28653	6388.5854	10.645267
1161	-28080	6388.4754	10.645083
1162	24	6388.3653	10.644900
1163	67196	6388.2553	10.644716
1164	134792	6388.1453	10.644533
1165	150763	6388.0352	10.644350
1166	103851	6387.9252	10.644166
1167	33981	6387.8151	10.643983
1168	-8564	6387.7051	10.643800
1169	-6982	6387.5951	10.643616
1170	17522	6387.4850	10.643433
1171	33749	6387.3750	10.643250
1172	27127	6387.2649	10.643066
1173	6041	6387.1549	10.642883
1174	-8632	6387.0449	10.642700
1175	-632	6386.9348	10.642516
1176	29758	6386.8248	10.642333
1177	68811	6386.7147	10.642149
1178	102217	6386.6047	10.641966
1179	121822	6386.4947	10.641783
1180	124658	6386.3846	10.641599
1181	115640	6386.2746	10.641416
1182	108123	6386.1645	10.641233
1183	107199	6386.0545	10.641049
1184	94926	6385.9445	10.640866
1185	54074	6385.8344	10.640683
1186	7966	6385.7244	10.640499
1187	5057	6385.6144	10.640316
1188	48959	6385.5043	10.640132
1189	76842	6385.3943	10.639949
1190	37371	6385.2842	10.639766
1191	-34843	6385.1742	10.639582
1192	-61098	6385.0642	10.639399
1193	-20349	6384.9541	10.639216
1194	32648	6384.8441	10.639032
1195	46357	6384.7340	10.638849
1196	27228	6384.6240	10.638666
1197	9137	6384.5140	10.638482
1198	5449	6384.4039	10.638299
1199	6850	6384.2939	10.638116
1200	1309	6384.1838	10.637932
1201	-17659	6384.0738	10.637749
1202	-45564	6383.9638	10.637565
1203	-64120	6383.8537	10.637382
1204	-61272	6383.7437	10.637199
1205	-52578	6383.6336	10.637015
1206	-57977	6383.5236	10.636832
1207	-59255	6383.4136	10.636649
1208	-15069	6383.3035	10.636465
1209	73436	6383.1935	10.636282
1210	145847	6383.0834	10.636099
1211	148716	6382.9734	10.635915
1212	94160	6382.8634	10.635732
1213	37040	6382.7533	10.635549
1214	15211	6382.6433	10.635365
1215	26391	6382.5332	10.635182
1216	44609	6382.4232	10.634998
1217	45951	6382.3132	10.634815
1218	32142	6382.2031	10.634632
1219	32401	6382.0931	10.634448
1220	62933	6381.9831	10.634265
1221	88494	6381.8730	10.634082
1222	58249	6381.7630	10.633898
1223	-17481	6381.6529	10.633715
1224	-68572	6381.5429	10.633532
1225	-56482	6381.4329	10.633348
1226	-20447	6381.3228	10.633165
1227	-10347	6381.2128	10.632982
1228	-18314	6381.1027	10.632798
1229	-11832	6380.9927	10.632615
1230	3817	6380.8827	10.632431
1231	971	6380.7726	10.632248
1232	-18258	6380.6626	10.632065
1233	-29856	6380.5525	10.631881
1234	-31267	6380.4425	10.631698
1235	-36340	6380.3325	10.631515
1236	-40509	6380.2224	10.631331
1237	-30814	6380.1124	10.631148
1238	-20247	6380.0023	10.630965
1239	-31442	6379.8923	10.630781
1240	-50353	6379.7823	10.630598
1241	-35395	6379.6722	10.630415
1242	23229	6379.5622	10.630231
1243	83720	6379.4521	10.630048
1244	97714	6379.3421	10.629864
1245	54357	6379.2321	10.629681
1246	-19452	6379.1220	10.629498
1247	-82430	6379.0120	10.629314
1248	-105320	6378.9020	10.629131
1249	-92788	6378.7919	10.628948
1250	-75988	6378.6819	10.628764
1251	-71806	6378.5718	10.628581
1252	-63289	6378.4618	10.628398
1253	-34247	6378.3518	10.628214
1254	1286	6378.2417	10.628031
1255	28536	6378.1317	10.627848
1256	62669	6378.0216	10.627664
1257	112063	6377.9116	10.627481
1258	135349	6377.8016	10.627297
1259	86319	6377.6915	10.627114
1260	-8341	6377.5815	10.626931
1261	-68957	6377.4714	10.626747
1262	-61895	6377.3614	10.626564
1263	-30092	6377.2514	10.626381
1264	-18062	6377.1413	10.626197
1265	-15587	6377.0313	10.626014
1266	5816	6376.9212	10.625831
1267	41246	6376.8112	10.625647
1268	62939	6376.7012	10.625464
1269	56716	6376.5911	10.625280
1270	28495	6376.4811	10.625097
1271	-6486	6376.3710	10.624914
1272	-28985	6376.2610	10.624730
1273	-28563	6376.1510	10.624547
1274	-18004	6376.0409	10.624364
1275	-16544	6375.9309	10.624180
1276	-18689	6375.8208	10.623997
1277	-4353	6375.7108	10.623814
1278	21789	6375.6008	10.623630
1279	33168	6375.4907	10.623447
1280	25408	6375.3807	10.623264
1281	21921	6375.2707	10.623080
1282	29792	6375.1606	10.622897
1283	28339	6375.0506	10.622713
1284	11584	6374.9405	10.622530
1285	1577	6374.8305	10.622347
1286	4103	6374.7205	10.622163
1287	-6540	6374.6104	10.621980
1288	-35673	6374.5004	10.621797
1289	-42347	6374.3903	10.621613
1290	2704	6374.2803	10.621430
1291	67101	6374.1703	10.621247
1292	99934	6374.0602	10.621063
1293	97078	6373.9502	10.620880
1294	88376	6373.8401	10.620697
1295	85492	6373.7301	10.620513
1296	81391	6373.6201	10.620330
1297	79918	6373.5100	10.620146
1298	83328	6373.4000	10.619963
1299	66751	6373.2899	10.619780
1300	11367	6373.1799	10.619596
1301	-45555	6373.0699	10.619413
1302	-42222	6372.9598	10.619230
1303	23458	6372.8498	10.619046
1304	85111	6372.7397	10.618863
1305	91993	6372.6297	10.618680
1306	61377	6372.5197	10.618496
1307	33358	6372.4096	10.618313
1308	14320	6372.2996	10.618130
1309	-8187	6372.1896	10.617946
1310	-26100	6372.0795	10.617763
1311	-22519	6371.9695	10.617579
1312	-7228	6371.8594	10.617396
1313	-6380	6371.7494	10.617213
1314	-21531	6371.6394	10.617029
1315	-29115	6371.5293	10.616846
1316	-21898	6371.4193	10.616663
1317	-21343	6371.3092	10.616479
1318	-38889	6371.1992	10.616296
1319	-51924	6371.0892	10.616113
1320	-38008	6370.9791	10.615929
1321	-12549	6370.8691	10.615746
1322	-4472	6370.7590	10.615563
1323	-5688	6370.6490	10.615379
1324	20716	6370.5390	10.615196
1325	80181	6370.4289	10.615012
1326	129904	6370.3189	10.614829
1327	137444	6370.2088	10.614646
1328	126137	6370.0988	10.614462
1329	137264	6369.9888	10.614279
1330	168583	6369.8787	10.614096
1331	180511	6369.7687	10.613912
1332	152046	6369.6586	10.613729
1333	102852	6369.5486	10.613546
1334	66782	6369.4386	10.613362
1335	67538	6369.3285	10.613179
1336	111113	6369.2185	10.612996
1337	174233	6369.1084	10.612812
1338	207395	6368.9984	10.612629
1339	180306	6368.8884	10.612445
1340	121563	6368.7783	10.612262
1341	84276	6368.6683	10.612079
1342	77305	6368.5583	10.611895
1343	64269	6368.4482	10.611712
1344	26788	6368.3382	10.611529
1345	-11984	6368.2281	10.611345
1346	-29838	6368.1181	10.611162
1347	-29027	6368.0081	10.610979
1348	-9771	6367.8980	10.610795
1349	34540	6367.7880	10.610612
1350	80960	6367.6779	10.610428
1351	82705	6367.5679	10.610245
1352	35611	6367.4579	10.610062
1353	-3878	6367.3478	10.609878
1354	4172	6367.2378	10.609695
1355	30209	6367.1277	10.609512
1356	35037	6367.0177	10.609328
1357	40345	6366.9077	10.609145
1358	88804	6366.7976	10.608962
1359	162107	6366.6876	10.608778
1360	195530	6366.5775	10.608595
1361	163792	6366.4675	10.608412
1362	103968	6366.3575	10.608228
1363	57514	6366.2474	10.608045
1364	33438	6366.1374	10.607861
1365	28302	6366.0273	10.607678
1366	40284	6365.9173	10.607495
1367	55489	6365.8073	10.607311
1368	53281	6365.6972	10.607128
1369	34599	6365.5872	10.606945
1370	21678	6365.4772	10.606761
1371	26188	6365.3671	10.606578
1372	38441	6365.2571	10.606395
1373	46542	6365.1470	10.606211
1374	44106	6365.0370	10.606028
1375	23512	6364.9270	10.605845
1376	-12679	6364.8169	10.605661
1377	-37056	6364.7069	10.605478
1378	-21737	6364.5968	10.605294
1379	22766	6364.4868	10.605111
1380	57408	6364.3768	10.604928
1381	60305	6364.2667	10.604744
1382	37428	6364.1567	10.604561
1383	-4630	6364.0466	10.604378
1384	-61734	6363.9366	10.604194
1385	-108983	6363.8266	10.604011
1386	-112637	6363.7165	10.603828
1387	-74330	6363.6065	10.603644
1388	-31464	6363.4964	10.603461
1389	-4315	6363.3864	10.603278
1390	25160	6363.2764	10.603094
1391	69162	6363.1663	10.602911
1392	101017	6363.0563	10.602727
1393	87077	6362.9462	10.602544
1394	29058	6362.8362	10.602361
1395	-43611	6362.7262	10.602177
1396	-104182	6362.6161	10.601994
1397	-135244	6362.5061	10.601811
1398	-125867	6362.3960	10.601627
1399	-84054	6362.2860	10.601444
1400	-40231	6362.1760	10.601261
1401	-19943	6362.0659	10.601077
1402	-19146	6361.9559	10.600894
1403	-16594	6361.8459	10.600711
1404	-941	6361.7358	10.600527
1405	23542	6361.6258	10.600344
1406	47627	6361.5157	10.600160
1407	64562	6361.4057	10.599977
1408	75797	6361.2957	10.599794
1409	94169	6361.1856	10.599610
1410	129653	6361.0756	10.599427
1411	168106	6360.9655	10.599244
1412	178822	6360.8555	10.599060
1413	148664	6360.7455	10.598877
1414	94658	6360.6354	10.598694
1415	39738	6360.5254	10.598510
1416	-6018	6360.4153	10.598327
1417	-36079	6360.3053	10.598144
1418	-41954	6360.1953	10.597960
1419	-26927	6360.0852	10.597777
1420	-6234	6359.9752	10.597593
1421	14982	6359.8651	10.597410
1422	43290	6359.7551	10.597227
1423	69568	6359.6451	10.597043
1424	68144	6359.5350	10.596860
1425	37962	6359.4250	10.596677
1426	15044	6359.3149	10.596493
1427	21007	6359.2049	10.596310
1428	27173	6359.0949	10.596127
1429	1014	6358.9848	10.595943
1430	-34959	6358.8748	10.595760
1431	-30294	6358.7648	10.595577
1432	20301	6358.6547	10.595393
1433	72682	6358.5447	10.595210
1434	98804	6358.4346	10.595026
1435	114484	6358.3246	10.594843
1436	134800	6358.2146	10.594660
1437	141645	6358.1045	10.594476
1438	115082	6357.9945	10.594293
1439	67970	6357.8844	10.594110
1440	25900	6357.7744	10.593926
1441	-7510	6357.6644	10.593743
1442	-40987	6357.5543	10.593560
1443	-64608	6357.4443	10.593376
1444	-55277	6357.3342	10.593193
1445	-11795	6357.2242	10.593009
1446	36099	6357.1142	10.592826
1447	57859	6357.0041	10.592643
1448	48503	6356.8941	10.592459
1449	22813	6356.7840	10.592276
1450	-3299	6356.6740	10.592093
1451	-19278	6356.5640	10.591909
1452	-18476	6356.4539	10.591726
1453	-900	6356.3439	10.591543
1454	25133	6356.2338	10.591359
1455	49800	6356.1238	10.591176
1456	66652	6356.0138	10.590993
1457	66436	6355.9037	10.590809
1458	35393	6355.7937	10.590626
1459	-25934	6355.6836	10.590442
1460	-85306	6355.5736	10.590259
1461	-99555	6355.4636	10.590076
1462	-60417	6355.3535	10.589892
1463	-5521	6355.2435	10.589709
1464	25219	6355.1335	10.589526
1465	29526	6355.0234	10.589342
1466	27346	6354.9134	10.589159
1467	23953	6354.8033	10.588976
1468	12147	6354.6933	10.588792
1469	474	6354.5833	10.588609
1470	9803	6354.4732	10.588426
1471	41708	6354.3632	10.588242
1472	76537	6354.2531	10.588059
1473	105407	6354.1431	10.587875
1474	136794	6354.0331	10.587692
1475	165705	6353.9230	10.587509
1476	168009	6353.8130	10.587325
1477	140904	6353.7029	10.587142
1478	119503	6353.5929	10.586959
1479	128895	6353.4829	10.586775
1480	142850	6353.3728	10.586592
1481	119548	6353.2628	10.586409
1482	62526	6353.1527	10.586225
1483	15020	6353.0427	10.586042
1484	3299	6352.9327	10.585859
1485	16558	6352.8226	10.585675
1486	37048	6352.7126	10.585492
1487	56680	6352.6025	10.585308
1488	63690	6352.4925	10.585125
1489	47492	6352.3825	10.584942
1490	24609	6352.2724	10.584758
1491	26887	6352.1624	10.584575
1492	49948	6352.0524	10.584392
1493	45262	6351.9423	10.584208
1494	-13695	6351.8323	10.584025
1495	-84521	6351.7222	10.583842
1496	-106484	6351.6122	10.583658
1497	-79698	6351.5022	10.583475
1498	-55948	6351.3921	10.583292
1499	-57322	6351.2821	10.583108
1500	-46493	6351.1720	10.582925
1501	10512	6351.0620	10.582741
1502	87820	6350.9520	10.582558
1503	131282	6350.8419	10.582375
1504	125022	6350.7319	10.582191
1505	98154	6350.6218	10.582008
1506	76812	6350.5118	10.581825
1507	60366	6350.4018	10.581641
1508	44973	6350.2917	10.581458
1509	40583	6350.1817	10.581275
1510	51783	6350.0716	10.581091
1511	61209	6349.9616	10.580908
1512	47419	6349.8516	10.580725
1513	8699	6349.7415	10.580541
1514	-41383	6349.6315	10.580358
1515	-89809	6349.5214	10.580174
1516	-123665	6349.4114	10.579991
1517	-127753	6349.3014	10.579808
1518	-100833	6349.1913	10.579624
1519	-65502	6349.0813	10.579441
1520	-43325	6348.9712	10.579258
1521	-28142	6348.8612	10.579074
1522	-5897	6348.7512	10.578891
1523	7180	6348.6411	10.578708
1524	-20825	6348.5311	10.578524
1525	-80030	6348.4211	10.578341
1526	-110825	6348.3110	10.578157
1527	-74275	6348.2010	10.577974
1528	-5886	6348.0909	10.577791
1529	28266	6347.9809	10.577607
1530	13883	6347.8709	10.577424
1531	-4014	6347.7608	10.577241
1532	8958	6347.6508	10.577057
1533	31862	6347.5407	10.576874
1534	23951	6347.4307	10.576691
1535	-19157	6347.3207	10.576507
1536	-64224	6347.2106	10.576324
1537	-85358	6347.1006	10.576141
1538	-91349	6346.9905	10.575957
1539	-106059	6346.8805	10.575774
1540	-133653	6346.7705	10.575590
1541	-152509	6346.6604	10.575407
1542	-142867	6346.5504	10.575224
1543	-113143	6346.4403	10.575040
1544	-91679	6346.3303	10.574857
1545	-92690	6346.2203	10.574674
1546	-99351	6346.1102	10.574490
1547	-86933	6346.0002	10.574307
1548	-55861	6345.8901	10.574124
1549	-29539	6345.7801	10.573940
1550	-19353	6345.6701	10.573757
1551	-5881	6345.5600	10.573574
1552	35359	6345.4500	10.573390
1553	96459	6345.3399	10.573207
1554	138675	6345.2299	10.573023
1555	133378	6345.1199	10.572840
1556	92379	6345.0098	10.572657
1557	53181	6344.8998	10.572473
1558	41395	6344.7898	10.572290
1559	54174	6344.6797	10.572107
1560	74121	6344.5697	10.571923
1561	88473	6344.4596	10.571740
1562	94643	6344.3496	10.571557
1563	95445	6344.2396	10.571373
1564	91607	6344.1295	10.571190
1565	77382	6344.0195	10.571007
1566	48942	6343.9094	10.570823
1567	21538	6343.7994	10.570640
1568	24828	6343.6894	10.570456
1569	63955	6343.5793	10.570273
1570	96768	6343.4693	10.570090
1571	78431	6343.3592	10.569906
1572	25178	6343.2492	10.569723
1573	-2802	6343.1392	10.569540
1574	12233	6343.0291	10.569356
1575	21649	6342.9191	10.569173
1576	-4092	6342.8090	10.568990
1577	-14002	6342.6990	10.568806
1578	50758	6342.5890	10.568623
1579	154089	6342.4789	10.568440
1580	197081	6342.3689	10.568256
1581	144687	6342.2588	10.568073
1582	61296	6342.1488	10.567889
1583	15634	6342.0388	10.567706
1584	7360	6341.9287	10.567523
1585	4148	6341.8187	10.567339
1586	-3083	6341.7087	10.567156
1587	-13075	6341.5986	10.566973
1588	-39856	6341.4886	10.566789
1589	-87596	6341.3785	10.566606
1590	-127596	6341.2685	10.566423
1591	-134746	6341.1585	10.566239
1592	-125798	6341.0484	10.566056
1593	-130146	6340.9384	10.565873
1594	-141728	6340.8283	10.565689
1595	-133324	6340.7183	10.565506
1596	-105303	6340.6083	10.565322
1597	-86051	6340.4982	10.565139
1598	-87743	6340.3882	10.564956
1599	-89757	6340.2781	10.564772
1600	-68553	6340.1681	10.564589
1601	-26500	6340.0581	10.564406
1602	11129	6339.9480	10.564222
1603	20090	6339.8380	10.564039
1604	2085	6339.7279	10.563856
1605	-12304	6339.6179	10.563672
1606	2078	6339.5079	10.563489
1607	28591	6339.3978	10.563305
1608	29784	6339.2878	10.563122
1609	5880	6339.1777	10.562939
1610	-2845	6339.0677	10.562755
1611	16402	6338.9577	10.562572
1612	20536	6338.8476	10.562389
1613	-24164	6338.7376	10.562205
1614	-86065	6338.6275	10.562022
1615	-111940	6338.5175	10.561839
1616	-94359	6338.4075	10.561655
1617	-57506	6338.2974	10.561472
1618	-8332	6338.1874	10.561289
1619	50592	6338.0774	10.561105
1620	85600	6337.9673	10.560922
1621	64833	6337.8573	10.560738
1622	14129	6337.7472	10.560555
1623	-10225	6337.6372	10.560372
1624	5100	6337.5272	10.560188
1625	31150	6337.4171	10.560005
1626	56306	6337.3071	10.559822
1627	89670	6337.1970	10.559638
1628	114625	6337.0870	10.559455
1629	101639	6336.9770	10.559272
1630	68005	6336.8669	10.559088
1631	62347	6336.7569	10.558905
1632	83319	6336.6468	10.558722
1633	78686	6336.5368	10.558538
1634	39174	6336.4268	10.558355
1635	25183	6336.3167	10.558171
1636	72755	6336.2067	10.557988
1637	135726	6336.0966	10.557805
1638	158027	6335.9866	10.557621
1639	147871	6335.8766	10.557438
1640	140862	6335.7665	10.557255
1641	137052	6335.6565	10.557071
1642	125518	6335.5464	10.556888
1643	125668	6335.4364	10.556705
1644	150608	6335.3264	10.556521
1645	163261	6335.2163	10.556338
1646	124491	6335.1063	10.556155
1647	61449	6334.9963	10.555971
1648	35409	6334.8862	10.555788
1649	58828	6334.7762	10.555604
1650	92876	6334.6661	10.555421
1651	111221	6334.5561	10.555238
1652	116212	6334.4461	10.555054
1653	103962	6334.3360	10.554871
1654	66867	6334.2260	10.554688
1655	29131	6334.1159	10.554504
1656	31186	6334.0059	10.554321
1657	73451	6333.8959	10.554138
1658	114497	6333.7858	10.553954
1659	127179	6333.6758	10.553771
1660	118678	6333.5657	10.553588
1661	94393	6333.4557	10.553404
1662	45395	6333.3457	10.553221
1663	-18142	6333.2356	10.553037
1664	-59233	6333.1256	10.552854
1665	-55743	6333.0155	10.552671
1666	-22977	6332.9055	10.552487
1667	14478	6332.7955	10.552304
1668	47025	6332.6854	10.552121
1669	70178	6332.5754	10.551937
1670	80223	6332.4653	10.551754
1671	87990	6332.3553	10.551571
1672	107605	6332.2453	10.551387
1673	123798	6332.1352	10.551204
1674	103994	6332.0252	10.551021
1675	55558	6331.9151	10.550837
1676	35025	6331.8051	10.550654
1677	78271	6331.6951	10.550470
1678	152528	6331.5850	10.550287
1679	203747	6331.4750	10.550104
1680	222810	6331.3650	10.549920
1681	231748	6331.2549	10.549737
1682	228478	6331.1449	10.549554
1683	189048	6331.0348	10.549370
1684	116951	6330.9248	10.549187
1685	48333	6330.8148	10.549004
1686	4204	6330.7047	10.548820
1687	-26916	6330.5947	10.548637
1688	-50160	6330.4846	10.548453
1689	-44540	6330.3746	10.548270
1690	-2970	6330.2646	10.548087
1691	37987	6330.1545	10.547903
1692	41706	6330.0445	10.547720
1693	28263	6329.9344	10.547537
1694	48475	6329.8244	10.547353
1695	103287	6329.7144	10.547170
1696	131703	6329.6043	10.546987
1697	96156	6329.4943	10.546803
1698	43001	6329.3842	10.546620
1699	43495	6329.2742	10.546437
1700	96362	6329.1642	10.546253
1701	131853	6329.0541	10.546070
1702	106937	6328.9441	10.545886
1703	52793	6328.8340	10.545703
1704	20511	6328.7240	10.545520
1705	21579	6328.6140	10.545336
1706	41177	6328.5039	10.545153
1707	72202	6328.3939	10.544970
1708	104792	6328.2839	10.544786
1709	110214	6328.1738	10.544603
1710	73007	6328.0638	10.544420
1711	23778	6327.9537	10.544236
1712	4827	6327.8437	10.544053
1713	13476	6327.7337	10.543870
1714	13548	6327.6236	10.543686
1715	-5882	6327.5136	10.543503
1716	-21623	6327.4035	10.543319
1717	-23209	6327.2935	10.543136
1718	-26534	6327.1835	10.542953
1719	-32784	6327.0734	10.542769
1720	-14424	6326.9634	10.542586
1721	37563	6326.8533	10.542403
1722	83528	6326.7433	10.542219
1723	78941	6326.6333	10.542036
1724	30596	6326.5232	10.541853
1725	-14525	6326.4132	10.541669
1726	-25575	6326.3031	10.541486
1727	-12324	6326.1931	10.541303
1728	557	6326.0831	10.541119
1729	4460	6325.9730	10.540936
1730	8672	6325.8630	10.540752
1731	20517	6325.7529	10.540569
1732	30322	6325.6429	10.540386
1733	21286	6325.5329	10.540202
1734	-3756	6325.4228	10.540019
1735	-17303	6325.3128	10.539836
1736	-2428	6325.2027	10.539652
1737	17763	6325.0927	10.539469
1738	9232	6324.9827	10.539286
1739	-20212	6324.8726	10.539102
1740	-28044	6324.7626	10.538919
1741	476	6324.6526	10.538736
1742	32445	6324.5425	10.538552
1743	44131	6324.4325	10.538369
1744	61657	6324.3224	10.538185
1745	115336	6324.2124	10.538002
1746	178994	6324.1024	10.537819
1747	193823	6323.9923	10.537635
1748	144958	6323.8823	10.537452
1749	80383	6323.7722	10.537269
1750	52372	6323.6622	10.537085
1751	66722	6323.5522	10.536902
1752	93153	6323.4421	10.536719
1753	100951	6323.3321	10.536535
1754	76154	6323.2220	10.536352
1755	24591	6323.1120	10.536169
1756	-28462	6323.0020	10.535985
1757	-53847	6322.8919	10.535802
1758	-45420	6322.7819	10.535618
1759	-24619	6322.6718	10.535435
1760	-12023	6322.5618	10.535252
1761	-3799	6322.4518	10.535068
1762	15416	6322.3417	10.534885
1763	45841	6322.2317	10.534702
1764	71884	6322.1216	10.534518
1765	84099	6322.0116	10.534335
1766	87839	6321.9016	10.534152
1767	88065	6321.7915	10.533968
1768	78503	6321.6815	10.533785
1769	54750	6321.5715	10.533602
1770	30621	6321.4614	10.533418
1771	28506	6321.3514	10.533235
1772	52268	6321.2413	10.533051
1773	79790	6321.1313	10.532868
1774	88094	6321.0213	10.532685
1775	79684	6320.9112	10.532501
1776	76463	6320.8012	10.532318
1777	89187	6320.6911	10.532135
1778	99882	6320.5811	10.531951
1779	78295	6320.4711	10.531768
1780	16291	6320.3610	10.531585
1781	-55045	6320.2510	10.531401
1782	-87812	6320.1409	10.531218
1783	-63266	6320.0309	10.531034
1784	-12764	6319.9209	10.530851
1785	16396	6319.8108	10.530668
1786	13756	6319.7008	10.530484
1787	9840	6319.5907	10.530301
1788	26490	6319.4807	10.530118
1789	44205	6319.3707	10.529934
1790	31498	6319.2606	10.529751
1791	-9978	6319.1506	10.529568
1792	-47531	6319.0405	10.529384
1793	-54163	6318.9305	10.529201
1794	-27184	6318.8205	10.529018
1795	18439	6318.7104	10.528834
1796	56278	6318.6004	10.528651
1797	58293	6318.4903	10.528467
1798	21444	6318.3803	10.528284
1799	-20790	6318.2703	10.528101
1800	-34132	6318.1602	10.527917
1801	-24288	6318.0502	10.527734
1802	-19830	6317.9402	10.527551
1803	-22956	6317.8301	10.527367
1804	-7254	6317.7201	10.527184
1805	37108	6317.6100	10.527001
1806	86504	6317.5000	10.526817
1807	115471	6317.3900	10.526634
1808	117935	6317.2799	10.526451
1809	95658	6317.1699	10.526267
1810	57081	6317.0598	10.526084
1811	31723	6316.9498	10.525900
1812	49680	6316.8398	10.525717
1813	94678	6316.7297	10.525534
1814	110959	6316.6197	10.525350
1815	72077	6316.5096	10.525167
1816	10958	6316.3996	10.524984
1817	-33382	6316.2896	10.524800
1818	-61645	6316.1795	10.524617
1819	-83783	6316.0695	10.524434
1820	-81828	6315.9594	10.524250
1821	-40304	6315.8494	10.524067
1822	13036	6315.7394	10.523884
1823	35915	6315.6293	10.523700
1824	23973	6315.5193	10.523517
1825	1643	6315.4092	10.523333
1826	-20618	6315.2992	10.523150
1827	-44102	6315.1892	10.522967
1828	-53799	6315.0791	10.522783
1829	-33532	6314.9691	10.522600
1830	-784	6314.8591	10.522417
1831	10758	6314.7490	10.522233
1832	-3140	6314.6390	10.522050
1833	-23819	6314.5289	10.521867
1834	-51903	6314.4189	10.521683
1835	-100751	6314.3089	10.521500
1836	-151433	6314.1988	10.521317
1837	-160083	6314.0888	10.521133
1838	-117655	6313.9787	10.520950
1839	-63560	6313.8687	10.520766
1840	-30962	6313.7587	10.520583
1841	-14385	6313.6486	10.520400
1842	237	6313.5386	10.520216
1843	12243	6313.4285	10.520033
1844	25624	6313.3185	10.519850
1845	51935	6313.2085	10.519666
1846	74590	6313.0984	10.519483
1847	48397	6312.9884	10.519300
1848	-37791	6312.8783	10.519116
1849	-128412	6312.7683	10.518933
1850	-160787	6312.6583	10.518750
1851	-133374	6312.5482	10.518566
1852	-87329	6312.4382	10.518383
1853	-46424	6312.3281	10.518199
1854	-10716	6312.2181	10.518016
1855	10710	6312.1081	10.517833
1856	4647	6311.9980	10.517649
1857	-13803	6311.8880	10.517466
1858	-13221	6311.7779	10.517283
1859	5563	6311.6679	10.517099
1860	5772	6311.5579	10.516916
1861	-31242	6311.4478	10.516733
1862	-74878	6311.3378	10.516549
1863	-81002	6311.2278	10.516366
1864	-39581	6311.1177	10.516182
1865	24583	6311.0077	10.515999
1866	81219	6310.8976	10.515816
1867	111368	6310.7876	10.515632
1868	109541	6310.6776	10.515449
1869	86948	6310.5675	10.515266
1870	67309	6310.4575	10.515082
1871	65853	6310.3474	10.514899
1872	74416	6310.2374	10.514716
1873	76224	6310.1274	10.514532
1874	70046	6310.0173	10.514349
1875	66735	6309.9073	10.514166
1876	65148	6309.7972	10.513982
1877	49916	6309.6872	10.513799
1878	19249	6309.5772	10.513615
1879	-1945	6309.4671	10.513432
1880	8469	6309.3571	10.513249
1881	37183	6309.2470	10.513065
1882	50197	6309.1370	10.512882
1883	36733	6309.0270	10.512699
1884	19752	6308.9169	10.512515
1885	21898	6308.8069	10.512332
1886	40646	6308.6968	10.512149
1887	62968	6308.5868	10.511965
1888	84488	6308.4768	10.511782
1889	102313	6308.3667	10.511599
1890	106392	6308.2567	10.511415
1891	93895	6308.1467	10.511232
1892	79326	6308.0366	10.511048
1893	75044	6307.9266	10.510865
1894	74354	6307.8165	10.510682
1895	69493	6307.7065	10.510498
1896	71161	6307.5965	10.510315
1897	88594	6307.4864	10.510132
1898	103204	6307.3764	10.509948
1899	88696	6307.2663	10.509765
1900	51057	6307.1563	10.509582
1901	23117	6307.0463	10.509398
1902	22872	6306.9362	10.509215
1903	40082	6306.8262	10.509032
1904	58689	6306.7161	10.508848
1905	67832	6306.6061	10.508665
1906	57233	6306.4961	10.508481
1907	30071	6306.3860	10.508298
1908	14630	6306.2760	10.508115
1909	31481	6306.1659	10.507931
1910	55314	6306.0559	10.507748
1911	47618	6305.9459	10.507565
1912	22624	6305.8358	10.507381
1913	32283	6305.7258	10.507198
1914	81040	6305.6157	10.507015
1915	110930	6305.5057	10.506831
1916	90042	6305.3957	10.506648
1917	59739	6305.2856	10.506465
1918	61429	6305.1756	10.506281
1919	68968	6305.0655	10.506098
1920	41343	6304.9555	10.505914
1921	809	6304.8455	10.505731
1922	1365	6304.7354	10.505548
1923	45563	6304.6254	10.505364
1924	89639	6304.5154	10.505181
1925	114692	6304.4053	10.504998
1926	135835	6304.2953	10.504814
1927	149442	6304.1852	10.504631
1928	129668	6304.0752	10.504448
1929	80512	6303.9652	10.504264
1930	38850	6303.8551	10.504081
1931	16724	6303.7451	10.503898
1932	-11487	6303.6350	10.503714
1933	-51683	6303.5250	10.503531
1934	-66703	6303.4150	10.503347
1935	-32338	6303.3049	10.503164
1936	21021	6303.1949	10.502981
1937	47991	6303.0848	10.502797
1938	42005	6302.9748	10.502614
1939	28173	6302.8648	10.502431
1940	25988	6302.7547	10.502247
1941	38424	6302.6447	10.502064
1942	57842	6302.5346	10.501881
1943	67232	6302.4246	10.501697
1944	55187	6302.3146	10.501514
1945	40202	6302.2045	10.501330
1946	54691	6302.0945	10.501147
1947	92645	6301.9844	10.500964
1948	103993	6301.8744	10.500780
1949	60576	6301.7644	10.500597
1950	-2236	6301.6543	10.500414
1951	-34692	6301.5443	10.500230
1952	-34808	6301.4343	10.500047
1953	-30811	6301.3242	10.499864
1954	-28258	6301.2142	10.499680
1955	-14976	6301.1041	10.499497
1956	-1969	6300.9941	10.499314
1957	-14457	6300.8841	10.499130
1958	-45085	6300.7740	10.498947
1959	-55755	6300.6640	10.498763
1960	-30491	6300.5539	10.498580
1961	6559	6300.4439	10.498397
1962	31158	6300.3339	10.498213
1963	45073	6300.2238	10.498030
1964	53333	6300.1138	10.497847
1965	47105	6300.0037	10.497663
1966	26024	6299.8937	10.497480
1967	12645	6299.7837	10.497297
1968	23586	6299.6736	10.497113
1969	42562	6299.5636	10.496930
1970	42142	6299.4535	10.496747
1971	21517	6299.3435	10.496563
1972	4213	6299.2335	10.496380
1973	4750	6299.1234	10.496196
1974	14525	6299.0134	10.496013
1975	19121	6298.9033	10.495830
1976	16241	6298.7933	10.495646
1977	14407	6298.6833	10.495463
1978	20785	6298.5732	10.495280
1979	31614	6298.4632	10.495096
1980	33499	6298.3531	10.494913
1981	18211	6298.2431	10.494730
1982	-3437	6298.1331	10.494546
1983	-11910	6298.0230	10.494363
1984	-6245	6297.9130	10.494180
1985	-7344	6297.8030	10.493996
1986	-24033	6297.6929	10.493813
1987	-29996	6297.5829	10.493629
1988	5331	6297.4728	10.493446
1989	68074	6297.3628	10.493263
1990	105481	6297.2528	10.493079
1991	86795	6297.1427	10.492896
1992	41337	6297.0327	10.492713
1993	24014	6296.9226	10.492529
1994	53167	6296.8126	10.492346
1995	95967	6296.7026	10.492163
1996	110574	6296.5925	10.491979
1997	88631	6296.4825	10.491796
1998	53565	6296.3724	10.491613
1999	28074	6296.2624	10.491429
2000	13015	6296.1524	10.491246
[truncated: 63,536 more rows]
