# Supplementary material for: Evolution of the metabolome in response to selection for increased immunity in populations of Drosophila melanogaster
Source: PLoS One. 2017 Nov 17;12(11):e0188089. doi: 10.1371/journal.pone.0188089 (PMC5693281; doi:10.1371/journal.pone.0188089)
Supplement: S3 File — (ZIP) [file pone.0188089.s020.zip › Block3/Is/1/pdata/1/IS1.txt]

1	43053	6520.7300	10.865458
2	50835	6520.6199	10.865275
3	46232	6520.5099	10.865092
4	40998	6520.3998	10.864908
5	42031	6520.2898	10.864725
6	36415	6520.1798	10.864542
7	14508	6520.0697	10.864358
8	-7259	6519.9597	10.864175
9	-5956	6519.8496	10.863991
10	15305	6519.7396	10.863808
11	33130	6519.6296	10.863625
12	35752	6519.5195	10.863441
13	31490	6519.4095	10.863258
14	29413	6519.2994	10.863075
15	29156	6519.1894	10.862891
16	30153	6519.0794	10.862708
17	35500	6518.9693	10.862525
18	42751	6518.8593	10.862341
19	41855	6518.7492	10.862158
20	27694	6518.6392	10.861975
21	8790	6518.5292	10.861791
22	-634	6518.4191	10.861608
23	4605	6518.3091	10.861424
24	15296	6518.1991	10.861241
25	17440	6518.0890	10.861058
26	8398	6517.9790	10.860874
27	1660	6517.8689	10.860691
28	11030	6517.7589	10.860508
29	32291	6517.6489	10.860324
30	48538	6517.5388	10.860141
31	52365	6517.4288	10.859958
32	51426	6517.3187	10.859774
33	51223	6517.2087	10.859591
34	46797	6517.0987	10.859408
35	36487	6516.9886	10.859224
36	29261	6516.8786	10.859041
37	29625	6516.7685	10.858857
38	28649	6516.6585	10.858674
39	20546	6516.5485	10.858491
40	15196	6516.4384	10.858307
41	20948	6516.3284	10.858124
42	26912	6516.2183	10.857941
43	19004	6516.1083	10.857757
44	4539	6515.9983	10.857574
45	1961	6515.8882	10.857391
46	11019	6515.7782	10.857207
47	12846	6515.6681	10.857024
48	-195	6515.5581	10.856841
49	-12523	6515.4481	10.856657
50	-7090	6515.3380	10.856474
51	14343	6515.2280	10.856290
52	36861	6515.1180	10.856107
53	47647	6515.0079	10.855924
54	42328	6514.8979	10.855740
55	26074	6514.7878	10.855557
56	12184	6514.6778	10.855374
57	11490	6514.5678	10.855190
58	19692	6514.4577	10.855007
59	21738	6514.3477	10.854824
60	10455	6514.2376	10.854640
61	-5838	6514.1276	10.854457
62	-15009	6514.0176	10.854274
63	-12564	6513.9075	10.854090
64	-318	6513.7975	10.853907
65	17350	6513.6874	10.853723
66	32483	6513.5774	10.853540
67	36587	6513.4674	10.853357
68	30038	6513.3573	10.853173
69	24013	6513.2473	10.852990
70	29067	6513.1372	10.852807
71	44749	6513.0272	10.852623
72	62315	6512.9172	10.852440
73	73443	6512.8071	10.852257
74	74207	6512.6971	10.852073
75	65281	6512.5870	10.851890
76	52460	6512.4770	10.851707
77	44396	6512.3670	10.851523
78	45437	6512.2569	10.851340
79	50616	6512.1469	10.851156
80	50249	6512.0368	10.850973
81	40354	6511.9268	10.850790
82	26957	6511.8168	10.850606
83	18481	6511.7067	10.850423
84	15390	6511.5967	10.850240
85	11940	6511.4867	10.850056
86	8954	6511.3766	10.849873
87	16726	6511.2666	10.849690
88	37792	6511.1565	10.849506
89	53937	6511.0465	10.849323
90	44596	6510.9365	10.849140
91	17136	6510.8264	10.848956
92	2592	6510.7164	10.848773
93	16623	6510.6063	10.848589
94	40116	6510.4963	10.848406
95	46971	6510.3863	10.848223
96	36415	6510.2762	10.848039
97	25268	6510.1662	10.847856
98	20958	6510.0561	10.847673
99	19137	6509.9461	10.847489
100	20072	6509.8361	10.847306
101	29084	6509.7260	10.847123
102	42846	6509.6160	10.846939
103	50744	6509.5059	10.846756
104	49952	6509.3959	10.846572
105	46840	6509.2859	10.846389
106	44051	6509.1758	10.846206
107	37849	6509.0658	10.846022
108	27896	6508.9557	10.845839
109	18878	6508.8457	10.845656
110	13199	6508.7357	10.845472
111	11466	6508.6256	10.845289
112	17064	6508.5156	10.845106
113	29055	6508.4055	10.844922
114	35037	6508.2955	10.844739
115	25749	6508.1855	10.844556
116	13708	6508.0754	10.844372
117	20172	6507.9654	10.844189
118	43727	6507.8554	10.844005
119	60149	6507.7453	10.843822
120	56286	6507.6353	10.843639
121	45269	6507.5252	10.843455
122	41977	6507.4152	10.843272
123	42173	6507.3052	10.843089
124	36829	6507.1951	10.842905
125	31192	6507.0851	10.842722
126	35170	6506.9750	10.842539
127	45382	6506.8650	10.842355
128	51223	6506.7550	10.842172
129	51970	6506.6449	10.841989
130	54590	6506.5349	10.841805
131	58728	6506.4248	10.841622
132	56398	6506.3148	10.841438
133	45813	6506.2048	10.841255
134	35689	6506.0947	10.841072
135	34601	6505.9847	10.840888
136	42265	6505.8746	10.840705
137	52149	6505.7646	10.840522
138	58709	6505.6546	10.840338
139	61309	6505.5445	10.840155
140	62711	6505.4345	10.839972
141	63654	6505.3244	10.839788
142	60290	6505.2144	10.839605
143	50359	6505.1044	10.839422
144	40391	6504.9943	10.839238
145	40595	6504.8843	10.839055
146	52271	6504.7743	10.838871
147	66551	6504.6642	10.838688
148	75508	6504.5542	10.838505
149	77010	6504.4441	10.838321
150	68997	6504.3341	10.838138
151	49779	6504.2241	10.837955
152	26995	6504.1140	10.837771
153	15327	6504.0040	10.837588
154	19597	6503.8939	10.837405
155	28926	6503.7839	10.837221
156	32891	6503.6739	10.837038
157	33849	6503.5638	10.836855
158	36862	6503.4538	10.836671
159	38195	6503.3437	10.836488
160	33718	6503.2337	10.836304
161	29872	6503.1237	10.836121
162	34239	6503.0136	10.835938
163	41290	6502.9036	10.835754
164	39996	6502.7935	10.835571
165	31736	6502.6835	10.835388
166	27692	6502.5735	10.835204
167	30078	6502.4634	10.835021
168	29177	6502.3534	10.834838
169	20285	6502.2433	10.834654
170	10856	6502.1333	10.834471
171	6297	6502.0233	10.834288
172	158	6501.9132	10.834104
173	-12979	6501.8032	10.833921
174	-22642	6501.6931	10.833737
175	-12267	6501.5831	10.833554
176	16978	6501.4731	10.833371
177	42482	6501.3630	10.833187
178	44917	6501.2530	10.833004
179	30577	6501.1430	10.832821
180	22272	6501.0329	10.832637
181	30759	6500.9229	10.832454
182	44018	6500.8128	10.832271
183	46496	6500.7028	10.832087
184	39663	6500.5928	10.831904
185	36245	6500.4827	10.831720
186	40168	6500.3727	10.831537
187	42644	6500.2626	10.831354
188	36954	6500.1526	10.831170
189	27304	6500.0426	10.830987
190	21080	6499.9325	10.830804
191	20153	6499.8225	10.830620
192	22791	6499.7124	10.830437
193	28045	6499.6024	10.830254
194	35187	6499.4924	10.830070
195	43531	6499.3823	10.829887
196	54648	6499.2723	10.829704
197	69995	6499.1622	10.829520
198	85199	6499.0522	10.829337
199	92387	6498.9422	10.829153
200	89570	6498.8321	10.828970
201	81744	6498.7221	10.828787
202	71409	6498.6120	10.828603
203	55093	6498.5020	10.828420
204	32199	6498.3920	10.828237
205	10677	6498.2819	10.828053
206	-112	6498.1719	10.827870
207	2123	6498.0619	10.827687
208	13226	6497.9518	10.827503
209	27031	6497.8418	10.827320
210	38415	6497.7317	10.827137
211	47733	6497.6217	10.826953
212	61942	6497.5117	10.826770
213	83766	6497.4016	10.826586
214	100517	6497.2916	10.826403
215	95202	6497.1815	10.826220
216	70998	6497.0715	10.826036
217	51990	6496.9615	10.825853
218	53851	6496.8514	10.825670
219	65637	6496.7414	10.825486
220	68522	6496.6313	10.825303
221	60798	6496.5213	10.825120
222	52866	6496.4113	10.824936
223	46385	6496.3012	10.824753
224	32789	6496.1912	10.824570
225	9495	6496.0811	10.824386
226	-14263	6495.9711	10.824203
227	-27712	6495.8611	10.824019
228	-26954	6495.7510	10.823836
229	-14373	6495.6410	10.823653
230	3414	6495.5309	10.823469
231	17989	6495.4209	10.823286
232	25179	6495.3109	10.823103
233	28107	6495.2008	10.822919
234	31026	6495.0908	10.822736
235	32808	6494.9807	10.822553
236	29611	6494.8707	10.822369
237	20462	6494.7607	10.822186
238	7772	6494.6506	10.822003
239	-2936	6494.5406	10.821819
240	-2284	6494.4306	10.821636
241	15970	6494.3205	10.821452
242	43309	6494.2105	10.821269
243	60377	6494.1004	10.821086
244	57993	6493.9904	10.820902
245	46470	6493.8804	10.820719
246	39181	6493.7703	10.820536
247	37107	6493.6603	10.820352
248	36543	6493.5502	10.820169
249	39839	6493.4402	10.819986
250	46959	6493.3302	10.819802
251	46768	6493.2201	10.819619
252	31496	6493.1101	10.819436
253	13260	6493.0000	10.819252
254	11250	6492.8900	10.819069
255	25953	6492.7800	10.818885
256	39557	6492.6699	10.818702
257	39693	6492.5599	10.818519
258	30676	6492.4498	10.818335
259	23502	6492.3398	10.818152
260	26266	6492.2298	10.817969
261	42044	6492.1197	10.817785
262	64564	6492.0097	10.817602
263	77863	6491.8996	10.817419
264	71359	6491.7896	10.817235
265	53190	6491.6796	10.817052
266	38506	6491.5695	10.816868
267	29109	6491.4595	10.816685
268	17489	6491.3495	10.816502
269	5914	6491.2394	10.816318
270	4610	6491.1294	10.816135
271	12140	6491.0193	10.815952
272	15125	6490.9093	10.815768
273	9827	6490.7993	10.815585
274	8069	6490.6892	10.815402
275	17430	6490.5792	10.815218
276	29655	6490.4691	10.815035
277	34003	6490.3591	10.814852
278	30221	6490.2491	10.814668
279	23519	6490.1390	10.814485
280	17297	6490.0290	10.814301
281	14510	6489.9189	10.814118
282	15857	6489.8089	10.813935
283	14469	6489.6989	10.813751
284	3930	6489.5888	10.813568
285	-7096	6489.4788	10.813385
286	-2924	6489.3687	10.813201
287	13122	6489.2587	10.813018
288	17335	6489.1487	10.812835
289	-1987	6489.0386	10.812651
290	-25863	6488.9286	10.812468
291	-28965	6488.8185	10.812285
292	-10522	6488.7085	10.812101
293	10221	6488.5985	10.811918
294	19182	6488.4884	10.811734
295	16422	6488.3784	10.811551
296	8367	6488.2683	10.811368
297	3350	6488.1583	10.811184
298	9671	6488.0483	10.811001
299	27521	6487.9382	10.810818
300	46153	6487.8282	10.810634
301	56398	6487.7182	10.810451
302	61131	6487.6081	10.810268
303	66861	6487.4981	10.810084
304	71897	6487.3880	10.809901
305	71148	6487.2780	10.809718
306	66292	6487.1680	10.809534
307	61724	6487.0579	10.809351
308	55441	6486.9479	10.809167
309	43263	6486.8378	10.808984
310	28450	6486.7278	10.808801
311	18983	6486.6178	10.808617
312	18809	6486.5077	10.808434
313	28139	6486.3977	10.808251
314	46057	6486.2876	10.808067
315	64434	6486.1776	10.807884
316	66770	6486.0676	10.807701
317	45666	6485.9575	10.807517
318	17182	6485.8475	10.807334
319	4363	6485.7374	10.807151
320	8210	6485.6274	10.806967
321	8587	6485.5174	10.806784
322	-5476	6485.4073	10.806600
323	-20697	6485.2973	10.806417
324	-19302	6485.1872	10.806234
325	-1401	6485.0772	10.806050
326	20292	6484.9672	10.805867
327	38626	6484.8571	10.805684
328	54119	6484.7471	10.805500
329	63551	6484.6371	10.805317
330	58961	6484.5270	10.805134
331	40898	6484.4170	10.804950
332	24184	6484.3069	10.804767
333	23155	6484.1969	10.804584
334	33603	6484.0869	10.804400
335	36757	6483.9768	10.804217
336	22693	6483.8668	10.804033
337	2770	6483.7567	10.803850
338	-6350	6483.6467	10.803667
339	-4919	6483.5367	10.803483
340	-6917	6483.4266	10.803300
341	-17374	6483.3166	10.803117
342	-24929	6483.2065	10.802933
343	-19394	6483.0965	10.802750
344	-5486	6482.9865	10.802567
345	6791	6482.8764	10.802383
346	15941	6482.7664	10.802200
347	24987	6482.6563	10.802016
348	31250	6482.5463	10.801833
349	30422	6482.4363	10.801650
350	26820	6482.3262	10.801466
351	29697	6482.2162	10.801283
352	40386	6482.1061	10.801100
353	50800	6481.9961	10.800916
354	53861	6481.8861	10.800733
355	48580	6481.7760	10.800550
356	35733	6481.6660	10.800366
357	16041	6481.5559	10.800183
358	-6273	6481.4459	10.800000
359	-23845	6481.3359	10.799816
360	-32141	6481.2258	10.799633
361	-32112	6481.1158	10.799449
362	-26902	6481.0058	10.799266
363	-19037	6480.8957	10.799083
364	-10556	6480.7857	10.798899
365	-2645	6480.6756	10.798716
366	5545	6480.5656	10.798533
367	16375	6480.4556	10.798349
368	31941	6480.3455	10.798166
369	51936	6480.2355	10.797983
370	70825	6480.1254	10.797799
371	78777	6480.0154	10.797616
372	70831	6479.9054	10.797433
373	54588	6479.7953	10.797249
374	41658	6479.6853	10.797066
375	31987	6479.5752	10.796882
376	17301	6479.4652	10.796699
377	1495	6479.3552	10.796516
378	2405	6479.2451	10.796332
379	25122	6479.1351	10.796149
380	47788	6479.0250	10.795966
381	47551	6478.9150	10.795782
382	30024	6478.8050	10.795599
383	17470	6478.6949	10.795416
384	16419	6478.5849	10.795232
385	15254	6478.4748	10.795049
386	8451	6478.3648	10.794866
387	2950	6478.2548	10.794682
388	1365	6478.1447	10.794499
389	-1558	6478.0347	10.794315
390	-3984	6477.9247	10.794132
391	2496	6477.8146	10.793949
392	13517	6477.7046	10.793765
393	12064	6477.5945	10.793582
394	-5410	6477.4845	10.793399
395	-20916	6477.3745	10.793215
396	-21602	6477.2644	10.793032
397	-16807	6477.1544	10.792849
398	-17206	6477.0443	10.792665
399	-14265	6476.9343	10.792482
400	3200	6476.8243	10.792299
401	25146	6476.7142	10.792115
402	31687	6476.6042	10.791932
403	20680	6476.4941	10.791748
404	7018	6476.3841	10.791565
405	132	6476.2741	10.791382
406	-1663	6476.1640	10.791198
407	743	6476.0540	10.791015
408	7581	6475.9439	10.790832
409	10877	6475.8339	10.790648
410	1325	6475.7239	10.790465
411	-15780	6475.6138	10.790282
412	-26524	6475.5038	10.790098
413	-29325	6475.3937	10.789915
414	-33397	6475.2837	10.789732
415	-36542	6475.1737	10.789548
416	-24723	6475.0636	10.789365
417	906	6474.9536	10.789181
418	16845	6474.8435	10.788998
419	8467	6474.7335	10.788815
420	-7604	6474.6235	10.788631
421	-6353	6474.5134	10.788448
422	13040	6474.4034	10.788265
423	32884	6474.2934	10.788081
424	45276	6474.1833	10.787898
425	56420	6474.0733	10.787715
426	66973	6473.9632	10.787531
427	66563	6473.8532	10.787348
428	50507	6473.7432	10.787165
429	29090	6473.6331	10.786981
430	16250	6473.5231	10.786798
431	17031	6473.4130	10.786614
432	27384	6473.3030	10.786431
433	38608	6473.1930	10.786248
434	41825	6473.0829	10.786064
435	36168	6472.9729	10.785881
436	32222	6472.8628	10.785698
437	38730	6472.7528	10.785514
438	47146	6472.6428	10.785331
439	41043	6472.5327	10.785148
440	21716	6472.4227	10.784964
441	10671	6472.3126	10.784781
442	21325	6472.2026	10.784597
443	40681	6472.0926	10.784414
444	47886	6471.9825	10.784231
445	40986	6471.8725	10.784047
446	34496	6471.7624	10.783864
447	37251	6471.6524	10.783681
448	44873	6471.5424	10.783497
449	51534	6471.4323	10.783314
450	57722	6471.3223	10.783131
451	64762	6471.2123	10.782947
452	69169	6471.1022	10.782764
453	65335	6470.9922	10.782581
454	50802	6470.8821	10.782397
455	28715	6470.7721	10.782214
456	7270	6470.6621	10.782030
457	-4805	6470.5520	10.781847
458	-4715	6470.4420	10.781664
459	3807	6470.3319	10.781480
460	16716	6470.2219	10.781297
461	32014	6470.1119	10.781114
462	44819	6470.0018	10.780930
463	47372	6469.8918	10.780747
464	38466	6469.7817	10.780564
465	26796	6469.6717	10.780380
466	20082	6469.5617	10.780197
467	17211	6469.4516	10.780014
468	15801	6469.3416	10.779830
469	18911	6469.2315	10.779647
470	26757	6469.1215	10.779463
471	30813	6469.0115	10.779280
472	26419	6468.9014	10.779097
473	22912	6468.7914	10.778913
474	28794	6468.6813	10.778730
475	34816	6468.5713	10.778547
476	27607	6468.4613	10.778363
477	14295	6468.3512	10.778180
478	14475	6468.2412	10.777997
479	29022	6468.1311	10.777813
480	36573	6468.0211	10.777630
481	24474	6467.9111	10.777447
482	5540	6467.8010	10.777263
483	-1880	6467.6910	10.777080
484	4706	6467.5810	10.776896
485	17249	6467.4709	10.776713
486	30355	6467.3609	10.776530
487	41656	6467.2508	10.776346
488	49891	6467.1408	10.776163
489	58290	6467.0308	10.775980
490	69567	6466.9207	10.775796
491	74950	6466.8107	10.775613
492	61909	6466.7006	10.775430
493	36038	6466.5906	10.775246
494	18558	6466.4806	10.775063
495	16847	6466.3705	10.774880
496	16421	6466.2605	10.774696
497	9857	6466.1504	10.774513
498	11041	6466.0404	10.774329
499	26077	6465.9304	10.774146
500	32533	6465.8203	10.773963
501	10320	6465.7103	10.773779
502	-22817	6465.6002	10.773596
503	-31908	6465.4902	10.773413
504	-10755	6465.3802	10.773229
505	16732	6465.2701	10.773046
506	32972	6465.1601	10.772863
507	39167	6465.0500	10.772679
508	36693	6464.9400	10.772496
509	23615	6464.8300	10.772313
510	10649	6464.7199	10.772129
511	15441	6464.6099	10.771946
512	36043	6464.4999	10.771762
513	50600	6464.3898	10.771579
514	47346	6464.2798	10.771396
515	35144	6464.1697	10.771212
516	21510	6464.0597	10.771029
517	3276	6463.9497	10.770846
518	-14061	6463.8396	10.770662
519	-11532	6463.7296	10.770479
520	15830	6463.6195	10.770296
521	45503	6463.5095	10.770112
522	55309	6463.3995	10.769929
523	48940	6463.2894	10.769745
524	40649	6463.1794	10.769562
525	31526	6463.0693	10.769379
526	18669	6462.9593	10.769195
527	13678	6462.8493	10.769012
528	29242	6462.7392	10.768829
529	53309	6462.6292	10.768645
530	58350	6462.5191	10.768462
531	37084	6462.4091	10.768279
532	11583	6462.2991	10.768095
533	3019	6462.1890	10.767912
534	6452	6462.0790	10.767729
535	2914	6461.9689	10.767545
536	-12795	6461.8589	10.767362
537	-26183	6461.7489	10.767178
538	-23569	6461.6388	10.766995
539	-11124	6461.5288	10.766812
540	-8135	6461.4187	10.766628
541	-21767	6461.3087	10.766445
542	-35365	6461.1987	10.766262
543	-27794	6461.0886	10.766078
544	251	6460.9786	10.765895
545	28981	6460.8686	10.765712
546	46068	6460.7585	10.765528
547	57131	6460.6485	10.765345
548	67715	6460.5384	10.765162
549	70098	6460.4284	10.764978
550	56959	6460.3184	10.764795
551	36946	6460.2083	10.764611
552	25124	6460.0983	10.764428
553	24457	6459.9882	10.764245
554	26778	6459.8782	10.764061
555	27002	6459.7682	10.763878
556	26664	6459.6581	10.763695
557	26967	6459.5481	10.763511
558	27424	6459.4380	10.763328
559	29662	6459.3280	10.763145
560	35735	6459.2180	10.762961
561	44245	6459.1079	10.762778
562	52480	6458.9979	10.762595
563	58944	6458.8878	10.762411
564	60445	6458.7778	10.762228
565	53048	6458.6678	10.762044
566	40587	6458.5577	10.761861
567	33945	6458.4477	10.761678
568	34643	6458.3376	10.761494
569	28023	6458.2276	10.761311
570	3311	6458.1176	10.761128
571	-26856	6458.0075	10.760944
572	-39702	6457.8975	10.760761
573	-30680	6457.7875	10.760578
574	-15898	6457.6774	10.760394
575	-9374	6457.5674	10.760211
576	-11264	6457.4573	10.760028
577	-17198	6457.3473	10.759844
578	-24583	6457.2373	10.759661
579	-27426	6457.1272	10.759477
580	-18457	6457.0172	10.759294
581	-1647	6456.9071	10.759111
582	8389	6456.7971	10.758927
583	6466	6456.6871	10.758744
584	7814	6456.5770	10.758561
585	29963	6456.4670	10.758377
586	67048	6456.3569	10.758194
587	90523	6456.2469	10.758011
588	77878	6456.1369	10.757827
589	38168	6456.0268	10.757644
590	6159	6455.9168	10.757461
591	9005	6455.8067	10.757277
592	39646	6455.6967	10.757094
593	66997	6455.5867	10.756910
594	71452	6455.4766	10.756727
595	62154	6455.3666	10.756544
596	57119	6455.2565	10.756360
597	58403	6455.1465	10.756177
598	56462	6455.0365	10.755994
599	49460	6454.9264	10.755810
600	44308	6454.8164	10.755627
601	43635	6454.7063	10.755444
602	45820	6454.5963	10.755260
603	54553	6454.4863	10.755077
604	72875	6454.3762	10.754893
605	88631	6454.2662	10.754710
606	82717	6454.1562	10.754527
607	54819	6454.0461	10.754343
608	25998	6453.9361	10.754160
609	11553	6453.8260	10.753977
610	6432	6453.7160	10.753793
611	3335	6453.6060	10.753610
612	8684	6453.4959	10.753427
613	28957	6453.3859	10.753243
614	53474	6453.2758	10.753060
615	64659	6453.1658	10.752877
616	58706	6453.0558	10.752693
617	44894	6452.9457	10.752510
618	30618	6452.8357	10.752326
619	18298	6452.7256	10.752143
620	11984	6452.6156	10.751960
621	14976	6452.5056	10.751776
622	22783	6452.3955	10.751593
623	28317	6452.2855	10.751410
624	32825	6452.1754	10.751226
625	43240	6452.0654	10.751043
626	60241	6451.9554	10.750860
627	77016	6451.8453	10.750676
628	88749	6451.7353	10.750493
629	95446	6451.6252	10.750310
630	95972	6451.5152	10.750126
631	87032	6451.4052	10.749943
632	68983	6451.2951	10.749759
633	47223	6451.1851	10.749576
634	28009	6451.0751	10.749393
635	17045	6450.9650	10.749209
636	18988	6450.8550	10.749026
637	31197	6450.7449	10.748843
638	40417	6450.6349	10.748659
639	34735	6450.5249	10.748476
640	18977	6450.4148	10.748293
641	9820	6450.3048	10.748109
642	14903	6450.1947	10.747926
643	25380	6450.0847	10.747743
644	30972	6449.9747	10.747559
645	32789	6449.8646	10.747376
646	36201	6449.7546	10.747192
647	39057	6449.6445	10.747009
648	34910	6449.5345	10.746826
649	24221	6449.4245	10.746642
650	14897	6449.3144	10.746459
651	11833	6449.2044	10.746276
652	10808	6449.0943	10.746092
653	4108	6448.9843	10.745909
654	-9963	6448.8743	10.745726
655	-24617	6448.7642	10.745542
656	-31859	6448.6542	10.745359
657	-31274	6448.5441	10.745176
658	-28606	6448.4341	10.744992
659	-24680	6448.3241	10.744809
660	-11582	6448.2140	10.744625
661	13991	6448.1040	10.744442
662	38419	6447.9939	10.744259
663	43066	6447.8839	10.744075
664	28664	6447.7739	10.743892
665	16345	6447.6638	10.743709
666	20849	6447.5538	10.743525
667	33835	6447.4438	10.743342
668	40035	6447.3337	10.743159
669	38435	6447.2237	10.742975
670	36634	6447.1136	10.742792
671	33681	6447.0036	10.742609
672	23802	6446.8936	10.742425
673	12748	6446.7835	10.742242
674	13877	6446.6735	10.742058
675	27250	6446.5634	10.741875
676	38104	6446.4534	10.741692
677	39855	6446.3434	10.741508
678	43793	6446.2333	10.741325
679	58518	6446.1233	10.741142
680	73055	6446.0132	10.740958
681	71685	6445.9032	10.740775
682	56286	6445.7932	10.740592
683	41678	6445.6831	10.740408
684	35296	6445.5731	10.740225
685	34198	6445.4630	10.740041
686	37456	6445.3530	10.739858
687	46957	6445.2430	10.739675
688	56604	6445.1329	10.739491
689	54683	6445.0229	10.739308
690	39835	6444.9128	10.739125
691	23527	6444.8028	10.738941
692	13503	6444.6928	10.738758
693	5441	6444.5827	10.738575
694	-5007	6444.4727	10.738391
695	-12649	6444.3627	10.738208
696	-11614	6444.2526	10.738025
697	-4786	6444.1426	10.737841
698	2312	6444.0325	10.737658
699	8950	6443.9225	10.737474
700	13653	6443.8125	10.737291
701	10476	6443.7024	10.737108
702	296	6443.5924	10.736924
703	-2801	6443.4823	10.736741
704	10658	6443.3723	10.736558
705	27525	6443.2623	10.736374
706	27556	6443.1522	10.736191
707	14794	6443.0422	10.736008
708	15843	6442.9321	10.735824
709	43044	6442.8221	10.735641
710	75813	6442.7121	10.735458
711	88133	6442.6020	10.735274
712	81878	6442.4920	10.735091
713	79007	6442.3819	10.734907
714	87694	6442.2719	10.734724
715	92390	6442.1619	10.734541
716	78572	6442.0518	10.734357
717	54307	6441.9418	10.734174
718	40632	6441.8317	10.733991
719	47427	6441.7217	10.733807
720	65676	6441.6117	10.733624
721	79891	6441.5016	10.733441
722	81210	6441.3916	10.733257
723	69547	6441.2815	10.733074
724	51233	6441.1715	10.732891
725	38085	6441.0615	10.732707
726	42027	6440.9514	10.732524
727	62769	6440.8414	10.732340
728	82796	6440.7314	10.732157
729	82996	6440.6213	10.731974
730	64740	6440.5113	10.731790
731	49226	6440.4012	10.731607
732	52037	6440.2912	10.731424
733	65621	6440.1812	10.731240
734	71686	6440.0711	10.731057
735	63331	6439.9611	10.730874
736	47044	6439.8510	10.730690
737	29117	6439.7410	10.730507
738	11255	6439.6310	10.730324
739	-2493	6439.5209	10.730140
740	-5870	6439.4109	10.729957
741	983	6439.3008	10.729773
742	11317	6439.1908	10.729590
743	21189	6439.0808	10.729407
744	31339	6438.9707	10.729223
745	39707	6438.8607	10.729040
746	41509	6438.7506	10.728857
747	37977	6438.6406	10.728673
748	35162	6438.5306	10.728490
749	32354	6438.4205	10.728307
750	23437	6438.3105	10.728123
751	12980	6438.2004	10.727940
752	16751	6438.0904	10.727757
753	38160	6437.9804	10.727573
754	58135	6437.8703	10.727390
755	61139	6437.7603	10.727206
756	59828	6437.6503	10.727023
757	76962	6437.5402	10.726840
758	110022	6437.4302	10.726656
759	133122	6437.3201	10.726473
760	132063	6437.2101	10.726290
761	117749	6437.1001	10.726106
762	102220	6436.9900	10.725923
763	81695	6436.8800	10.725740
764	53197	6436.7699	10.725556
765	31244	6436.6599	10.725373
766	32003	6436.5499	10.725190
767	49079	6436.4398	10.725006
768	60131	6436.3298	10.724823
769	54316	6436.2197	10.724639
770	40348	6436.1097	10.724456
771	28734	6435.9997	10.724273
772	19388	6435.8896	10.724089
773	9555	6435.7796	10.723906
774	2167	6435.6695	10.723723
775	-718	6435.5595	10.723539
776	-5078	6435.4495	10.723356
777	-16808	6435.3394	10.723173
778	-29817	6435.2294	10.722989
779	-30595	6435.1193	10.722806
780	-14779	6435.0093	10.722622
781	7430	6434.8993	10.722439
782	23881	6434.7892	10.722256
783	32332	6434.6792	10.722072
784	35902	6434.5691	10.721889
785	32158	6434.4591	10.721706
786	14663	6434.3491	10.721522
787	-14427	6434.2390	10.721339
788	-40169	6434.1290	10.721156
789	-47374	6434.0190	10.720972
790	-34897	6433.9089	10.720789
791	-14735	6433.7989	10.720606
792	836	6433.6888	10.720422
793	7987	6433.5788	10.720239
794	9046	6433.4688	10.720055
795	6528	6433.3587	10.719872
796	1548	6433.2487	10.719689
797	-3671	6433.1386	10.719505
798	-4370	6433.0286	10.719322
799	3848	6432.9186	10.719139
800	19344	6432.8085	10.718955
801	32505	6432.6985	10.718772
802	32973	6432.5884	10.718589
803	20957	6432.4784	10.718405
804	8657	6432.3684	10.718222
805	6779	6432.2583	10.718039
806	11393	6432.1483	10.717855
807	9052	6432.0382	10.717672
808	-4912	6431.9282	10.717488
809	-18947	6431.8182	10.717305
810	-19266	6431.7081	10.717122
811	-6859	6431.5981	10.716938
812	4971	6431.4880	10.716755
813	8166	6431.3780	10.716572
814	7888	6431.2680	10.716388
815	11250	6431.1579	10.716205
816	15626	6431.0479	10.716022
817	14972	6430.9379	10.715838
818	13261	6430.8278	10.715655
819	20766	6430.7178	10.715472
820	35737	6430.6077	10.715288
821	41171	6430.4977	10.715105
822	26916	6430.3877	10.714921
823	6062	6430.2776	10.714738
824	-1519	6430.1676	10.714555
825	4366	6430.0575	10.714371
826	8569	6429.9475	10.714188
827	8647	6429.8375	10.714005
828	20026	6429.7274	10.713821
829	48022	6429.6174	10.713638
830	72401	6429.5073	10.713455
831	72328	6429.3973	10.713271
832	54124	6429.2873	10.713088
833	38890	6429.1772	10.712905
834	31520	6429.0672	10.712721
835	20398	6428.9571	10.712538
836	3838	6428.8471	10.712354
837	-3759	6428.7371	10.712171
838	4191	6428.6270	10.711988
839	13628	6428.5170	10.711804
840	8781	6428.4069	10.711621
841	-8650	6428.2969	10.711438
842	-27224	6428.1869	10.711254
843	-41329	6428.0768	10.711071
844	-48944	6427.9668	10.710888
845	-43170	6427.8567	10.710704
846	-19136	6427.7467	10.710521
847	13923	6427.6367	10.710338
848	38307	6427.5266	10.710154
849	45098	6427.4166	10.709971
850	38715	6427.3066	10.709787
851	26762	6427.1965	10.709604
852	14035	6427.0865	10.709421
853	5979	6426.9764	10.709237
854	8371	6426.8664	10.709054
855	19583	6426.7564	10.708871
856	28704	6426.6463	10.708687
857	26110	6426.5363	10.708504
858	14752	6426.4262	10.708321
859	8967	6426.3162	10.708137
860	21596	6426.2062	10.707954
861	50913	6426.0961	10.707770
862	79786	6425.9861	10.707587
863	90666	6425.8760	10.707404
864	83122	6425.7660	10.707220
865	72487	6425.6560	10.707037
866	68768	6425.5459	10.706854
867	63889	6425.4359	10.706670
868	47104	6425.3258	10.706487
869	26265	6425.2158	10.706304
870	20003	6425.1058	10.706120
871	29125	6424.9957	10.705937
872	31103	6424.8857	10.705754
873	9745	6424.7756	10.705570
874	-21963	6424.6656	10.705387
875	-39445	6424.5556	10.705203
876	-37794	6424.4455	10.705020
877	-31096	6424.3355	10.704837
878	-25665	6424.2255	10.704653
879	-12317	6424.1154	10.704470
880	11582	6424.0054	10.704287
881	29972	6423.8953	10.704103
882	29087	6423.7853	10.703920
883	18878	6423.6753	10.703737
884	19235	6423.5652	10.703553
885	31465	6423.4552	10.703370
886	39004	6423.3451	10.703187
887	33916	6423.2351	10.703003
888	26143	6423.1251	10.702820
889	24554	6423.0150	10.702636
890	25649	6422.9050	10.702453
891	27368	6422.7949	10.702270
892	37665	6422.6849	10.702086
893	57842	6422.5749	10.701903
894	71308	6422.4648	10.701720
895	64630	6422.3548	10.701536
896	49505	6422.2447	10.701353
897	45818	6422.1347	10.701170
898	50613	6422.0247	10.700986
899	45478	6421.9146	10.700803
900	30914	6421.8046	10.700620
901	27804	6421.6945	10.700436
902	40766	6421.5845	10.700253
903	46141	6421.4745	10.700069
904	28430	6421.3644	10.699886
905	6017	6421.2544	10.699703
906	2422	6421.1443	10.699519
907	9943	6421.0343	10.699336
908	5097	6420.9243	10.699153
909	-10874	6420.8142	10.698969
910	-13052	6420.7042	10.698786
911	8078	6420.5942	10.698603
912	32632	6420.4841	10.698419
913	40855	6420.3741	10.698236
914	37197	6420.2640	10.698053
915	36535	6420.1540	10.697869
916	40356	6420.0440	10.697686
917	37012	6419.9339	10.697502
918	18833	6419.8239	10.697319
919	-7920	6419.7138	10.697136
920	-26449	6419.6038	10.696952
921	-21110	6419.4938	10.696769
922	8339	6419.3837	10.696586
923	43168	6419.2737	10.696402
924	62458	6419.1636	10.696219
925	62906	6419.0536	10.696036
926	54829	6418.9436	10.695852
927	42272	6418.8335	10.695669
928	21217	6418.7235	10.695486
929	-1494	6418.6134	10.695302
930	-4716	6418.5034	10.695119
931	21635	6418.3934	10.694935
932	58500	6418.2833	10.694752
933	75731	6418.1733	10.694569
934	62850	6418.0632	10.694385
935	34810	6417.9532	10.694202
936	13159	6417.8432	10.694019
937	8354	6417.7331	10.693835
938	15073	6417.6231	10.693652
939	17894	6417.5131	10.693469
940	5730	6417.4030	10.693285
941	-14395	6417.2930	10.693102
942	-23353	6417.1829	10.692918
943	-13807	6417.0729	10.692735
944	339	6416.9629	10.692552
945	5009	6416.8528	10.692368
946	6528	6416.7428	10.692185
947	19376	6416.6327	10.692002
948	40363	6416.5227	10.691818
949	50146	6416.4127	10.691635
950	39859	6416.3026	10.691452
951	23034	6416.1926	10.691268
952	17987	6416.0825	10.691085
953	28146	6415.9725	10.690902
954	43747	6415.8625	10.690718
955	55313	6415.7524	10.690535
956	60126	6415.6424	10.690351
957	59730	6415.5323	10.690168
958	56351	6415.4223	10.689985
959	51500	6415.3123	10.689801
960	46239	6415.2022	10.689618
961	42201	6415.0922	10.689435
962	41022	6414.9821	10.689251
963	42088	6414.8721	10.689068
964	42956	6414.7621	10.688885
965	43503	6414.6520	10.688701
966	46885	6414.5420	10.688518
967	54197	6414.4319	10.688335
968	60588	6414.3219	10.688151
969	58734	6414.2119	10.687968
970	44209	6414.1018	10.687784
971	17452	6413.9918	10.687601
972	-14965	6413.8818	10.687418
973	-40665	6413.7717	10.687234
974	-49935	6413.6617	10.687051
975	-46210	6413.5516	10.686868
976	-41448	6413.4416	10.686684
977	-39287	6413.3316	10.686501
978	-31908	6413.2215	10.686318
979	-16603	6413.1115	10.686134
980	-3489	6413.0014	10.685951
981	170	6412.8914	10.685768
982	1265	6412.7814	10.685584
983	6879	6412.6713	10.685401
984	10766	6412.5613	10.685217
985	5787	6412.4512	10.685034
986	-1847	6412.3412	10.684851
987	-5568	6412.2312	10.684667
988	-13705	6412.1211	10.684484
989	-32272	6412.0111	10.684301
990	-42901	6411.9010	10.684117
991	-23467	6411.7910	10.683934
992	13576	6411.6810	10.683751
993	31332	6411.5709	10.683567
994	18943	6411.4609	10.683384
995	4270	6411.3508	10.683201
996	9367	6411.2408	10.683017
997	20884	6411.1308	10.682834
998	17927	6411.0207	10.682650
999	3357	6410.9107	10.682467
1000	-12007	6410.8007	10.682284
1001	-34006	6410.6906	10.682100
1002	-67708	6410.5806	10.681917
1003	-90149	6410.4705	10.681734
1004	-71120	6410.3605	10.681550
1005	-18542	6410.2505	10.681367
1006	23372	6410.1404	10.681184
1007	26058	6410.0304	10.681000
1008	6649	6409.9203	10.680817
1009	-1039	6409.8103	10.680634
1010	10763	6409.7003	10.680450
1011	21260	6409.5902	10.680267
1012	11768	6409.4802	10.680083
1013	-13702	6409.3701	10.679900
1014	-37021	6409.2601	10.679717
1015	-45852	6409.1501	10.679533
1016	-40800	6409.0400	10.679350
1017	-27089	6408.9300	10.679167
1018	-7846	6408.8199	10.678983
1019	10569	6408.7099	10.678800
1020	15031	6408.5999	10.678617
1021	-470	6408.4898	10.678433
1022	-20147	6408.3798	10.678250
1023	-20481	6408.2697	10.678066
1024	-1381	6408.1597	10.677883
1025	12371	6408.0497	10.677700
1026	6876	6407.9396	10.677516
1027	-508	6407.8296	10.677333
1028	11660	6407.7195	10.677150
1029	36383	6407.6095	10.676966
1030	49367	6407.4995	10.676783
1031	41743	6407.3894	10.676600
1032	23791	6407.2794	10.676416
1033	4456	6407.1694	10.676233
1034	-12483	6407.0593	10.676050
1035	-16986	6406.9493	10.675866
1036	-530	6406.8392	10.675683
1037	23566	6406.7292	10.675499
1038	29225	6406.6192	10.675316
1039	13485	6406.5091	10.675133
1040	5465	6406.3991	10.674949
1041	30314	6406.2890	10.674766
1042	77555	6406.1790	10.674583
1043	114682	6406.0690	10.674399
1044	121860	6405.9589	10.674216
1045	104210	6405.8489	10.674033
1046	78662	6405.7388	10.673849
1047	58876	6405.6288	10.673666
1048	48862	6405.5188	10.673483
1049	43826	6405.4087	10.673299
1050	38421	6405.2987	10.673116
1051	35393	6405.1886	10.672932
1052	40653	6405.0786	10.672749
1053	49441	6404.9686	10.672566
1054	47659	6404.8585	10.672382
1055	32290	6404.7485	10.672199
1056	21313	6404.6384	10.672016
1057	34158	6404.5284	10.671832
1058	66678	6404.4184	10.671649
1059	93452	6404.3083	10.671466
1060	93135	6404.1983	10.671282
1061	66011	6404.0883	10.671099
1062	28647	6403.9782	10.670916
1063	-2367	6403.8682	10.670732
1064	-20435	6403.7581	10.670549
1065	-27270	6403.6481	10.670365
1066	-25581	6403.5381	10.670182
1067	-15990	6403.4280	10.669999
1068	-1141	6403.3180	10.669815
1069	11510	6403.2079	10.669632
1070	15286	6403.0979	10.669449
1071	10782	6402.9879	10.669265
1072	3267	6402.8778	10.669082
1073	-3440	6402.7678	10.668899
1074	-6225	6402.6577	10.668715
1075	-697	6402.5477	10.668532
1076	12510	6402.4377	10.668349
1077	23675	6402.3276	10.668165
1078	26127	6402.2176	10.667982
1079	29095	6402.1075	10.667798
1080	45520	6401.9975	10.667615
1081	67680	6401.8875	10.667432
1082	70614	6401.7774	10.667248
1083	45134	6401.6674	10.667065
1084	13551	6401.5573	10.666882
1085	2629	6401.4473	10.666698
1086	10180	6401.3373	10.666515
1087	10144	6401.2272	10.666332
1088	-12814	6401.1172	10.666148
1089	-43771	6401.0071	10.665965
1090	-53689	6400.8971	10.665782
1091	-30388	6400.7871	10.665598
1092	8354	6400.6770	10.665415
1093	32714	6400.5670	10.665231
1094	31506	6400.4570	10.665048
1095	20768	6400.3469	10.664865
1096	18854	6400.2369	10.664681
1097	21051	6400.1268	10.664498
1098	9558	6400.0168	10.664315
1099	-16881	6399.9068	10.664131
1100	-38762	6399.7967	10.663948
1101	-40925	6399.6867	10.663765
1102	-26735	6399.5766	10.663581
1103	-6482	6399.4666	10.663398
1104	11277	6399.3566	10.663215
1105	13998	6399.2465	10.663031
1106	-8196	6399.1365	10.662848
1107	-40143	6399.0264	10.662664
1108	-45187	6398.9164	10.662481
1109	-6986	6398.8064	10.662298
1110	45553	6398.6963	10.662114
1111	70591	6398.5863	10.661931
1112	59209	6398.4762	10.661748
1113	33762	6398.3662	10.661564
1114	12877	6398.2562	10.661381
1115	-1261	6398.1461	10.661198
1116	-8089	6398.0361	10.661014
1117	-3860	6397.9260	10.660831
1118	7725	6397.8160	10.660647
1119	17349	6397.7060	10.660464
1120	24255	6397.5959	10.660281
1121	34958	6397.4859	10.660097
1122	47675	6397.3758	10.659914
1123	51844	6397.2658	10.659731
1124	44163	6397.1558	10.659547
1125	32363	6397.0457	10.659364
1126	21940	6396.9357	10.659181
1127	11190	6396.8257	10.658997
1128	302	6396.7156	10.658814
1129	-6794	6396.6056	10.658631
1130	-10774	6396.4955	10.658447
1131	-15197	6396.3855	10.658264
1132	-16023	6396.2755	10.658080
1133	-6044	6396.1654	10.657897
1134	9082	6396.0554	10.657714
1135	14357	6395.9453	10.657530
1136	9042	6395.8353	10.657347
1137	11451	6395.7253	10.657164
1138	32874	6395.6152	10.656980
1139	60190	6395.5052	10.656797
1140	74100	6395.3951	10.656614
1141	73645	6395.2851	10.656430
1142	71421	6395.1751	10.656247
1143	72837	6395.0650	10.656064
1144	72587	6394.9550	10.655880
1145	67645	6394.8449	10.655697
1146	62300	6394.7349	10.655513
1147	60665	6394.6249	10.655330
1148	62247	6394.5148	10.655147
1149	65897	6394.4048	10.654963
1150	72852	6394.2947	10.654780
1151	84343	6394.1847	10.654597
1152	98019	6394.0747	10.654413
1153	107058	6393.9646	10.654230
1154	103922	6393.8546	10.654047
1155	88214	6393.7446	10.653863
1156	70038	6393.6345	10.653680
1157	60081	6393.5245	10.653497
1158	56024	6393.4144	10.653313
1159	45672	6393.3044	10.653130
1160	25470	6393.1944	10.652946
1161	8112	6393.0843	10.652763
1162	7192	6392.9743	10.652580
1163	20669	6392.8642	10.652396
1164	35061	6392.7542	10.652213
1165	40801	6392.6442	10.652030
1166	37718	6392.5341	10.651846
1167	30015	6392.4241	10.651663
1168	22795	6392.3140	10.651480
1169	21045	6392.2040	10.651296
1170	25680	6392.0940	10.651113
1171	31478	6391.9839	10.650930
1172	33242	6391.8739	10.650746
1173	32020	6391.7638	10.650563
1174	30956	6391.6538	10.650379
1175	28117	6391.5438	10.650196
1176	20052	6391.4337	10.650013
1177	10715	6391.3237	10.649829
1178	8608	6391.2136	10.649646
1179	13489	6391.1036	10.649463
1180	13901	6390.9936	10.649279
1181	3109	6390.8835	10.649096
1182	-8220	6390.7735	10.648913
1183	-3451	6390.6634	10.648729
1184	17348	6390.5534	10.648546
1185	35232	6390.4434	10.648363
1186	36564	6390.3333	10.648179
1187	32256	6390.2233	10.647996
1188	45223	6390.1133	10.647812
1189	81363	6390.0032	10.647629
1190	121159	6389.8932	10.647446
1191	140313	6389.7831	10.647262
1192	131557	6389.6731	10.647079
1193	105320	6389.5631	10.646896
1194	77634	6389.4530	10.646712
1195	61301	6389.3430	10.646529
1196	60715	6389.2329	10.646346
1197	68294	6389.1229	10.646162
1198	70642	6389.0129	10.645979
1199	63910	6388.9028	10.645795
1200	58653	6388.7928	10.645612
1201	64583	6388.6827	10.645429
1202	76377	6388.5727	10.645245
1203	81001	6388.4627	10.645062
1204	73620	6388.3526	10.644879
1205	59242	6388.2426	10.644695
1206	44320	6388.1325	10.644512
1207	34571	6388.0225	10.644329
1208	34922	6387.9125	10.644145
1209	42054	6387.8024	10.643962
1210	42694	6387.6924	10.643779
1211	30007	6387.5823	10.643595
1212	16416	6387.4723	10.643412
1213	18400	6387.3623	10.643228
1214	33852	6387.2522	10.643045
1215	47985	6387.1422	10.642862
1216	56321	6387.0322	10.642678
1217	64641	6386.9221	10.642495
1218	68595	6386.8121	10.642312
1219	53277	6386.7020	10.642128
1220	16717	6386.5920	10.641945
1221	-22798	6386.4820	10.641762
1222	-47566	6386.3719	10.641578
1223	-54865	6386.2619	10.641395
1224	-48191	6386.1518	10.641212
1225	-30569	6386.0418	10.641028
1226	-11363	6385.9318	10.640845
1227	-3501	6385.8217	10.640661
1228	-7505	6385.7117	10.640478
1229	-12404	6385.6016	10.640295
1230	-16219	6385.4916	10.640111
1231	-27500	6385.3816	10.639928
1232	-41212	6385.2715	10.639745
1233	-35443	6385.1615	10.639561
1234	-4026	6385.0514	10.639378
1235	28052	6384.9414	10.639195
1236	37314	6384.8314	10.639011
1237	31375	6384.7213	10.638828
1238	28631	6384.6113	10.638645
1239	26666	6384.5012	10.638461
1240	13525	6384.3912	10.638278
1241	-3376	6384.2812	10.638094
1242	-5129	6384.1711	10.637911
1243	8714	6384.0611	10.637728
1244	20393	6383.9510	10.637544
1245	19467	6383.8410	10.637361
1246	9084	6383.7310	10.637178
1247	-6697	6383.6209	10.636994
1248	-21634	6383.5109	10.636811
1249	-20595	6383.4009	10.636628
1250	3026	6383.2908	10.636444
1251	28627	6383.1808	10.636261
1252	31583	6383.0707	10.636078
1253	20267	6382.9607	10.635894
1254	21942	6382.8507	10.635711
1255	34116	6382.7406	10.635527
1256	23975	6382.6306	10.635344
1257	-16744	6382.5205	10.635161
1258	-50329	6382.4105	10.634977
1259	-43163	6382.3005	10.634794
1260	-9818	6382.1904	10.634611
1261	13429	6382.0804	10.634427
1262	16874	6381.9703	10.634244
1263	15825	6381.8603	10.634061
1264	18170	6381.7503	10.633877
1265	19972	6381.6402	10.633694
1266	24030	6381.5302	10.633511
1267	37383	6381.4201	10.633327
1268	52776	6381.3101	10.633144
1269	53299	6381.2001	10.632960
1270	35893	6381.0900	10.632777
1271	14173	6380.9800	10.632594
1272	-1805	6380.8699	10.632410
1273	-13520	6380.7599	10.632227
1274	-21605	6380.6499	10.632044
1275	-20714	6380.5398	10.631860
1276	-10105	6380.4298	10.631677
1277	2271	6380.3198	10.631494
1278	9699	6380.2097	10.631310
1279	12204	6380.0997	10.631127
1280	11545	6379.9896	10.630943
1281	10173	6379.8796	10.630760
1282	14896	6379.7696	10.630577
1283	29725	6379.6595	10.630393
1284	43106	6379.5495	10.630210
1285	35326	6379.4394	10.630027
1286	4401	6379.3294	10.629843
1287	-26578	6379.2194	10.629660
1288	-35708	6379.1093	10.629477
1289	-26883	6378.9993	10.629293
1290	-19287	6378.8892	10.629110
1291	-20561	6378.7792	10.628927
1292	-22580	6378.6692	10.628743
1293	-19305	6378.5591	10.628560
1294	-14183	6378.4491	10.628376
1295	-8127	6378.3390	10.628193
1296	6354	6378.2290	10.628010
1297	31588	6378.1190	10.627826
1298	54102	6378.0089	10.627643
1299	57524	6377.8989	10.627460
1300	42629	6377.7888	10.627276
1301	25550	6377.6788	10.627093
1302	17636	6377.5688	10.626910
1303	16436	6377.4587	10.626726
1304	17255	6377.3487	10.626543
1305	22483	6377.2386	10.626360
1306	33244	6377.1286	10.626176
1307	40082	6377.0186	10.625993
1308	32079	6376.9085	10.625809
1309	12822	6376.7985	10.625626
1310	-1305	6376.6885	10.625443
1311	863	6376.5784	10.625259
1312	14657	6376.4684	10.625076
1313	26663	6376.3583	10.624893
1314	27033	6376.2483	10.624709
1315	15344	6376.1383	10.624526
1316	385	6376.0282	10.624343
1317	-5551	6375.9182	10.624159
1318	2222	6375.8081	10.623976
1319	14745	6375.6981	10.623793
1320	19297	6375.5881	10.623609
1321	14507	6375.4780	10.623426
1322	9231	6375.3680	10.623242
1323	7674	6375.2579	10.623059
1324	4856	6375.1479	10.622876
1325	-1654	6375.0379	10.622692
1326	-5563	6374.9278	10.622509
1327	-1519	6374.8178	10.622326
1328	7563	6374.7077	10.622142
1329	17208	6374.5977	10.621959
1330	26192	6374.4877	10.621776
1331	29316	6374.3776	10.621592
1332	16550	6374.2676	10.621409
1333	-10717	6374.1575	10.621226
1334	-32047	6374.0475	10.621042
1335	-30268	6373.9375	10.620859
1336	-15658	6373.8274	10.620675
1337	-13342	6373.7174	10.620492
1338	-29637	6373.6074	10.620309
1339	-46940	6373.4973	10.620125
1340	-52197	6373.3873	10.619942
1341	-52570	6373.2772	10.619759
1342	-56837	6373.1672	10.619575
1343	-57700	6373.0572	10.619392
1344	-44901	6372.9471	10.619209
1345	-24994	6372.8371	10.619025
1346	-13498	6372.7270	10.618842
1347	-12772	6372.6170	10.618659
1348	-11906	6372.5070	10.618475
1349	-7260	6372.3969	10.618292
1350	-9286	6372.2869	10.618108
1351	-25183	6372.1768	10.617925
1352	-45211	6372.0668	10.617742
1353	-53215	6371.9568	10.617558
1354	-45817	6371.8467	10.617375
1355	-35184	6371.7367	10.617192
1356	-34220	6371.6266	10.617008
1357	-42451	6371.5166	10.616825
1358	-46538	6371.4066	10.616642
1359	-34309	6371.2965	10.616458
1360	-8819	6371.1865	10.616275
1361	13216	6371.0764	10.616091
1362	19472	6370.9664	10.615908
1363	15614	6370.8564	10.615725
1364	15725	6370.7463	10.615541
1365	22455	6370.6363	10.615358
1366	25750	6370.5262	10.615175
1367	20758	6370.4162	10.614991
1368	15210	6370.3062	10.614808
1369	15534	6370.1961	10.614625
1370	18069	6370.0861	10.614441
1371	21164	6369.9761	10.614258
1372	32815	6369.8660	10.614075
1373	54030	6369.7560	10.613891
1374	66908	6369.6459	10.613708
1375	57844	6369.5359	10.613524
1376	44680	6369.4259	10.613341
1377	57026	6369.3158	10.613158
1378	90351	6369.2058	10.612974
1379	105892	6369.0957	10.612791
1380	83962	6368.9857	10.612608
1381	52416	6368.8757	10.612424
1382	46345	6368.7656	10.612241
1383	60455	6368.6556	10.612058
1384	63765	6368.5455	10.611874
1385	46937	6368.4355	10.611691
1386	28068	6368.3255	10.611508
1387	17822	6368.2154	10.611324
1388	6776	6368.1054	10.611141
1389	-10200	6367.9953	10.610957
1390	-21844	6367.8853	10.610774
1391	-20980	6367.7753	10.610591
1392	-16671	6367.6652	10.610407
1393	-14713	6367.5552	10.610224
1394	-3026	6367.4451	10.610041
1395	28753	6367.3351	10.609857
1396	66931	6367.2251	10.609674
1397	87088	6367.1150	10.609491
1398	83376	6367.0050	10.609307
1399	70024	6366.8950	10.609124
1400	57382	6366.7849	10.608941
1401	41563	6366.6749	10.608757
1402	19368	6366.5648	10.608574
1403	443	6366.4548	10.608390
1404	-2491	6366.3448	10.608207
1405	10348	6366.2347	10.608024
1406	25660	6366.1247	10.607840
1407	31316	6366.0146	10.607657
1408	26835	6365.9046	10.607474
1409	19804	6365.7946	10.607290
1410	15296	6365.6845	10.607107
1411	12470	6365.5745	10.606924
1412	11671	6365.4644	10.606740
1413	19588	6365.3544	10.606557
1414	41842	6365.2444	10.606374
1415	72247	6365.1343	10.606190
1416	96110	6365.0243	10.606007
1417	104907	6364.9142	10.605823
1418	101969	6364.8042	10.605640
1419	92847	6364.6942	10.605457
1420	77545	6364.5841	10.605273
1421	55812	6364.4741	10.605090
1422	33293	6364.3640	10.604907
1423	16371	6364.2540	10.604723
1424	4963	6364.1440	10.604540
1425	-3789	6364.0339	10.604357
1426	-7834	6363.9239	10.604173
1427	-2871	6363.8138	10.603990
1428	7855	6363.7038	10.603807
1429	12627	6363.5938	10.603623
1430	3395	6363.4837	10.603440
1431	-13046	6363.3737	10.603256
1432	-19400	6363.2637	10.603073
1433	-6156	6363.1536	10.602890
1434	15049	6363.0436	10.602706
1435	21373	6362.9335	10.602523
1436	5532	6362.8235	10.602340
1437	-13074	6362.7135	10.602156
1438	-11644	6362.6034	10.601973
1439	6124	6362.4934	10.601790
1440	15640	6362.3833	10.601606
1441	6228	6362.2733	10.601423
1442	-5359	6362.1633	10.601240
1443	-2236	6362.0532	10.601056
1444	7214	6361.9432	10.600873
1445	4702	6361.8331	10.600689
1446	-7248	6361.7231	10.600506
1447	-7787	6361.6131	10.600323
1448	10910	6361.5030	10.600139
1449	31619	6361.3930	10.599956
1450	36343	6361.2829	10.599773
1451	30032	6361.1729	10.599589
1452	30955	6361.0629	10.599406
1453	44247	6360.9528	10.599223
1454	56051	6360.8428	10.599039
1455	54261	6360.7327	10.598856
1456	45870	6360.6227	10.598672
1457	47247	6360.5127	10.598489
1458	60910	6360.4026	10.598306
1459	71316	6360.2926	10.598122
1460	66444	6360.1826	10.597939
1461	54622	6360.0725	10.597756
1462	51456	6359.9625	10.597572
1463	56037	6359.8524	10.597389
1464	52834	6359.7424	10.597206
1465	36093	6359.6324	10.597022
1466	18626	6359.5223	10.596839
1467	13355	6359.4123	10.596656
1468	18981	6359.3022	10.596472
1469	28796	6359.1922	10.596289
1470	39928	6359.0822	10.596105
1471	46108	6358.9721	10.595922
1472	36087	6358.8621	10.595739
1473	12092	6358.7520	10.595555
1474	-2909	6358.6420	10.595372
1475	6605	6358.5320	10.595189
1476	22771	6358.4219	10.595005
1477	16841	6358.3119	10.594822
1478	-7606	6358.2018	10.594639
1479	-16907	6358.0918	10.594455
1480	5882	6357.9818	10.594272
1481	39041	6357.8717	10.594089
1482	54712	6357.7617	10.593905
1483	53609	6357.6516	10.593722
1484	54027	6357.5416	10.593538
1485	60365	6357.4316	10.593355
1486	59522	6357.3215	10.593172
1487	43511	6357.2115	10.592988
1488	22311	6357.1014	10.592805
1489	14364	6356.9914	10.592622
1490	30753	6356.8814	10.592438
1491	65957	6356.7713	10.592255
1492	98529	6356.6613	10.592072
1493	104989	6356.5513	10.591888
1494	79828	6356.4412	10.591705
1495	40503	6356.3312	10.591522
1496	9834	6356.2211	10.591338
1497	-2224	6356.1111	10.591155
1498	2309	6356.0011	10.590971
1499	18227	6355.8910	10.590788
1500	36900	6355.7810	10.590605
1501	45660	6355.6709	10.590421
1502	39467	6355.5609	10.590238
1503	29002	6355.4509	10.590055
1504	26111	6355.3408	10.589871
1505	25537	6355.2308	10.589688
1506	14646	6355.1207	10.589505
1507	-1430	6355.0107	10.589321
1508	-1916	6354.9007	10.589138
1509	19141	6354.7906	10.588955
1510	41825	6354.6806	10.588771
1511	47994	6354.5705	10.588588
1512	44466	6354.4605	10.588404
1513	46143	6354.3505	10.588221
1514	49629	6354.2404	10.588038
1515	41325	6354.1304	10.587854
1516	23097	6354.0203	10.587671
1517	8869	6353.9103	10.587488
1518	-1313	6353.8003	10.587304
1519	-20945	6353.6902	10.587121
1520	-47124	6353.5802	10.586938
1521	-53753	6353.4702	10.586754
1522	-26652	6353.3601	10.586571
1523	12342	6353.2501	10.586388
1524	32083	6353.1400	10.586204
1525	29957	6353.0300	10.586021
1526	25615	6352.9200	10.585837
1527	27259	6352.8099	10.585654
1528	25475	6352.6999	10.585471
1529	16742	6352.5898	10.585287
1530	11234	6352.4798	10.585104
1531	14062	6352.3698	10.584921
1532	16486	6352.2597	10.584737
1533	11369	6352.1497	10.584554
1534	3358	6352.0396	10.584371
1535	-1627	6351.9296	10.584187
1536	-4270	6351.8196	10.584004
1537	-4156	6351.7095	10.583820
1538	2657	6351.5995	10.583637
1539	12302	6351.4894	10.583454
1540	12578	6351.3794	10.583270
1541	1773	6351.2694	10.583087
1542	-4458	6351.1593	10.582904
1543	5049	6351.0493	10.582720
1544	18894	6350.9392	10.582537
1545	17481	6350.8292	10.582354
1546	-3078	6350.7192	10.582170
1547	-30493	6350.6091	10.581987
1548	-50233	6350.4991	10.581804
1549	-50807	6350.3890	10.581620
1550	-27370	6350.2790	10.581437
1551	6215	6350.1690	10.581253
1552	19534	6350.0589	10.581070
1553	-2687	6349.9489	10.580887
1554	-37137	6349.8389	10.580703
1555	-46995	6349.7288	10.580520
1556	-26146	6349.6188	10.580337
1557	-966	6349.5087	10.580153
1558	8872	6349.3987	10.579970
1559	10855	6349.2887	10.579787
1560	18152	6349.1786	10.579603
1561	27276	6349.0686	10.579420
1562	27318	6348.9585	10.579237
1563	19631	6348.8485	10.579053
1564	17020	6348.7385	10.578870
1565	26967	6348.6284	10.578686
1566	41837	6348.5184	10.578503
1567	45970	6348.4083	10.578320
1568	33193	6348.2983	10.578136
1569	17837	6348.1883	10.577953
1570	21649	6348.0782	10.577770
1571	44814	6347.9682	10.577586
1572	60160	6347.8581	10.577403
1573	47578	6347.7481	10.577220
1574	24638	6347.6381	10.577036
1575	25370	6347.5280	10.576853
1576	54057	6347.4180	10.576670
1577	80672	6347.3079	10.576486
1578	81395	6347.1979	10.576303
1579	62028	6347.0879	10.576119
1580	38032	6346.9778	10.575936
1581	14518	6346.8678	10.575753
1582	-3989	6346.7578	10.575569
1583	-4002	6346.6477	10.575386
1584	20467	6346.5377	10.575203
1585	52851	6346.4276	10.575019
1586	68397	6346.3176	10.574836
1587	57046	6346.2076	10.574653
1588	25662	6346.0975	10.574469
1589	-11132	6345.9875	10.574286
1590	-34551	6345.8774	10.574103
1591	-29561	6345.7674	10.573919
1592	-1906	6345.6574	10.573736
1593	22012	6345.5473	10.573552
1594	23746	6345.4373	10.573369
1595	13079	6345.3272	10.573186
1596	9828	6345.2172	10.573002
1597	16198	6345.1072	10.572819
1598	21081	6344.9971	10.572636
1599	22659	6344.8871	10.572452
1600	29257	6344.7770	10.572269
1601	41261	6344.6670	10.572086
1602	48223	6344.5570	10.571902
1603	44240	6344.4469	10.571719
1604	33668	6344.3369	10.571536
1605	21219	6344.2268	10.571352
1606	7497	6344.1168	10.571169
1607	-4577	6344.0068	10.570985
1608	-8966	6343.8967	10.570802
1609	-4665	6343.7867	10.570619
1610	2286	6343.6766	10.570435
1611	6028	6343.5666	10.570252
1612	4994	6343.4566	10.570069
1613	33	6343.3465	10.569885
1614	-5428	6343.2365	10.569702
1615	-4672	6343.1265	10.569519
1616	6474	6343.0164	10.569335
1617	23958	6342.9064	10.569152
1618	40414	6342.7963	10.568968
1619	52793	6342.6863	10.568785
1620	59493	6342.5763	10.568602
1621	54761	6342.4662	10.568418
1622	35477	6342.3562	10.568235
1623	11396	6342.2461	10.568052
1624	-1565	6342.1361	10.567868
1625	759	6342.0261	10.567685
1626	7333	6341.9160	10.567502
1627	7082	6341.8060	10.567318
1628	68	6341.6959	10.567135
1629	-7600	6341.5859	10.566952
1630	-12724	6341.4759	10.566768
1631	-16156	6341.3658	10.566585
1632	-20013	6341.2558	10.566401
1633	-26062	6341.1457	10.566218
1634	-33409	6341.0357	10.566035
1635	-36670	6340.9257	10.565851
1636	-29638	6340.8156	10.565668
1637	-11806	6340.7056	10.565485
1638	10236	6340.5955	10.565301
1639	27188	6340.4855	10.565118
1640	32473	6340.3755	10.564935
1641	27244	6340.2654	10.564751
1642	22670	6340.1554	10.564568
1643	31490	6340.0454	10.564385
1644	51871	6339.9353	10.564201
1645	64478	6339.8253	10.564018
1646	52474	6339.7152	10.563834
1647	21089	6339.6052	10.563651
1648	-9019	6339.4952	10.563468
1649	-23141	6339.3851	10.563284
1650	-19451	6339.2751	10.563101
1651	-674	6339.1650	10.562918
1652	27911	6339.0550	10.562734
1653	53615	6338.9450	10.562551
1654	63807	6338.8349	10.562368
1655	61883	6338.7249	10.562184
1656	64100	6338.6148	10.562001
1657	75659	6338.5048	10.561818
1658	81125	6338.3948	10.561634
1659	66099	6338.2847	10.561451
1660	38759	6338.1747	10.561267
1661	19371	6338.0646	10.561084
1662	14949	6337.9546	10.560901
1663	16509	6337.8446	10.560717
1664	17915	6337.7345	10.560534
1665	22773	6337.6245	10.560351
1666	30184	6337.5144	10.560167
1667	28370	6337.4044	10.559984
1668	12317	6337.2944	10.559801
1669	-2177	6337.1843	10.559617
1670	3875	6337.0743	10.559434
1671	25322	6336.9642	10.559251
1672	38883	6336.8542	10.559067
1673	36968	6336.7442	10.558884
1674	37698	6336.6341	10.558700
1675	54019	6336.5241	10.558517
1676	70558	6336.4141	10.558334
1677	66385	6336.3040	10.558150
1678	47320	6336.1940	10.557967
1679	35402	6336.0839	10.557784
1680	34632	6335.9739	10.557600
1681	30917	6335.8639	10.557417
1682	23105	6335.7538	10.557234
1683	27656	6335.6438	10.557050
1684	47677	6335.5337	10.556867
1685	61969	6335.4237	10.556684
1686	55120	6335.3137	10.556500
1687	37853	6335.2036	10.556317
1688	26492	6335.0936	10.556133
1689	22317	6334.9835	10.555950
1690	23625	6334.8735	10.555767
1691	36659	6334.7635	10.555583
1692	57721	6334.6534	10.555400
1693	64982	6334.5434	10.555217
1694	49000	6334.4333	10.555033
1695	32854	6334.3233	10.554850
1696	38244	6334.2133	10.554667
1697	49263	6334.1032	10.554483
1698	38581	6333.9932	10.554300
1699	14361	6333.8831	10.554116
1700	6222	6333.7731	10.553933
1701	13585	6333.6631	10.553750
1702	7387	6333.5530	10.553566
1703	-16771	6333.4430	10.553383
1704	-27449	6333.3330	10.553200
1705	-9229	6333.2229	10.553016
1706	10533	6333.1129	10.552833
1707	4495	6333.0028	10.552650
1708	-14473	6332.8928	10.552466
1709	-17449	6332.7828	10.552283
1710	-1680	6332.6727	10.552100
1711	13819	6332.5627	10.551916
1712	19037	6332.4526	10.551733
1713	17870	6332.3426	10.551549
1714	13188	6332.2326	10.551366
1715	6094	6332.1225	10.551183
1716	3267	6332.0125	10.550999
1717	10128	6331.9024	10.550816
1718	22457	6331.7924	10.550633
1719	35062	6331.6824	10.550449
1720	49603	6331.5723	10.550266
1721	63486	6331.4623	10.550083
1722	63380	6331.3522	10.549899
1723	44279	6331.2422	10.549716
1724	24455	6331.1322	10.549533
1725	24348	6331.0221	10.549349
1726	37669	6330.9121	10.549166
1727	40601	6330.8020	10.548982
1728	25246	6330.6920	10.548799
1729	6975	6330.5820	10.548616
1730	323	6330.4719	10.548432
1731	4301	6330.3619	10.548249
1732	13477	6330.2518	10.548066
1733	28286	6330.1418	10.547882
1734	47295	6330.0318	10.547699
1735	58833	6329.9217	10.547516
1736	49669	6329.8117	10.547332
1737	21241	6329.7017	10.547149
1738	-7199	6329.5916	10.546966
1739	-14652	6329.4816	10.546782
1740	830	6329.3715	10.546599
1741	19764	6329.2615	10.546415
1742	23607	6329.1515	10.546232
1743	16362	6329.0414	10.546049
1744	16185	6328.9314	10.545865
1745	28612	6328.8213	10.545682
1746	40718	6328.7113	10.545499
1747	41961	6328.6013	10.545315
1748	35501	6328.4912	10.545132
1749	24739	6328.3812	10.544949
1750	5282	6328.2711	10.544765
1751	-20861	6328.1611	10.544582
1752	-38055	6328.0511	10.544399
1753	-35401	6327.9410	10.544215
1754	-20097	6327.8310	10.544032
1755	-2204	6327.7209	10.543848
1756	19516	6327.6109	10.543665
1757	43688	6327.5009	10.543482
1758	54207	6327.3908	10.543298
1759	41260	6327.2808	10.543115
1760	22822	6327.1707	10.542932
1761	23979	6327.0607	10.542748
1762	42594	6326.9507	10.542565
1763	56881	6326.8406	10.542382
1764	60666	6326.7306	10.542198
1765	66722	6326.6206	10.542015
1766	76802	6326.5105	10.541832
1767	74418	6326.4005	10.541648
1768	53469	6326.2904	10.541465
1769	32374	6326.1804	10.541281
1770	29626	6326.0704	10.541098
1771	40764	6325.9603	10.540915
1772	49460	6325.8503	10.540731
1773	49432	6325.7402	10.540548
1774	45934	6325.6302	10.540365
1775	44280	6325.5202	10.540181
1776	45166	6325.4101	10.539998
1777	45920	6325.3001	10.539815
1778	41536	6325.1900	10.539631
1779	29374	6325.0800	10.539448
1780	14952	6324.9700	10.539264
1781	7326	6324.8599	10.539081
1782	8200	6324.7499	10.538898
1783	12198	6324.6398	10.538714
1784	16649	6324.5298	10.538531
1785	22084	6324.4198	10.538348
1786	24412	6324.3097	10.538164
1787	18342	6324.1997	10.537981
1788	9648	6324.0896	10.537798
1789	11950	6323.9796	10.537614
1790	28239	6323.8696	10.537431
1791	46654	6323.7595	10.537248
1792	58268	6323.6495	10.537064
1793	68070	6323.5394	10.536881
1794	82776	6323.4294	10.536697
1795	96723	6323.3194	10.536514
1796	96444	6323.2093	10.536331
1797	74824	6323.0993	10.536147
1798	38959	6322.9893	10.535964
1799	8847	6322.8792	10.535781
1800	5377	6322.7692	10.535597
1801	29530	6322.6591	10.535414
1802	55484	6322.5491	10.535231
1803	57287	6322.4391	10.535047
1804	41119	6322.3290	10.534864
1805	35250	6322.2190	10.534681
1806	48361	6322.1089	10.534497
1807	59037	6321.9989	10.534314
1808	52078	6321.8889	10.534130
1809	41233	6321.7788	10.533947
1810	41621	6321.6688	10.533764
1811	41170	6321.5587	10.533580
1812	21882	6321.4487	10.533397
1813	-4730	6321.3387	10.533214
1814	-9845	6321.2286	10.533030
1815	9852	6321.1186	10.532847
1816	26447	6321.0085	10.532664
1817	19914	6320.8985	10.532480
1818	1965	6320.7885	10.532297
1819	-5404	6320.6784	10.532114
1820	2316	6320.5684	10.531930
1821	15521	6320.4583	10.531747
1822	28144	6320.3483	10.531563
1823	38922	6320.2383	10.531380
1824	41878	6320.1282	10.531197
1825	28946	6320.0182	10.531013
1826	2768	6319.9082	10.530830
1827	-21751	6319.7981	10.530647
1828	-32009	6319.6881	10.530463
1829	-29786	6319.5780	10.530280
1830	-26125	6319.4680	10.530097
1831	-27583	6319.3580	10.529913
1832	-31988	6319.2479	10.529730
1833	-35637	6319.1379	10.529547
1834	-36462	6319.0278	10.529363
1835	-27073	6318.9178	10.529180
1836	5342	6318.8078	10.528996
1837	60586	6318.6977	10.528813
1838	111240	6318.5877	10.528630
1839	122457	6318.4776	10.528446
1840	90082	6318.3676	10.528263
1841	47196	6318.2576	10.528080
1842	27118	6318.1475	10.527896
1843	31036	6318.0375	10.527713
1844	39009	6317.9274	10.527530
1845	39326	6317.8174	10.527346
1846	32992	6317.7074	10.527163
1847	18601	6317.5973	10.526980
1848	-8057	6317.4873	10.526796
1849	-39349	6317.3772	10.526613
1850	-56247	6317.2672	10.526429
1851	-47781	6317.1572	10.526246
1852	-20786	6317.0471	10.526063
1853	11006	6316.9371	10.525879
1854	37236	6316.8270	10.525696
1855	48701	6316.7170	10.525513
1856	38062	6316.6070	10.525329
1857	10582	6316.4969	10.525146
1858	-14221	6316.3869	10.524963
1859	-20429	6316.2769	10.524779
1860	-11354	6316.1668	10.524596
1861	-1785	6316.0568	10.524413
1862	209	6315.9467	10.524229
1863	-2706	6315.8367	10.524046
1864	-6044	6315.7267	10.523862
1865	-6799	6315.6166	10.523679
1866	93	6315.5066	10.523496
1867	17882	6315.3965	10.523312
1868	38147	6315.2865	10.523129
1869	44197	6315.1765	10.522946
1870	30711	6315.0664	10.522762
1871	14110	6314.9564	10.522579
1872	14960	6314.8463	10.522396
1873	31970	6314.7363	10.522212
1874	41749	6314.6263	10.522029
1875	25839	6314.5162	10.521845
1876	-8773	6314.4062	10.521662
1877	-38838	6314.2961	10.521479
1878	-48160	6314.1861	10.521295
1879	-37228	6314.0761	10.521112
1880	-15902	6313.9660	10.520929
1881	5130	6313.8560	10.520745
1882	17821	6313.7459	10.520562
1883	20304	6313.6359	10.520379
1884	18206	6313.5259	10.520195
1885	16630	6313.4158	10.520012
1886	11185	6313.3058	10.519829
1887	-5159	6313.1958	10.519645
1888	-25303	6313.0857	10.519462
1889	-28704	6312.9757	10.519278
1890	-5645	6312.8656	10.519095
1891	26770	6312.7556	10.518912
1892	42387	6312.6456	10.518728
1893	35903	6312.5355	10.518545
1894	24596	6312.4255	10.518362
1895	21360	6312.3154	10.518178
1896	18686	6312.2054	10.517995
1897	5250	6312.0954	10.517812
1898	-11846	6311.9853	10.517628
1899	-13958	6311.8753	10.517445
1900	2086	6311.7652	10.517262
1901	17096	6311.6552	10.517078
1902	15345	6311.5452	10.516895
1903	7520	6311.4351	10.516711
1904	16664	6311.3251	10.516528
1905	45025	6311.2150	10.516345
1906	68305	6311.1050	10.516161
1907	65739	6310.9950	10.515978
1908	44383	6310.8849	10.515795
1909	26489	6310.7749	10.515611
1910	21712	6310.6648	10.515428
1911	21679	6310.5548	10.515245
1912	16737	6310.4448	10.515061
1913	7252	6310.3347	10.514878
1914	-168	6310.2247	10.514695
1915	983	6310.1146	10.514511
1916	13891	6310.0046	10.514328
1917	34357	6309.8946	10.514144
1918	51251	6309.7845	10.513961
1919	57429	6309.6745	10.513778
1920	57616	6309.5645	10.513594
1921	58881	6309.4544	10.513411
1922	58084	6309.3444	10.513228
1923	48206	6309.2343	10.513044
1924	32197	6309.1243	10.512861
1925	18467	6309.0143	10.512678
1926	6817	6308.9042	10.512494
1927	-6893	6308.7942	10.512311
1928	-15917	6308.6841	10.512128
1929	-10261	6308.5741	10.511944
1930	2321	6308.4641	10.511761
1931	4037	6308.3540	10.511577
1932	-2133	6308.2440	10.511394
1933	7187	6308.1339	10.511211
1934	37092	6308.0239	10.511027
1935	60441	6307.9139	10.510844
1936	56272	6307.8038	10.510661
1937	39996	6307.6938	10.510477
1938	36838	6307.5837	10.510294
1939	44640	6307.4737	10.510111
1940	45819	6307.3637	10.509927
1941	41102	6307.2536	10.509744
1942	45170	6307.1436	10.509561
1943	57840	6307.0335	10.509377
1944	65365	6306.9235	10.509194
1945	65531	6306.8135	10.509010
1946	67281	6306.7034	10.508827
1947	68502	6306.5934	10.508644
1948	58681	6306.4834	10.508460
1949	42943	6306.3733	10.508277
1950	38940	6306.2633	10.508094
1951	47434	6306.1532	10.507910
1952	49525	6306.0432	10.507727
1953	37358	6305.9332	10.507544
1954	24502	6305.8231	10.507360
1955	20030	6305.7131	10.507177
1956	16438	6305.6030	10.506993
1957	12763	6305.4930	10.506810
1958	25057	6305.3830	10.506627
1959	57838	6305.2729	10.506443
1960	85314	6305.1629	10.506260
1961	80905	6305.0528	10.506077
1962	52056	6304.9428	10.505893
1963	27032	6304.8328	10.505710
1964	17909	6304.7227	10.505527
1965	15816	6304.6127	10.505343
1966	14943	6304.5026	10.505160
1967	19931	6304.3926	10.504977
1968	30178	6304.2826	10.504793
1969	34617	6304.1725	10.504610
1970	26599	6304.0625	10.504426
1971	13246	6303.9524	10.504243
1972	6166	6303.8424	10.504060
1973	8860	6303.7324	10.503876
1974	14793	6303.6223	10.503693
1975	14233	6303.5123	10.503510
1976	3959	6303.4022	10.503326
1977	-7768	6303.2922	10.503143
1978	-9751	6303.1822	10.502960
1979	-3138	6303.0721	10.502776
1980	-1003	6302.9621	10.502593
1981	-9429	6302.8521	10.502410
1982	-18744	6302.7420	10.502226
1983	-19565	6302.6320	10.502043
1984	-16150	6302.5219	10.501859
1985	-14027	6302.4119	10.501676
1986	-6079	6302.3019	10.501493
1987	13953	6302.1918	10.501309
1988	32682	6302.0818	10.501126
1989	30276	6301.9717	10.500943
1990	9319	6301.8617	10.500759
1991	-7578	6301.7517	10.500576
1992	-9237	6301.6416	10.500393
1993	-7176	6301.5316	10.500209
1994	-11889	6301.4215	10.500026
1995	-15136	6301.3115	10.499843
1996	-4362	6301.2015	10.499659
1997	18066	6301.0914	10.499476
1998	39564	6300.9814	10.499292
1999	51599	6300.8713	10.499109
2000	50256	6300.7613	10.498926
[truncated: 63,536 more rows]
