# Supplementary material for: Evolution of the metabolome in response to selection for increased immunity in populations of Drosophila melanogaster
Source: PLoS One. 2017 Nov 17;12(11):e0188089. doi: 10.1371/journal.pone.0188089 (PMC5693281; doi:10.1371/journal.pone.0188089)
Supplement: S3 File — (ZIP) [file pone.0188089.s020.zip › Block3/Is/2/pdata/1/IS2.txt]

1	34589	6520.6218	10.865278
2	32226	6520.5117	10.865095
3	28357	6520.4017	10.864911
4	26874	6520.2917	10.864728
5	32662	6520.1816	10.864545
6	41601	6520.0716	10.864361
7	43061	6519.9616	10.864178
8	32434	6519.8515	10.863995
9	16180	6519.7415	10.863811
10	5443	6519.6314	10.863628
11	7681	6519.5214	10.863445
12	20471	6519.4114	10.863261
13	29856	6519.3013	10.863078
14	21736	6519.1913	10.862894
15	878	6519.0812	10.862711
16	-10149	6518.9712	10.862528
17	-41	6518.8612	10.862344
18	13602	6518.7511	10.862161
19	10154	6518.6411	10.861978
20	-331	6518.5310	10.861794
21	8637	6518.4210	10.861611
22	35756	6518.3110	10.861428
23	48756	6518.2009	10.861244
24	31702	6518.0909	10.861061
25	9978	6517.9808	10.860878
26	13511	6517.8708	10.860694
27	35639	6517.7608	10.860511
28	48404	6517.6507	10.860327
29	43604	6517.5407	10.860144
30	35225	6517.4306	10.859961
31	30009	6517.3206	10.859777
32	21285	6517.2106	10.859594
33	10653	6517.1005	10.859411
34	11070	6516.9905	10.859227
35	22959	6516.8804	10.859044
36	28383	6516.7704	10.858861
37	18397	6516.6604	10.858677
38	8754	6516.5503	10.858494
39	16338	6516.4403	10.858311
40	34664	6516.3303	10.858127
41	47633	6516.2202	10.857944
42	55851	6516.1102	10.857760
43	70582	6516.0001	10.857577
44	87448	6515.8901	10.857394
45	86928	6515.7801	10.857210
46	63567	6515.6700	10.857027
47	37704	6515.5600	10.856844
48	30686	6515.4499	10.856660
49	39930	6515.3399	10.856477
50	46781	6515.2299	10.856294
51	40762	6515.1198	10.856110
52	27288	6515.0098	10.855927
53	16792	6514.8997	10.855744
54	14995	6514.7897	10.855560
55	21443	6514.6797	10.855377
56	30649	6514.5696	10.855193
57	36054	6514.4596	10.855010
58	38047	6514.3495	10.854827
59	45392	6514.2395	10.854643
60	62813	6514.1295	10.854460
61	80392	6514.0194	10.854277
62	83634	6513.9094	10.854093
63	72717	6513.7993	10.853910
64	62389	6513.6893	10.853727
65	61812	6513.5793	10.853543
66	64364	6513.4692	10.853360
67	60976	6513.3592	10.853176
68	53719	6513.2492	10.852993
69	49136	6513.1391	10.852810
70	45943	6513.0291	10.852626
71	38893	6512.9190	10.852443
72	30149	6512.8090	10.852260
73	26407	6512.6990	10.852076
74	26531	6512.5889	10.851893
75	22263	6512.4789	10.851710
76	11868	6512.3688	10.851526
77	3578	6512.2588	10.851343
78	3239	6512.1488	10.851160
79	7483	6512.0387	10.850976
80	12603	6511.9287	10.850793
81	20896	6511.8186	10.850609
82	31692	6511.7086	10.850426
83	34298	6511.5986	10.850243
84	19948	6511.4885	10.850059
85	-2955	6511.3785	10.849876
86	-15343	6511.2684	10.849693
87	-8478	6511.1584	10.849509
88	9603	6511.0484	10.849326
89	27519	6510.9383	10.849143
90	40613	6510.8283	10.848959
91	46112	6510.7182	10.848776
92	39497	6510.6082	10.848593
93	22965	6510.4982	10.848409
94	10389	6510.3881	10.848226
95	14523	6510.2781	10.848042
96	31401	6510.1680	10.847859
97	44773	6510.0580	10.847676
98	44873	6509.9480	10.847492
99	35805	6509.8379	10.847309
100	25048	6509.7279	10.847126
101	14568	6509.6179	10.846942
102	5592	6509.5078	10.846759
103	3978	6509.3978	10.846576
104	12975	6509.2877	10.846392
105	24211	6509.1777	10.846209
106	24802	6509.0677	10.846026
107	14539	6508.9576	10.845842
108	8692	6508.8476	10.845659
109	19543	6508.7375	10.845475
110	40110	6508.6275	10.845292
111	52417	6508.5175	10.845109
112	49950	6508.4074	10.844925
113	44728	6508.2974	10.844742
114	50451	6508.1873	10.844559
115	64791	6508.0773	10.844375
116	73401	6507.9673	10.844192
117	68473	6507.8572	10.844009
118	57717	6507.7472	10.843825
119	54598	6507.6371	10.843642
120	63167	6507.5271	10.843459
121	73477	6507.4171	10.843275
122	70834	6507.3070	10.843092
123	50785	6507.1970	10.842908
124	26573	6507.0869	10.842725
125	18738	6506.9769	10.842542
126	33499	6506.8669	10.842358
127	54541	6506.7568	10.842175
128	61995	6506.6468	10.841992
129	56178	6506.5368	10.841808
130	53282	6506.4267	10.841625
131	59059	6506.3167	10.841442
132	60239	6506.2066	10.841258
133	46512	6506.0966	10.841075
134	27757	6505.9866	10.840892
135	19402	6505.8765	10.840708
136	20797	6505.7665	10.840525
137	21195	6505.6564	10.840341
138	20373	6505.5464	10.840158
139	27913	6505.4364	10.839975
140	44217	6505.3263	10.839791
141	57277	6505.2163	10.839608
142	59726	6505.1062	10.839425
143	56100	6504.9962	10.839241
144	51111	6504.8862	10.839058
145	43938	6504.7761	10.838875
146	37709	6504.6661	10.838691
147	41098	6504.5560	10.838508
148	53756	6504.4460	10.838324
149	61722	6504.3360	10.838141
150	54979	6504.2259	10.837958
151	39461	6504.1159	10.837774
152	24269	6504.0058	10.837591
153	8220	6503.8958	10.837408
154	-11310	6503.7858	10.837224
155	-27329	6503.6757	10.837041
156	-33551	6503.5657	10.836858
157	-36318	6503.4556	10.836674
158	-41556	6503.3456	10.836491
159	-37534	6503.2356	10.836308
160	-8554	6503.1255	10.836124
161	37055	6503.0155	10.835941
162	70803	6502.9055	10.835757
163	77552	6502.7954	10.835574
164	69730	6502.6854	10.835391
165	65091	6502.5753	10.835207
166	65317	6502.4653	10.835024
167	62522	6502.3553	10.834841
168	53921	6502.2452	10.834657
169	42073	6502.1352	10.834474
170	30286	6502.0251	10.834291
171	25152	6501.9151	10.834107
172	35022	6501.8051	10.833924
173	57980	6501.6950	10.833741
174	78082	6501.5850	10.833557
175	81380	6501.4749	10.833374
176	70782	6501.3649	10.833190
177	58800	6501.2549	10.833007
178	50958	6501.1448	10.832824
179	43275	6501.0348	10.832640
180	31828	6500.9247	10.832457
181	17770	6500.8147	10.832274
182	5607	6500.7047	10.832090
183	1651	6500.5946	10.831907
184	10500	6500.4846	10.831724
185	27420	6500.3745	10.831540
186	38048	6500.2645	10.831357
187	32477	6500.1545	10.831174
188	17738	6500.0444	10.830990
189	10338	6499.9344	10.830807
190	17700	6499.8244	10.830623
191	32343	6499.7143	10.830440
192	43449	6499.6043	10.830257
193	48714	6499.4942	10.830073
194	53727	6499.3842	10.829890
195	62704	6499.2742	10.829707
196	71450	6499.1641	10.829523
197	70635	6499.0541	10.829340
198	58511	6498.9440	10.829157
199	48775	6498.8340	10.828973
200	58514	6498.7240	10.828790
201	85833	6498.6139	10.828607
202	107081	6498.5039	10.828423
203	102072	6498.3938	10.828240
204	76262	6498.2838	10.828056
205	51610	6498.1738	10.827873
206	41307	6498.0637	10.827690
207	41788	6497.9537	10.827506
208	44677	6497.8436	10.827323
209	45785	6497.7336	10.827140
210	43733	6497.6236	10.826956
211	40149	6497.5135	10.826773
212	41850	6497.4035	10.826590
213	53286	6497.2934	10.826406
214	65218	6497.1834	10.826223
215	60825	6497.0734	10.826040
216	37388	6496.9633	10.825856
217	13468	6496.8533	10.825673
218	8359	6496.7432	10.825489
219	20405	6496.6332	10.825306
220	32405	6496.5232	10.825123
221	34007	6496.4131	10.824939
222	30752	6496.3031	10.824756
223	32482	6496.1931	10.824573
224	40774	6496.0830	10.824389
225	49859	6495.9730	10.824206
226	54153	6495.8629	10.824023
227	50906	6495.7529	10.823839
228	38727	6495.6429	10.823656
229	18954	6495.5328	10.823472
230	-1105	6495.4228	10.823289
231	-10827	6495.3127	10.823106
232	-5636	6495.2027	10.822922
233	7658	6495.0927	10.822739
234	18035	6494.9826	10.822556
235	22427	6494.8726	10.822372
236	27554	6494.7625	10.822189
237	39392	6494.6525	10.822006
238	54609	6494.5425	10.821822
239	64509	6494.4324	10.821639
240	64672	6494.3224	10.821456
241	57961	6494.2123	10.821272
242	49537	6494.1023	10.821089
243	41398	6493.9923	10.820905
244	31624	6493.8822	10.820722
245	18233	6493.7722	10.820539
246	4283	6493.6621	10.820355
247	-2193	6493.5521	10.820172
248	3226	6493.4421	10.819989
249	13461	6493.3320	10.819805
250	15990	6493.2220	10.819622
251	8171	6493.1120	10.819439
252	686	6493.0019	10.819255
253	3040	6492.8919	10.819072
254	11875	6492.7818	10.818889
255	17964	6492.6718	10.818705
256	17914	6492.5618	10.818522
257	12339	6492.4517	10.818338
258	-1064	6492.3417	10.818155
259	-22393	6492.2316	10.817972
260	-40901	6492.1216	10.817788
261	-42861	6492.0116	10.817605
262	-28692	6491.9015	10.817422
263	-13053	6491.7915	10.817238
264	-6748	6491.6814	10.817055
265	-7415	6491.5714	10.816872
266	-9516	6491.4614	10.816688
267	-12905	6491.3513	10.816505
268	-16647	6491.2413	10.816322
269	-14167	6491.1312	10.816138
270	-2777	6491.0212	10.815955
271	8465	6490.9112	10.815771
272	9385	6490.8011	10.815588
273	3414	6490.6911	10.815405
274	2556	6490.5810	10.815221
275	9428	6490.4710	10.815038
276	13996	6490.3610	10.814855
277	9889	6490.2509	10.814671
278	5257	6490.1409	10.814488
279	12097	6490.0308	10.814305
280	29727	6489.9208	10.814121
281	44964	6489.8108	10.813938
282	47006	6489.7007	10.813755
283	37171	6489.5907	10.813571
284	24435	6489.4807	10.813388
285	16382	6489.3706	10.813204
286	15788	6489.2606	10.813021
287	21334	6489.1505	10.812838
288	27987	6489.0405	10.812654
289	29248	6488.9305	10.812471
290	22953	6488.8204	10.812288
291	13969	6488.7104	10.812104
292	8349	6488.6003	10.811921
293	6896	6488.4903	10.811738
294	8502	6488.3803	10.811554
295	16840	6488.2702	10.811371
296	35532	6488.1602	10.811188
297	55990	6488.0501	10.811004
298	59910	6487.9401	10.810821
299	40375	6487.8301	10.810637
300	14357	6487.7200	10.810454
301	5551	6487.6100	10.810271
302	16922	6487.4999	10.810087
303	28501	6487.3899	10.809904
304	23097	6487.2799	10.809721
305	6605	6487.1698	10.809537
306	-1307	6487.0598	10.809354
307	7894	6486.9497	10.809171
308	22339	6486.8397	10.808987
309	25661	6486.7297	10.808804
310	16582	6486.6196	10.808620
311	7453	6486.5096	10.808437
312	5484	6486.3996	10.808254
313	4540	6486.2895	10.808070
314	-93	6486.1795	10.807887
315	1617	6486.0694	10.807704
316	20661	6485.9594	10.807520
317	46208	6485.8494	10.807337
318	52890	6485.7393	10.807154
319	33900	6485.6293	10.806970
320	11563	6485.5192	10.806787
321	7479	6485.4092	10.806604
322	16100	6485.2992	10.806420
323	19196	6485.1891	10.806237
324	14431	6485.0791	10.806053
325	14024	6484.9690	10.805870
326	22179	6484.8590	10.805687
327	30013	6484.7490	10.805503
328	30337	6484.6389	10.805320
329	23981	6484.5289	10.805137
330	13455	6484.4188	10.804953
331	2583	6484.3088	10.804770
332	-400	6484.1988	10.804587
333	7445	6484.0887	10.804403
334	13966	6483.9787	10.804220
335	6822	6483.8686	10.804037
336	-3982	6483.7586	10.803853
337	3829	6483.6486	10.803670
338	30920	6483.5385	10.803486
339	51217	6483.4285	10.803303
340	46364	6483.3184	10.803120
341	28645	6483.2084	10.802936
342	21127	6483.0984	10.802753
343	29133	6482.9883	10.802570
344	41349	6482.8783	10.802386
345	48065	6482.7683	10.802203
346	48135	6482.6582	10.802020
347	45624	6482.5482	10.801836
348	47256	6482.4381	10.801653
349	56276	6482.3281	10.801470
350	64406	6482.2181	10.801286
351	59311	6482.1080	10.801103
352	43804	6481.9980	10.800919
353	35116	6481.8879	10.800736
354	39497	6481.7779	10.800553
355	42109	6481.6679	10.800369
356	30935	6481.5578	10.800186
357	15767	6481.4478	10.800003
358	11207	6481.3377	10.799819
359	14383	6481.2277	10.799636
360	14269	6481.1177	10.799453
361	11548	6481.0076	10.799269
362	12657	6480.8976	10.799086
363	13779	6480.7875	10.798903
364	9081	6480.6775	10.798719
365	8108	6480.5675	10.798536
366	25703	6480.4574	10.798352
367	57298	6480.3474	10.798169
368	81700	6480.2373	10.797986
369	87694	6480.1273	10.797802
370	82864	6480.0173	10.797619
371	77329	6479.9072	10.797436
372	73903	6479.7972	10.797252
373	73640	6479.6872	10.797069
374	75986	6479.5771	10.796886
375	73373	6479.4671	10.796702
376	60188	6479.3570	10.796519
377	46802	6479.2470	10.796336
378	48918	6479.1370	10.796152
379	62280	6479.0269	10.795969
380	64971	6478.9169	10.795785
381	48042	6478.8068	10.795602
382	27099	6478.6968	10.795419
383	18220	6478.5868	10.795235
384	18521	6478.4767	10.795052
385	18154	6478.3667	10.794869
386	16948	6478.2566	10.794685
387	19344	6478.1466	10.794502
388	24247	6478.0366	10.794319
389	29473	6477.9265	10.794135
390	37223	6477.8165	10.793952
391	47014	6477.7064	10.793769
392	51513	6477.5964	10.793585
393	46450	6477.4864	10.793402
394	36524	6477.3763	10.793218
395	25862	6477.2663	10.793035
396	12528	6477.1562	10.792852
397	-1306	6477.0462	10.792668
398	-5460	6476.9362	10.792485
399	3038	6476.8261	10.792302
400	11624	6476.7161	10.792118
401	9508	6476.6060	10.791935
402	3534	6476.4960	10.791752
403	5488	6476.3860	10.791568
404	13394	6476.2759	10.791385
405	19249	6476.1659	10.791201
406	26880	6476.0559	10.791018
407	45002	6475.9458	10.790835
408	66687	6475.8358	10.790651
409	73565	6475.7257	10.790468
410	61271	6475.6157	10.790285
411	45055	6475.5057	10.790101
412	36929	6475.3956	10.789918
413	31421	6475.2856	10.789735
414	20176	6475.1755	10.789551
415	8735	6475.0655	10.789368
416	8993	6474.9555	10.789185
417	21134	6474.8454	10.789001
418	32658	6474.7354	10.788818
419	34394	6474.6253	10.788634
420	30604	6474.5153	10.788451
421	30825	6474.4053	10.788268
422	34986	6474.2952	10.788084
423	31708	6474.1852	10.787901
424	14158	6474.0751	10.787718
425	-6126	6473.9651	10.787534
426	-9191	6473.8551	10.787351
427	8451	6473.7450	10.787168
428	28011	6473.6350	10.786984
429	32577	6473.5249	10.786801
430	28000	6473.4149	10.786618
431	30831	6473.3049	10.786434
432	43260	6473.1948	10.786251
433	52917	6473.0848	10.786067
434	53287	6472.9748	10.785884
435	49380	6472.8647	10.785701
436	43173	6472.7547	10.785517
437	28770	6472.6446	10.785334
438	6945	6472.5346	10.785151
439	-8477	6472.4246	10.784967
440	-6675	6472.3145	10.784784
441	6383	6472.2045	10.784601
442	17397	6472.0944	10.784417
443	21388	6471.9844	10.784234
444	20799	6471.8744	10.784051
445	16711	6471.7643	10.783867
446	10299	6471.6543	10.783684
447	7702	6471.5442	10.783500
448	13192	6471.4342	10.783317
449	20288	6471.3242	10.783134
450	19793	6471.2141	10.782950
451	15440	6471.1041	10.782767
452	20702	6470.9940	10.782584
453	38064	6470.8840	10.782400
454	51775	6470.7740	10.782217
455	47102	6470.6639	10.782034
456	29434	6470.5539	10.781850
457	16515	6470.4438	10.781667
458	15642	6470.3338	10.781484
459	17344	6470.2238	10.781300
460	11126	6470.1137	10.781117
461	-1199	6470.0037	10.780933
462	-11146	6469.8936	10.780750
463	-15178	6469.7836	10.780567
464	-14042	6469.6736	10.780383
465	-5139	6469.5635	10.780200
466	14769	6469.4535	10.780017
467	38730	6469.3435	10.779833
468	51040	6469.2334	10.779650
469	44472	6469.1234	10.779467
470	29828	6469.0133	10.779283
471	22485	6468.9033	10.779100
472	24744	6468.7933	10.778917
473	28400	6468.6832	10.778733
474	29584	6468.5732	10.778550
475	31114	6468.4631	10.778366
476	32860	6468.3531	10.778183
477	31534	6468.2431	10.778000
478	30565	6468.1330	10.777816
479	37691	6468.0230	10.777633
480	49064	6467.9129	10.777450
481	48398	6467.8029	10.777266
482	29528	6467.6929	10.777083
483	8971	6467.5828	10.776900
484	5731	6467.4728	10.776716
485	17378	6467.3627	10.776533
486	28154	6467.2527	10.776349
487	32985	6467.1427	10.776166
488	37241	6467.0326	10.775983
489	36939	6466.9226	10.775799
490	19533	6466.8125	10.775616
491	-11322	6466.7025	10.775433
492	-29954	6466.5925	10.775249
493	-18654	6466.4824	10.775066
494	8464	6466.3724	10.774883
495	23720	6466.2624	10.774699
496	19725	6466.1523	10.774516
497	11807	6466.0423	10.774333
498	11453	6465.9322	10.774149
499	12470	6465.8222	10.773966
500	5712	6465.7122	10.773782
501	-4066	6465.6021	10.773599
502	-2781	6465.4921	10.773416
503	16071	6465.3820	10.773232
504	43518	6465.2720	10.773049
505	62473	6465.1620	10.772866
506	61381	6465.0519	10.772682
507	42434	6464.9419	10.772499
508	17721	6464.8318	10.772316
509	-2677	6464.7218	10.772132
510	-17576	6464.6118	10.771949
511	-29536	6464.5017	10.771766
512	-36583	6464.3917	10.771582
513	-32593	6464.2816	10.771399
514	-14221	6464.1716	10.771215
515	15097	6464.0616	10.771032
516	46138	6463.9515	10.770849
517	67512	6463.8415	10.770665
518	73189	6463.7314	10.770482
519	70239	6463.6214	10.770299
520	73646	6463.5114	10.770115
521	87465	6463.4013	10.769932
522	96504	6463.2913	10.769749
523	85204	6463.1812	10.769565
524	60330	6463.0712	10.769382
525	43582	6462.9612	10.769199
526	43189	6462.8511	10.769015
527	45443	6462.7411	10.768832
528	36543	6462.6311	10.768648
529	20731	6462.5210	10.768465
530	11209	6462.4110	10.768282
531	12642	6462.3009	10.768098
532	20096	6462.1909	10.767915
533	29021	6462.0809	10.767732
534	38685	6461.9708	10.767548
535	48237	6461.8608	10.767365
536	54324	6461.7507	10.767182
537	52121	6461.6407	10.766998
538	39075	6461.5307	10.766815
539	20980	6461.4206	10.766632
540	11668	6461.3106	10.766448
541	19124	6461.2005	10.766265
542	33814	6461.0905	10.766081
543	40866	6460.9805	10.765898
544	41708	6460.8704	10.765715
545	49110	6460.7604	10.765531
546	60630	6460.6503	10.765348
547	57083	6460.5403	10.765165
548	34997	6460.4303	10.764981
549	19922	6460.3202	10.764798
550	32230	6460.2102	10.764615
551	56632	6460.1001	10.764431
552	65541	6459.9901	10.764248
553	59987	6459.8801	10.764065
554	63633	6459.7700	10.763881
555	82832	6459.6600	10.763698
556	97641	6459.5500	10.763514
557	92618	6459.4399	10.763331
558	74268	6459.3299	10.763148
559	54009	6459.2198	10.762964
560	33451	6459.1098	10.762781
561	13030	6458.9998	10.762598
562	-1323	6458.8897	10.762414
563	-8016	6458.7797	10.762231
564	-13252	6458.6696	10.762048
565	-17695	6458.5596	10.761864
566	-11802	6458.4496	10.761681
567	8028	6458.3395	10.761497
568	28923	6458.2295	10.761314
569	35033	6458.1194	10.761131
570	24473	6458.0094	10.760947
571	7797	6457.8994	10.760764
572	-3512	6457.7893	10.760581
573	-3714	6457.6793	10.760397
574	4680	6457.5692	10.760214
575	12535	6457.4592	10.760031
576	14549	6457.3492	10.759847
577	16721	6457.2391	10.759664
578	24471	6457.1291	10.759481
579	28122	6457.0190	10.759297
580	16160	6456.9090	10.759114
581	143	6456.7990	10.758930
582	4530	6456.6889	10.758747
583	28519	6456.5789	10.758564
584	42031	6456.4688	10.758380
585	29224	6456.3588	10.758197
586	12274	6456.2488	10.758014
587	16473	6456.1387	10.757830
588	33494	6456.0287	10.757647
589	40406	6455.9187	10.757464
590	37637	6455.8086	10.757280
591	42254	6455.6986	10.757097
592	54063	6455.5885	10.756914
593	55261	6455.4785	10.756730
594	40601	6455.3685	10.756547
595	24220	6455.2584	10.756363
596	15784	6455.1484	10.756180
597	9900	6455.0383	10.755997
598	1420	6454.9283	10.755813
599	-6135	6454.8183	10.755630
600	-10442	6454.7082	10.755447
601	-13605	6454.5982	10.755263
602	-12703	6454.4881	10.755080
603	-793	6454.3781	10.754897
604	20033	6454.2681	10.754713
605	39111	6454.1580	10.754530
606	52664	6454.0480	10.754347
607	66065	6453.9379	10.754163
608	78758	6453.8279	10.753980
609	80915	6453.7179	10.753796
610	69867	6453.6078	10.753613
611	57766	6453.4978	10.753430
612	56620	6453.3877	10.753246
613	64390	6453.2777	10.753063
614	70719	6453.1677	10.752880
615	69331	6453.0576	10.752696
616	61677	6452.9476	10.752513
617	54579	6452.8375	10.752330
618	55146	6452.7275	10.752146
619	61156	6452.6175	10.751963
620	58358	6452.5074	10.751780
621	37480	6452.3974	10.751596
622	12319	6452.2874	10.751413
623	7505	6452.1773	10.751229
624	26981	6452.0673	10.751046
625	48150	6451.9572	10.750863
626	50591	6451.8472	10.750679
627	37323	6451.7372	10.750496
628	23410	6451.6271	10.750313
629	17758	6451.5171	10.750129
630	23085	6451.4070	10.749946
631	40038	6451.2970	10.749763
632	60822	6451.1870	10.749579
633	68762	6451.0769	10.749396
634	55113	6450.9669	10.749213
635	30053	6450.8568	10.749029
636	9758	6450.7468	10.748846
637	453	6450.6368	10.748662
638	2100	6450.5267	10.748479
639	16597	6450.4167	10.748296
640	40160	6450.3066	10.748112
641	55986	6450.1966	10.747929
642	49817	6450.0866	10.747746
643	30067	6449.9765	10.747562
644	19094	6449.8665	10.747379
645	24825	6449.7564	10.747196
646	33524	6449.6464	10.747012
647	32210	6449.5364	10.746829
648	25616	6449.4263	10.746645
649	24549	6449.3163	10.746462
650	27134	6449.2063	10.746279
651	22348	6449.0962	10.746095
652	9279	6448.9862	10.745912
653	1832	6448.8761	10.745729
654	10374	6448.7661	10.745545
655	26467	6448.6561	10.745362
656	33972	6448.5460	10.745179
657	31634	6448.4360	10.744995
658	33616	6448.3259	10.744812
659	46321	6448.2159	10.744629
660	57124	6448.1059	10.744445
661	52983	6447.9958	10.744262
662	38844	6447.8858	10.744078
663	26137	6447.7757	10.743895
664	12653	6447.6657	10.743712
665	-9813	6447.5557	10.743528
666	-33194	6447.4456	10.743345
667	-38001	6447.3356	10.743162
668	-21329	6447.2255	10.742978
669	-2234	6447.1155	10.742795
670	4758	6447.0055	10.742612
671	4822	6446.8954	10.742428
672	6077	6446.7854	10.742245
673	5140	6446.6753	10.742062
674	-459	6446.5653	10.741878
675	-496	6446.4553	10.741695
676	13593	6446.3452	10.741511
677	32084	6446.2352	10.741328
678	37436	6446.1251	10.741145
679	25451	6446.0151	10.740961
680	6405	6445.9051	10.740778
681	-8907	6445.7950	10.740595
682	-15941	6445.6850	10.740411
683	-15712	6445.5750	10.740228
684	-15120	6445.4649	10.740045
685	-21819	6445.3549	10.739861
686	-32622	6445.2448	10.739678
687	-35346	6445.1348	10.739495
688	-28088	6445.0248	10.739311
689	-25250	6444.9147	10.739128
690	-35506	6444.8047	10.738944
691	-46174	6444.6946	10.738761
692	-42051	6444.5846	10.738578
693	-28522	6444.4746	10.738394
694	-20725	6444.3645	10.738211
695	-19071	6444.2545	10.738028
696	-12966	6444.1444	10.737844
697	-2559	6444.0344	10.737661
698	1672	6443.9244	10.737478
699	-1620	6443.8143	10.737294
700	-2767	6443.7043	10.737111
701	1978	6443.5942	10.736928
702	6879	6443.4842	10.736744
703	9853	6443.3742	10.736561
704	14617	6443.2641	10.736377
705	19894	6443.1541	10.736194
706	21038	6443.0440	10.736011
707	22869	6442.9340	10.735827
708	35865	6442.8240	10.735644
709	57645	6442.7139	10.735461
710	72529	6442.6039	10.735277
711	72394	6442.4939	10.735094
712	64447	6442.3838	10.734911
713	55832	6442.2738	10.734727
714	45430	6442.1637	10.734544
715	35514	6442.0537	10.734361
716	36258	6441.9437	10.734177
717	50131	6441.8336	10.733994
718	63550	6441.7236	10.733810
719	63279	6441.6135	10.733627
720	52925	6441.5035	10.733444
721	45690	6441.3935	10.733260
722	47847	6441.2834	10.733077
723	55657	6441.1734	10.732894
724	62077	6441.0633	10.732710
725	61127	6440.9533	10.732527
726	51829	6440.8433	10.732344
727	42137	6440.7332	10.732160
728	42658	6440.6232	10.731977
729	53411	6440.5131	10.731794
730	64103	6440.4031	10.731610
731	69661	6440.2931	10.731427
732	75519	6440.1830	10.731243
733	83550	6440.0730	10.731060
734	84090	6439.9629	10.730877
735	69630	6439.8529	10.730693
736	47851	6439.7429	10.730510
737	33030	6439.6328	10.730327
738	30984	6439.5228	10.730143
739	38726	6439.4127	10.729960
740	51490	6439.3027	10.729777
741	63081	6439.1927	10.729593
742	66735	6439.0826	10.729410
743	63154	6438.9726	10.729226
744	61033	6438.8626	10.729043
745	63028	6438.7525	10.728860
746	60118	6438.6425	10.728676
747	48627	6438.5324	10.728493
748	42329	6438.4224	10.728310
749	53642	6438.3124	10.728126
750	70149	6438.2023	10.727943
751	67565	6438.0923	10.727760
752	44530	6437.9822	10.727576
753	26585	6437.8722	10.727393
754	31167	6437.7622	10.727210
755	44354	6437.6521	10.727026
756	41831	6437.5421	10.726843
757	22303	6437.4320	10.726659
758	7680	6437.3220	10.726476
759	14116	6437.2120	10.726293
760	33783	6437.1019	10.726109
761	46043	6436.9919	10.725926
762	38913	6436.8818	10.725743
763	17286	6436.7718	10.725559
764	-4182	6436.6618	10.725376
765	-12404	6436.5517	10.725193
766	-4254	6436.4417	10.725009
767	11027	6436.3316	10.724826
768	19102	6436.2216	10.724643
769	14868	6436.1116	10.724459
770	8902	6436.0015	10.724276
771	14655	6435.8915	10.724092
772	30007	6435.7815	10.723909
773	38838	6435.6714	10.723726
774	32171	6435.5614	10.723542
775	18786	6435.4513	10.723359
776	10406	6435.3413	10.723176
777	6314	6435.2313	10.722992
778	942	6435.1212	10.722809
779	-2705	6435.0112	10.722626
780	293	6434.9011	10.722442
781	4044	6434.7911	10.722259
782	1758	6434.6811	10.722076
783	4076	6434.5710	10.721892
784	27814	6434.4610	10.721709
785	64742	6434.3509	10.721525
786	82155	6434.2409	10.721342
787	63201	6434.1309	10.721159
788	30141	6434.0208	10.720975
789	16216	6433.9108	10.720792
790	28168	6433.8007	10.720609
791	49521	6433.6907	10.720425
792	68234	6433.5807	10.720242
793	83260	6433.4706	10.720059
794	90245	6433.3606	10.719875
795	80094	6433.2505	10.719692
796	53926	6433.1405	10.719509
797	26482	6433.0305	10.719325
798	10660	6432.9204	10.719142
799	6329	6432.8104	10.718958
800	6340	6432.7003	10.718775
801	6625	6432.5903	10.718592
802	7400	6432.4803	10.718408
803	8664	6432.3702	10.718225
804	7755	6432.2602	10.718042
805	1548	6432.1502	10.717858
806	-8422	6432.0401	10.717675
807	-14301	6431.9301	10.717492
808	-9098	6431.8200	10.717308
809	5314	6431.7100	10.717125
810	22718	6431.6000	10.716942
811	42596	6431.4899	10.716758
812	65135	6431.3799	10.716575
813	76853	6431.2698	10.716391
814	57845	6431.1598	10.716208
815	11050	6431.0498	10.716025
816	-30677	6430.9397	10.715841
817	-39405	6430.8297	10.715658
818	-23090	6430.7196	10.715475
819	-8631	6430.6096	10.715291
820	-5302	6430.4996	10.715108
821	-2304	6430.3895	10.714925
822	5557	6430.2795	10.714741
823	10975	6430.1694	10.714558
824	11311	6430.0594	10.714374
825	13067	6429.9494	10.714191
826	16742	6429.8393	10.714008
827	14122	6429.7293	10.713824
828	4993	6429.6192	10.713641
829	1451	6429.5092	10.713458
830	9293	6429.3992	10.713274
831	17461	6429.2891	10.713091
832	13249	6429.1791	10.712908
833	-1534	6429.0691	10.712724
834	-16103	6428.9590	10.712541
835	-24560	6428.8490	10.712358
836	-27770	6428.7389	10.712174
837	-26895	6428.6289	10.711991
838	-20781	6428.5189	10.711807
839	-8111	6428.4088	10.711624
840	8688	6428.2988	10.711441
841	20091	6428.1887	10.711257
842	14831	6428.0787	10.711074
843	-4745	6427.9687	10.710891
844	-18477	6427.8586	10.710707
845	-10715	6427.7486	10.710524
846	7420	6427.6385	10.710341
847	11823	6427.5285	10.710157
848	-1574	6427.4185	10.709974
849	-14247	6427.3084	10.709791
850	-14796	6427.1984	10.709607
851	-11561	6427.0883	10.709424
852	-11948	6426.9783	10.709240
853	-10046	6426.8683	10.709057
854	-3478	6426.7582	10.708874
855	-2878	6426.6482	10.708690
856	-11879	6426.5381	10.708507
857	-15199	6426.4281	10.708324
858	-2695	6426.3181	10.708140
859	9956	6426.2080	10.707957
860	3973	6426.0980	10.707774
861	-10319	6425.9879	10.707590
862	-5668	6425.8779	10.707407
863	23039	6425.7679	10.707224
864	52112	6425.6578	10.707040
865	59957	6425.5478	10.706857
866	47209	6425.4378	10.706673
867	26804	6425.3277	10.706490
868	10977	6425.2177	10.706307
869	8880	6425.1076	10.706123
870	20359	6424.9976	10.705940
871	29120	6424.8876	10.705757
872	17472	6424.7775	10.705573
873	-8379	6424.6675	10.705390
874	-22768	6424.5574	10.705207
875	-15216	6424.4474	10.705023
876	-4467	6424.3374	10.704840
877	-9246	6424.2273	10.704657
878	-20063	6424.1173	10.704473
879	-13832	6424.0072	10.704290
880	13299	6423.8972	10.704106
881	42491	6423.7872	10.703923
882	56037	6423.6771	10.703740
883	50601	6423.5671	10.703556
884	29905	6423.4570	10.703373
885	-347	6423.3470	10.703190
886	-27971	6423.2370	10.703006
887	-38151	6423.1269	10.702823
888	-29081	6423.0169	10.702640
889	-16162	6422.9068	10.702456
890	-14238	6422.7968	10.702273
891	-21313	6422.6868	10.702090
892	-26054	6422.5767	10.701906
893	-25222	6422.4667	10.701723
894	-23419	6422.3567	10.701539
895	-18245	6422.2466	10.701356
896	630	6422.1366	10.701173
897	31997	6422.0265	10.700989
898	53196	6421.9165	10.700806
899	40880	6421.8065	10.700623
900	-1285	6421.6964	10.700439
901	-45278	6421.5864	10.700256
902	-68128	6421.4763	10.700073
903	-69640	6421.3663	10.699889
904	-61202	6421.2563	10.699706
905	-49229	6421.1462	10.699522
906	-35146	6421.0362	10.699339
907	-21852	6420.9261	10.699156
908	-11596	6420.8161	10.698972
909	-3445	6420.7061	10.698789
910	-44	6420.5960	10.698606
911	-9731	6420.4860	10.698422
912	-32151	6420.3759	10.698239
913	-48384	6420.2659	10.698056
914	-39302	6420.1559	10.697872
915	-11753	6420.0458	10.697689
916	7704	6419.9358	10.697506
917	6164	6419.8257	10.697322
918	-2900	6419.7157	10.697139
919	-3938	6419.6057	10.696955
920	-630	6419.4956	10.696772
921	-2985	6419.3856	10.696589
922	-5662	6419.2755	10.696405
923	5654	6419.1655	10.696222
924	31114	6419.0555	10.696039
925	53736	6418.9454	10.695855
926	59317	6418.8354	10.695672
927	49239	6418.7254	10.695489
928	33549	6418.6153	10.695305
929	20977	6418.5053	10.695122
930	17136	6418.3952	10.694939
931	23343	6418.2852	10.694755
932	33519	6418.1752	10.694572
933	38528	6418.0651	10.694388
934	36541	6417.9551	10.694205
935	34076	6417.8450	10.694022
936	35430	6417.7350	10.693838
937	37679	6417.6250	10.693655
938	38039	6417.5149	10.693472
939	38274	6417.4049	10.693288
940	37775	6417.2948	10.693105
941	30125	6417.1848	10.692922
942	13010	6417.0748	10.692738
943	-4704	6416.9647	10.692555
944	-13170	6416.8547	10.692372
945	-13770	6416.7446	10.692188
946	-13404	6416.6346	10.692005
947	-11818	6416.5246	10.691821
948	-5087	6416.4145	10.691638
949	1339	6416.3045	10.691455
950	-4035	6416.1944	10.691271
951	-20515	6416.0844	10.691088
952	-31637	6415.9744	10.690905
953	-25044	6415.8643	10.690721
954	-7825	6415.7543	10.690538
955	3792	6415.6443	10.690355
956	4364	6415.5342	10.690171
957	3005	6415.4242	10.689988
958	10634	6415.3141	10.689805
959	27891	6415.2041	10.689621
960	44268	6415.0941	10.689438
961	47937	6414.9840	10.689254
962	38893	6414.8740	10.689071
963	31167	6414.7639	10.688888
964	36940	6414.6539	10.688704
965	50751	6414.5439	10.688521
966	57932	6414.4338	10.688338
967	56482	6414.3238	10.688154
968	57219	6414.2137	10.687971
969	61368	6414.1037	10.687788
970	55918	6413.9937	10.687604
971	38776	6413.8836	10.687421
972	30188	6413.7736	10.687238
973	44235	6413.6635	10.687054
974	63775	6413.5535	10.686871
975	63050	6413.4435	10.686687
976	44965	6413.3334	10.686504
977	34364	6413.2234	10.686321
978	40375	6413.1133	10.686137
979	48245	6413.0033	10.685954
980	46351	6412.8933	10.685771
981	38002	6412.7832	10.685587
982	25198	6412.6732	10.685404
983	4588	6412.5631	10.685221
984	-15182	6412.4531	10.685037
985	-15876	6412.3431	10.684854
986	1010	6412.2330	10.684670
987	9298	6412.1230	10.684487
988	-4826	6412.0130	10.684304
989	-21367	6411.9029	10.684120
990	-18095	6411.7929	10.683937
991	-4369	6411.6828	10.683754
992	-2284	6411.5728	10.683570
993	-8890	6411.4628	10.683387
994	-2762	6411.3527	10.683204
995	18769	6411.2427	10.683020
996	34537	6411.1326	10.682837
997	32325	6411.0226	10.682654
998	25285	6410.9126	10.682470
999	30435	6410.8025	10.682287
1000	46625	6410.6925	10.682103
1001	60734	6410.5824	10.681920
1002	65201	6410.4724	10.681737
1003	63148	6410.3624	10.681553
1004	62044	6410.2523	10.681370
1005	65711	6410.1423	10.681187
1006	69833	6410.0322	10.681003
1007	66731	6409.9222	10.680820
1008	56940	6409.8122	10.680637
1009	49653	6409.7021	10.680453
1010	46387	6409.5921	10.680270
1011	34444	6409.4820	10.680087
1012	7589	6409.3720	10.679903
1013	-17014	6409.2620	10.679720
1014	-19358	6409.1519	10.679536
1015	-7308	6409.0419	10.679353
1016	-6469	6408.9319	10.679170
1017	-21683	6408.8218	10.678986
1018	-30777	6408.7118	10.678803
1019	-19951	6408.6017	10.678620
1020	-3770	6408.4917	10.678436
1021	-1360	6408.3817	10.678253
1022	-10989	6408.2716	10.678070
1023	-19558	6408.1616	10.677886
1024	-22063	6408.0515	10.677703
1025	-18606	6407.9415	10.677520
1026	-4795	6407.8315	10.677336
1027	19464	6407.7214	10.677153
1028	39472	6407.6114	10.676969
1029	39067	6407.5013	10.676786
1030	21368	6407.3913	10.676603
1031	4756	6407.2813	10.676419
1032	660	6407.1712	10.676236
1033	5522	6407.0612	10.676053
1034	13212	6406.9511	10.675869
1035	25160	6406.8411	10.675686
1036	45569	6406.7311	10.675503
1037	71825	6406.6210	10.675319
1038	92707	6406.5110	10.675136
1039	96859	6406.4009	10.674953
1040	85043	6406.2909	10.674769
1041	71814	6406.1809	10.674586
1042	68709	6406.0708	10.674402
1043	67568	6405.9608	10.674219
1044	51416	6405.8507	10.674036
1045	22515	6405.7407	10.673852
1046	4465	6405.6307	10.673669
1047	10278	6405.5206	10.673486
1048	24554	6405.4106	10.673302
1049	29081	6405.3006	10.673119
1050	30375	6405.1905	10.672936
1051	43567	6405.0805	10.672752
1052	61450	6404.9704	10.672569
1053	64663	6404.8604	10.672386
1054	57993	6404.7504	10.672202
1055	68418	6404.6403	10.672019
1056	101390	6404.5303	10.671835
1057	124754	6404.4202	10.671652
1058	110638	6404.3102	10.671469
1059	74796	6404.2002	10.671285
1060	55847	6404.0901	10.671102
1061	66687	6403.9801	10.670919
1062	85786	6403.8700	10.670735
1063	90934	6403.7600	10.670552
1064	81876	6403.6500	10.670369
1065	68564	6403.5399	10.670185
1066	54474	6403.4299	10.670002
1067	38340	6403.3198	10.669819
1068	20722	6403.2098	10.669635
1069	1121	6403.0998	10.669452
1070	-23362	6402.9897	10.669268
1071	-49004	6402.8797	10.669085
1072	-61636	6402.7696	10.668902
1073	-50318	6402.6596	10.668718
1074	-21432	6402.5496	10.668535
1075	8110	6402.4395	10.668352
1076	28540	6402.3295	10.668168
1077	40780	6402.2195	10.667985
1078	46224	6402.1094	10.667802
1079	44265	6401.9994	10.667618
1080	40202	6401.8893	10.667435
1081	43822	6401.7793	10.667251
1082	55511	6401.6693	10.667068
1083	63332	6401.5592	10.666885
1084	59958	6401.4492	10.666701
1085	53690	6401.3391	10.666518
1086	54690	6401.2291	10.666335
1087	58572	6401.1191	10.666151
1088	55044	6401.0090	10.665968
1089	47329	6400.8990	10.665785
1090	49025	6400.7889	10.665601
1091	62464	6400.6789	10.665418
1092	73655	6400.5689	10.665235
1093	71675	6400.4588	10.665051
1094	61671	6400.3488	10.664868
1095	54178	6400.2387	10.664684
1096	52083	6400.1287	10.664501
1097	54842	6400.0187	10.664318
1098	66185	6399.9086	10.664134
1099	87341	6399.7986	10.663951
1100	107131	6399.6885	10.663768
1101	109391	6399.5785	10.663584
1102	91188	6399.4685	10.663401
1103	67335	6399.3584	10.663218
1104	54945	6399.2484	10.663034
1105	57054	6399.1383	10.662851
1106	63414	6399.0283	10.662668
1107	65169	6398.9183	10.662484
1108	64852	6398.8082	10.662301
1109	69477	6398.6982	10.662117
1110	76662	6398.5882	10.661934
1111	75513	6398.4781	10.661751
1112	63941	6398.3681	10.661567
1113	55348	6398.2580	10.661384
1114	58913	6398.1480	10.661201
1115	61437	6398.0380	10.661017
1116	44201	6397.9279	10.660834
1117	14605	6397.8179	10.660651
1118	1870	6397.7078	10.660467
1119	17430	6397.5978	10.660284
1120	38220	6397.4878	10.660101
1121	39035	6397.3777	10.659917
1122	25087	6397.2677	10.659734
1123	17869	6397.1576	10.659550
1124	21224	6397.0476	10.659367
1125	20024	6396.9376	10.659184
1126	6906	6396.8275	10.659000
1127	-7699	6396.7175	10.658817
1128	-12146	6396.6074	10.658634
1129	-5927	6396.4974	10.658450
1130	6390	6396.3874	10.658267
1131	22405	6396.2773	10.658084
1132	40437	6396.1673	10.657900
1133	58320	6396.0572	10.657717
1134	74221	6395.9472	10.657534
1135	82923	6395.8372	10.657350
1136	75446	6395.7271	10.657167
1137	52445	6395.6171	10.656983
1138	33804	6395.5071	10.656800
1139	39529	6395.3970	10.656617
1140	59843	6395.2870	10.656433
1141	60173	6395.1769	10.656250
1142	22790	6395.0669	10.656067
1143	-29352	6394.9569	10.655883
1144	-59941	6394.8468	10.655700
1145	-60506	6394.7368	10.655517
1146	-52231	6394.6267	10.655333
1147	-52744	6394.5167	10.655150
1148	-56135	6394.4067	10.654967
1149	-48090	6394.2966	10.654783
1150	-29291	6394.1866	10.654600
1151	-15674	6394.0765	10.654416
1152	-19110	6393.9665	10.654233
1153	-34745	6393.8565	10.654050
1154	-47725	6393.7464	10.653866
1155	-47167	6393.6364	10.653683
1156	-31278	6393.5263	10.653500
1157	-3856	6393.4163	10.653316
1158	27582	6393.3063	10.653133
1159	51271	6393.1962	10.652950
1160	56127	6393.0862	10.652766
1161	40806	6392.9761	10.652583
1162	14968	6392.8661	10.652399
1163	-9086	6392.7561	10.652216
1164	-22821	6392.6460	10.652033
1165	-22270	6392.5360	10.651849
1166	-11646	6392.4259	10.651666
1167	-6498	6392.3159	10.651483
1168	-20809	6392.2059	10.651299
1169	-45676	6392.0958	10.651116
1170	-53399	6391.9858	10.650933
1171	-32152	6391.8758	10.650749
1172	-4991	6391.7657	10.650566
1173	-1338	6391.6557	10.650383
1174	-19283	6391.5456	10.650199
1175	-32662	6391.4356	10.650016
1176	-28639	6391.3256	10.649832
1177	-18343	6391.2155	10.649649
1178	-11949	6391.1055	10.649466
1179	-4311	6390.9954	10.649282
1180	9647	6390.8854	10.649099
1181	22511	6390.7754	10.648916
1182	25298	6390.6653	10.648732
1183	18188	6390.5553	10.648549
1184	4066	6390.4452	10.648366
1185	-16538	6390.3352	10.648182
1186	-37524	6390.2252	10.647999
1187	-46411	6390.1151	10.647816
1188	-39669	6390.0051	10.647632
1189	-28696	6389.8950	10.647449
1190	-22890	6389.7850	10.647265
1191	-17027	6389.6750	10.647082
1192	-3679	6389.5649	10.646899
1193	12595	6389.4549	10.646715
1194	23844	6389.3448	10.646532
1195	31892	6389.2348	10.646349
1196	41107	6389.1248	10.646165
1197	46323	6389.0147	10.645982
1198	41221	6388.9047	10.645799
1199	32706	6388.7947	10.645615
1200	32731	6388.6846	10.645432
1201	39679	6388.5746	10.645249
1202	42623	6388.4645	10.645065
1203	42375	6388.3545	10.644882
1204	52061	6388.2445	10.644698
1205	73611	6388.1344	10.644515
1206	88482	6388.0244	10.644332
1207	80066	6387.9143	10.644148
1208	56039	6387.8043	10.643965
1209	39475	6387.6943	10.643782
1210	42521	6387.5842	10.643598
1211	56250	6387.4742	10.643415
1212	64098	6387.3641	10.643232
1213	58699	6387.2541	10.643048
1214	45330	6387.1441	10.642865
1215	33914	6387.0340	10.642682
1216	30651	6386.9240	10.642498
1217	36368	6386.8139	10.642315
1218	49274	6386.7039	10.642131
1219	65053	6386.5939	10.641948
1220	73784	6386.4838	10.641765
1221	62839	6386.3738	10.641581
1222	29514	6386.2637	10.641398
1223	-10616	6386.1537	10.641215
1224	-35013	6386.0437	10.641031
1225	-35924	6385.9336	10.640848
1226	-25872	6385.8236	10.640665
1227	-20008	6385.7135	10.640481
1228	-19966	6385.6035	10.640298
1229	-20111	6385.4935	10.640115
1230	-22390	6385.3834	10.639931
1231	-33556	6385.2734	10.639748
1232	-49066	6385.1634	10.639564
1233	-53071	6385.0533	10.639381
1234	-40070	6384.9433	10.639198
1235	-25566	6384.8332	10.639014
1236	-24945	6384.7232	10.638831
1237	-29902	6384.6132	10.638648
1238	-20268	6384.5031	10.638464
1239	4459	6384.3931	10.638281
1240	22641	6384.2830	10.638098
1241	21611	6384.1730	10.637914
1242	13503	6384.0630	10.637731
1243	12390	6383.9529	10.637547
1244	12122	6383.8429	10.637364
1245	198	6383.7328	10.637181
1246	-18847	6383.6228	10.636997
1247	-30252	6383.5128	10.636814
1248	-30987	6383.4027	10.636631
1249	-28599	6383.2927	10.636447
1250	-24168	6383.1826	10.636264
1251	-13927	6383.0726	10.636081
1252	-4578	6382.9626	10.635897
1253	-9084	6382.8525	10.635714
1254	-27421	6382.7425	10.635531
1255	-47080	6382.6324	10.635347
1256	-61424	6382.5224	10.635164
1257	-70852	6382.4124	10.634980
1258	-67830	6382.3023	10.634797
1259	-42478	6382.1923	10.634614
1260	-6041	6382.0823	10.634430
1261	13520	6381.9722	10.634247
1262	7238	6381.8622	10.634064
1263	-3298	6381.7521	10.633880
1264	862	6381.6421	10.633697
1265	11053	6381.5321	10.633514
1266	11338	6381.4220	10.633330
1267	4804	6381.3120	10.633147
1268	2866	6381.2019	10.632964
1269	2539	6381.0919	10.632780
1270	-7762	6380.9819	10.632597
1271	-28539	6380.8718	10.632413
1272	-49569	6380.7618	10.632230
1273	-62344	6380.6517	10.632047
1274	-61492	6380.5417	10.631863
1275	-44044	6380.4317	10.631680
1276	-18172	6380.3216	10.631497
1277	-1048	6380.2116	10.631313
1278	3411	6380.1015	10.631130
1279	11401	6379.9915	10.630947
1280	31461	6379.8815	10.630763
1281	46363	6379.7714	10.630580
1282	39731	6379.6614	10.630397
1283	24378	6379.5513	10.630213
1284	22059	6379.4413	10.630030
1285	28796	6379.3313	10.629846
1286	25705	6379.2212	10.629663
1287	13788	6379.1112	10.629480
1288	10104	6379.0011	10.629296
1289	15920	6378.8911	10.629113
1290	17774	6378.7811	10.628930
1291	17196	6378.6710	10.628746
1292	29293	6378.5610	10.628563
1293	50138	6378.4510	10.628380
1294	55183	6378.3409	10.628196
1295	36611	6378.2309	10.628013
1296	15994	6378.1208	10.627830
1297	12139	6378.0108	10.627646
1298	20802	6377.9008	10.627463
1299	34116	6377.7907	10.627279
1300	53831	6377.6807	10.627096
1301	73341	6377.5706	10.626913
1302	72407	6377.4606	10.626729
1303	47450	6377.3506	10.626546
1304	25787	6377.2405	10.626363
1305	29478	6377.1305	10.626179
1306	41873	6377.0204	10.625996
1307	32355	6376.9104	10.625813
1308	2649	6376.8004	10.625629
1309	-15289	6376.6903	10.625446
1310	-3850	6376.5803	10.625263
1311	18018	6376.4702	10.625079
1312	20180	6376.3602	10.624896
1313	-3789	6376.2502	10.624712
1314	-31877	6376.1401	10.624529
1315	-39086	6376.0301	10.624346
1316	-24682	6375.9200	10.624162
1317	-11616	6375.8100	10.623979
1318	-15694	6375.7000	10.623796
1319	-21502	6375.5899	10.623612
1320	-1040	6375.4799	10.623429
1321	46684	6375.3699	10.623246
1322	91223	6375.2598	10.623062
1323	107091	6375.1498	10.622879
1324	96938	6375.0397	10.622695
1325	75273	6374.9297	10.622512
1326	50082	6374.8197	10.622329
1327	29379	6374.7096	10.622145
1328	25169	6374.5996	10.621962
1329	36443	6374.4895	10.621779
1330	43983	6374.3795	10.621595
1331	36183	6374.2695	10.621412
1332	25964	6374.1594	10.621229
1333	29048	6374.0494	10.621045
1334	40996	6373.9393	10.620862
1335	50709	6373.8293	10.620679
1336	60326	6373.7193	10.620495
1337	73012	6373.6092	10.620312
1338	75490	6373.4992	10.620128
1339	54598	6373.3891	10.619945
1340	21020	6373.2791	10.619762
1341	-4600	6373.1691	10.619578
1342	-20359	6373.0590	10.619395
1343	-36564	6372.9490	10.619212
1344	-48955	6372.8389	10.619028
1345	-42691	6372.7289	10.618845
1346	-19524	6372.6189	10.618662
1347	1742	6372.5088	10.618478
1348	11077	6372.3988	10.618295
1349	13615	6372.2887	10.618112
1350	12112	6372.1787	10.617928
1351	3730	6372.0687	10.617745
1352	-5884	6371.9586	10.617561
1353	-5877	6371.8486	10.617378
1354	906	6371.7386	10.617195
1355	1322	6371.6285	10.617011
1356	-4427	6371.5185	10.616828
1357	-2005	6371.4084	10.616645
1358	11771	6371.2984	10.616461
1359	22307	6371.1884	10.616278
1360	20001	6371.0783	10.616095
1361	11161	6370.9683	10.615911
1362	1615	6370.8582	10.615728
1363	-11979	6370.7482	10.615545
1364	-28030	6370.6382	10.615361
1365	-34553	6370.5281	10.615178
1366	-25806	6370.4181	10.614994
1367	-10190	6370.3080	10.614811
1368	4029	6370.1980	10.614628
1369	16118	6370.0880	10.614444
1370	21763	6369.9779	10.614261
1371	12582	6369.8679	10.614078
1372	-5800	6369.7578	10.613894
1373	-13055	6369.6478	10.613711
1374	-1955	6369.5378	10.613528
1375	8303	6369.4277	10.613344
1376	-2559	6369.3177	10.613161
1377	-30231	6369.2076	10.612978
1378	-54664	6369.0976	10.612794
1379	-61145	6368.9876	10.612611
1380	-44138	6368.8775	10.612427
1381	-6236	6368.7675	10.612244
1382	34816	6368.6575	10.612061
1383	53023	6368.5474	10.611877
1384	42238	6368.4374	10.611694
1385	25833	6368.3273	10.611511
1386	26390	6368.2173	10.611327
1387	38542	6368.1073	10.611144
1388	44151	6367.9972	10.610961
1389	39330	6367.8872	10.610777
1390	30585	6367.7771	10.610594
1391	18559	6367.6671	10.610411
1392	4612	6367.5571	10.610227
1393	1000	6367.4470	10.610044
1394	13528	6367.3370	10.609860
1395	24722	6367.2269	10.609677
1396	17174	6367.1169	10.609494
1397	4449	6367.0069	10.609310
1398	12419	6366.8968	10.609127
1399	35903	6366.7868	10.608944
1400	43955	6366.6767	10.608760
1401	28603	6366.5667	10.608577
1402	16652	6366.4567	10.608394
1403	24781	6366.3466	10.608210
1404	33261	6366.2366	10.608027
1405	21290	6366.1265	10.607844
1406	3526	6366.0165	10.607660
1407	7336	6365.9065	10.607477
1408	28821	6365.7964	10.607293
1409	37642	6365.6864	10.607110
1410	20646	6365.5763	10.606927
1411	-2551	6365.4663	10.606743
1412	-9726	6365.3563	10.606560
1413	-2787	6365.2462	10.606377
1414	3649	6365.1362	10.606193
1415	7211	6365.0262	10.606010
1416	18065	6364.9161	10.605827
1417	37493	6364.8061	10.605643
1418	48720	6364.6960	10.605460
1419	36103	6364.5860	10.605276
1420	8820	6364.4760	10.605093
1421	-4705	6364.3659	10.604910
1422	10446	6364.2559	10.604726
1423	36258	6364.1458	10.604543
1424	42705	6364.0358	10.604360
1425	23254	6363.9258	10.604176
1426	-403	6363.8157	10.603993
1427	-7207	6363.7057	10.603810
1428	1052	6363.5956	10.603626
1429	8536	6363.4856	10.603443
1430	6258	6363.3756	10.603260
1431	-1374	6363.2655	10.603076
1432	-5229	6363.1555	10.602893
1433	-2497	6363.0454	10.602709
1434	-1514	6362.9354	10.602526
1435	-14178	6362.8254	10.602343
1436	-37602	6362.7153	10.602159
1437	-47424	6362.6053	10.601976
1438	-22685	6362.4952	10.601793
1439	22096	6362.3852	10.601609
1440	46043	6362.2752	10.601426
1441	29772	6362.1651	10.601243
1442	-1092	6362.0551	10.601059
1443	-10844	6361.9451	10.600876
1444	2344	6361.8350	10.600693
1445	13115	6361.7250	10.600509
1446	8265	6361.6149	10.600326
1447	-1140	6361.5049	10.600142
1448	-2317	6361.3949	10.599959
1449	5540	6361.2848	10.599776
1450	21217	6361.1748	10.599592
1451	45500	6361.0647	10.599409
1452	69632	6360.9547	10.599226
1453	76727	6360.8447	10.599042
1454	63415	6360.7346	10.598859
1455	46551	6360.6246	10.598676
1456	39175	6360.5145	10.598492
1457	32711	6360.4045	10.598309
1458	14925	6360.2945	10.598126
1459	-5992	6360.1844	10.597942
1460	-11407	6360.0744	10.597759
1461	191	6359.9643	10.597575
1462	12798	6359.8543	10.597392
1463	18557	6359.7443	10.597209
1464	26581	6359.6342	10.597025
1465	42146	6359.5242	10.596842
1466	51936	6359.4141	10.596659
1467	39684	6359.3041	10.596475
1468	8453	6359.1941	10.596292
1469	-22011	6359.0840	10.596109
1470	-36297	6358.9740	10.595925
1471	-33953	6358.8639	10.595742
1472	-21173	6358.7539	10.595559
1473	-211	6358.6439	10.595375
1474	29348	6358.5338	10.595192
1475	61941	6358.4238	10.595008
1476	83671	6358.3138	10.594825
1477	82600	6358.2037	10.594642
1478	62078	6358.0937	10.594458
1479	39795	6357.9836	10.594275
1480	29958	6357.8736	10.594092
1481	29708	6357.7636	10.593908
1482	28376	6357.6535	10.593725
1483	25842	6357.5435	10.593542
1484	31340	6357.4334	10.593358
1485	44557	6357.3234	10.593175
1486	51253	6357.2134	10.592992
1487	43700	6357.1033	10.592808
1488	34193	6356.9933	10.592625
1489	38084	6356.8832	10.592441
1490	51132	6356.7732	10.592258
1491	56215	6356.6632	10.592075
1492	48724	6356.5531	10.591891
1493	42016	6356.4431	10.591708
1494	47335	6356.3330	10.591525
1495	60341	6356.2230	10.591341
1496	70789	6356.1130	10.591158
1497	75221	6356.0029	10.590975
1498	74256	6355.8929	10.590791
1499	65077	6355.7828	10.590608
1500	44350	6355.6728	10.590424
1501	15619	6355.5628	10.590241
1502	-11336	6355.4527	10.590058
1503	-27031	6355.3427	10.589874
1504	-26040	6355.2327	10.589691
1505	-8462	6355.1226	10.589508
1506	17689	6355.0126	10.589324
1507	37700	6354.9025	10.589141
1508	39013	6354.7925	10.588958
1509	21001	6354.6825	10.588774
1510	-4005	6354.5724	10.588591
1511	-19293	6354.4624	10.588408
1512	-15648	6354.3523	10.588224
1513	876	6354.2423	10.588041
1514	12696	6354.1323	10.587857
1515	6867	6354.0222	10.587674
1516	-10552	6353.9122	10.587491
1517	-19809	6353.8021	10.587307
1518	-9111	6353.6921	10.587124
1519	12225	6353.5821	10.586941
1520	23961	6353.4720	10.586757
1521	15227	6353.3620	10.586574
1522	-6633	6353.2519	10.586391
1523	-23900	6353.1419	10.586207
1524	-23611	6353.0319	10.586024
1525	-8394	6352.9218	10.585841
1526	6375	6352.8118	10.585657
1527	9575	6352.7017	10.585474
1528	8007	6352.5917	10.585290
1529	17099	6352.4817	10.585107
1530	37798	6352.3716	10.584924
1531	51873	6352.2616	10.584740
1532	44124	6352.1515	10.584557
1533	20388	6352.0415	10.584374
1534	-2885	6351.9315	10.584190
1535	-18185	6351.8214	10.584007
1536	-26707	6351.7114	10.583824
1537	-26389	6351.6014	10.583640
1538	-14216	6351.4913	10.583457
1539	1219	6351.3813	10.583274
1540	2892	6351.2712	10.583090
1541	-15449	6351.1612	10.582907
1542	-41907	6351.0512	10.582723
1543	-60823	6350.9411	10.582540
1544	-66834	6350.8311	10.582357
1545	-62298	6350.7210	10.582173
1546	-49526	6350.6110	10.581990
1547	-31516	6350.5010	10.581807
1548	-15082	6350.3909	10.581623
1549	-6702	6350.2809	10.581440
1550	-6351	6350.1708	10.581257
1551	-8667	6350.0608	10.581073
1552	-9607	6349.9508	10.580890
1553	-10605	6349.8407	10.580707
1554	-16665	6349.7307	10.580523
1555	-29560	6349.6206	10.580340
1556	-41914	6349.5106	10.580156
1557	-41627	6349.4006	10.579973
1558	-26389	6349.2905	10.579790
1559	-9847	6349.1805	10.579606
1560	-5918	6349.0704	10.579423
1561	-9534	6348.9604	10.579240
1562	-2658	6348.8504	10.579056
1563	20835	6348.7403	10.578873
1564	47175	6348.6303	10.578690
1565	61321	6348.5203	10.578506
1566	61911	6348.4102	10.578323
1567	53717	6348.3002	10.578140
1568	38624	6348.1901	10.577956
1569	22804	6348.0801	10.577773
1570	20391	6347.9701	10.577589
1571	36080	6347.8600	10.577406
1572	51590	6347.7500	10.577223
1573	44740	6347.6399	10.577039
1574	18695	6347.5299	10.576856
1575	-2174	6347.4199	10.576673
1576	-4075	6347.3098	10.576489
1577	3197	6347.1998	10.576306
1578	5391	6347.0897	10.576123
1579	-71	6346.9797	10.575939
1580	-11544	6346.8697	10.575756
1581	-31166	6346.7596	10.575572
1582	-55794	6346.6496	10.575389
1583	-70958	6346.5395	10.575206
1584	-65143	6346.4295	10.575022
1585	-43779	6346.3195	10.574839
1586	-20575	6346.2094	10.574656
1587	-1619	6346.0994	10.574472
1588	13072	6345.9893	10.574289
1589	19620	6345.8793	10.574106
1590	14166	6345.7693	10.573922
1591	3260	6345.6592	10.573739
1592	-1265	6345.5492	10.573556
1593	3287	6345.4391	10.573372
1594	10451	6345.3291	10.573189
1595	16794	6345.2191	10.573005
1596	23968	6345.1090	10.572822
1597	30597	6344.9990	10.572639
1598	33674	6344.8890	10.572455
1599	37187	6344.7789	10.572272
1600	47029	6344.6689	10.572089
1601	57594	6344.5588	10.571905
1602	57887	6344.4488	10.571722
1603	52280	6344.3388	10.571539
1604	57620	6344.2287	10.571355
1605	73826	6344.1187	10.571172
1606	76574	6344.0086	10.570989
1607	51906	6343.8986	10.570805
1608	21045	6343.7886	10.570622
1609	11785	6343.6785	10.570438
1610	17232	6343.5685	10.570255
1611	6307	6343.4584	10.570072
1612	-29181	6343.3484	10.569888
1613	-61993	6343.2384	10.569705
1614	-67053	6343.1283	10.569522
1615	-50719	6343.0183	10.569338
1616	-34368	6342.9082	10.569155
1617	-25684	6342.7982	10.568972
1618	-18124	6342.6882	10.568788
1619	-7717	6342.5781	10.568605
1620	2899	6342.4681	10.568422
1621	12342	6342.3580	10.568238
1622	21791	6342.2480	10.568055
1623	29566	6342.1380	10.567871
1624	31194	6342.0279	10.567688
1625	25281	6341.9179	10.567505
1626	16706	6341.8078	10.567321
1627	14230	6341.6978	10.567138
1628	23999	6341.5878	10.566955
1629	41931	6341.4777	10.566771
1630	53933	6341.3677	10.566588
1631	49340	6341.2577	10.566405
1632	33242	6341.1476	10.566221
1633	19140	6341.0376	10.566038
1634	11704	6340.9275	10.565855
1635	6205	6340.8175	10.565671
1636	2985	6340.7075	10.565488
1637	9009	6340.5974	10.565304
1638	23308	6340.4874	10.565121
1639	35058	6340.3773	10.564938
1640	40782	6340.2673	10.564754
1641	48491	6340.1573	10.564571
1642	58837	6340.0472	10.564388
1643	57979	6339.9372	10.564204
1644	40125	6339.8271	10.564021
1645	21920	6339.7171	10.563838
1646	19378	6339.6071	10.563654
1647	22765	6339.4970	10.563471
1648	12005	6339.3870	10.563288
1649	-12035	6339.2769	10.563104
1650	-31034	6339.1669	10.562921
1651	-38641	6339.0569	10.562737
1652	-46401	6338.9468	10.562554
1653	-60952	6338.8368	10.562371
1654	-72999	6338.7267	10.562187
1655	-71024	6338.6167	10.562004
1656	-52340	6338.5067	10.561821
1657	-20820	6338.3966	10.561637
1658	12250	6338.2866	10.561454
1659	26803	6338.1766	10.561271
1660	11169	6338.0665	10.561087
1661	-17667	6337.9565	10.560904
1662	-28229	6337.8464	10.560720
1663	-12151	6337.7364	10.560537
1664	9174	6337.6264	10.560354
1665	17943	6337.5163	10.560170
1666	19067	6337.4063	10.559987
1667	19227	6337.2962	10.559804
1668	10518	6337.1862	10.559620
1669	-9128	6337.0762	10.559437
1670	-18479	6336.9661	10.559254
1671	2092	6336.8561	10.559070
1672	38759	6336.7460	10.558887
1673	58365	6336.6360	10.558704
1674	49054	6336.5260	10.558520
1675	28239	6336.4159	10.558337
1676	14072	6336.3059	10.558153
1677	8403	6336.1958	10.557970
1678	7922	6336.0858	10.557787
1679	12912	6335.9758	10.557603
1680	19786	6335.8657	10.557420
1681	20163	6335.7557	10.557237
1682	14301	6335.6456	10.557053
1683	13522	6335.5356	10.556870
1684	22220	6335.4256	10.556687
1685	28129	6335.3155	10.556503
1686	19189	6335.2055	10.556320
1687	1774	6335.0954	10.556137
1688	-7962	6334.9854	10.555953
1689	-5486	6334.8754	10.555770
1690	-151	6334.7653	10.555586
1691	1425	6334.6553	10.555403
1692	3322	6334.5453	10.555220
1693	10083	6334.4352	10.555036
1694	18048	6334.3252	10.554853
1695	22206	6334.2151	10.554670
1696	25288	6334.1051	10.554486
1697	32308	6333.9951	10.554303
1698	38582	6333.8850	10.554120
1699	32496	6333.7750	10.553936
1700	13239	6333.6649	10.553753
1701	-1547	6333.5549	10.553570
1702	6557	6333.4449	10.553386
1703	33345	6333.3348	10.553203
1704	53890	6333.2248	10.553019
1705	50035	6333.1147	10.552836
1706	30598	6333.0047	10.552653
1707	20288	6332.8947	10.552469
1708	31960	6332.7846	10.552286
1709	55197	6332.6746	10.552103
1710	71293	6332.5645	10.551919
1711	72680	6332.4545	10.551736
1712	63509	6332.3445	10.551553
1713	46182	6332.2344	10.551369
1714	17916	6332.1244	10.551186
1715	-15745	6332.0143	10.551003
1716	-34178	6331.9043	10.550819
1717	-21561	6331.7943	10.550636
1718	8067	6331.6842	10.550452
1719	20604	6331.5742	10.550269
1720	2891	6331.4642	10.550086
1721	-18644	6331.3541	10.549902
1722	-11147	6331.2441	10.549719
1723	22807	6331.1340	10.549536
1724	51571	6331.0240	10.549352
1725	56837	6330.9140	10.549169
1726	51507	6330.8039	10.548986
1727	54561	6330.6939	10.548802
1728	66266	6330.5838	10.548619
1729	75895	6330.4738	10.548436
1730	80179	6330.3638	10.548252
1731	82684	6330.2537	10.548069
1732	82115	6330.1437	10.547885
1733	72043	6330.0336	10.547702
1734	51175	6329.9236	10.547519
1735	28529	6329.8136	10.547335
1736	18173	6329.7035	10.547152
1737	27717	6329.5935	10.546969
1738	47792	6329.4834	10.546785
1739	55512	6329.3734	10.546602
1740	36696	6329.2634	10.546419
1741	3272	6329.1533	10.546235
1742	-21146	6329.0433	10.546052
1743	-30226	6328.9332	10.545869
1744	-34922	6328.8232	10.545685
1745	-36592	6328.7132	10.545502
1746	-22429	6328.6031	10.545318
1747	5598	6328.4931	10.545135
1748	21227	6328.3830	10.544952
1749	9798	6328.2730	10.544768
1750	-5392	6328.1630	10.544585
1751	5773	6328.0529	10.544402
1752	36519	6327.9429	10.544218
1753	55199	6327.8329	10.544035
1754	52517	6327.7228	10.543852
1755	49706	6327.6128	10.543668
1756	61172	6327.5027	10.543485
1757	75668	6327.3927	10.543301
1758	79656	6327.2827	10.543118
1759	75846	6327.1726	10.542935
1760	68893	6327.0626	10.542751
1761	53006	6326.9525	10.542568
1762	28032	6326.8425	10.542385
1763	13038	6326.7325	10.542201
1764	26371	6326.6224	10.542018
1765	58005	6326.5124	10.541835
1766	76036	6326.4023	10.541651
1767	60492	6326.2923	10.541468
1768	22599	6326.1823	10.541285
1769	-9198	6326.0722	10.541101
1770	-16399	6325.9622	10.540918
1771	-2990	6325.8521	10.540734
1772	15216	6325.7421	10.540551
1773	29892	6325.6321	10.540368
1774	44843	6325.5220	10.540184
1775	61135	6325.4120	10.540001
1776	67053	6325.3019	10.539818
1777	53015	6325.1919	10.539634
1778	30990	6325.0819	10.539451
1779	24166	6324.9718	10.539268
1780	36431	6324.8618	10.539084
1781	46745	6324.7518	10.538901
1782	38655	6324.6417	10.538718
1783	21301	6324.5317	10.538534
1784	12125	6324.4216	10.538351
1785	10488	6324.3116	10.538167
1786	2149	6324.2016	10.537984
1787	-15660	6324.0915	10.537801
1788	-27959	6323.9815	10.537617
1789	-22127	6323.8714	10.537434
1790	-4181	6323.7614	10.537251
1791	9982	6323.6514	10.537067
1792	14732	6323.5413	10.536884
1793	20059	6323.4313	10.536701
1794	35946	6323.3212	10.536517
1795	55770	6323.2112	10.536334
1796	61713	6323.1012	10.536151
1797	48132	6322.9911	10.535967
1798	31911	6322.8811	10.535784
1799	32374	6322.7710	10.535600
1800	45941	6322.6610	10.535417
1801	51124	6322.5510	10.535234
1802	37297	6322.4409	10.535050
1803	17295	6322.3309	10.534867
1804	9393	6322.2208	10.534684
1805	16726	6322.1108	10.534500
1806	28493	6322.0008	10.534317
1807	33454	6321.8907	10.534134
1808	27671	6321.7807	10.533950
1809	15296	6321.6706	10.533767
1810	5754	6321.5606	10.533584
1811	5369	6321.4506	10.533400
1812	9786	6321.3405	10.533217
1813	9914	6321.2305	10.533033
1814	5656	6321.1205	10.532850
1815	6278	6321.0104	10.532667
1816	16590	6320.9004	10.532483
1817	31308	6320.7903	10.532300
1818	43847	6320.6803	10.532117
1819	50965	6320.5703	10.531933
1820	48250	6320.4602	10.531750
1821	33764	6320.3502	10.531567
1822	18976	6320.2401	10.531383
1823	21397	6320.1301	10.531200
1824	39746	6320.0201	10.531017
1825	50381	6319.9100	10.530833
1826	37533	6319.8000	10.530650
1827	14446	6319.6899	10.530466
1828	3628	6319.5799	10.530283
1829	7623	6319.4699	10.530100
1830	11970	6319.3598	10.529916
1831	7631	6319.2498	10.529733
1832	-3009	6319.1397	10.529550
1833	-14877	6319.0297	10.529366
1834	-21704	6318.9197	10.529183
1835	-15100	6318.8096	10.529000
1836	5432	6318.6996	10.528816
1837	27468	6318.5895	10.528633
1838	41652	6318.4795	10.528449
1839	54592	6318.3695	10.528266
1840	73024	6318.2594	10.528083
1841	85307	6318.1494	10.527899
1842	76718	6318.0394	10.527716
1843	56020	6317.9293	10.527533
1844	46265	6317.8193	10.527349
1845	52183	6317.7092	10.527166
1846	57270	6317.5992	10.526983
1847	53057	6317.4892	10.526799
1848	51005	6317.3791	10.526616
1849	62724	6317.2691	10.526433
1850	86174	6317.1590	10.526249
1851	113526	6317.0490	10.526066
1852	134780	6316.9390	10.525882
1853	133143	6316.8289	10.525699
1854	99458	6316.7189	10.525516
1855	56028	6316.6088	10.525332
1856	41978	6316.4988	10.525149
1857	64852	6316.3888	10.524966
1858	88984	6316.2787	10.524782
1859	83974	6316.1687	10.524599
1860	61517	6316.0586	10.524416
1861	47857	6315.9486	10.524232
1862	43859	6315.8386	10.524049
1863	37346	6315.7285	10.523866
1864	35592	6315.6185	10.523682
1865	53196	6315.5084	10.523499
1866	76814	6315.3984	10.523315
1867	75105	6315.2884	10.523132
1868	44036	6315.1783	10.522949
1869	13166	6315.0683	10.522765
1870	2231	6314.9582	10.522582
1871	-1484	6314.8482	10.522399
1872	-13288	6314.7382	10.522215
1873	-23427	6314.6281	10.522032
1874	-14855	6314.5181	10.521849
1875	9050	6314.4081	10.521665
1876	31721	6314.2980	10.521482
1877	47074	6314.1880	10.521299
1878	60388	6314.0779	10.521115
1879	73116	6313.9679	10.520932
1880	81036	6313.8579	10.520748
1881	83350	6313.7478	10.520565
1882	82390	6313.6378	10.520382
1883	77573	6313.5277	10.520198
1884	68779	6313.4177	10.520015
1885	61538	6313.3077	10.519832
1886	59881	6313.1976	10.519648
1887	58191	6313.0876	10.519465
1888	49504	6312.9775	10.519282
1889	37940	6312.8675	10.519098
1890	32578	6312.7575	10.518915
1891	32099	6312.6474	10.518732
1892	26914	6312.5374	10.518548
1893	15870	6312.4273	10.518365
1894	9318	6312.3173	10.518181
1895	13250	6312.2073	10.517998
1896	19729	6312.0972	10.517815
1897	17255	6311.9872	10.517631
1898	5137	6311.8771	10.517448
1899	-5291	6311.7671	10.517265
1900	-888	6311.6571	10.517081
1901	21199	6311.5470	10.516898
1902	47994	6311.4370	10.516715
1903	59971	6311.3270	10.516531
1904	50770	6311.2169	10.516348
1905	33421	6311.1069	10.516165
1906	21371	6310.9968	10.515981
1907	11952	6310.8868	10.515798
1908	277	6310.7768	10.515614
1909	-647	6310.6667	10.515431
1910	24169	6310.5567	10.515248
1911	58051	6310.4466	10.515064
1912	61569	6310.3366	10.514881
1913	23795	6310.2266	10.514698
1914	-18432	6310.1165	10.514514
1915	-26656	6310.0065	10.514331
1916	-6832	6309.8964	10.514148
1917	8208	6309.7864	10.513964
1918	5409	6309.6764	10.513781
1919	-1186	6309.5663	10.513597
1920	2205	6309.4563	10.513414
1921	17802	6309.3462	10.513231
1922	44905	6309.2362	10.513047
1923	76944	6309.1262	10.512864
1924	95016	6309.0161	10.512681
1925	87977	6308.9061	10.512497
1926	75608	6308.7960	10.512314
1927	86066	6308.6860	10.512131
1928	110661	6308.5760	10.511947
1929	109698	6308.4659	10.511764
1930	69461	6308.3559	10.511581
1931	24943	6308.2458	10.511397
1932	13019	6308.1358	10.511214
1933	27947	6308.0258	10.511030
1934	40929	6307.9157	10.510847
1935	43043	6307.8057	10.510664
1936	46847	6307.6957	10.510480
1937	58656	6307.5856	10.510297
1938	70727	6307.4756	10.510114
1939	74246	6307.3655	10.509930
1940	64145	6307.2555	10.509747
1941	38041	6307.1455	10.509564
1942	4327	6307.0354	10.509380
1943	-16931	6306.9254	10.509197
1944	-15588	6306.8153	10.509014
1945	-5818	6306.7053	10.508830
1946	-4953	6306.5953	10.508647
1947	-7812	6306.4852	10.508463
1948	840	6306.3752	10.508280
1949	17441	6306.2651	10.508097
1950	24188	6306.1551	10.507913
1951	17746	6306.0451	10.507730
1952	12340	6305.9350	10.507547
1953	15402	6305.8250	10.507363
1954	19766	6305.7149	10.507180
1955	20774	6305.6049	10.506997
1956	22215	6305.4949	10.506813
1957	22572	6305.3848	10.506630
1958	13090	6305.2748	10.506447
1959	-5846	6305.1647	10.506263
1960	-21402	6305.0547	10.506080
1961	-25642	6304.9447	10.505896
1962	-22955	6304.8346	10.505713
1963	-18200	6304.7246	10.505530
1964	-12648	6304.6146	10.505346
1965	-14020	6304.5045	10.505163
1966	-32438	6304.3945	10.504980
1967	-59743	6304.2844	10.504796
1968	-69992	6304.1744	10.504613
1969	-50823	6304.0644	10.504430
1970	-20899	6303.9543	10.504246
1971	-5822	6303.8443	10.504063
1972	-8300	6303.7342	10.503880
1973	-12697	6303.6242	10.503696
1974	-8675	6303.5142	10.503513
1975	1638	6303.4041	10.503329
1976	12608	6303.2941	10.503146
1977	20022	6303.1840	10.502963
1978	21323	6303.0740	10.502779
1979	18898	6302.9640	10.502596
1980	19420	6302.8539	10.502413
1981	25201	6302.7439	10.502229
1982	32143	6302.6338	10.502046
1983	39487	6302.5238	10.501863
1984	51707	6302.4138	10.501679
1985	65101	6302.3037	10.501496
1986	64168	6302.1937	10.501313
1987	41860	6302.0836	10.501129
1988	14681	6301.9736	10.500946
1989	5542	6301.8636	10.500762
1990	16767	6301.7535	10.500579
1991	30978	6301.6435	10.500396
1992	34847	6301.5334	10.500212
1993	31202	6301.4234	10.500029
1994	29200	6301.3134	10.499846
1995	31890	6301.2033	10.499662
1996	34331	6301.0933	10.499479
1997	29135	6300.9833	10.499296
1998	14649	6300.8732	10.499112
1999	-220	6300.7632	10.498929
2000	-4130	6300.6531	10.498745
[truncated: 63,536 more rows]
