# Supplementary material for: Evolution of the metabolome in response to selection for increased immunity in populations of Drosophila melanogaster
Source: PLoS One. 2017 Nov 17;12(11):e0188089. doi: 10.1371/journal.pone.0188089 (PMC5693281; doi:10.1371/journal.pone.0188089)
Supplement: S3 File — (ZIP) [file pone.0188089.s020.zip › Block3/Is/3/pdata/1/IS3.txt]

1	32714	6520.7780	10.865538
2	35569	6520.6680	10.865355
3	32344	6520.5580	10.865172
4	22704	6520.4479	10.864988
5	20721	6520.3379	10.864805
6	31305	6520.2278	10.864622
7	44439	6520.1178	10.864438
8	52067	6520.0078	10.864255
9	54039	6519.8977	10.864072
10	47789	6519.7877	10.863888
11	30605	6519.6776	10.863705
12	14178	6519.5676	10.863522
13	17434	6519.4576	10.863338
14	39092	6519.3475	10.863155
15	55913	6519.2375	10.862971
16	55876	6519.1274	10.862788
17	53539	6519.0174	10.862605
18	60718	6518.9074	10.862421
19	61915	6518.7973	10.862238
20	38451	6518.6873	10.862055
21	2934	6518.5772	10.861871
22	-13690	6518.4672	10.861688
23	-3363	6518.3572	10.861505
24	12809	6518.2471	10.861321
25	17595	6518.1371	10.861138
26	15854	6518.0270	10.860955
27	17336	6517.9170	10.860771
28	21259	6517.8070	10.860588
29	25407	6517.6969	10.860404
30	34158	6517.5869	10.860221
31	46657	6517.4769	10.860038
32	49291	6517.3668	10.859854
33	32808	6517.2568	10.859671
34	9952	6517.1467	10.859488
35	3466	6517.0367	10.859304
36	18986	6516.9267	10.859121
37	39940	6516.8166	10.858938
38	48784	6516.7066	10.858754
39	44301	6516.5965	10.858571
40	36433	6516.4865	10.858388
41	32015	6516.3765	10.858204
42	30663	6516.2664	10.858021
43	31232	6516.1564	10.857837
44	36542	6516.0463	10.857654
45	50027	6515.9363	10.857471
46	69139	6515.8263	10.857287
47	84474	6515.7162	10.857104
48	87412	6515.6062	10.856921
49	78440	6515.4961	10.856737
50	65512	6515.3861	10.856554
51	53525	6515.2761	10.856371
52	38928	6515.1660	10.856187
53	17942	6515.0560	10.856004
54	-2679	6514.9459	10.855820
55	-9074	6514.8359	10.855637
56	4521	6514.7259	10.855454
57	28923	6514.6158	10.855270
58	50545	6514.5058	10.855087
59	63977	6514.3957	10.854904
60	69965	6514.2857	10.854720
61	66497	6514.1757	10.854537
62	51539	6514.0656	10.854354
63	34211	6513.9556	10.854170
64	31916	6513.8456	10.853987
65	49927	6513.7355	10.853804
66	71102	6513.6255	10.853620
67	74424	6513.5154	10.853437
68	59737	6513.4054	10.853253
69	44994	6513.2954	10.853070
70	41680	6513.1853	10.852887
71	44157	6513.0753	10.852703
72	44399	6512.9652	10.852520
73	45220	6512.8552	10.852337
74	52463	6512.7452	10.852153
75	62505	6512.6351	10.851970
76	66368	6512.5251	10.851787
77	62073	6512.4150	10.851603
78	55006	6512.3050	10.851420
79	48003	6512.1950	10.851237
80	38385	6512.0849	10.851053
81	25075	6511.9749	10.850870
82	13097	6511.8648	10.850686
83	9041	6511.7548	10.850503
84	14370	6511.6448	10.850320
85	23738	6511.5347	10.850136
86	29237	6511.4247	10.849953
87	27680	6511.3146	10.849770
88	24603	6511.2046	10.849586
89	28802	6511.0946	10.849403
90	42231	6510.9845	10.849220
91	58630	6510.8745	10.849036
92	72233	6510.7645	10.848853
93	81873	6510.6544	10.848670
94	84937	6510.5444	10.848486
95	75913	6510.4343	10.848303
96	56475	6510.3243	10.848119
97	39010	6510.2143	10.847936
98	31718	6510.1042	10.847753
99	26720	6509.9942	10.847569
100	12699	6509.8841	10.847386
101	-6185	6509.7741	10.847203
102	-15811	6509.6641	10.847019
103	-12429	6509.5540	10.846836
104	-4086	6509.4440	10.846653
105	6009	6509.3339	10.846469
106	21786	6509.2239	10.846286
107	38941	6509.1139	10.846103
108	44217	6509.0038	10.845919
109	36117	6508.8938	10.845736
110	31430	6508.7837	10.845552
111	42409	6508.6737	10.845369
112	60047	6508.5637	10.845186
113	69862	6508.4536	10.845002
114	72152	6508.3436	10.844819
115	74290	6508.2335	10.844636
116	73907	6508.1235	10.844452
117	65386	6508.0135	10.844269
118	55814	6507.9034	10.844086
119	57245	6507.7934	10.843902
120	66442	6507.6833	10.843719
121	69154	6507.5733	10.843536
122	63922	6507.4633	10.843352
123	64551	6507.3532	10.843169
124	76398	6507.2432	10.842985
125	86805	6507.1332	10.842802
126	85528	6507.0231	10.842619
127	80062	6506.9131	10.842435
128	81382	6506.8030	10.842252
129	86178	6506.6930	10.842069
130	84858	6506.5830	10.841885
131	78971	6506.4729	10.841702
132	78082	6506.3629	10.841519
133	83011	6506.2528	10.841335
134	83687	6506.1428	10.841152
135	73398	6506.0328	10.840969
136	56888	6505.9227	10.840785
137	43698	6505.8127	10.840602
138	39581	6505.7026	10.840418
139	44436	6505.5926	10.840235
140	53212	6505.4826	10.840052
141	58245	6505.3725	10.839868
142	55220	6505.2625	10.839685
143	47537	6505.1524	10.839502
144	41862	6505.0424	10.839318
145	40113	6504.9324	10.839135
146	39272	6504.8223	10.838952
147	38256	6504.7123	10.838768
148	40576	6504.6022	10.838585
149	49324	6504.4922	10.838401
150	61910	6504.3822	10.838218
151	70721	6504.2721	10.838035
152	68755	6504.1621	10.837851
153	56239	6504.0521	10.837668
154	42157	6503.9420	10.837485
155	36351	6503.8320	10.837301
156	38983	6503.7219	10.837118
157	41464	6503.6119	10.836935
158	38319	6503.5019	10.836751
159	32019	6503.3918	10.836568
160	24480	6503.2818	10.836385
161	13225	6503.1717	10.836201
162	1601	6503.0617	10.836018
163	2224	6502.9517	10.835834
164	19351	6502.8416	10.835651
165	36302	6502.7316	10.835468
166	34904	6502.6215	10.835284
167	21862	6502.5115	10.835101
168	18938	6502.4015	10.834918
169	30023	6502.2914	10.834734
170	38207	6502.1814	10.834551
171	37025	6502.0713	10.834368
172	41522	6501.9613	10.834184
173	59222	6501.8513	10.834001
174	71892	6501.7412	10.833818
175	62404	6501.6312	10.833634
176	42900	6501.5211	10.833451
177	36152	6501.4111	10.833267
178	40987	6501.3011	10.833084
179	38924	6501.1910	10.832901
180	28066	6501.0810	10.832717
181	25314	6500.9709	10.832534
182	34948	6500.8609	10.832351
183	39333	6500.7509	10.832167
184	27711	6500.6408	10.831984
185	13989	6500.5308	10.831801
186	15105	6500.4208	10.831617
187	27071	6500.3107	10.831434
188	34891	6500.2007	10.831251
189	34945	6500.0906	10.831067
190	34680	6499.9806	10.830884
191	37598	6499.8706	10.830700
192	40538	6499.7605	10.830517
193	41228	6499.6505	10.830334
194	38748	6499.5404	10.830150
195	30869	6499.4304	10.829967
196	20198	6499.3204	10.829784
197	18459	6499.2103	10.829600
198	33763	6499.1003	10.829417
199	55745	6498.9902	10.829234
200	64412	6498.8802	10.829050
201	54566	6498.7702	10.828867
202	42212	6498.6601	10.828684
203	44406	6498.5501	10.828500
204	60304	6498.4400	10.828317
205	75211	6498.3300	10.828133
206	77265	6498.2200	10.827950
207	66475	6498.1099	10.827767
208	51928	6497.9999	10.827583
209	44143	6497.8898	10.827400
210	47131	6497.7798	10.827217
211	54084	6497.6698	10.827033
212	52404	6497.5597	10.826850
213	36736	6497.4497	10.826667
214	16861	6497.3397	10.826483
215	9525	6497.2296	10.826300
216	20857	6497.1196	10.826117
217	38955	6497.0095	10.825933
218	46733	6496.8995	10.825750
219	41490	6496.7895	10.825566
220	37388	6496.6794	10.825383
221	46348	6496.5694	10.825200
222	61508	6496.4593	10.825016
223	65776	6496.3493	10.824833
224	54262	6496.2393	10.824650
225	39455	6496.1292	10.824466
226	33133	6496.0192	10.824283
227	32476	6495.9091	10.824100
228	29150	6495.7991	10.823916
229	24114	6495.6891	10.823733
230	24949	6495.5790	10.823549
231	32684	6495.4690	10.823366
232	40460	6495.3589	10.823183
233	44382	6495.2489	10.822999
234	47697	6495.1389	10.822816
235	52876	6495.0288	10.822633
236	55921	6494.9188	10.822449
237	51516	6494.8087	10.822266
238	40373	6494.6987	10.822083
239	29130	6494.5887	10.821899
240	24481	6494.4786	10.821716
241	27922	6494.3686	10.821533
242	34578	6494.2585	10.821349
243	37372	6494.1485	10.821166
244	33873	6494.0385	10.820982
245	28487	6493.9284	10.820799
246	26687	6493.8184	10.820616
247	29043	6493.7084	10.820432
248	32577	6493.5983	10.820249
249	34885	6493.4883	10.820066
250	33565	6493.3782	10.819882
251	25186	6493.2682	10.819699
252	10625	6493.1582	10.819516
253	-290	6493.0481	10.819332
254	3242	6492.9381	10.819149
255	18854	6492.8280	10.818966
256	30583	6492.7180	10.818782
257	26041	6492.6080	10.818599
258	10795	6492.4979	10.818415
259	2425	6492.3879	10.818232
260	11852	6492.2778	10.818049
261	33368	6492.1678	10.817865
262	52854	6492.0578	10.817682
263	62912	6491.9477	10.817499
264	67405	6491.8377	10.817315
265	71898	6491.7276	10.817132
266	74469	6491.6176	10.816949
267	69786	6491.5076	10.816765
268	58524	6491.3975	10.816582
269	45339	6491.2875	10.816399
270	29094	6491.1774	10.816215
271	5481	6491.0674	10.816032
272	-18097	6490.9574	10.815848
273	-22370	6490.8473	10.815665
274	880	6490.7373	10.815482
275	34704	6490.6273	10.815298
276	55824	6490.5172	10.815115
277	60260	6490.4072	10.814932
278	59087	6490.2971	10.814748
279	56816	6490.1871	10.814565
280	50124	6490.0771	10.814382
281	43522	6489.9670	10.814198
282	46732	6489.8570	10.814015
283	54982	6489.7469	10.813832
284	51312	6489.6369	10.813648
285	34306	6489.5269	10.813465
286	24951	6489.4168	10.813281
287	35723	6489.3068	10.813098
288	50022	6489.1967	10.812915
289	47256	6489.0867	10.812731
290	34363	6488.9767	10.812548
291	33102	6488.8666	10.812365
292	44611	6488.7566	10.812181
293	48241	6488.6465	10.811998
294	33887	6488.5365	10.811815
295	14722	6488.4265	10.811631
296	4115	6488.3164	10.811448
297	-1421	6488.2064	10.811265
298	-7955	6488.0963	10.811081
299	-8538	6487.9863	10.810898
300	4844	6487.8763	10.810714
301	23200	6487.7662	10.810531
302	29192	6487.6562	10.810348
303	21160	6487.5461	10.810164
304	16052	6487.4361	10.809981
305	27127	6487.3261	10.809798
306	48189	6487.2160	10.809614
307	63541	6487.1060	10.809431
308	66706	6486.9960	10.809248
309	64063	6486.8859	10.809064
310	63197	6486.7759	10.808881
311	63280	6486.6658	10.808697
312	57486	6486.5558	10.808514
313	41955	6486.4458	10.808331
314	20736	6486.3357	10.808147
315	2732	6486.2257	10.807964
316	-5176	6486.1156	10.807781
317	-2468	6486.0056	10.807597
318	5475	6485.8956	10.807414
319	10890	6485.7855	10.807231
320	8444	6485.6755	10.807047
321	127	6485.5654	10.806864
322	-3864	6485.4554	10.806681
323	7115	6485.3454	10.806497
324	32408	6485.2353	10.806314
325	58015	6485.1253	10.806130
326	69875	6485.0152	10.805947
327	68015	6484.9052	10.805764
328	63942	6484.7952	10.805580
329	65503	6484.6851	10.805397
330	69952	6484.5751	10.805214
331	71506	6484.4650	10.805030
332	68072	6484.3550	10.804847
333	58025	6484.2450	10.804664
334	39028	6484.1349	10.804480
335	16299	6484.0249	10.804297
336	4366	6483.9149	10.804114
337	10865	6483.8048	10.803930
338	23879	6483.6948	10.803747
339	26897	6483.5847	10.803563
340	22778	6483.4747	10.803380
341	28081	6483.3647	10.803197
342	43433	6483.2546	10.803013
343	47106	6483.1446	10.802830
344	25826	6483.0345	10.802647
345	-2740	6482.9245	10.802463
346	-10780	6482.8145	10.802280
347	5790	6482.7044	10.802097
348	27189	6482.5944	10.801913
349	36858	6482.4843	10.801730
350	34846	6482.3743	10.801547
351	27815	6482.2643	10.801363
352	20525	6482.1542	10.801180
353	18947	6482.0442	10.800996
354	30085	6481.9341	10.800813
355	53876	6481.8241	10.800630
356	80912	6481.7141	10.800446
357	100365	6481.6040	10.800263
358	106739	6481.4940	10.800080
359	100397	6481.3839	10.799896
360	86681	6481.2739	10.799713
361	72803	6481.1639	10.799530
362	60546	6481.0538	10.799346
363	44688	6480.9438	10.799163
364	23370	6480.8337	10.798980
365	4839	6480.7237	10.798796
366	-2724	6480.6137	10.798613
367	-1808	6480.5036	10.798429
368	2323	6480.3936	10.798246
369	12283	6480.2836	10.798063
370	29596	6480.1735	10.797879
371	43152	6480.0635	10.797696
372	42473	6479.9534	10.797513
373	36475	6479.8434	10.797329
374	40553	6479.7334	10.797146
375	49326	6479.6233	10.796963
376	43999	6479.5133	10.796779
377	25455	6479.4032	10.796596
378	14962	6479.2932	10.796413
379	18626	6479.1832	10.796229
380	17937	6479.0731	10.796046
381	4530	6478.9631	10.795862
382	-3215	6478.8530	10.795679
383	6281	6478.7430	10.795496
384	13591	6478.6330	10.795312
385	-116	6478.5229	10.795129
386	-18359	6478.4129	10.794946
387	-13632	6478.3028	10.794762
388	7950	6478.1928	10.794579
389	15675	6478.0828	10.794396
390	666	6477.9727	10.794212
391	-15744	6477.8627	10.794029
392	-18789	6477.7526	10.793845
393	-18071	6477.6426	10.793662
394	-23794	6477.5326	10.793479
395	-28144	6477.4225	10.793295
396	-19336	6477.3125	10.793112
397	1742	6477.2025	10.792929
398	26364	6477.0924	10.792745
399	46812	6476.9824	10.792562
400	55453	6476.8723	10.792379
401	48140	6476.7623	10.792195
402	34556	6476.6523	10.792012
403	33431	6476.5422	10.791829
404	50440	6476.4322	10.791645
405	69995	6476.3221	10.791462
406	75124	6476.2121	10.791278
407	67620	6476.1021	10.791095
408	62537	6475.9920	10.790912
409	69088	6475.8820	10.790728
410	82496	6475.7719	10.790545
411	90496	6475.6619	10.790362
412	83836	6475.5519	10.790178
413	63047	6475.4418	10.789995
414	37243	6475.3318	10.789812
415	16011	6475.2217	10.789628
416	4455	6475.1117	10.789445
417	6197	6475.0017	10.789262
418	22682	6474.8916	10.789078
419	43860	6474.7816	10.788895
420	49977	6474.6715	10.788711
421	34578	6474.5615	10.788528
422	17889	6474.4515	10.788345
423	22697	6474.3414	10.788161
424	43389	6474.2314	10.787978
425	56568	6474.1213	10.787795
426	57632	6474.0113	10.787611
427	64473	6473.9013	10.787428
428	83910	6473.7912	10.787245
429	98282	6473.6812	10.787061
430	93755	6473.5712	10.786878
431	81304	6473.4611	10.786695
432	76940	6473.3511	10.786511
433	77328	6473.2410	10.786328
434	70401	6473.1310	10.786144
435	59135	6473.0210	10.785961
436	58844	6472.9109	10.785778
437	75270	6472.8009	10.785594
438	96880	6472.6908	10.785411
439	106908	6472.5808	10.785228
440	96812	6472.4708	10.785044
441	71671	6472.3607	10.784861
442	47131	6472.2507	10.784678
443	36351	6472.1406	10.784494
444	37002	6472.0306	10.784311
445	36899	6471.9206	10.784128
446	32643	6471.8105	10.783944
447	32102	6471.7005	10.783761
448	36586	6471.5904	10.783577
449	34985	6471.4804	10.783394
450	22607	6471.3704	10.783211
451	12582	6471.2603	10.783027
452	18258	6471.1503	10.782844
453	34006	6471.0402	10.782661
454	43393	6470.9302	10.782477
455	38491	6470.8202	10.782294
456	22721	6470.7101	10.782111
457	3087	6470.6001	10.781927
458	-11899	6470.4901	10.781744
459	-14437	6470.3800	10.781561
460	-5431	6470.2700	10.781377
461	6928	6470.1599	10.781194
462	20548	6470.0499	10.781010
463	39087	6469.9399	10.780827
464	53751	6469.8298	10.780644
465	44355	6469.7198	10.780460
466	10833	6469.6097	10.780277
467	-14848	6469.4997	10.780094
468	-6597	6469.3897	10.779910
469	21213	6469.2796	10.779727
470	37607	6469.1696	10.779544
471	38905	6469.0595	10.779360
472	42985	6468.9495	10.779177
473	50974	6468.8395	10.778994
474	46619	6468.7294	10.778810
475	31249	6468.6194	10.778627
476	26614	6468.5093	10.778443
477	37253	6468.3993	10.778260
478	40004	6468.2893	10.778077
479	22742	6468.1792	10.777893
480	7279	6468.0692	10.777710
481	16642	6467.9591	10.777527
482	40442	6467.8491	10.777343
483	52925	6467.7391	10.777160
484	50540	6467.6290	10.776977
485	49161	6467.5190	10.776793
486	52457	6467.4089	10.776610
487	46388	6467.2989	10.776426
488	26095	6467.1889	10.776243
489	9301	6467.0788	10.776060
490	15083	6466.9688	10.775876
491	39482	6466.8588	10.775693
492	60807	6466.7487	10.775510
493	65337	6466.6387	10.775326
494	60159	6466.5286	10.775143
495	59438	6466.4186	10.774960
496	64712	6466.3086	10.774776
497	66540	6466.1985	10.774593
498	63843	6466.0885	10.774410
499	69177	6465.9784	10.774226
500	88011	6465.8684	10.774043
501	104116	6465.7584	10.773859
502	98967	6465.6483	10.773676
503	78701	6465.5383	10.773493
504	65429	6465.4282	10.773309
505	65338	6465.3182	10.773126
506	64171	6465.2082	10.772943
507	54671	6465.0981	10.772759
508	47459	6464.9881	10.772576
509	48710	6464.8780	10.772393
510	47298	6464.7680	10.772209
511	35161	6464.6580	10.772026
512	23014	6464.5479	10.771843
513	22367	6464.4379	10.771659
514	27492	6464.3278	10.771476
515	31250	6464.2178	10.771292
516	44201	6464.1078	10.771109
517	76806	6463.9977	10.770926
518	111989	6463.8877	10.770742
519	119487	6463.7777	10.770559
520	95628	6463.6676	10.770376
521	67504	6463.5576	10.770192
522	55926	6463.4475	10.770009
523	54366	6463.3375	10.769826
524	49438	6463.2275	10.769642
525	42510	6463.1174	10.769459
526	40368	6463.0074	10.769276
527	39446	6462.8973	10.769092
528	33364	6462.7873	10.768909
529	27187	6462.6773	10.768725
530	30602	6462.5672	10.768542
531	41144	6462.4572	10.768359
532	46650	6462.3471	10.768175
533	43653	6462.2371	10.767992
534	42682	6462.1271	10.767809
535	52594	6462.0170	10.767625
536	67479	6461.9070	10.767442
537	74162	6461.7969	10.767259
538	68799	6461.6869	10.767075
539	60481	6461.5769	10.766892
540	58841	6461.4668	10.766709
541	62917	6461.3568	10.766525
542	64923	6461.2467	10.766342
543	61506	6461.1367	10.766158
544	56095	6461.0267	10.765975
545	51346	6460.9166	10.765792
546	46630	6460.8066	10.765608
547	44907	6460.6965	10.765425
548	53113	6460.5865	10.765242
549	68618	6460.4765	10.765058
550	72874	6460.3664	10.764875
551	50917	6460.2564	10.764692
552	14968	6460.1464	10.764508
553	-4756	6460.0363	10.764325
554	4910	6459.9263	10.764142
555	26574	6459.8162	10.763958
556	38767	6459.7062	10.763775
557	42656	6459.5962	10.763591
558	51518	6459.4861	10.763408
559	63980	6459.3761	10.763225
560	64530	6459.2660	10.763041
561	48707	6459.1560	10.762858
562	31503	6459.0460	10.762675
563	26378	6458.9359	10.762491
564	28825	6458.8259	10.762308
565	28780	6458.7158	10.762125
566	29155	6458.6058	10.761941
567	39828	6458.4958	10.761758
568	57112	6458.3857	10.761574
569	62496	6458.2757	10.761391
570	45396	6458.1656	10.761208
571	18794	6458.0556	10.761024
572	5918	6457.9456	10.760841
573	14732	6457.8355	10.760658
574	31111	6457.7255	10.760474
575	36788	6457.6154	10.760291
576	29475	6457.5054	10.760108
577	22939	6457.3954	10.759924
578	29321	6457.2853	10.759741
579	45208	6457.1753	10.759558
580	56997	6457.0653	10.759374
581	57713	6456.9552	10.759191
582	53979	6456.8452	10.759007
583	55342	6456.7351	10.758824
584	61597	6456.6251	10.758641
585	65253	6456.5151	10.758457
586	63796	6456.4050	10.758274
587	63174	6456.2950	10.758091
588	68901	6456.1849	10.757907
589	79205	6456.0749	10.757724
590	88475	6455.9649	10.757541
591	92577	6455.8548	10.757357
592	89144	6455.7448	10.757174
593	78284	6455.6347	10.756991
594	66193	6455.5247	10.756807
595	62201	6455.4147	10.756624
596	67062	6455.3046	10.756440
597	68992	6455.1946	10.756257
598	58188	6455.0845	10.756074
599	42009	6454.9745	10.755890
600	37860	6454.8645	10.755707
601	52145	6454.7544	10.755524
602	73783	6454.6444	10.755340
603	88283	6454.5343	10.755157
604	90087	6454.4243	10.754974
605	79913	6454.3143	10.754790
606	59505	6454.2042	10.754607
607	34759	6454.0942	10.754424
608	17594	6453.9841	10.754240
609	17075	6453.8741	10.754057
610	30239	6453.7641	10.753873
611	46297	6453.6540	10.753690
612	57998	6453.5440	10.753507
613	64636	6453.4340	10.753323
614	65743	6453.3239	10.753140
615	58008	6453.2139	10.752957
616	40785	6453.1038	10.752773
617	21713	6452.9938	10.752590
618	13011	6452.8838	10.752407
619	20108	6452.7737	10.752223
620	34263	6452.6637	10.752040
621	39629	6452.5536	10.751857
622	29858	6452.4436	10.751673
623	14752	6452.3336	10.751490
624	6581	6452.2235	10.751306
625	3833	6452.1135	10.751123
626	-3161	6452.0034	10.750940
627	-12520	6451.8934	10.750756
628	-9754	6451.7834	10.750573
629	8654	6451.6733	10.750390
630	23106	6451.5633	10.750206
631	14060	6451.4532	10.750023
632	-9347	6451.3432	10.749840
633	-17590	6451.2332	10.749656
634	3231	6451.1231	10.749473
635	35417	6451.0131	10.749290
636	51771	6450.9030	10.749106
637	43990	6450.7930	10.748923
638	25656	6450.6830	10.748739
639	14752	6450.5729	10.748556
640	17697	6450.4629	10.748373
641	25424	6450.3529	10.748189
642	22478	6450.2428	10.748006
643	4872	6450.1328	10.747823
644	-10233	6450.0227	10.747639
645	-1016	6449.9127	10.747456
646	29597	6449.8027	10.747273
647	51194	6449.6926	10.747089
648	40797	6449.5826	10.746906
649	12721	6449.4725	10.746722
650	2489	6449.3625	10.746539
651	25193	6449.2525	10.746356
652	61726	6449.1424	10.746172
653	84764	6449.0324	10.745989
654	84814	6448.9223	10.745806
655	67963	6448.8123	10.745622
656	41971	6448.7023	10.745439
657	14711	6448.5922	10.745256
658	-1819	6448.4822	10.745072
659	1336	6448.3721	10.744889
660	18674	6448.2621	10.744706
661	33565	6448.1521	10.744522
662	34280	6448.0420	10.744339
663	22938	6447.9320	10.744155
664	9999	6447.8219	10.743972
665	5510	6447.7119	10.743789
666	14942	6447.6019	10.743605
667	36106	6447.4918	10.743422
668	57007	6447.3818	10.743239
669	62750	6447.2717	10.743055
670	50489	6447.1617	10.742872
671	35330	6447.0517	10.742689
672	35760	6446.9416	10.742505
673	52949	6446.8316	10.742322
674	69077	6446.7216	10.742139
675	67754	6446.6115	10.741955
676	51887	6446.5015	10.741772
677	37701	6446.3914	10.741588
678	34396	6446.2814	10.741405
679	36053	6446.1714	10.741222
680	33509	6446.0613	10.741038
681	26670	6445.9513	10.740855
682	21134	6445.8412	10.740672
683	18925	6445.7312	10.740488
684	19255	6445.6212	10.740305
685	23804	6445.5111	10.740122
686	32531	6445.4011	10.739938
687	37383	6445.2910	10.739755
688	31393	6445.1810	10.739572
689	23359	6445.0710	10.739388
690	29999	6444.9609	10.739205
691	50463	6444.8509	10.739021
692	63298	6444.7408	10.738838
693	55835	6444.6308	10.738655
694	41143	6444.5208	10.738471
695	33941	6444.4107	10.738288
696	25760	6444.3007	10.738105
697	3857	6444.1906	10.737921
698	-17397	6444.0806	10.737738
699	-11401	6443.9706	10.737555
700	17420	6443.8605	10.737371
701	34272	6443.7505	10.737188
702	23448	6443.6405	10.737005
703	9693	6443.5304	10.736821
704	18144	6443.4204	10.736638
705	38626	6443.3103	10.736454
706	48928	6443.2003	10.736271
707	51973	6443.0903	10.736088
708	64164	6442.9802	10.735904
709	81405	6442.8702	10.735721
710	85869	6442.7601	10.735538
711	79808	6442.6501	10.735354
712	82734	6442.5401	10.735171
713	94203	6442.4300	10.734988
714	88616	6442.3200	10.734804
715	55759	6442.2099	10.734621
716	21627	6442.0999	10.734438
717	14097	6441.9899	10.734254
718	26178	6441.8798	10.734071
719	30544	6441.7698	10.733887
720	17967	6441.6597	10.733704
721	2680	6441.5497	10.733521
722	-3976	6441.4397	10.733337
723	-6587	6441.3296	10.733154
724	-11833	6441.2196	10.732971
725	-16586	6441.1095	10.732787
726	-15537	6440.9995	10.732604
727	-11925	6440.8895	10.732421
728	-13333	6440.7794	10.732237
729	-19569	6440.6694	10.732054
730	-20659	6440.5593	10.731870
731	-9084	6440.4493	10.731687
732	8622	6440.3393	10.731504
733	16926	6440.2292	10.731320
734	9468	6440.1192	10.731137
735	-2450	6440.0092	10.730954
736	-3978	6439.8991	10.730770
737	4730	6439.7891	10.730587
738	11725	6439.6790	10.730404
739	13115	6439.5690	10.730220
740	19672	6439.4590	10.730037
741	40615	6439.3489	10.729854
742	68936	6439.2389	10.729670
743	87929	6439.1288	10.729487
744	87363	6439.0188	10.729303
745	68907	6438.9088	10.729120
746	40693	6438.7987	10.728937
747	12767	6438.6887	10.728753
748	-4071	6438.5786	10.728570
749	-1886	6438.4686	10.728387
750	17988	6438.3586	10.728203
751	42698	6438.2485	10.728020
752	55732	6438.1385	10.727837
753	51333	6438.0284	10.727653
754	40406	6437.9184	10.727470
755	36278	6437.8084	10.727287
756	34687	6437.6983	10.727103
757	18611	6437.5883	10.726920
758	-12797	6437.4782	10.726736
759	-34109	6437.3682	10.726553
760	-24783	6437.2582	10.726370
761	1646	6437.1481	10.726186
762	17216	6437.0381	10.726003
763	19083	6436.9281	10.725820
764	26249	6436.8180	10.725636
765	41527	6436.7080	10.725453
766	45227	6436.5979	10.725270
767	31072	6436.4879	10.725086
768	20355	6436.3779	10.724903
769	28728	6436.2678	10.724720
770	43357	6436.1578	10.724536
771	48587	6436.0477	10.724353
772	51695	6435.9377	10.724169
773	63426	6435.8277	10.723986
774	72496	6435.7176	10.723803
775	63858	6435.6076	10.723619
776	48481	6435.4975	10.723436
777	49265	6435.3875	10.723253
778	65654	6435.2775	10.723069
779	76482	6435.1674	10.722886
780	72290	6435.0574	10.722703
781	61289	6434.9473	10.722519
782	47467	6434.8373	10.722336
783	27763	6434.7273	10.722153
784	10668	6434.6172	10.721969
785	12931	6434.5072	10.721786
786	33179	6434.3971	10.721602
787	49519	6434.2871	10.721419
788	48875	6434.1771	10.721236
789	40718	6434.0670	10.721052
790	37123	6433.9570	10.720869
791	37108	6433.8469	10.720686
792	36598	6433.7369	10.720502
793	36672	6433.6269	10.720319
794	35369	6433.5168	10.720136
795	27382	6433.4068	10.719952
796	18593	6433.2968	10.719769
797	24515	6433.1867	10.719586
798	46386	6433.0767	10.719402
799	64835	6432.9666	10.719219
800	66704	6432.8566	10.719035
801	62525	6432.7466	10.718852
802	66010	6432.6365	10.718669
803	70966	6432.5265	10.718485
804	63370	6432.4164	10.718302
805	46030	6432.3064	10.718119
806	35693	6432.1964	10.717935
807	40425	6432.0863	10.717752
808	51233	6431.9763	10.717569
809	53191	6431.8662	10.717385
810	38214	6431.7562	10.717202
811	11894	6431.6462	10.717018
812	-7338	6431.5361	10.716835
813	-3135	6431.4261	10.716652
814	19650	6431.3160	10.716468
815	38809	6431.2060	10.716285
816	41475	6431.0960	10.716102
817	36401	6430.9859	10.715918
818	35575	6430.8759	10.715735
819	37742	6430.7658	10.715552
820	37277	6430.6558	10.715368
821	34825	6430.5458	10.715185
822	29766	6430.4357	10.715002
823	17238	6430.3257	10.714818
824	3703	6430.2157	10.714635
825	8897	6430.1056	10.714451
826	37197	6429.9956	10.714268
827	62740	6429.8855	10.714085
828	61236	6429.7755	10.713901
829	42706	6429.6655	10.713718
830	32484	6429.5554	10.713535
831	33003	6429.4454	10.713351
832	28484	6429.3353	10.713168
833	17010	6429.2253	10.712985
834	11243	6429.1153	10.712801
835	13682	6429.0052	10.712618
836	17997	6428.8952	10.712435
837	29833	6428.7851	10.712251
838	57315	6428.6751	10.712068
839	83890	6428.5651	10.711884
840	83524	6428.4550	10.711701
841	65308	6428.3450	10.711518
842	67938	6428.2349	10.711334
843	100602	6428.1249	10.711151
844	124429	6428.0149	10.710968
845	109620	6427.9048	10.710784
846	79006	6427.7948	10.710601
847	70585	6427.6847	10.710418
848	82911	6427.5747	10.710234
849	86842	6427.4647	10.710051
850	73441	6427.3546	10.709868
851	59382	6427.2446	10.709684
852	54408	6427.1345	10.709501
853	51681	6427.0245	10.709317
854	47025	6426.9145	10.709134
855	44695	6426.8044	10.708951
856	44841	6426.6944	10.708767
857	42939	6426.5844	10.708584
858	39749	6426.4743	10.708401
859	37830	6426.3643	10.708217
860	33730	6426.2542	10.708034
861	27473	6426.1442	10.707851
862	30267	6426.0342	10.707667
863	45674	6425.9241	10.707484
864	54398	6425.8141	10.707301
865	39894	6425.7040	10.707117
866	18639	6425.5940	10.706934
867	17422	6425.4840	10.706750
868	28264	6425.3739	10.706567
869	19217	6425.2639	10.706384
870	-11066	6425.1538	10.706200
871	-26450	6425.0438	10.706017
872	-9107	6424.9338	10.705834
873	13605	6424.8237	10.705650
874	14481	6424.7137	10.705467
875	6698	6424.6036	10.705284
876	15345	6424.4936	10.705100
877	34708	6424.3836	10.704917
878	42014	6424.2735	10.704734
879	35419	6424.1635	10.704550
880	29097	6424.0534	10.704367
881	23276	6423.9434	10.704183
882	9186	6423.8334	10.704000
883	-3399	6423.7233	10.703817
884	5693	6423.6133	10.703633
885	31267	6423.5033	10.703450
886	43447	6423.3932	10.703267
887	30297	6423.2832	10.703083
888	16263	6423.1731	10.702900
889	27861	6423.0631	10.702717
890	58925	6422.9531	10.702533
891	82026	6422.8430	10.702350
892	81753	6422.7330	10.702167
893	64476	6422.6229	10.701983
894	43416	6422.5129	10.701800
895	26453	6422.4029	10.701616
896	16820	6422.2928	10.701433
897	16476	6422.1828	10.701250
898	24981	6422.0727	10.701066
899	36301	6421.9627	10.700883
900	40105	6421.8527	10.700700
901	31131	6421.7426	10.700516
902	17839	6421.6326	10.700333
903	14228	6421.5225	10.700150
904	19712	6421.4125	10.699966
905	17387	6421.3025	10.699783
906	338	6421.1924	10.699599
907	-11892	6421.0824	10.699416
908	2140	6420.9723	10.699233
909	32887	6420.8623	10.699049
910	50100	6420.7523	10.698866
911	43193	6420.6422	10.698683
912	31851	6420.5322	10.698499
913	34842	6420.4221	10.698316
914	47018	6420.3121	10.698133
915	53238	6420.2021	10.697949
916	49344	6420.0920	10.697766
917	41333	6419.9820	10.697583
918	35365	6419.8720	10.697399
919	35216	6419.7619	10.697216
920	39762	6419.6519	10.697032
921	39214	6419.5418	10.696849
922	25114	6419.4318	10.696666
923	6858	6419.3218	10.696482
924	4285	6419.2117	10.696299
925	19861	6419.1017	10.696116
926	34161	6418.9916	10.695932
927	35151	6418.8816	10.695749
928	34296	6418.7716	10.695566
929	43838	6418.6615	10.695382
930	55863	6418.5515	10.695199
931	58019	6418.4414	10.695016
932	54356	6418.3314	10.694832
933	53787	6418.2214	10.694649
934	51193	6418.1113	10.694465
935	39256	6418.0013	10.694282
936	28649	6417.8912	10.694099
937	34967	6417.7812	10.693915
938	51316	6417.6712	10.693732
939	54907	6417.5611	10.693549
940	38915	6417.4511	10.693365
941	18517	6417.3410	10.693182
942	5748	6417.2310	10.692999
943	-2757	6417.1210	10.692815
944	-10922	6417.0109	10.692632
945	-14191	6416.9009	10.692449
946	-10681	6416.7909	10.692265
947	-6853	6416.6808	10.692082
948	-6013	6416.5708	10.691898
949	-2563	6416.4607	10.691715
950	7645	6416.3507	10.691532
951	21827	6416.2407	10.691348
952	38569	6416.1306	10.691165
953	59581	6416.0206	10.690982
954	78440	6415.9105	10.690798
955	80833	6415.8005	10.690615
956	65168	6415.6905	10.690432
957	52339	6415.5804	10.690248
958	62570	6415.4704	10.690065
959	87640	6415.3603	10.689882
960	98630	6415.2503	10.689698
961	81101	6415.1403	10.689515
962	51630	6415.0302	10.689331
963	34809	6414.9202	10.689148
964	32322	6414.8101	10.688965
965	25502	6414.7001	10.688781
966	6968	6414.5901	10.688598
967	-4696	6414.4800	10.688415
968	8387	6414.3700	10.688231
969	32466	6414.2599	10.688048
970	36041	6414.1499	10.687865
971	12824	6414.0399	10.687681
972	-9598	6413.9298	10.687498
973	-8931	6413.8198	10.687315
974	5107	6413.7097	10.687131
975	14095	6413.5997	10.686948
976	19327	6413.4897	10.686764
977	28548	6413.3796	10.686581
978	33102	6413.2696	10.686398
979	23525	6413.1596	10.686214
980	14553	6413.0495	10.686031
981	25791	6412.9395	10.685848
982	45398	6412.8294	10.685664
983	44168	6412.7194	10.685481
984	22739	6412.6094	10.685298
985	11302	6412.4993	10.685114
986	19393	6412.3893	10.684931
987	21405	6412.2792	10.684747
988	3517	6412.1692	10.684564
989	-9032	6412.0592	10.684381
990	7815	6411.9491	10.684197
991	36549	6411.8391	10.684014
992	43257	6411.7290	10.683831
993	24053	6411.6190	10.683647
994	969	6411.5090	10.683464
995	-14173	6411.3989	10.683281
996	-25300	6411.2889	10.683097
997	-30228	6411.1788	10.682914
998	-19646	6411.0688	10.682731
999	3049	6410.9588	10.682547
1000	21540	6410.8487	10.682364
1001	27465	6410.7387	10.682180
1002	26502	6410.6286	10.681997
1003	24390	6410.5186	10.681814
1004	21379	6410.4086	10.681630
1005	20285	6410.2985	10.681447
1006	26559	6410.1885	10.681264
1007	38820	6410.0785	10.681080
1008	49089	6409.9684	10.680897
1009	51868	6409.8584	10.680714
1010	45251	6409.7483	10.680530
1011	28020	6409.6383	10.680347
1012	6742	6409.5283	10.680164
1013	283	6409.4182	10.679980
1014	21600	6409.3082	10.679797
1015	56031	6409.1981	10.679613
1016	72906	6409.0881	10.679430
1017	61121	6408.9781	10.679247
1018	40301	6408.8680	10.679063
1019	33559	6408.7580	10.678880
1020	41444	6408.6479	10.678697
1021	48218	6408.5379	10.678513
1022	43575	6408.4279	10.678330
1023	30652	6408.3178	10.678147
1024	18624	6408.2078	10.677963
1025	14351	6408.0977	10.677780
1026	19198	6407.9877	10.677597
1027	30037	6407.8777	10.677413
1028	43413	6407.7676	10.677230
1029	58697	6407.6576	10.677046
1030	75441	6407.5475	10.676863
1031	89063	6407.4375	10.676680
1032	92697	6407.3275	10.676496
1033	83621	6407.2174	10.676313
1034	66608	6407.1074	10.676130
1035	52022	6406.9973	10.675946
1036	50076	6406.8873	10.675763
1037	61894	6406.7773	10.675580
1038	74843	6406.6672	10.675396
1039	73176	6406.5572	10.675213
1040	56206	6406.4472	10.675030
1041	38705	6406.3371	10.674846
1042	29988	6406.2271	10.674663
1043	22590	6406.1170	10.674479
1044	8476	6406.0070	10.674296
1045	-4434	6405.8970	10.674113
1046	-3305	6405.7869	10.673929
1047	9987	6405.6769	10.673746
1048	23082	6405.5668	10.673563
1049	30933	6405.4568	10.673379
1050	35622	6405.3468	10.673196
1051	33322	6405.2367	10.673013
1052	18181	6405.1267	10.672829
1053	-720	6405.0166	10.672646
1054	-2003	6404.9066	10.672463
1055	23635	6404.7966	10.672279
1056	62165	6404.6865	10.672096
1057	92692	6404.5765	10.671912
1058	106200	6404.4664	10.671729
1059	105549	6404.3564	10.671546
1060	96418	6404.2464	10.671362
1061	83128	6404.1363	10.671179
1062	67844	6404.0263	10.670996
1063	51054	6403.9162	10.670812
1064	36198	6403.8062	10.670629
1065	32049	6403.6962	10.670446
1066	43676	6403.5861	10.670262
1067	62368	6403.4761	10.670079
1068	72528	6403.3660	10.669895
1069	68620	6403.2560	10.669712
1070	58333	6403.1460	10.669529
1071	50290	6403.0359	10.669345
1072	46918	6402.9259	10.669162
1073	48280	6402.8159	10.668979
1074	53132	6402.7058	10.668795
1075	55599	6402.5958	10.668612
1076	50270	6402.4857	10.668429
1077	42517	6402.3757	10.668245
1078	45451	6402.2657	10.668062
1079	64170	6402.1556	10.667879
1080	89141	6402.0456	10.667695
1081	106341	6401.9355	10.667512
1082	108884	6401.8255	10.667328
1083	100055	6401.7155	10.667145
1084	90987	6401.6054	10.666962
1085	92273	6401.4954	10.666778
1086	100323	6401.3853	10.666595
1087	96649	6401.2753	10.666412
1088	71464	6401.1653	10.666228
1089	43227	6401.0552	10.666045
1090	39705	6400.9452	10.665862
1091	60660	6400.8351	10.665678
1092	75604	6400.7251	10.665495
1093	61491	6400.6151	10.665312
1094	27945	6400.5050	10.665128
1095	799	6400.3950	10.664945
1096	-5450	6400.2849	10.664761
1097	6842	6400.1749	10.664578
1098	26971	6400.0649	10.664395
1099	41868	6399.9548	10.664211
1100	43863	6399.8448	10.664028
1101	39630	6399.7348	10.663845
1102	43172	6399.6247	10.663661
1103	55525	6399.5147	10.663478
1104	61706	6399.4046	10.663295
1105	52297	6399.2946	10.663111
1106	36119	6399.1846	10.662928
1107	25347	6399.0745	10.662745
1108	20630	6398.9645	10.662561
1109	19040	6398.8544	10.662378
1110	23755	6398.7444	10.662194
1111	34274	6398.6344	10.662011
1112	37827	6398.5243	10.661828
1113	24334	6398.4143	10.661644
1114	2847	6398.3042	10.661461
1115	-9962	6398.1942	10.661278
1116	-12358	6398.0842	10.661094
1117	-14934	6397.9741	10.660911
1118	-18529	6397.8641	10.660728
1119	-9442	6397.7540	10.660544
1120	20100	6397.6440	10.660361
1121	56350	6397.5340	10.660178
1122	74521	6397.4239	10.659994
1123	62478	6397.3139	10.659811
1124	32793	6397.2038	10.659627
1125	12027	6397.0938	10.659444
1126	16293	6396.9838	10.659261
1127	36585	6396.8737	10.659077
1128	50953	6396.7637	10.658894
1129	50380	6396.6536	10.658711
1130	46159	6396.5436	10.658527
1131	51371	6396.4336	10.658344
1132	64727	6396.3235	10.658161
1133	76971	6396.2135	10.657977
1134	83771	6396.1035	10.657794
1135	84489	6395.9934	10.657611
1136	75399	6395.8834	10.657427
1137	53901	6395.7733	10.657244
1138	27229	6395.6633	10.657060
1139	9848	6395.5533	10.656877
1140	11991	6395.4432	10.656694
1141	32064	6395.3332	10.656510
1142	56830	6395.2231	10.656327
1143	68477	6395.1131	10.656144
1144	58499	6395.0031	10.655960
1145	37170	6394.8930	10.655777
1146	22805	6394.7830	10.655594
1147	20323	6394.6729	10.655410
1148	19551	6394.5629	10.655227
1149	15677	6394.4529	10.655043
1150	17163	6394.3428	10.654860
1151	26954	6394.2328	10.654677
1152	31149	6394.1227	10.654493
1153	19265	6394.0127	10.654310
1154	5030	6393.9027	10.654127
1155	11592	6393.7926	10.653943
1156	41608	6393.6826	10.653760
1157	75180	6393.5725	10.653577
1158	93455	6393.4625	10.653393
1159	92049	6393.3525	10.653210
1160	75042	6393.2424	10.653027
1161	49435	6393.1324	10.652843
1162	25780	6393.0224	10.652660
1163	13690	6392.9123	10.652476
1164	14970	6392.8023	10.652293
1165	26103	6392.6922	10.652110
1166	43464	6392.5822	10.651926
1167	59004	6392.4722	10.651743
1168	57603	6392.3621	10.651560
1169	31427	6392.2521	10.651376
1170	-5646	6392.1420	10.651193
1171	-30162	6392.0320	10.651010
1172	-35282	6391.9220	10.650826
1173	-34070	6391.8119	10.650643
1174	-37307	6391.7019	10.650460
1175	-39922	6391.5918	10.650276
1176	-31659	6391.4818	10.650093
1177	-10715	6391.3718	10.649909
1178	17253	6391.2617	10.649726
1179	45837	6391.1517	10.649543
1180	69218	6391.0416	10.649359
1181	81884	6390.9316	10.649176
1182	80465	6390.8216	10.648993
1183	63867	6390.7115	10.648809
1184	32802	6390.6015	10.648626
1185	-6183	6390.4914	10.648443
1186	-37781	6390.3814	10.648259
1187	-46155	6390.2714	10.648076
1188	-28324	6390.1613	10.647893
1189	3240	6390.0513	10.647709
1190	30660	6389.9412	10.647526
1191	41010	6389.8312	10.647342
1192	30877	6389.7212	10.647159
1193	7518	6389.6111	10.646976
1194	-14595	6389.5011	10.646792
1195	-23207	6389.3911	10.646609
1196	-15441	6389.2810	10.646426
1197	4421	6389.1710	10.646242
1198	30236	6389.0609	10.646059
1199	54973	6388.9509	10.645876
1200	71863	6388.8409	10.645692
1201	78989	6388.7308	10.645509
1202	79745	6388.6208	10.645326
1203	77688	6388.5107	10.645142
1204	76655	6388.4007	10.644959
1205	84576	6388.2907	10.644775
1206	104534	6388.1806	10.644592
1207	119665	6388.0706	10.644409
1208	104384	6387.9605	10.644225
1209	60179	6387.8505	10.644042
1210	23200	6387.7405	10.643859
1211	21369	6387.6304	10.643675
1212	39456	6387.5204	10.643492
1213	46080	6387.4103	10.643309
1214	41023	6387.3003	10.643125
1215	49349	6387.1903	10.642942
1216	76405	6387.0802	10.642759
1217	98538	6386.9702	10.642575
1218	99501	6386.8601	10.642392
1219	88648	6386.7501	10.642208
1220	77223	6386.6401	10.642025
1221	62082	6386.5300	10.641842
1222	43335	6386.4200	10.641658
1223	36081	6386.3100	10.641475
1224	50106	6386.1999	10.641292
1225	73788	6386.0899	10.641108
1226	91427	6385.9798	10.640925
1227	103487	6385.8698	10.640742
1228	116747	6385.7598	10.640558
1229	125993	6385.6497	10.640375
1230	119678	6385.5397	10.640192
1231	97121	6385.4296	10.640008
1232	69124	6385.3196	10.639825
1233	46751	6385.2096	10.639641
1234	36752	6385.0995	10.639458
1235	40932	6384.9895	10.639275
1236	52369	6384.8794	10.639091
1237	58921	6384.7694	10.638908
1238	56945	6384.6594	10.638725
1239	54548	6384.5493	10.638541
1240	56464	6384.4393	10.638358
1241	55729	6384.3292	10.638175
1242	47060	6384.2192	10.637991
1243	37530	6384.1092	10.637808
1244	34707	6383.9991	10.637624
1245	34124	6383.8891	10.637441
1246	29198	6383.7790	10.637258
1247	24585	6383.6690	10.637074
1248	27331	6383.5590	10.636891
1249	31663	6383.4489	10.636708
1250	25526	6383.3389	10.636524
1251	8006	6383.2288	10.636341
1252	-10925	6383.1188	10.636158
1253	-23826	6383.0088	10.635974
1254	-28116	6382.8987	10.635791
1255	-20194	6382.7887	10.635608
1256	-649	6382.6787	10.635424
1257	17274	6382.5686	10.635241
1258	18843	6382.4586	10.635057
1259	8253	6382.3485	10.634874
1260	4734	6382.2385	10.634691
1261	15199	6382.1285	10.634507
1262	22889	6382.0184	10.634324
1263	9302	6381.9084	10.634141
1264	-21745	6381.7983	10.633957
1265	-49037	6381.6883	10.633774
1266	-56608	6381.5783	10.633591
1267	-44276	6381.4682	10.633407
1268	-20903	6381.3582	10.633224
1269	2923	6381.2481	10.633041
1270	15904	6381.1381	10.632857
1271	10091	6381.0281	10.632674
1272	-9371	6380.9180	10.632490
1273	-22926	6380.8080	10.632307
1274	-13602	6380.6979	10.632124
1275	13258	6380.5879	10.631940
1276	33377	6380.4779	10.631757
1277	29978	6380.3678	10.631574
1278	12023	6380.2578	10.631390
1279	2353	6380.1477	10.631207
1280	13396	6380.0377	10.631024
1281	41029	6379.9277	10.630840
1282	76189	6379.8176	10.630657
1283	110744	6379.7076	10.630474
1284	133184	6379.5976	10.630290
1285	132137	6379.4875	10.630107
1286	109939	6379.3775	10.629923
1287	84378	6379.2674	10.629740
1288	70979	6379.1574	10.629557
1289	68782	6379.0474	10.629373
1290	67790	6378.9373	10.629190
1291	64261	6378.8273	10.629007
1292	62427	6378.7172	10.628823
1293	64697	6378.6072	10.628640
1294	66804	6378.4972	10.628457
1295	63374	6378.3871	10.628273
1296	55556	6378.2771	10.628090
1297	51217	6378.1670	10.627907
1298	55483	6378.0570	10.627723
1299	60964	6377.9470	10.627540
1300	52829	6377.8369	10.627356
1301	27561	6377.7269	10.627173
1302	613	6377.6168	10.626990
1303	-11414	6377.5068	10.626806
1304	-9395	6377.3968	10.626623
1305	-2841	6377.2867	10.626440
1306	8951	6377.1767	10.626256
1307	29689	6377.0666	10.626073
1308	44542	6376.9566	10.625890
1309	29123	6376.8466	10.625706
1310	-14195	6376.7365	10.625523
1311	-48946	6376.6265	10.625340
1312	-44703	6376.5164	10.625156
1313	-10036	6376.4064	10.624973
1314	25099	6376.2964	10.624789
1315	45751	6376.1863	10.624606
1316	57405	6376.0763	10.624423
1317	66445	6375.9663	10.624239
1318	71245	6375.8562	10.624056
1319	68139	6375.7462	10.623873
1320	54848	6375.6361	10.623689
1321	31531	6375.5261	10.623506
1322	6010	6375.4161	10.623323
1323	-8289	6375.3060	10.623139
1324	-7375	6375.1960	10.622956
1325	-2634	6375.0859	10.622772
1326	-4378	6374.9759	10.622589
1327	-8021	6374.8659	10.622406
1328	-5353	6374.7558	10.622222
1329	319	6374.6458	10.622039
1330	1371	6374.5357	10.621856
1331	-914	6374.4257	10.621672
1332	-3040	6374.3157	10.621489
1333	-10759	6374.2056	10.621306
1334	-28928	6374.0956	10.621122
1335	-45965	6373.9855	10.620939
1336	-44568	6373.8755	10.620756
1337	-25382	6373.7655	10.620572
1338	-5283	6373.6554	10.620389
1339	6568	6373.5454	10.620205
1340	16652	6373.4353	10.620022
1341	30623	6373.3253	10.619839
1342	42771	6373.2153	10.619655
1343	45537	6373.1052	10.619472
1344	39153	6372.9952	10.619289
1345	27525	6372.8852	10.619105
1346	11823	6372.7751	10.618922
1347	-7662	6372.6651	10.618739
1348	-27028	6372.5550	10.618555
1349	-38877	6372.4450	10.618372
1350	-36902	6372.3350	10.618189
1351	-22250	6372.2249	10.618005
1352	-4616	6372.1149	10.617822
1353	8463	6372.0048	10.617638
1354	22703	6371.8948	10.617455
1355	47378	6371.7848	10.617272
1356	73627	6371.6747	10.617088
1357	77911	6371.5647	10.616905
1358	54596	6371.4546	10.616722
1359	29524	6371.3446	10.616538
1360	28677	6371.2346	10.616355
1361	46594	6371.1245	10.616172
1362	60675	6371.0145	10.615988
1363	64485	6370.9044	10.615805
1364	68460	6370.7944	10.615622
1365	76220	6370.6844	10.615438
1366	79968	6370.5743	10.615255
1367	75475	6370.4643	10.615071
1368	65233	6370.3542	10.614888
1369	50862	6370.2442	10.614705
1370	37068	6370.1342	10.614521
1371	36689	6370.0241	10.614338
1372	55081	6369.9141	10.614155
1373	75674	6369.8040	10.613971
1374	78630	6369.6940	10.613788
1375	67970	6369.5840	10.613605
1376	61948	6369.4739	10.613421
1377	63444	6369.3639	10.613238
1378	60851	6369.2539	10.613055
1379	52115	6369.1438	10.612871
1380	44538	6369.0338	10.612688
1381	35086	6368.9237	10.612504
1382	16039	6368.8137	10.612321
1383	-2350	6368.7037	10.612138
1384	-1403	6368.5936	10.611954
1385	14363	6368.4836	10.611771
1386	22321	6368.3735	10.611588
1387	18680	6368.2635	10.611404
1388	21032	6368.1535	10.611221
1389	31859	6368.0434	10.611038
1390	32382	6367.9334	10.610854
1391	19490	6367.8233	10.610671
1392	14298	6367.7133	10.610488
1393	21737	6367.6033	10.610304
1394	16667	6367.4932	10.610121
1395	-10673	6367.3832	10.609937
1396	-28031	6367.2731	10.609754
1397	-5582	6367.1631	10.609571
1398	39396	6367.0531	10.609387
1399	69487	6366.9430	10.609204
1400	76452	6366.8330	10.609021
1401	75224	6366.7229	10.608837
1402	69018	6366.6129	10.608654
1403	53155	6366.5029	10.608471
1404	39857	6366.3928	10.608287
1405	45036	6366.2828	10.608104
1406	56825	6366.1728	10.607920
1407	48987	6366.0627	10.607737
1408	24311	6365.9527	10.607554
1409	15477	6365.8426	10.607370
1410	39142	6365.7326	10.607187
1411	73234	6365.6226	10.607004
1412	86256	6365.5125	10.606820
1413	70867	6365.4025	10.606637
1414	43069	6365.2924	10.606454
1415	23381	6365.1824	10.606270
1416	23974	6365.0724	10.606087
1417	42052	6364.9623	10.605904
1418	60506	6364.8523	10.605720
1419	63015	6364.7422	10.605537
1420	51016	6364.6322	10.605353
1421	40355	6364.5222	10.605170
1422	42328	6364.4121	10.604987
1423	53377	6364.3021	10.604803
1424	60496	6364.1920	10.604620
1425	52078	6364.0820	10.604437
1426	28239	6363.9720	10.604253
1427	4166	6363.8619	10.604070
1428	-4123	6363.7519	10.603887
1429	424	6363.6418	10.603703
1430	2521	6363.5318	10.603520
1431	3167	6363.4218	10.603337
1432	21646	6363.3117	10.603153
1433	60023	6363.2017	10.602970
1434	88882	6363.0916	10.602786
1435	85666	6362.9816	10.602603
1436	66009	6362.8716	10.602420
1437	55300	6362.7615	10.602236
1438	49746	6362.6515	10.602053
1439	33404	6362.5415	10.601870
1440	15686	6362.4314	10.601686
1441	17224	6362.3214	10.601503
1442	29472	6362.2113	10.601320
1443	25389	6362.1013	10.601136
1444	6194	6361.9913	10.600953
1445	893	6361.8812	10.600770
1446	18291	6361.7712	10.600586
1447	34955	6361.6611	10.600403
1448	36165	6361.5511	10.600219
1449	34388	6361.4411	10.600036
1450	37438	6361.3310	10.599853
1451	31152	6361.2210	10.599669
1452	9147	6361.1109	10.599486
1453	-7582	6361.0009	10.599303
1454	1620	6360.8909	10.599119
1455	30242	6360.7808	10.598936
1456	59735	6360.6708	10.598753
1457	82050	6360.5607	10.598569
1458	93942	6360.4507	10.598386
1459	88057	6360.3407	10.598203
1460	64650	6360.2306	10.598019
1461	37333	6360.1206	10.597836
1462	16207	6360.0105	10.597652
1463	59	6359.9005	10.597469
1464	-7753	6359.7905	10.597286
1465	3662	6359.6804	10.597102
1466	29161	6359.5704	10.596919
1467	42416	6359.4604	10.596736
1468	28569	6359.3503	10.596552
1469	3529	6359.2403	10.596369
1470	-12842	6359.1302	10.596186
1471	-23417	6359.0202	10.596002
1472	-38341	6358.9102	10.595819
1473	-51886	6358.8001	10.595636
1474	-52787	6358.6901	10.595452
1475	-42332	6358.5800	10.595269
1476	-26277	6358.4700	10.595085
1477	-4287	6358.3600	10.594902
1478	17798	6358.2499	10.594719
1479	23404	6358.1399	10.594535
1480	10010	6358.0298	10.594352
1481	136	6357.9198	10.594169
1482	9002	6357.8098	10.593985
1483	20617	6357.6997	10.593802
1484	16918	6357.5897	10.593619
1485	9625	6357.4796	10.593435
1486	16326	6357.3696	10.593252
1487	24473	6357.2596	10.593068
1488	12268	6357.1495	10.592885
1489	-8204	6357.0395	10.592702
1490	-4937	6356.9294	10.592518
1491	23198	6356.8194	10.592335
1492	44975	6356.7094	10.592152
1493	45523	6356.5993	10.591968
1494	43683	6356.4893	10.591785
1495	57070	6356.3792	10.591602
1496	79139	6356.2692	10.591418
1497	96980	6356.1592	10.591235
1498	106483	6356.0491	10.591052
1499	103737	6355.9391	10.590868
1500	84921	6355.8291	10.590685
1501	60795	6355.7190	10.590501
1502	49669	6355.6090	10.590318
1503	50852	6355.4989	10.590135
1504	46482	6355.3889	10.589951
1505	33241	6355.2789	10.589768
1506	27775	6355.1688	10.589585
1507	34516	6355.0588	10.589401
1508	34572	6354.9487	10.589218
1509	18506	6354.8387	10.589035
1510	6665	6354.7287	10.588851
1511	20825	6354.6186	10.588668
1512	52874	6354.5086	10.588485
1513	76765	6354.3985	10.588301
1514	78637	6354.2885	10.588118
1515	63488	6354.1785	10.587934
1516	44749	6354.0684	10.587751
1517	37581	6353.9584	10.587568
1518	50187	6353.8483	10.587384
1519	72157	6353.7383	10.587201
1520	82208	6353.6283	10.587018
1521	73712	6353.5182	10.586834
1522	59930	6353.4082	10.586651
1523	50626	6353.2981	10.586468
1524	41603	6353.1881	10.586284
1525	32948	6353.0781	10.586101
1526	35352	6352.9680	10.585918
1527	46989	6352.8580	10.585734
1528	46226	6352.7480	10.585551
1529	23504	6352.6379	10.585367
1530	1133	6352.5279	10.585184
1531	2760	6352.4178	10.585001
1532	20158	6352.3078	10.584817
1533	31126	6352.1978	10.584634
1534	35374	6352.0877	10.584451
1535	48435	6351.9777	10.584267
1536	69562	6351.8676	10.584084
1537	80623	6351.7576	10.583901
1538	73772	6351.6476	10.583717
1539	59782	6351.5375	10.583534
1540	49448	6351.4275	10.583351
1541	42869	6351.3174	10.583167
1542	36338	6351.2074	10.582984
1543	27142	6351.0974	10.582800
1544	14284	6350.9873	10.582617
1545	4889	6350.8773	10.582434
1546	12848	6350.7672	10.582250
1547	38267	6350.6572	10.582067
1548	56929	6350.5472	10.581884
1549	46675	6350.4371	10.581700
1550	17932	6350.3271	10.581517
1551	974	6350.2170	10.581334
1552	8384	6350.1070	10.581150
1553	27692	6349.9970	10.580967
1554	45890	6349.8869	10.580784
1555	60551	6349.7769	10.580600
1556	68001	6349.6668	10.580417
1557	61088	6349.5568	10.580233
1558	42506	6349.4468	10.580050
1559	25439	6349.3367	10.579867
1560	18695	6349.2267	10.579683
1561	22588	6349.1167	10.579500
1562	36459	6349.0066	10.579317
1563	55363	6348.8966	10.579133
1564	62975	6348.7865	10.578950
1565	46627	6348.6765	10.578767
1566	18886	6348.5665	10.578583
1567	5722	6348.4564	10.578400
1568	12587	6348.3464	10.578217
1569	20771	6348.2363	10.578033
1570	17758	6348.1263	10.577850
1571	10287	6348.0163	10.577666
1572	4753	6347.9062	10.577483
1573	-2226	6347.7962	10.577300
1574	-6818	6347.6861	10.577116
1575	5449	6347.5761	10.576933
1576	34396	6347.4661	10.576750
1577	56293	6347.3560	10.576566
1578	54896	6347.2460	10.576383
1579	45543	6347.1359	10.576200
1580	52409	6347.0259	10.576016
1581	73889	6346.9159	10.575833
1582	86919	6346.8058	10.575649
1583	78416	6346.6958	10.575466
1584	58323	6346.5857	10.575283
1585	45112	6346.4757	10.575099
1586	47716	6346.3657	10.574916
1587	58416	6346.2556	10.574733
1588	58181	6346.1456	10.574549
1589	34929	6346.0356	10.574366
1590	-39	6345.9255	10.574183
1591	-21939	6345.8155	10.573999
1592	-20888	6345.7054	10.573816
1593	-8697	6345.5954	10.573633
1594	4329	6345.4854	10.573449
1595	21095	6345.3753	10.573266
1596	38768	6345.2653	10.573082
1597	38853	6345.1552	10.572899
1598	13276	6345.0452	10.572716
1599	-14130	6344.9352	10.572532
1600	-12383	6344.8251	10.572349
1601	17388	6344.7151	10.572166
1602	44576	6344.6050	10.571982
1603	46255	6344.4950	10.571799
1604	26752	6344.3850	10.571616
1605	3591	6344.2749	10.571432
1606	-11985	6344.1649	10.571249
1607	-20928	6344.0548	10.571066
1608	-31747	6343.9448	10.570882
1609	-48138	6343.8348	10.570699
1610	-57324	6343.7247	10.570515
1611	-40239	6343.6147	10.570332
1612	-285	6343.5046	10.570149
1613	31737	6343.3946	10.569965
1614	34354	6343.2846	10.569782
1615	23885	6343.1745	10.569599
1616	28802	6343.0645	10.569415
1617	47263	6342.9544	10.569232
1618	52439	6342.8444	10.569049
1619	33860	6342.7344	10.568865
1620	9707	6342.6243	10.568682
1621	-1181	6342.5143	10.568499
1622	2332	6342.4043	10.568315
1623	15161	6342.2942	10.568132
1624	35075	6342.1842	10.567948
1625	55376	6342.0741	10.567765
1626	66012	6341.9641	10.567582
1627	67821	6341.8541	10.567398
1628	70968	6341.7440	10.567215
1629	75695	6341.6340	10.567032
1630	70761	6341.5239	10.566848
1631	55794	6341.4139	10.566665
1632	47534	6341.3039	10.566482
1633	55351	6341.1938	10.566298
1634	66176	6341.0838	10.566115
1635	64909	6340.9737	10.565932
1636	56797	6340.8637	10.565748
1637	56622	6340.7537	10.565565
1638	64514	6340.6436	10.565381
1639	65975	6340.5336	10.565198
1640	52201	6340.4235	10.565015
1641	30696	6340.3135	10.564831
1642	16974	6340.2035	10.564648
1643	21432	6340.0934	10.564465
1644	41991	6339.9834	10.564281
1645	65343	6339.8733	10.564098
1646	77192	6339.7633	10.563915
1647	73299	6339.6533	10.563731
1648	59078	6339.5432	10.563548
1649	41067	6339.4332	10.563365
1650	24458	6339.3232	10.563181
1651	15390	6339.2131	10.562998
1652	15501	6339.1031	10.562814
1653	15469	6338.9930	10.562631
1654	5269	6338.8830	10.562448
1655	-9525	6338.7730	10.562264
1656	-14174	6338.6629	10.562081
1657	-7440	6338.5529	10.561898
1658	-2636	6338.4428	10.561714
1659	-4217	6338.3328	10.561531
1660	-1430	6338.2228	10.561348
1661	8715	6338.1127	10.561164
1662	11735	6338.0027	10.560981
1663	611	6337.8926	10.560797
1664	-7213	6337.7826	10.560614
1665	5548	6337.6726	10.560431
1666	28161	6337.5625	10.560247
1667	38068	6337.4525	10.560064
1668	35627	6337.3424	10.559881
1669	41296	6337.2324	10.559697
1670	61653	6337.1224	10.559514
1671	78976	6337.0123	10.559331
1672	76794	6336.9023	10.559147
1673	58785	6336.7922	10.558964
1674	37807	6336.6822	10.558781
1675	20223	6336.5722	10.558597
1676	7149	6336.4621	10.558414
1677	-295	6336.3521	10.558230
1678	-4315	6336.2420	10.558047
1679	-10910	6336.1320	10.557864
1680	-20031	6336.0220	10.557680
1681	-21558	6335.9119	10.557497
1682	-8324	6335.8019	10.557314
1683	11085	6335.6919	10.557130
1684	20458	6335.5818	10.556947
1685	16237	6335.4718	10.556764
1686	12803	6335.3617	10.556580
1687	24728	6335.2517	10.556397
1688	47670	6335.1417	10.556214
1689	61667	6335.0316	10.556030
1690	53032	6334.9216	10.555847
1691	28281	6334.8115	10.555663
1692	4200	6334.7015	10.555480
1693	-11193	6334.5915	10.555297
1694	-22180	6334.4814	10.555113
1695	-32509	6334.3714	10.554930
1696	-36902	6334.2613	10.554747
1697	-27394	6334.1513	10.554563
1698	-3436	6334.0413	10.554380
1699	25900	6333.9312	10.554197
1700	46712	6333.8212	10.554013
1701	48144	6333.7111	10.553830
1702	30556	6333.6011	10.553647
1703	5696	6333.4911	10.553463
1704	-15524	6333.3810	10.553280
1705	-32875	6333.2710	10.553096
1706	-48651	6333.1609	10.552913
1707	-55559	6333.0509	10.552730
1708	-45521	6332.9409	10.552546
1709	-28310	6332.8308	10.552363
1710	-25111	6332.7208	10.552180
1711	-40409	6332.6108	10.551996
1712	-55901	6332.5007	10.551813
1713	-57810	6332.3907	10.551630
1714	-53858	6332.2806	10.551446
1715	-54406	6332.1706	10.551263
1716	-53475	6332.0606	10.551080
1717	-42295	6331.9505	10.550896
1718	-27584	6331.8405	10.550713
1719	-19206	6331.7304	10.550529
1720	-9841	6331.6204	10.550346
1721	13961	6331.5104	10.550163
1722	46153	6331.4003	10.549979
1723	65415	6331.2903	10.549796
1724	63498	6331.1802	10.549613
1725	52779	6331.0702	10.549429
1726	45283	6330.9602	10.549246
1727	39504	6330.8501	10.549063
1728	30572	6330.7401	10.548879
1729	20168	6330.6300	10.548696
1730	11757	6330.5200	10.548513
1731	5680	6330.4100	10.548329
1732	3080	6330.2999	10.548146
1733	7384	6330.1899	10.547962
1734	18336	6330.0798	10.547779
1735	29409	6329.9698	10.547596
1736	33162	6329.8598	10.547412
1737	26909	6329.7497	10.547229
1738	14595	6329.6397	10.547046
1739	5278	6329.5296	10.546862
1740	5370	6329.4196	10.546679
1741	9657	6329.3096	10.546496
1742	6976	6329.1995	10.546312
1743	-1627	6329.0895	10.546129
1744	-1087	6328.9795	10.545945
1745	14492	6328.8694	10.545762
1746	29670	6328.7594	10.545579
1747	30103	6328.6493	10.545395
1748	24360	6328.5393	10.545212
1749	27793	6328.4293	10.545029
1750	36250	6328.3192	10.544845
1751	35140	6328.2092	10.544662
1752	25472	6328.0991	10.544479
1753	19071	6327.9891	10.544295
1754	14328	6327.8791	10.544112
1755	585	6327.7690	10.543929
1756	-17119	6327.6590	10.543745
1757	-22781	6327.5489	10.543562
1758	-17748	6327.4389	10.543378
1759	-18266	6327.3289	10.543195
1760	-23814	6327.2188	10.543012
1761	-16003	6327.1088	10.542828
1762	6208	6326.9987	10.542645
1763	19543	6326.8887	10.542462
1764	13748	6326.7787	10.542278
1765	6874	6326.6686	10.542095
1766	10246	6326.5586	10.541912
1767	7960	6326.4485	10.541728
1768	-9456	6326.3385	10.541545
1769	-18909	6326.2285	10.541362
1770	880	6326.1184	10.541178
1771	29800	6326.0084	10.540995
1772	30938	6325.8984	10.540811
1773	1465	6325.7883	10.540628
1774	-29365	6325.6783	10.540445
1775	-43548	6325.5682	10.540261
1776	-47561	6325.4582	10.540078
1777	-47996	6325.3482	10.539895
1778	-42054	6325.2381	10.539711
1779	-32273	6325.1281	10.539528
1780	-26332	6325.0180	10.539345
1781	-20262	6324.9080	10.539161
1782	-3734	6324.7980	10.538978
1783	15362	6324.6879	10.538795
1784	13615	6324.5779	10.538611
1785	-14055	6324.4678	10.538428
1786	-41525	6324.3578	10.538244
1787	-41252	6324.2478	10.538061
1788	-14001	6324.1377	10.537878
1789	17389	6324.0277	10.537694
1790	32152	6323.9176	10.537511
1791	24299	6323.8076	10.537328
1792	3126	6323.6976	10.537144
1793	-12339	6323.5875	10.536961
1794	-7944	6323.4775	10.536778
1795	11555	6323.3674	10.536594
1796	29214	6323.2574	10.536411
1797	36556	6323.1474	10.536228
1798	38070	6323.0373	10.536044
1799	36576	6322.9273	10.535861
1800	29019	6322.8172	10.535677
1801	19668	6322.7072	10.535494
1802	21383	6322.5972	10.535311
1803	35657	6322.4871	10.535127
1804	44693	6322.3771	10.534944
1805	33790	6322.2671	10.534761
1806	11524	6322.1570	10.534577
1807	-3205	6322.0470	10.534394
1808	-5956	6321.9369	10.534211
1809	-6179	6321.8269	10.534027
1810	-7195	6321.7169	10.533844
1811	-443	6321.6068	10.533661
1812	19175	6321.4968	10.533477
1813	41505	6321.3867	10.533294
1814	48364	6321.2767	10.533110
1815	29788	6321.1667	10.532927
1816	-6294	6321.0566	10.532744
1817	-37768	6320.9466	10.532560
1818	-44232	6320.8365	10.532377
1819	-24180	6320.7265	10.532194
1820	3950	6320.6165	10.532010
1821	20673	6320.5064	10.531827
1822	23636	6320.3964	10.531644
1823	24048	6320.2863	10.531460
1824	28625	6320.1763	10.531277
1825	32345	6320.0663	10.531093
1826	29622	6319.9562	10.530910
1827	25616	6319.8462	10.530727
1828	31255	6319.7361	10.530543
1829	49359	6319.6261	10.530360
1830	70344	6319.5161	10.530177
1831	81930	6319.4060	10.529993
1832	80180	6319.2960	10.529810
1833	70798	6319.1860	10.529627
1834	63256	6319.0759	10.529443
1835	64985	6318.9659	10.529260
1836	76864	6318.8558	10.529077
1837	90334	6318.7458	10.528893
1838	92388	6318.6358	10.528710
1839	79097	6318.5257	10.528526
1840	61992	6318.4157	10.528343
1841	54658	6318.3056	10.528160
1842	54982	6318.1956	10.527976
1843	49084	6318.0856	10.527793
1844	31769	6317.9755	10.527610
1845	12094	6317.8655	10.527426
1846	-2855	6317.7554	10.527243
1847	-16954	6317.6454	10.527060
1848	-32356	6317.5354	10.526876
1849	-40607	6317.4253	10.526693
1850	-35830	6317.3153	10.526510
1851	-26420	6317.2052	10.526326
1852	-22797	6317.0952	10.526143
1853	-22292	6316.9852	10.525959
1854	-17788	6316.8751	10.525776
1855	-12442	6316.7651	10.525593
1856	-11779	6316.6550	10.525409
1857	-8891	6316.5450	10.525226
1858	5821	6316.4350	10.525043
1859	25451	6316.3249	10.524859
1860	35368	6316.2149	10.524676
1861	38130	6316.1048	10.524493
1862	49500	6315.9948	10.524309
1863	69177	6315.8848	10.524126
1864	76718	6315.7747	10.523943
1865	61941	6315.6647	10.523759
1866	39629	6315.5547	10.523576
1867	25446	6315.4446	10.523392
1868	15515	6315.3346	10.523209
1869	1509	6315.2245	10.523026
1870	-10403	6315.1145	10.522842
1871	-11239	6315.0045	10.522659
1872	-7918	6314.8944	10.522476
1873	-13419	6314.7844	10.522292
1874	-25210	6314.6743	10.522109
1875	-29248	6314.5643	10.521926
1876	-21625	6314.4543	10.521742
1877	-11505	6314.3442	10.521559
1878	-4030	6314.2342	10.521376
1879	5370	6314.1241	10.521192
1880	17337	6314.0141	10.521009
1881	21580	6313.9041	10.520825
1882	10475	6313.7940	10.520642
1883	-6501	6313.6840	10.520459
1884	-9483	6313.5739	10.520275
1885	10268	6313.4639	10.520092
1886	39452	6313.3539	10.519909
1887	56571	6313.2438	10.519725
1888	55795	6313.1338	10.519542
1889	51216	6313.0237	10.519359
1890	54631	6312.9137	10.519175
1891	57908	6312.8037	10.518992
1892	47817	6312.6936	10.518809
1893	31498	6312.5836	10.518625
1894	29769	6312.4736	10.518442
1895	45155	6312.3635	10.518258
1896	55970	6312.2535	10.518075
1897	48643	6312.1434	10.517892
1898	37169	6312.0334	10.517708
1899	38641	6311.9234	10.517525
1900	46283	6311.8133	10.517342
1901	43824	6311.7033	10.517158
1902	33786	6311.5932	10.516975
1903	30620	6311.4832	10.516792
1904	32279	6311.3732	10.516608
1905	20582	6311.2631	10.516425
1906	-9514	6311.1531	10.516242
1907	-39197	6311.0430	10.516058
1908	-48499	6310.9330	10.515875
1909	-36559	6310.8230	10.515691
1910	-15617	6310.7129	10.515508
1911	3605	6310.6029	10.515325
1912	15993	6310.4928	10.515141
1913	20687	6310.3828	10.514958
1914	20717	6310.2728	10.514775
1915	19013	6310.1627	10.514591
1916	13611	6310.0527	10.514408
1917	2104	6309.9426	10.514225
1918	-10147	6309.8326	10.514041
1919	-13332	6309.7226	10.513858
1920	-4475	6309.6125	10.513674
1921	10503	6309.5025	10.513491
1922	23994	6309.3924	10.513308
1923	29769	6309.2824	10.513124
1924	23693	6309.1724	10.512941
1925	11035	6309.0623	10.512758
1926	8310	6308.9523	10.512574
1927	24755	6308.8423	10.512391
1928	44606	6308.7322	10.512208
1929	42850	6308.6222	10.512024
1930	18911	6308.5121	10.511841
1931	-1006	6308.4021	10.511658
1932	1779	6308.2921	10.511474
1933	16950	6308.1820	10.511291
1934	23252	6308.0720	10.511107
1935	13706	6307.9619	10.510924
1936	-4318	6307.8519	10.510741
1937	-21183	6307.7419	10.510557
1938	-28443	6307.6318	10.510374
1939	-21281	6307.5218	10.510191
1940	-6438	6307.4117	10.510007
1941	1822	6307.3017	10.509824
1942	1524	6307.1917	10.509641
1943	8113	6307.0816	10.509457
1944	30637	6306.9716	10.509274
1945	53813	6306.8615	10.509091
1946	55957	6306.7515	10.508907
1947	36281	6306.6415	10.508724
1948	12139	6306.5314	10.508540
1949	-3063	6306.4214	10.508357
1950	-6119	6306.3113	10.508174
1951	3776	6306.2013	10.507990
1952	21820	6306.0913	10.507807
1953	30316	6305.9812	10.507624
1954	13357	6305.8712	10.507440
1955	-18387	6305.7612	10.507257
1956	-32894	6305.6511	10.507074
1957	-12930	6305.5411	10.506890
1958	23602	6305.4310	10.506707
1959	45226	6305.3210	10.506524
1960	40228	6305.2110	10.506340
1961	22523	6305.1009	10.506157
1962	11454	6304.9909	10.505973
1963	13493	6304.8808	10.505790
1964	21378	6304.7708	10.505607
1965	24794	6304.6608	10.505423
1966	20059	6304.5507	10.505240
1967	11144	6304.4407	10.505057
1968	3930	6304.3306	10.504873
1969	2220	6304.2206	10.504690
1970	8326	6304.1106	10.504507
1971	21273	6304.0005	10.504323
1972	31717	6303.8905	10.504140
1973	25432	6303.7804	10.503957
1974	-1719	6303.6704	10.503773
1975	-36192	6303.5604	10.503590
1976	-59175	6303.4503	10.503406
1977	-62157	6303.3403	10.503223
1978	-46422	6303.2302	10.503040
1979	-16609	6303.1202	10.502856
1980	15907	6303.0102	10.502673
1981	32816	6302.9001	10.502490
1982	27093	6302.7901	10.502306
1983	16140	6302.6800	10.502123
1984	20527	6302.5700	10.501940
1985	33097	6302.4600	10.501756
1986	28400	6302.3499	10.501573
1987	2872	6302.2399	10.501390
1988	-16721	6302.1299	10.501206
1989	-12053	6302.0198	10.501023
1990	571	6301.9098	10.500839
1991	-3825	6301.7997	10.500656
1992	-23170	6301.6897	10.500473
1993	-35499	6301.5797	10.500289
1994	-31007	6301.4696	10.500106
1995	-19334	6301.3596	10.499923
1996	-10785	6301.2495	10.499739
1997	-6589	6301.1395	10.499556
1998	-5442	6301.0295	10.499373
1999	-5874	6300.9194	10.499189
2000	-3144	6300.8094	10.499006
[truncated: 63,536 more rows]
