# Supplementary material for: Evolution of the metabolome in response to selection for increased immunity in populations of Drosophila melanogaster
Source: PLoS One. 2017 Nov 17;12(11):e0188089. doi: 10.1371/journal.pone.0188089 (PMC5693281; doi:10.1371/journal.pone.0188089)
Supplement: S4 File — (ZIP) [file pone.0188089.s021.zip › Block4/Ii/1/pdata/1/ascii-spec.txt]

1	71518	6520.6458	10.865318
2	53492	6520.5358	10.865135
3	46214	6520.4257	10.864951
4	47948	6520.3157	10.864768
5	49842	6520.2057	10.864585
6	52240	6520.0956	10.864401
7	65941	6519.9856	10.864218
8	89569	6519.8755	10.864035
9	98514	6519.7655	10.863851
10	73378	6519.6555	10.863668
11	32746	6519.5454	10.863485
12	16690	6519.4354	10.863301
13	36871	6519.3254	10.863118
14	63604	6519.2153	10.862935
15	68234	6519.1053	10.862751
16	57751	6518.9952	10.862568
17	54962	6518.8852	10.862384
18	62053	6518.7752	10.862201
19	62992	6518.6651	10.862018
20	52194	6518.5551	10.861834
21	40735	6518.4450	10.861651
22	36910	6518.3350	10.861468
23	37677	6518.2250	10.861284
24	39774	6518.1149	10.861101
25	44799	6518.0049	10.860918
26	50715	6517.8948	10.860734
27	50417	6517.7848	10.860551
28	42504	6517.6748	10.860368
29	34412	6517.5647	10.860184
30	32178	6517.4547	10.860001
31	34884	6517.3446	10.859817
32	40434	6517.2346	10.859634
33	47892	6517.1246	10.859451
34	51943	6517.0145	10.859267
35	44212	6516.9045	10.859084
36	23887	6516.7944	10.858901
37	59	6516.6844	10.858717
38	-18580	6516.5744	10.858534
39	-28942	6516.4643	10.858351
40	-27638	6516.3543	10.858167
41	-10913	6516.2443	10.857984
42	15190	6516.1342	10.857800
43	35064	6516.0242	10.857617
44	40436	6515.9141	10.857434
45	38378	6515.8041	10.857250
46	36478	6515.6941	10.857067
47	30868	6515.5840	10.856884
48	18451	6515.4740	10.856700
49	10493	6515.3639	10.856517
50	19501	6515.2539	10.856334
51	38619	6515.1439	10.856150
52	49928	6515.0338	10.855967
53	51065	6514.9238	10.855784
54	57030	6514.8137	10.855600
55	73594	6514.7037	10.855417
56	85385	6514.5937	10.855233
57	77826	6514.4836	10.855050
58	58097	6514.3736	10.854867
59	44167	6514.2635	10.854683
60	41822	6514.1535	10.854500
61	43479	6514.0435	10.854317
62	44014	6513.9334	10.854133
63	45954	6513.8234	10.853950
64	50312	6513.7133	10.853767
65	52068	6513.6033	10.853583
66	46357	6513.4933	10.853400
67	33858	6513.3832	10.853217
68	20330	6513.2732	10.853033
69	14807	6513.1631	10.852850
70	24550	6513.0531	10.852666
71	44866	6512.9431	10.852483
72	57517	6512.8330	10.852300
73	49322	6512.7230	10.852116
74	30765	6512.6130	10.851933
75	24189	6512.5029	10.851750
76	32947	6512.3929	10.851566
77	36871	6512.2828	10.851383
78	23691	6512.1728	10.851200
79	9404	6512.0628	10.851016
80	15233	6511.9527	10.850833
81	36424	6511.8427	10.850650
82	50761	6511.7326	10.850466
83	51319	6511.6226	10.850283
84	51576	6511.5126	10.850099
85	58963	6511.4025	10.849916
86	62999	6511.2925	10.849733
87	55270	6511.1824	10.849549
88	44637	6511.0724	10.849366
89	42847	6510.9624	10.849183
90	47259	6510.8523	10.848999
91	48897	6510.7423	10.848816
92	48495	6510.6322	10.848633
93	52583	6510.5222	10.848449
94	59589	6510.4122	10.848266
95	61632	6510.3021	10.848083
96	56968	6510.1921	10.847899
97	50488	6510.0820	10.847716
98	44176	6509.9720	10.847532
99	36748	6509.8620	10.847349
100	30794	6509.7519	10.847166
101	30045	6509.6419	10.846982
102	30136	6509.5319	10.846799
103	22904	6509.4218	10.846616
104	11496	6509.3118	10.846432
105	10487	6509.2017	10.846249
106	25840	6509.0917	10.846066
107	42937	6508.9817	10.845882
108	42066	6508.8716	10.845699
109	22084	6508.7616	10.845516
110	1544	6508.6515	10.845332
111	-3740	6508.5415	10.845149
112	1377	6508.4315	10.844965
113	-140	6508.3214	10.844782
114	-12678	6508.2114	10.844599
115	-18595	6508.1013	10.844415
116	-18	6507.9913	10.844232
117	33940	6507.8813	10.844049
118	54044	6507.7712	10.843865
119	48115	6507.6612	10.843682
120	38002	6507.5511	10.843499
121	49399	6507.4411	10.843315
122	75935	6507.3311	10.843132
123	89401	6507.2210	10.842948
124	79729	6507.1110	10.842765
125	65249	6507.0009	10.842582
126	62300	6506.8909	10.842398
127	63828	6506.7809	10.842215
128	55837	6506.6708	10.842032
129	40072	6506.5608	10.841848
130	28999	6506.4507	10.841665
131	27470	6506.3407	10.841482
132	30034	6506.2307	10.841298
133	30764	6506.1206	10.841115
134	27166	6506.0106	10.840932
135	18793	6505.9006	10.840748
136	9376	6505.7905	10.840565
137	6805	6505.6805	10.840381
138	15287	6505.5704	10.840198
139	30907	6505.4604	10.840015
140	48530	6505.3504	10.839831
141	67053	6505.2403	10.839648
142	83153	6505.1303	10.839465
143	87622	6505.0202	10.839281
144	75731	6504.9102	10.839098
145	55462	6504.8002	10.838915
146	37261	6504.6901	10.838731
147	20868	6504.5801	10.838548
148	1475	6504.4700	10.838365
149	-15326	6504.3600	10.838181
150	-15967	6504.2500	10.837998
151	3475	6504.1399	10.837814
152	30081	6504.0299	10.837631
153	45673	6503.9198	10.837448
154	41714	6503.8098	10.837264
155	24801	6503.6998	10.837081
156	11973	6503.5897	10.836898
157	16768	6503.4797	10.836714
158	34353	6503.3696	10.836531
159	45258	6503.2596	10.836348
160	40357	6503.1496	10.836164
161	34958	6503.0395	10.835981
162	47032	6502.9295	10.835798
163	67938	6502.8195	10.835614
164	71412	6502.7094	10.835431
165	51032	6502.5994	10.835247
166	30639	6502.4893	10.835064
167	31546	6502.3793	10.834881
168	45122	6502.2693	10.834697
169	48954	6502.1592	10.834514
170	38837	6502.0492	10.834331
171	30373	6501.9391	10.834147
172	33818	6501.8291	10.833964
173	41766	6501.7191	10.833781
174	43239	6501.6090	10.833597
175	38940	6501.4990	10.833414
176	36776	6501.3889	10.833231
177	37862	6501.2789	10.833047
178	34252	6501.1689	10.832864
179	21087	6501.0588	10.832680
180	6033	6500.9488	10.832497
181	1884	6500.8387	10.832314
182	10491	6500.7287	10.832130
183	20087	6500.6187	10.831947
184	21940	6500.5086	10.831764
185	23858	6500.3986	10.831580
186	39301	6500.2885	10.831397
187	65662	6500.1785	10.831214
188	83119	6500.0685	10.831030
189	76726	6499.9584	10.830847
190	51450	6499.8484	10.830664
191	22922	6499.7383	10.830480
192	2124	6499.6283	10.830297
193	-6230	6499.5183	10.830113
194	227	6499.4082	10.829930
195	17428	6499.2982	10.829747
196	31987	6499.1882	10.829563
197	32998	6499.0781	10.829380
198	25766	6498.9681	10.829197
199	25091	6498.8580	10.829013
200	34480	6498.7480	10.828830
201	40497	6498.6380	10.828647
202	30706	6498.5279	10.828463
203	10235	6498.4179	10.828280
204	-4450	6498.3078	10.828097
205	-4003	6498.1978	10.827913
206	7048	6498.0878	10.827730
207	19543	6497.9777	10.827546
208	29266	6497.8677	10.827363
209	36408	6497.7576	10.827180
210	41052	6497.6476	10.826996
211	43611	6497.5376	10.826813
212	47410	6497.4275	10.826630
213	55207	6497.3175	10.826446
214	62095	6497.2074	10.826263
215	56876	6497.0974	10.826080
216	34668	6496.9874	10.825896
217	5755	6496.8773	10.825713
218	-12685	6496.7673	10.825529
219	-12868	6496.6572	10.825346
220	-457	6496.5472	10.825163
221	16150	6496.4372	10.824979
222	33677	6496.3271	10.824796
223	49469	6496.2171	10.824613
224	56738	6496.1071	10.824429
225	50958	6495.9970	10.824246
226	38350	6495.8870	10.824063
227	31730	6495.7769	10.823879
228	37513	6495.6669	10.823696
229	50409	6495.5569	10.823513
230	60753	6495.4468	10.823329
231	63770	6495.3368	10.823146
232	61661	6495.2267	10.822962
233	59887	6495.1167	10.822779
234	62238	6495.0067	10.822596
235	67537	6494.8966	10.822412
236	71262	6494.7866	10.822229
237	72185	6494.6765	10.822046
238	75815	6494.5665	10.821862
239	87278	6494.4565	10.821679
240	101297	6494.3464	10.821496
241	104326	6494.2364	10.821312
242	88481	6494.1263	10.821129
243	59632	6494.0163	10.820946
244	30175	6493.9063	10.820762
245	8171	6493.7962	10.820579
246	-3978	6493.6862	10.820395
247	-5656	6493.5761	10.820212
248	1305	6493.4661	10.820029
249	10847	6493.3561	10.819845
250	17493	6493.2460	10.819662
251	21951	6493.1360	10.819479
252	27101	6493.0259	10.819295
253	30262	6492.9159	10.819112
254	25912	6492.8059	10.818929
255	15356	6492.6958	10.818745
256	6128	6492.5858	10.818562
257	821	6492.4758	10.818379
258	-5517	6492.3657	10.818195
259	-14126	6492.2557	10.818012
260	-16863	6492.1456	10.817828
261	-6856	6492.0356	10.817645
262	11786	6491.9256	10.817462
263	30274	6491.8155	10.817278
264	44745	6491.7055	10.817095
265	53883	6491.5954	10.816912
266	54545	6491.4854	10.816728
267	48251	6491.3754	10.816545
268	45185	6491.2653	10.816362
269	50770	6491.1553	10.816178
270	53573	6491.0452	10.815995
271	39401	6490.9352	10.815812
272	14413	6490.8252	10.815628
273	100	6490.7151	10.815445
274	5784	6490.6051	10.815261
275	20479	6490.4950	10.815078
276	32956	6490.3850	10.814895
277	43889	6490.2750	10.814711
278	53747	6490.1649	10.814528
279	54792	6490.0549	10.814345
280	43894	6489.9448	10.814161
281	30486	6489.8348	10.813978
282	22550	6489.7248	10.813795
283	16282	6489.6147	10.813611
284	8931	6489.5047	10.813428
285	9182	6489.3947	10.813245
286	22033	6489.2846	10.813061
287	34228	6489.1746	10.812878
288	30391	6489.0645	10.812694
289	16602	6488.9545	10.812511
290	12246	6488.8445	10.812328
291	22501	6488.7344	10.812144
292	34101	6488.6244	10.811961
293	36754	6488.5143	10.811778
294	35020	6488.4043	10.811594
295	38450	6488.2943	10.811411
296	50574	6488.1842	10.811228
297	67464	6488.0742	10.811044
298	78817	6487.9641	10.810861
299	73413	6487.8541	10.810677
300	52472	6487.7441	10.810494
301	32734	6487.6340	10.810311
302	25978	6487.5240	10.810127
303	22501	6487.4139	10.809944
304	8794	6487.3039	10.809761
305	-6231	6487.1939	10.809577
306	-2448	6487.0838	10.809394
307	17962	6486.9738	10.809211
308	31402	6486.8637	10.809027
309	29272	6486.7537	10.808844
310	30201	6486.6437	10.808661
311	48358	6486.5336	10.808477
312	70521	6486.4236	10.808294
313	76541	6486.3135	10.808110
314	66253	6486.2035	10.807927
315	53202	6486.0935	10.807744
316	44768	6485.9834	10.807560
317	40878	6485.8734	10.807377
318	41310	6485.7634	10.807194
319	42084	6485.6533	10.807010
320	34023	6485.5433	10.806827
321	16255	6485.4332	10.806644
322	2863	6485.3232	10.806460
323	6070	6485.2132	10.806277
324	20953	6485.1031	10.806094
325	35563	6484.9931	10.805910
326	46036	6484.8830	10.805727
327	51986	6484.7730	10.805543
328	48948	6484.6630	10.805360
329	38824	6484.5529	10.805177
330	37079	6484.4429	10.804993
331	53352	6484.3328	10.804810
332	72480	6484.2228	10.804627
333	71595	6484.1128	10.804443
334	51027	6484.0027	10.804260
335	31294	6483.8927	10.804077
336	22586	6483.7826	10.803893
337	14989	6483.6726	10.803710
338	-185	6483.5626	10.803527
339	-15304	6483.4525	10.803343
340	-16947	6483.3425	10.803160
341	-863	6483.2324	10.802976
342	25940	6483.1224	10.802793
343	49306	6483.0124	10.802610
344	54449	6482.9023	10.802426
345	38651	6482.7923	10.802243
346	17995	6482.6823	10.802060
347	11959	6482.5722	10.801876
348	21793	6482.4622	10.801693
349	34064	6482.3521	10.801510
350	43355	6482.2421	10.801326
351	57079	6482.1321	10.801143
352	76187	6482.0220	10.800960
353	86891	6481.9120	10.800776
354	79375	6481.8019	10.800593
355	63669	6481.6919	10.800409
356	57506	6481.5819	10.800226
357	64769	6481.4718	10.800043
358	73983	6481.3618	10.799859
359	74287	6481.2517	10.799676
360	66244	6481.1417	10.799493
361	58488	6481.0317	10.799309
362	58039	6480.9216	10.799126
363	63597	6480.8116	10.798943
364	66763	6480.7015	10.798759
365	60418	6480.5915	10.798576
366	45429	6480.4815	10.798393
367	28127	6480.3714	10.798209
368	14322	6480.2614	10.798026
369	8913	6480.1513	10.797842
370	16787	6480.0413	10.797659
371	37083	6479.9313	10.797476
372	58829	6479.8212	10.797292
373	69857	6479.7112	10.797109
374	69799	6479.6011	10.796926
375	68306	6479.4911	10.796742
376	71578	6479.3811	10.796559
377	76944	6479.2710	10.796376
378	79317	6479.1610	10.796192
379	76120	6479.0510	10.796009
380	66830	6478.9409	10.795825
381	54013	6478.8309	10.795642
382	43235	6478.7208	10.795459
383	36013	6478.6108	10.795275
384	26371	6478.5008	10.795092
385	11763	6478.3907	10.794909
386	2280	6478.2807	10.794725
387	8486	6478.1706	10.794542
388	24370	6478.0606	10.794359
389	34947	6477.9506	10.794175
390	37682	6477.8405	10.793992
391	42293	6477.7305	10.793809
392	51626	6477.6204	10.793625
393	58765	6477.5104	10.793442
394	62398	6477.4004	10.793258
395	67313	6477.2903	10.793075
396	68860	6477.1803	10.792892
397	57045	6477.0702	10.792708
398	39754	6476.9602	10.792525
399	39405	6476.8502	10.792342
400	58082	6476.7401	10.792158
401	68672	6476.6301	10.791975
402	53630	6476.5200	10.791792
403	30383	6476.4100	10.791608
404	20848	6476.3000	10.791425
405	17614	6476.1899	10.791242
406	4630	6476.0799	10.791058
407	-7044	6475.9699	10.790875
408	4373	6475.8598	10.790691
409	29396	6475.7498	10.790508
410	35935	6475.6397	10.790325
411	18879	6475.5297	10.790141
412	8038	6475.4197	10.789958
413	20661	6475.3096	10.789775
414	36988	6475.1996	10.789591
415	35534	6475.0895	10.789408
416	25021	6474.9795	10.789225
417	22615	6474.8695	10.789041
418	23180	6474.7594	10.788858
419	13931	6474.6494	10.788675
420	3845	6474.5393	10.788491
421	11871	6474.4293	10.788308
422	33608	6474.3193	10.788124
423	45908	6474.2092	10.787941
424	43331	6474.0992	10.787758
425	45023	6473.9891	10.787574
426	60069	6473.8791	10.787391
427	68437	6473.7691	10.787208
428	48936	6473.6590	10.787024
429	11294	6473.5490	10.786841
430	-14362	6473.4389	10.786658
431	-12615	6473.3289	10.786474
432	4889	6473.2189	10.786291
433	18127	6473.1088	10.786108
434	19152	6472.9988	10.785924
435	14999	6472.8887	10.785741
436	17976	6472.7787	10.785557
437	33275	6472.6687	10.785374
438	52119	6472.5586	10.785191
439	59597	6472.4486	10.785007
440	53018	6472.3386	10.784824
441	47258	6472.2285	10.784641
442	55085	6472.1185	10.784457
443	67548	6472.0084	10.784274
444	64759	6471.8984	10.784091
445	44375	6471.7884	10.783907
446	27287	6471.6783	10.783724
447	32168	6471.5683	10.783541
448	54103	6471.4582	10.783357
449	73052	6471.3482	10.783174
450	76113	6471.2382	10.782990
451	66145	6471.1281	10.782807
452	53160	6471.0181	10.782624
453	41710	6470.9080	10.782440
454	25342	6470.7980	10.782257
455	-5330	6470.6880	10.782074
456	-44372	6470.5779	10.781890
457	-64751	6470.4679	10.781707
458	-42909	6470.3578	10.781524
459	10568	6470.2478	10.781340
460	58326	6470.1378	10.781157
461	77232	6470.0277	10.780973
462	77373	6469.9177	10.780790
463	75958	6469.8076	10.780607
464	71831	6469.6976	10.780423
465	58579	6469.5876	10.780240
466	44933	6469.4775	10.780057
467	42260	6469.3675	10.779873
468	43409	6469.2575	10.779690
469	35236	6469.1474	10.779507
470	24193	6469.0374	10.779323
471	26847	6468.9273	10.779140
472	39583	6468.8173	10.778957
473	41894	6468.7073	10.778773
474	29872	6468.5972	10.778590
475	22506	6468.4872	10.778406
476	30291	6468.3771	10.778223
477	39886	6468.2671	10.778040
478	37879	6468.1571	10.777856
479	30068	6468.0470	10.777673
480	27014	6467.9370	10.777490
481	27512	6467.8269	10.777306
482	27727	6467.7169	10.777123
483	32128	6467.6069	10.776940
484	43050	6467.4968	10.776756
485	50740	6467.3868	10.776573
486	45344	6467.2767	10.776390
487	30445	6467.1667	10.776206
488	16721	6467.0567	10.776023
489	11214	6466.9466	10.775839
490	18465	6466.8366	10.775656
491	39635	6466.7265	10.775473
492	62744	6466.6165	10.775289
493	67027	6466.5065	10.775106
494	46962	6466.3964	10.774923
495	20535	6466.2864	10.774739
496	5351	6466.1763	10.774556
497	-263	6466.0663	10.774373
498	-3922	6465.9563	10.774189
499	-3803	6465.8462	10.774006
500	536	6465.7362	10.773823
501	-1401	6465.6262	10.773639
502	-13056	6465.5161	10.773456
503	-17817	6465.4061	10.773272
504	-2528	6465.2960	10.773089
505	19555	6465.1860	10.772906
506	29882	6465.0760	10.772722
507	35440	6464.9659	10.772539
508	53412	6464.8559	10.772356
509	75276	6464.7458	10.772172
510	75988	6464.6358	10.771989
511	55683	6464.5258	10.771806
512	41848	6464.4157	10.771622
513	46934	6464.3057	10.771439
514	52580	6464.1956	10.771256
515	44232	6464.0856	10.771072
516	34901	6463.9756	10.770889
517	40457	6463.8655	10.770705
518	52611	6463.7555	10.770522
519	53895	6463.6454	10.770339
520	44865	6463.5354	10.770155
521	38682	6463.4254	10.769972
522	37577	6463.3153	10.769789
523	30993	6463.2053	10.769605
524	13673	6463.0952	10.769422
525	-6659	6462.9852	10.769239
526	-18966	6462.8752	10.769055
527	-18967	6462.7651	10.768872
528	-10536	6462.6551	10.768689
529	-1440	6462.5451	10.768505
530	3866	6462.4350	10.768322
531	8746	6462.3250	10.768138
532	18471	6462.2149	10.767955
533	30093	6462.1049	10.767772
534	34465	6461.9949	10.767588
535	28931	6461.8848	10.767405
536	20470	6461.7748	10.767222
537	14717	6461.6647	10.767038
538	9988	6461.5547	10.766855
539	4916	6461.4447	10.766672
540	3792	6461.3346	10.766488
541	10051	6461.2246	10.766305
542	20807	6461.1145	10.766122
543	31642	6461.0045	10.765938
544	41173	6460.8945	10.765755
545	47816	6460.7844	10.765571
546	47857	6460.6744	10.765388
547	40604	6460.5643	10.765205
548	31635	6460.4543	10.765021
549	28484	6460.3443	10.764838
550	35208	6460.2342	10.764655
551	50044	6460.1242	10.764471
552	64661	6460.0141	10.764288
553	68919	6459.9041	10.764105
554	62290	6459.7941	10.763921
555	56343	6459.6840	10.763738
556	58362	6459.5740	10.763554
557	59082	6459.4639	10.763371
558	48900	6459.3539	10.763188
559	39431	6459.2439	10.763004
560	49747	6459.1338	10.762821
561	72496	6459.0238	10.762638
562	76053	6458.9138	10.762454
563	47023	6458.8037	10.762271
564	10467	6458.6937	10.762088
565	-3601	6458.5836	10.761904
566	2714	6458.4736	10.761721
567	5845	6458.3636	10.761538
568	-4447	6458.2535	10.761354
569	-17866	6458.1435	10.761171
570	-24317	6458.0334	10.760987
571	-25829	6457.9234	10.760804
572	-28866	6457.8134	10.760621
573	-35805	6457.7033	10.760437
574	-44412	6457.5933	10.760254
575	-49113	6457.4832	10.760071
576	-43683	6457.3732	10.759887
577	-27220	6457.2632	10.759704
578	-5952	6457.1531	10.759521
579	12917	6457.0431	10.759337
580	25646	6456.9330	10.759154
581	29971	6456.8230	10.758971
582	25589	6456.7130	10.758787
583	18011	6456.6029	10.758604
584	14437	6456.4929	10.758420
585	14574	6456.3828	10.758237
586	14046	6456.2728	10.758054
587	16192	6456.1628	10.757870
588	27675	6456.0527	10.757687
589	41844	6455.9427	10.757504
590	43617	6455.8327	10.757320
591	35502	6455.7226	10.757137
592	39331	6455.6126	10.756954
593	62271	6455.5025	10.756770
594	80579	6455.3925	10.756587
595	72540	6455.2825	10.756404
596	50693	6455.1724	10.756220
597	41857	6455.0624	10.756037
598	48319	6454.9523	10.755853
599	51043	6454.8423	10.755670
600	42976	6454.7323	10.755487
601	35650	6454.6222	10.755303
602	35411	6454.5122	10.755120
603	34998	6454.4021	10.754937
604	30753	6454.2921	10.754753
605	30570	6454.1821	10.754570
606	40566	6454.0720	10.754387
607	56012	6453.9620	10.754203
608	67440	6453.8519	10.754020
609	66623	6453.7419	10.753837
610	49305	6453.6319	10.753653
611	23372	6453.5218	10.753470
612	10013	6453.4118	10.753286
613	22428	6453.3017	10.753103
614	46033	6453.1917	10.752920
615	54471	6453.0817	10.752736
616	42451	6452.9716	10.752553
617	26887	6452.8616	10.752370
618	18779	6452.7515	10.752186
619	13958	6452.6415	10.752003
620	11800	6452.5315	10.751820
621	20815	6452.4214	10.751636
622	39445	6452.3114	10.751453
623	50902	6452.2014	10.751270
624	46266	6452.0913	10.751086
625	36525	6451.9813	10.750903
626	32755	6451.8712	10.750719
627	30273	6451.7612	10.750536
628	23137	6451.6512	10.750353
629	19080	6451.5411	10.750169
630	26251	6451.4311	10.749986
631	37034	6451.3210	10.749803
632	39770	6451.2110	10.749619
633	37323	6451.1010	10.749436
634	38865	6450.9909	10.749253
635	40150	6450.8809	10.749069
636	28476	6450.7708	10.748886
637	5022	6450.6608	10.748702
638	-12635	6450.5508	10.748519
639	-11989	6450.4407	10.748336
640	1293	6450.3307	10.748152
641	13718	6450.2206	10.747969
642	18687	6450.1106	10.747786
643	18272	6450.0006	10.747602
644	17114	6449.8905	10.747419
645	17892	6449.7805	10.747236
646	19478	6449.6704	10.747052
647	18461	6449.5604	10.746869
648	14918	6449.4504	10.746686
649	15077	6449.3403	10.746502
650	23872	6449.2303	10.746319
651	36390	6449.1202	10.746135
652	42965	6449.0102	10.745952
653	42986	6448.9002	10.745769
654	46344	6448.7901	10.745585
655	58015	6448.6801	10.745402
656	68412	6448.5701	10.745219
657	66622	6448.4600	10.745035
658	59070	6448.3500	10.744852
659	63572	6448.2399	10.744669
660	82351	6448.1299	10.744485
661	92894	6448.0199	10.744302
662	75839	6447.9098	10.744119
663	44548	6447.7998	10.743935
664	32007	6447.6897	10.743752
665	49458	6447.5797	10.743568
666	74292	6447.4697	10.743385
667	82907	6447.3596	10.743202
668	77910	6447.2496	10.743018
669	72107	6447.1395	10.742835
670	62505	6447.0295	10.742652
671	39756	6446.9195	10.742468
672	13647	6446.8094	10.742285
673	5488	6446.6994	10.742102
674	15632	6446.5893	10.741918
675	19959	6446.4793	10.741735
676	4221	6446.3693	10.741552
677	-15952	6446.2592	10.741368
678	-18484	6446.1492	10.741185
679	-5024	6446.0391	10.741001
680	3444	6445.9291	10.740818
681	-6177	6445.8191	10.740635
682	-25691	6445.7090	10.740451
683	-36499	6445.5990	10.740268
684	-29037	6445.4890	10.740085
685	-12959	6445.3789	10.739901
686	-7688	6445.2689	10.739718
687	-19090	6445.1588	10.739535
688	-29756	6445.0488	10.739351
689	-20978	6444.9388	10.739168
690	1020	6444.8287	10.738985
691	14836	6444.7187	10.738801
692	15649	6444.6086	10.738618
693	17095	6444.4986	10.738434
694	20949	6444.3886	10.738251
695	10358	6444.2785	10.738068
696	-16480	6444.1685	10.737884
697	-30265	6444.0584	10.737701
698	-7509	6443.9484	10.737518
699	33809	6443.8384	10.737334
700	57398	6443.7283	10.737151
701	54753	6443.6183	10.736968
702	44413	6443.5082	10.736784
703	34693	6443.3982	10.736601
704	16123	6443.2882	10.736418
705	-9073	6443.1781	10.736234
706	-18550	6443.0681	10.736051
707	-1037	6442.9580	10.735867
708	24849	6442.8480	10.735684
709	35794	6442.7380	10.735501
710	32266	6442.6279	10.735317
711	28243	6442.5179	10.735134
712	25872	6442.4078	10.734951
713	18593	6442.2978	10.734767
714	12559	6442.1878	10.734584
715	23764	6442.0777	10.734401
716	50513	6441.9677	10.734217
717	66206	6441.8577	10.734034
718	50523	6441.7476	10.733850
719	17608	6441.6376	10.733667
720	-774	6441.5275	10.733484
721	4029	6441.4175	10.733300
722	9561	6441.3075	10.733117
723	-2562	6441.1974	10.732934
724	-20294	6441.0874	10.732750
725	-21532	6440.9773	10.732567
726	-8231	6440.8673	10.732384
727	-1435	6440.7573	10.732200
728	-6378	6440.6472	10.732017
729	-3290	6440.5372	10.731834
730	22245	6440.4271	10.731650
731	56961	6440.3171	10.731467
732	77149	6440.2071	10.731283
733	75354	6440.0970	10.731100
734	59579	6439.9870	10.730917
735	37041	6439.8769	10.730733
736	11880	6439.7669	10.730550
737	-7896	6439.6569	10.730367
738	-15237	6439.5468	10.730183
739	-14339	6439.4368	10.730000
740	-16004	6439.3267	10.729817
741	-22787	6439.2167	10.729633
742	-25486	6439.1067	10.729450
743	-13846	6438.9966	10.729267
744	12995	6438.8866	10.729083
745	43704	6438.7766	10.728900
746	59713	6438.6665	10.728716
747	49535	6438.5565	10.728533
748	22837	6438.4464	10.728350
749	3112	6438.3364	10.728166
750	1152	6438.2264	10.727983
751	4412	6438.1163	10.727800
752	-1260	6438.0063	10.727616
753	-11152	6437.8962	10.727433
754	-13699	6437.7862	10.727250
755	-11378	6437.6762	10.727066
756	-13735	6437.5661	10.726883
757	-17262	6437.4561	10.726700
758	-10413	6437.3460	10.726516
759	4135	6437.2360	10.726333
760	9834	6437.1260	10.726149
761	82	6437.0159	10.725966
762	-12770	6436.9059	10.725783
763	-14698	6436.7958	10.725599
764	-4773	6436.6858	10.725416
765	8780	6436.5758	10.725233
766	16958	6436.4657	10.725049
767	13900	6436.3557	10.724866
768	2197	6436.2456	10.724683
769	-6348	6436.1356	10.724499
770	-4387	6436.0256	10.724316
771	140	6435.9155	10.724133
772	-1644	6435.8055	10.723949
773	51	6435.6954	10.723766
774	21678	6435.5854	10.723582
775	56648	6435.4754	10.723399
776	77398	6435.3653	10.723216
777	70319	6435.2553	10.723032
778	50801	6435.1453	10.722849
779	38583	6435.0352	10.722666
780	35407	6434.9252	10.722482
781	34332	6434.8151	10.722299
782	35068	6434.7051	10.722116
783	40392	6434.5951	10.721932
784	49378	6434.4850	10.721749
785	62066	6434.3750	10.721566
786	80000	6434.2649	10.721382
787	96685	6434.1549	10.721199
788	100044	6434.0449	10.721015
789	89812	6433.9348	10.720832
790	79407	6433.8248	10.720649
791	76019	6433.7147	10.720465
792	74295	6433.6047	10.720282
793	74093	6433.4947	10.720099
794	84248	6433.3846	10.719915
795	99998	6433.2746	10.719732
796	98539	6433.1645	10.719549
797	71133	6433.0545	10.719365
798	39640	6432.9445	10.719182
799	24993	6432.8344	10.718998
800	19563	6432.7244	10.718815
801	10255	6432.6143	10.718632
802	7634	6432.5043	10.718448
803	25528	6432.3943	10.718265
804	48931	6432.2842	10.718082
805	53457	6432.1742	10.717898
806	45104	6432.0642	10.717715
807	48048	6431.9541	10.717532
808	61133	6431.8441	10.717348
809	62203	6431.7340	10.717165
810	52380	6431.6240	10.716982
811	57020	6431.5140	10.716798
812	77806	6431.4039	10.716615
813	83032	6431.2939	10.716431
814	59125	6431.1838	10.716248
815	36473	6431.0738	10.716065
816	43767	6430.9638	10.715881
817	66587	6430.8537	10.715698
818	75852	6430.7437	10.715515
819	72751	6430.6336	10.715331
820	77139	6430.5236	10.715148
821	88984	6430.4136	10.714965
822	90955	6430.3035	10.714781
823	79172	6430.1935	10.714598
824	64385	6430.0834	10.714415
825	48597	6429.9734	10.714231
826	25203	6429.8634	10.714048
827	-548	6429.7533	10.713864
828	-13593	6429.6433	10.713681
829	-11038	6429.5332	10.713498
830	-3715	6429.4232	10.713314
831	2375	6429.3132	10.713131
832	8357	6429.2031	10.712948
833	9497	6429.0931	10.712764
834	267	6428.9830	10.712581
835	-8848	6428.8730	10.712398
836	-981	6428.7630	10.712214
837	19415	6428.6529	10.712031
838	30023	6428.5429	10.711848
839	24969	6428.4329	10.711664
840	22762	6428.3228	10.711481
841	32973	6428.2128	10.711297
842	38380	6428.1027	10.711114
843	23167	6427.9927	10.710931
844	-1179	6427.8827	10.710747
845	-14639	6427.7726	10.710564
846	-17292	6427.6626	10.710381
847	-20555	6427.5525	10.710197
848	-21912	6427.4425	10.710014
849	-9226	6427.3325	10.709831
850	15558	6427.2224	10.709647
851	36291	6427.1124	10.709464
852	44754	6427.0023	10.709281
853	46929	6426.8923	10.709097
854	47212	6426.7823	10.708914
855	41372	6426.6722	10.708730
856	28512	6426.5622	10.708547
857	18223	6426.4521	10.708364
858	20106	6426.3421	10.708180
859	32049	6426.2321	10.707997
860	42333	6426.1220	10.707814
861	40790	6426.0120	10.707630
862	28435	6425.9019	10.707447
863	18281	6425.7919	10.707264
864	23393	6425.6819	10.707080
865	41475	6425.5718	10.706897
866	57107	6425.4618	10.706714
867	62490	6425.3518	10.706530
868	66573	6425.2417	10.706347
869	77258	6425.1317	10.706163
870	86500	6425.0216	10.705980
871	84668	6424.9116	10.705797
872	78037	6424.8016	10.705613
873	75313	6424.6915	10.705430
874	66106	6424.5815	10.705247
875	33936	6424.4714	10.705063
876	-13445	6424.3614	10.704880
877	-48498	6424.2514	10.704697
878	-57893	6424.1413	10.704513
879	-51290	6424.0313	10.704330
880	-36874	6423.9212	10.704146
881	-12792	6423.8112	10.703963
882	13483	6423.7012	10.703780
883	23863	6423.5911	10.703596
884	17400	6423.4811	10.703413
885	15025	6423.3710	10.703230
886	24366	6423.2610	10.703046
887	24440	6423.1510	10.702863
888	2154	6423.0409	10.702680
889	-19629	6422.9309	10.702496
890	-13077	6422.8208	10.702313
891	14425	6422.7108	10.702130
892	35568	6422.6008	10.701946
893	42646	6422.4907	10.701763
894	44904	6422.3807	10.701579
895	39479	6422.2706	10.701396
896	16195	6422.1606	10.701213
897	-14153	6422.0506	10.701029
898	-26243	6421.9405	10.700846
899	-15192	6421.8305	10.700663
900	6	6421.7205	10.700479
901	7561	6421.6104	10.700296
902	12451	6421.5004	10.700113
903	15077	6421.3903	10.699929
904	7613	6421.2803	10.699746
905	-4381	6421.1703	10.699563
906	-3203	6421.0602	10.699379
907	11100	6420.9502	10.699196
908	16755	6420.8401	10.699012
909	4815	6420.7301	10.698829
910	-6235	6420.6201	10.698646
911	-833	6420.5100	10.698462
912	11718	6420.4000	10.698279
913	18129	6420.2899	10.698096
914	22009	6420.1799	10.697912
915	29455	6420.0699	10.697729
916	33977	6419.9598	10.697546
917	31831	6419.8498	10.697362
918	33967	6419.7397	10.697179
919	46080	6419.6297	10.696996
920	54342	6419.5197	10.696812
921	48891	6419.4096	10.696629
922	44399	6419.2996	10.696445
923	56816	6419.1895	10.696262
924	74516	6419.0795	10.696079
925	74832	6418.9695	10.695895
926	57810	6418.8594	10.695712
927	41696	6418.7494	10.695529
928	34537	6418.6394	10.695345
929	31523	6418.5293	10.695162
930	31248	6418.4193	10.694979
931	32511	6418.3092	10.694795
932	23435	6418.1992	10.694612
933	-2540	6418.0892	10.694429
934	-26237	6417.9791	10.694245
935	-22448	6417.8691	10.694062
936	4252	6417.7590	10.693878
937	26959	6417.6490	10.693695
938	34883	6417.5390	10.693512
939	38322	6417.4289	10.693328
940	38690	6417.3189	10.693145
941	24215	6417.2088	10.692962
942	-862	6417.0988	10.692778
943	-12526	6416.9888	10.692595
944	-1958	6416.8787	10.692412
945	10947	6416.7687	10.692228
946	9638	6416.6586	10.692045
947	2878	6416.5486	10.691862
948	2139	6416.4386	10.691678
949	-182	6416.3285	10.691495
950	-12847	6416.2185	10.691311
951	-23921	6416.1084	10.691128
952	-15457	6415.9984	10.690945
953	11369	6415.8884	10.690761
954	40750	6415.7783	10.690578
955	61783	6415.6683	10.690395
956	71049	6415.5582	10.690211
957	66801	6415.4482	10.690028
958	54247	6415.3382	10.689845
959	47245	6415.2281	10.689661
960	51557	6415.1181	10.689478
961	54335	6415.0081	10.689295
962	42243	6414.8980	10.689111
963	21983	6414.7880	10.688928
964	10593	6414.6779	10.688744
965	12384	6414.5679	10.688561
966	17377	6414.4579	10.688378
967	16577	6414.3478	10.688194
968	7821	6414.2378	10.688011
969	-8012	6414.1277	10.687828
970	-26305	6414.0177	10.687644
971	-38623	6413.9077	10.687461
972	-40811	6413.7976	10.687278
973	-35447	6413.6876	10.687094
974	-21869	6413.5775	10.686911
975	4709	6413.4675	10.686727
976	37110	6413.3575	10.686544
977	54414	6413.2474	10.686361
978	48707	6413.1374	10.686177
979	39053	6413.0273	10.685994
980	42835	6412.9173	10.685811
981	47716	6412.8073	10.685627
982	33274	6412.6972	10.685444
983	8641	6412.5872	10.685261
984	1922	6412.4771	10.685077
985	17086	6412.3671	10.684894
986	28873	6412.2571	10.684711
987	22076	6412.1470	10.684527
988	10112	6412.0370	10.684344
989	8328	6411.9270	10.684160
990	12087	6411.8169	10.683977
991	12045	6411.7069	10.683794
992	12588	6411.5968	10.683610
993	22172	6411.4868	10.683427
994	37723	6411.3768	10.683244
995	49211	6411.2667	10.683060
996	50456	6411.1567	10.682877
997	39312	6411.0466	10.682694
998	19048	6410.9366	10.682510
999	5804	6410.8266	10.682327
1000	19952	6410.7165	10.682144
1001	59084	6410.6065	10.681960
1002	91546	6410.4964	10.681777
1003	89390	6410.3864	10.681593
1004	59239	6410.2764	10.681410
1005	29228	6410.1663	10.681227
1006	14466	6410.0563	10.681043
1007	9011	6409.9462	10.680860
1008	4930	6409.8362	10.680677
1009	2690	6409.7262	10.680493
1010	3247	6409.6161	10.680310
1011	3361	6409.5061	10.680127
1012	1438	6409.3960	10.679943
1013	-637	6409.2860	10.679760
1014	-2701	6409.1760	10.679577
1015	-5916	6409.0659	10.679393
1016	-7034	6408.9559	10.679210
1017	-1126	6408.8458	10.679026
1018	8708	6408.7358	10.678843
1019	12469	6408.6258	10.678660
1020	7106	6408.5157	10.678476
1021	2109	6408.4057	10.678293
1022	6161	6408.2957	10.678110
1023	13285	6408.1856	10.677926
1024	9261	6408.0756	10.677743
1025	-8980	6407.9655	10.677560
1026	-26543	6407.8555	10.677376
1027	-25949	6407.7455	10.677193
1028	-6326	6407.6354	10.677010
1029	16268	6407.5254	10.676826
1030	26605	6407.4153	10.676643
1031	24439	6407.3053	10.676459
1032	20460	6407.1953	10.676276
1033	22760	6407.0852	10.676093
1034	30288	6406.9752	10.675909
1035	36296	6406.8651	10.675726
1036	34641	6406.7551	10.675543
1037	25245	6406.6451	10.675359
1038	16793	6406.5350	10.675176
1039	20316	6406.4250	10.674993
1040	35320	6406.3149	10.674809
1041	46423	6406.2049	10.674626
1042	40688	6406.0949	10.674443
1043	24672	6405.9848	10.674259
1044	15340	6405.8748	10.674076
1045	16875	6405.7647	10.673892
1046	18074	6405.6547	10.673709
1047	12434	6405.5447	10.673526
1048	7492	6405.4346	10.673342
1049	10263	6405.3246	10.673159
1050	16039	6405.2146	10.672976
1051	18969	6405.1045	10.672792
1052	23500	6404.9945	10.672609
1053	35917	6404.8844	10.672426
1054	51517	6404.7744	10.672242
1055	59436	6404.6644	10.672059
1056	55527	6404.5543	10.671875
1057	43013	6404.4443	10.671692
1058	25583	6404.3342	10.671509
1059	7821	6404.2242	10.671325
1060	-2526	6404.1142	10.671142
1061	-2113	6404.0041	10.670959
1062	1224	6403.8941	10.670775
1063	-1963	6403.7840	10.670592
1064	-8559	6403.6740	10.670409
1065	-7145	6403.5640	10.670225
1066	4701	6403.4539	10.670042
1067	16598	6403.3439	10.669859
1068	20011	6403.2338	10.669675
1069	18887	6403.1238	10.669492
1070	22621	6403.0138	10.669308
1071	33388	6402.9037	10.669125
1072	43628	6402.7937	10.668942
1073	44109	6402.6836	10.668758
1074	33426	6402.5736	10.668575
1075	20379	6402.4636	10.668392
1076	16018	6402.3535	10.668208
1077	22385	6402.2435	10.668025
1078	31157	6402.1334	10.667842
1079	33820	6402.0234	10.667658
1080	29092	6401.9134	10.667475
1081	19749	6401.8033	10.667292
1082	9344	6401.6933	10.667108
1083	5168	6401.5833	10.666925
1084	15333	6401.4732	10.666741
1085	35585	6401.3632	10.666558
1086	47081	6401.2531	10.666375
1087	38118	6401.1431	10.666191
1088	23187	6401.0331	10.666008
1089	28152	6400.9230	10.665825
1090	57678	6400.8130	10.665641
1091	88556	6400.7029	10.665458
1092	96379	6400.5929	10.665275
1093	79303	6400.4829	10.665091
1094	53504	6400.3728	10.664908
1095	34098	6400.2628	10.664725
1096	24931	6400.1527	10.664541
1097	21499	6400.0427	10.664358
1098	18554	6399.9327	10.664174
1099	14691	6399.8226	10.663991
1100	10091	6399.7126	10.663808
1101	2098	6399.6025	10.663624
1102	-10867	6399.4925	10.663441
1103	-20464	6399.3825	10.663258
1104	-13751	6399.2724	10.663074
1105	7235	6399.1624	10.662891
1106	22330	6399.0523	10.662708
1107	18579	6398.9423	10.662524
1108	6682	6398.8323	10.662341
1109	-194	6398.7222	10.662158
1110	-9682	6398.6122	10.661974
1111	-32136	6398.5022	10.661791
1112	-51924	6398.3921	10.661607
1113	-45748	6398.2821	10.661424
1114	-24499	6398.1720	10.661241
1115	-22879	6398.0620	10.661057
1116	-42853	6397.9520	10.660874
1117	-42818	6397.8419	10.660691
1118	1929	6397.7319	10.660507
1119	59932	6397.6218	10.660324
1120	87362	6397.5118	10.660141
1121	84137	6397.4018	10.659957
1122	77899	6397.2917	10.659774
1123	74186	6397.1817	10.659591
1124	58340	6397.0716	10.659407
1125	34786	6396.9616	10.659224
1126	25807	6396.8516	10.659040
1127	32014	6396.7415	10.658857
1128	29156	6396.6315	10.658674
1129	10105	6396.5214	10.658490
1130	-1776	6396.4114	10.658307
1131	8051	6396.3014	10.658124
1132	21943	6396.1913	10.657940
1133	22681	6396.0813	10.657757
1134	23761	6395.9712	10.657574
1135	43620	6395.8612	10.657390
1136	68133	6395.7512	10.657207
1137	67485	6395.6411	10.657023
1138	42674	6395.5311	10.656840
1139	26485	6395.4210	10.656657
1140	35857	6395.3110	10.656473
1141	48133	6395.2010	10.656290
1142	35648	6395.0909	10.656107
1143	6346	6394.9809	10.655923
1144	-6234	6394.8709	10.655740
1145	14584	6394.7608	10.655557
1146	51537	6394.6508	10.655373
1147	77065	6394.5407	10.655190
1148	80267	6394.4307	10.655007
1149	67832	6394.3207	10.654823
1150	51164	6394.2106	10.654640
1151	40873	6394.1006	10.654456
1152	44555	6393.9905	10.654273
1153	58022	6393.8805	10.654090
1154	64045	6393.7705	10.653906
1155	53451	6393.6604	10.653723
1156	44213	6393.5504	10.653540
1157	61663	6393.4403	10.653356
1158	97847	6393.3303	10.653173
1159	112383	6393.2203	10.652990
1160	85075	6393.1102	10.652806
1161	47317	6393.0002	10.652623
1162	41098	6392.8901	10.652440
1163	62172	6392.7801	10.652256
1164	71515	6392.6701	10.652073
1165	56185	6392.5600	10.651889
1166	45932	6392.4500	10.651706
1167	63086	6392.3399	10.651523
1168	85812	6392.2299	10.651339
1169	78799	6392.1199	10.651156
1170	40883	6392.0098	10.650973
1171	1956	6391.8998	10.650789
1172	-15658	6391.7898	10.650606
1173	-13015	6391.6797	10.650423
1174	1151	6391.5697	10.650239
1175	21363	6391.4596	10.650056
1176	39537	6391.3496	10.649873
1177	43985	6391.2396	10.649689
1178	30772	6391.1295	10.649506
1179	9642	6391.0195	10.649322
1180	-4630	6390.9094	10.649139
1181	-4686	6390.7994	10.648956
1182	3508	6390.6894	10.648772
1183	4460	6390.5793	10.648589
1184	-11947	6390.4693	10.648406
1185	-34500	6390.3592	10.648222
1186	-36915	6390.2492	10.648039
1187	-8552	6390.1392	10.647856
1188	28091	6390.0291	10.647672
1189	42675	6389.9191	10.647489
1190	34536	6389.8090	10.647306
1191	28878	6389.6990	10.647122
1192	36621	6389.5890	10.646939
1193	38199	6389.4789	10.646755
1194	15946	6389.3689	10.646572
1195	-14464	6389.2588	10.646389
1196	-22335	6389.1488	10.646205
1197	-4342	6389.0388	10.646022
1198	10468	6388.9287	10.645839
1199	112	6388.8187	10.645655
1200	-22133	6388.7086	10.645472
1201	-28316	6388.5986	10.645289
1202	-13778	6388.4886	10.645105
1203	180	6388.3785	10.644922
1204	-832	6388.2685	10.644739
1205	-4876	6388.1585	10.644555
1206	5694	6388.0484	10.644372
1207	25743	6387.9384	10.644188
1208	33264	6387.8283	10.644005
1209	20656	6387.7183	10.643822
1210	6053	6387.6083	10.643638
1211	9622	6387.4982	10.643455
1212	28896	6387.3882	10.643272
1213	44195	6387.2781	10.643088
1214	41610	6387.1681	10.642905
1215	23313	6387.0581	10.642722
1216	126	6386.9480	10.642538
1217	-17531	6386.8380	10.642355
1218	-22895	6386.7279	10.642171
1219	-15409	6386.6179	10.641988
1220	-2402	6386.5079	10.641805
1221	5799	6386.3978	10.641621
1222	4803	6386.2878	10.641438
1223	-684	6386.1777	10.641255
1224	-2521	6386.0677	10.641071
1225	2776	6385.9577	10.640888
1226	10910	6385.8476	10.640705
1227	14657	6385.7376	10.640521
1228	13072	6385.6275	10.640338
1229	14031	6385.5175	10.640155
1230	23580	6385.4075	10.639971
1231	34339	6385.2974	10.639788
1232	31724	6385.1874	10.639604
1233	12660	6385.0774	10.639421
1234	-9909	6384.9673	10.639238
1235	-23775	6384.8573	10.639054
1236	-29732	6384.7472	10.638871
1237	-32332	6384.6372	10.638688
1238	-28572	6384.5272	10.638504
1239	-15572	6384.4171	10.638321
1240	-2745	6384.3071	10.638138
1241	-4491	6384.1970	10.637954
1242	-22242	6384.0870	10.637771
1243	-42006	6383.9770	10.637588
1244	-48475	6383.8669	10.637404
1245	-35912	6383.7569	10.637221
1246	-9448	6383.6468	10.637037
1247	16946	6383.5368	10.636854
1248	28567	6383.4268	10.636671
1249	25482	6383.3167	10.636487
1250	26050	6383.2067	10.636304
1251	45114	6383.0966	10.636121
1252	72878	6382.9866	10.635937
1253	87297	6382.8766	10.635754
1254	83509	6382.7665	10.635571
1255	76024	6382.6565	10.635387
1256	73078	6382.5464	10.635204
1257	66471	6382.4364	10.635021
1258	50885	6382.3264	10.634837
1259	36062	6382.2163	10.634654
1260	30283	6382.1063	10.634470
1261	24887	6381.9962	10.634287
1262	8176	6381.8862	10.634104
1263	-12234	6381.7762	10.633920
1264	-13590	6381.6661	10.633737
1265	15499	6381.5561	10.633554
1266	59139	6381.4461	10.633370
1267	85768	6381.3360	10.633187
1268	75176	6381.2260	10.633004
1269	36333	6381.1159	10.632820
1270	-2178	6381.0059	10.632637
1271	-22317	6380.8959	10.632454
1272	-32742	6380.7858	10.632270
1273	-48293	6380.6758	10.632087
1274	-61595	6380.5657	10.631903
1275	-51877	6380.4557	10.631720
1276	-19770	6380.3457	10.631537
1277	8205	6380.2356	10.631353
1278	16071	6380.1256	10.631170
1279	19411	6380.0155	10.630987
1280	38463	6379.9055	10.630803
1281	67100	6379.7955	10.630620
1282	83528	6379.6854	10.630437
1283	78991	6379.5754	10.630253
1284	60700	6379.4653	10.630070
1285	37373	6379.3553	10.629887
1286	17635	6379.2453	10.629703
1287	12468	6379.1352	10.629520
1288	21862	6379.0252	10.629336
1289	27400	6378.9151	10.629153
1290	15771	6378.8051	10.628970
1291	1565	6378.6951	10.628786
1292	7157	6378.5850	10.628603
1293	27257	6378.4750	10.628420
1294	36355	6378.3650	10.628236
1295	27023	6378.2549	10.628053
1296	15790	6378.1449	10.627870
1297	11650	6378.0348	10.627686
1298	5571	6377.9248	10.627503
1299	-4437	6377.8148	10.627320
1300	-4849	6377.7047	10.627136
1301	7267	6377.5947	10.626953
1302	14454	6377.4846	10.626769
1303	8054	6377.3746	10.626586
1304	4297	6377.2646	10.626403
1305	15453	6377.1545	10.626219
1306	26749	6377.0445	10.626036
1307	22158	6376.9344	10.625853
1308	13714	6376.8244	10.625669
1309	20035	6376.7144	10.625486
1310	30232	6376.6043	10.625303
1311	18318	6376.4943	10.625119
1312	-13488	6376.3842	10.624936
1313	-35224	6376.2742	10.624752
1314	-32436	6376.1642	10.624569
1315	-21539	6376.0541	10.624386
1316	-17612	6375.9441	10.624202
1317	-13074	6375.8340	10.624019
1318	643	6375.7240	10.623836
1319	11738	6375.6140	10.623652
1320	4474	6375.5039	10.623469
1321	-15961	6375.3939	10.623286
1322	-29954	6375.2838	10.623102
1323	-27308	6375.1738	10.622919
1324	-13357	6375.0638	10.622736
1325	2362	6374.9537	10.622552
1326	13042	6374.8437	10.622369
1327	14396	6374.7337	10.622185
1328	6567	6374.6236	10.622002
1329	-5176	6374.5136	10.621819
1330	-15856	6374.4035	10.621635
1331	-23252	6374.2935	10.621452
1332	-23040	6374.1835	10.621269
1333	-9759	6374.0734	10.621085
1334	12523	6373.9634	10.620902
1335	29612	6373.8533	10.620719
1336	34469	6373.7433	10.620535
1337	35984	6373.6333	10.620352
1338	41362	6373.5232	10.620169
1339	39938	6373.4132	10.619985
1340	19294	6373.3031	10.619802
1341	-8887	6373.1931	10.619618
1342	-17835	6373.0831	10.619435
1343	-1479	6372.9730	10.619252
1344	15854	6372.8630	10.619068
1345	11964	6372.7529	10.618885
1346	-4544	6372.6429	10.618702
1347	-7871	6372.5329	10.618518
1348	11460	6372.4228	10.618335
1349	37653	6372.3128	10.618152
1350	50617	6372.2027	10.617968
1351	46192	6372.0927	10.617785
1352	35141	6371.9827	10.617602
1353	28695	6371.8726	10.617418
1354	28240	6371.7626	10.617235
1355	27583	6371.6526	10.617051
1356	23434	6371.5425	10.616868
1357	21407	6371.4325	10.616685
1358	28972	6371.3224	10.616501
1359	43477	6371.2124	10.616318
1360	52223	6371.1024	10.616135
1361	46898	6370.9923	10.615951
1362	34704	6370.8823	10.615768
1363	32145	6370.7722	10.615585
1364	48426	6370.6622	10.615401
1365	75331	6370.5522	10.615218
1366	91889	6370.4421	10.615035
1367	80750	6370.3321	10.614851
1368	45100	6370.2220	10.614668
1369	10086	6370.1120	10.614484
1370	1730	6370.0020	10.614301
1371	21219	6369.8919	10.614118
1372	43463	6369.7819	10.613934
1373	43210	6369.6718	10.613751
1374	19328	6369.5618	10.613568
1375	-7505	6369.4518	10.613384
1376	-15698	6369.3417	10.613201
1377	689	6369.2317	10.613018
1378	29355	6369.1216	10.612834
1379	48791	6369.0116	10.612651
1380	44876	6368.9016	10.612468
1381	23914	6368.7915	10.612284
1382	6103	6368.6815	10.612101
1383	3140	6368.5714	10.611917
1384	7863	6368.4614	10.611734
1385	9792	6368.3514	10.611551
1386	11942	6368.2413	10.611367
1387	22478	6368.1313	10.611184
1388	35543	6368.0213	10.611001
1389	33414	6367.9112	10.610817
1390	8322	6367.8012	10.610634
1391	-27248	6367.6911	10.610451
1392	-53383	6367.5811	10.610267
1393	-58810	6367.4711	10.610084
1394	-44635	6367.3610	10.609900
1395	-20777	6367.2510	10.609717
1396	-466	6367.1409	10.609534
1397	8981	6367.0309	10.609350
1398	12230	6366.9209	10.609167
1399	17681	6366.8108	10.608984
1400	23870	6366.7008	10.608800
1401	21766	6366.5907	10.608617
1402	10545	6366.4807	10.608434
1403	969	6366.3707	10.608250
1404	-162	6366.2606	10.608067
1405	251	6366.1506	10.607884
1406	-7236	6366.0405	10.607700
1407	-20424	6365.9305	10.607517
1408	-27499	6365.8205	10.607333
1409	-18266	6365.7104	10.607150
1410	9487	6365.6004	10.606967
1411	47959	6365.4903	10.606783
1412	80056	6365.3803	10.606600
1413	90070	6365.2703	10.606417
1414	79435	6365.1602	10.606233
1415	65541	6365.0502	10.606050
1416	60041	6364.9402	10.605867
1417	56343	6364.8301	10.605683
1418	45051	6364.7201	10.605500
1419	31807	6364.6100	10.605317
1420	27917	6364.5000	10.605133
1421	29498	6364.3900	10.604950
1422	20421	6364.2799	10.604766
1423	-5058	6364.1699	10.604583
1424	-35557	6364.0598	10.604400
1425	-59604	6363.9498	10.604216
1426	-76565	6363.8398	10.604033
1427	-85904	6363.7297	10.603850
1428	-77774	6363.6197	10.603666
1429	-45368	6363.5096	10.603483
1430	-2005	6363.3996	10.603300
1431	25149	6363.2896	10.603116
1432	20890	6363.1795	10.602933
1433	-3464	6363.0695	10.602750
1434	-23269	6362.9594	10.602566
1435	-24394	6362.8494	10.602383
1436	-11224	6362.7394	10.602199
1437	4847	6362.6293	10.602016
1438	17363	6362.5193	10.601833
1439	24280	6362.4092	10.601649
1440	24018	6362.2992	10.601466
1441	19025	6362.1892	10.601283
1442	18052	6362.0791	10.601099
1443	25585	6361.9691	10.600916
1444	31938	6361.8590	10.600733
1445	25404	6361.7490	10.600549
1446	13683	6361.6390	10.600366
1447	18479	6361.5289	10.600183
1448	43920	6361.4189	10.599999
1449	65074	6361.3089	10.599816
1450	58486	6361.1988	10.599632
1451	32854	6361.0888	10.599449
1452	16271	6360.9787	10.599266
1453	21253	6360.8687	10.599082
1454	37040	6360.7587	10.598899
1455	51005	6360.6486	10.598716
1456	61069	6360.5386	10.598532
1457	67555	6360.4285	10.598349
1458	67704	6360.3185	10.598166
1459	60901	6360.2085	10.597982
1460	48299	6360.0984	10.597799
1461	26536	6359.9884	10.597616
1462	-6325	6359.8783	10.597432
1463	-37859	6359.7683	10.597249
1464	-48213	6359.6583	10.597065
1465	-34348	6359.5482	10.596882
1466	-15044	6359.4382	10.596699
1467	-6396	6359.3281	10.596515
1468	-4183	6359.2181	10.596332
1469	2699	6359.1081	10.596149
1470	13466	6358.9980	10.595965
1471	20619	6358.8880	10.595782
1472	24848	6358.7779	10.595599
1473	32162	6358.6679	10.595415
1474	40509	6358.5579	10.595232
1475	40608	6358.4478	10.595048
1476	29069	6358.3378	10.594865
1477	12253	6358.2278	10.594682
1478	-2080	6358.1177	10.594498
1479	-9578	6358.0077	10.594315
1480	-6807	6357.8976	10.594132
1481	7704	6357.7876	10.593948
1482	27931	6357.6776	10.593765
1483	41935	6357.5675	10.593582
1484	42317	6357.4575	10.593398
1485	32122	6357.3474	10.593215
1486	18587	6357.2374	10.593032
1487	4302	6357.1274	10.592848
1488	-12297	6357.0173	10.592665
1489	-29755	6356.9073	10.592481
1490	-42140	6356.7972	10.592298
1491	-46913	6356.6872	10.592115
1492	-49875	6356.5772	10.591931
1493	-55936	6356.4671	10.591748
1494	-56161	6356.3571	10.591565
1495	-33563	6356.2470	10.591381
1496	13293	6356.1370	10.591198
1497	60190	6356.0270	10.591015
1498	79189	6355.9169	10.590831
1499	66419	6355.8069	10.590648
1500	40380	6355.6968	10.590465
1501	18443	6355.5868	10.590281
1502	6232	6355.4768	10.590098
1503	5436	6355.3667	10.589914
1504	16000	6355.2567	10.589731
1505	29111	6355.1466	10.589548
1506	32858	6355.0366	10.589364
1507	28925	6354.9266	10.589181
1508	30289	6354.8165	10.588998
1509	37904	6354.7065	10.588814
1510	34755	6354.5965	10.588631
1511	11251	6354.4864	10.588448
1512	-17415	6354.3764	10.588264
1513	-30240	6354.2663	10.588081
1514	-24987	6354.1563	10.587898
1515	-12238	6354.0463	10.587714
1516	3355	6353.9362	10.587531
1517	20990	6353.8262	10.587347
1518	32455	6353.7161	10.587164
1519	30940	6353.6061	10.586981
1520	26635	6353.4961	10.586797
1521	36375	6353.3860	10.586614
1522	58886	6353.2760	10.586431
1523	75613	6353.1659	10.586247
1524	75974	6353.0559	10.586064
1525	67181	6352.9459	10.585881
1526	58458	6352.8358	10.585697
1527	50520	6352.7258	10.585514
1528	43407	6352.6157	10.585331
1529	40357	6352.5057	10.585147
1530	39477	6352.3957	10.584964
1531	34735	6352.2856	10.584780
1532	29852	6352.1756	10.584597
1533	36910	6352.0655	10.584414
1534	53840	6351.9555	10.584230
1535	57904	6351.8455	10.584047
1536	34009	6351.7354	10.583864
1537	-1342	6351.6254	10.583680
1538	-19315	6351.5154	10.583497
1539	-15562	6351.4053	10.583314
1540	-11695	6351.2953	10.583130
1541	-21695	6351.1852	10.582947
1542	-33524	6351.0752	10.582764
1543	-29391	6350.9652	10.582580
1544	-11036	6350.8551	10.582397
1545	5662	6350.7451	10.582213
1546	14405	6350.6350	10.582030
1547	23907	6350.5250	10.581847
1548	38901	6350.4150	10.581663
1549	47175	6350.3049	10.581480
1550	34255	6350.1949	10.581297
1551	6599	6350.0848	10.581113
1552	-10954	6349.9748	10.580930
1553	-4250	6349.8648	10.580747
1554	12192	6349.7547	10.580563
1555	14078	6349.6447	10.580380
1556	-729	6349.5346	10.580196
1557	-10340	6349.4246	10.580013
1558	598	6349.3146	10.579830
1559	20359	6349.2045	10.579646
1560	27442	6349.0945	10.579463
1561	20151	6348.9844	10.579280
1562	16655	6348.8744	10.579096
1563	26790	6348.7644	10.578913
1564	37174	6348.6543	10.578730
1565	31594	6348.5443	10.578546
1566	16847	6348.4342	10.578363
1567	14736	6348.3242	10.578180
1568	29508	6348.2142	10.577996
1569	38665	6348.1041	10.577813
1570	24227	6347.9941	10.577629
1571	899	6347.8841	10.577446
1572	-2371	6347.7740	10.577263
1573	16488	6347.6640	10.577079
1574	29339	6347.5539	10.576896
1575	18658	6347.4439	10.576713
1576	2282	6347.3339	10.576529
1577	5479	6347.2238	10.576346
1578	23193	6347.1138	10.576163
1579	28265	6347.0037	10.575979
1580	10355	6346.8937	10.575796
1581	-12320	6346.7837	10.575613
1582	-19705	6346.6736	10.575429
1583	-11366	6346.5636	10.575246
1584	2529	6346.4535	10.575062
1585	16939	6346.3435	10.574879
1586	30841	6346.2335	10.574696
1587	40360	6346.1234	10.574512
1588	41592	6346.0134	10.574329
1589	35424	6345.9033	10.574146
1590	24687	6345.7933	10.573962
1591	11402	6345.6833	10.573779
1592	-180	6345.5732	10.573596
1593	-4895	6345.4632	10.573412
1594	-5368	6345.3531	10.573229
1595	-11920	6345.2431	10.573046
1596	-27387	6345.1331	10.572862
1597	-38759	6345.0230	10.572679
1598	-32304	6344.9130	10.572495
1599	-12591	6344.8029	10.572312
1600	2898	6344.6929	10.572129
1601	6181	6344.5829	10.571945
1602	6165	6344.4728	10.571762
1603	12549	6344.3628	10.571579
1604	21471	6344.2528	10.571395
1605	22587	6344.1427	10.571212
1606	15173	6344.0327	10.571029
1607	9647	6343.9226	10.570845
1608	12979	6343.8126	10.570662
1609	18635	6343.7026	10.570479
1610	15080	6343.5925	10.570295
1611	1572	6343.4825	10.570112
1612	-10524	6343.3724	10.569928
1613	-13219	6343.2624	10.569745
1614	-12751	6343.1524	10.569562
1615	-19950	6343.0423	10.569378
1616	-33294	6342.9323	10.569195
1617	-38762	6342.8222	10.569012
1618	-26981	6342.7122	10.568828
1619	-4486	6342.6022	10.568645
1620	14535	6342.4921	10.568462
1621	23447	6342.3821	10.568278
1622	26749	6342.2720	10.568095
1623	30739	6342.1620	10.567912
1624	34271	6342.0520	10.567728
1625	29787	6341.9419	10.567545
1626	12680	6341.8319	10.567361
1627	-11929	6341.7218	10.567178
1628	-33177	6341.6118	10.566995
1629	-43695	6341.5018	10.566811
1630	-41451	6341.3917	10.566628
1631	-24174	6341.2817	10.566445
1632	9598	6341.1717	10.566261
1633	50619	6341.0616	10.566078
1634	79023	6340.9516	10.565895
1635	82486	6340.8415	10.565711
1636	69459	6340.7315	10.565528
1637	57329	6340.6215	10.565345
1638	53244	6340.5114	10.565161
1639	54685	6340.4014	10.564978
1640	61258	6340.2913	10.564794
1641	71730	6340.1813	10.564611
1642	75742	6340.0713	10.564428
1643	64855	6339.9612	10.564244
1644	49946	6339.8512	10.564061
1645	49265	6339.7411	10.563878
1646	58361	6339.6311	10.563694
1647	52700	6339.5211	10.563511
1648	26268	6339.4110	10.563328
1649	5993	6339.3010	10.563144
1650	14283	6339.1909	10.562961
1651	34857	6339.0809	10.562777
1652	34446	6338.9709	10.562594
1653	7774	6338.8608	10.562411
1654	-17975	6338.7508	10.562227
1655	-18793	6338.6407	10.562044
1656	2053	6338.5307	10.561861
1657	23288	6338.4207	10.561677
1658	26004	6338.3106	10.561494
1659	6685	6338.2006	10.561311
1660	-18901	6338.0905	10.561127
1661	-27135	6337.9805	10.560944
1662	-11776	6337.8705	10.560761
1663	6146	6337.7604	10.560577
1664	4303	6337.6504	10.560394
1665	-10936	6337.5404	10.560210
1666	-14789	6337.4303	10.560027
1667	340	6337.3203	10.559844
1668	18026	6337.2102	10.559660
1669	26905	6337.1002	10.559477
1670	36572	6336.9902	10.559294
1671	57095	6336.8801	10.559110
1672	79146	6336.7701	10.558927
1673	86617	6336.6600	10.558744
1674	78860	6336.5500	10.558560
1675	68170	6336.4400	10.558377
1676	60831	6336.3299	10.558194
1677	51807	6336.2199	10.558010
1678	36656	6336.1098	10.557827
1679	20436	6335.9998	10.557643
1680	13563	6335.8898	10.557460
1681	21879	6335.7797	10.557277
1682	39671	6335.6697	10.557093
1683	50906	6335.5596	10.556910
1684	41377	6335.4496	10.556727
1685	13537	6335.3396	10.556543
1686	-13304	6335.2295	10.556360
1687	-21147	6335.1195	10.556177
1688	-9758	6335.0094	10.555993
1689	7411	6334.8994	10.555810
1690	19854	6334.7894	10.555627
1691	26793	6334.6793	10.555443
1692	28643	6334.5693	10.555260
1693	19909	6334.4593	10.555076
1694	-3340	6334.3492	10.554893
1695	-31677	6334.2392	10.554710
1696	-46474	6334.1291	10.554526
1697	-40059	6334.0191	10.554343
1698	-25693	6333.9091	10.554160
1699	-20101	6333.7990	10.553976
1700	-20794	6333.6890	10.553793
1701	-12823	6333.5789	10.553610
1702	3502	6333.4689	10.553426
1703	9243	6333.3589	10.553243
1704	-2445	6333.2488	10.553060
1705	-11011	6333.1388	10.552876
1706	470	6333.0287	10.552693
1707	14629	6332.9187	10.552509
1708	4051	6332.8087	10.552326
1709	-22266	6332.6986	10.552143
1710	-26407	6332.5886	10.551959
1711	2491	6332.4785	10.551776
1712	29798	6332.3685	10.551593
1713	25507	6332.2585	10.551409
1714	6562	6332.1484	10.551226
1715	7909	6332.0384	10.551043
1716	30161	6331.9283	10.550859
1717	43356	6331.8183	10.550676
1718	34070	6331.7083	10.550493
1719	20435	6331.5982	10.550309
1720	19118	6331.4882	10.550126
1721	22648	6331.3781	10.549942
1722	18647	6331.2681	10.549759
1723	12176	6331.1581	10.549576
1724	14815	6331.0480	10.549392
1725	23265	6330.9380	10.549209
1726	24220	6330.8280	10.549026
1727	15768	6330.7179	10.548842
1728	10283	6330.6079	10.548659
1729	15710	6330.4978	10.548476
1730	24589	6330.3878	10.548292
1731	25355	6330.2778	10.548109
1732	17367	6330.1677	10.547925
1733	9234	6330.0577	10.547742
1734	6070	6329.9476	10.547559
1735	4934	6329.8376	10.547375
1736	2805	6329.7276	10.547192
1737	2627	6329.6175	10.547009
1738	7229	6329.5075	10.546825
1739	11010	6329.3974	10.546642
1740	4569	6329.2874	10.546459
1741	-11697	6329.1774	10.546275
1742	-24600	6329.0673	10.546092
1743	-21839	6328.9573	10.545909
1744	-4556	6328.8472	10.545725
1745	16772	6328.7372	10.545542
1746	33451	6328.6272	10.545358
1747	39714	6328.5171	10.545175
1748	28586	6328.4071	10.544992
1749	-1334	6328.2970	10.544808
1750	-34149	6328.1870	10.544625
1751	-44839	6328.0770	10.544442
1752	-27813	6327.9669	10.544258
1753	-9012	6327.8569	10.544075
1754	-17645	6327.7469	10.543892
1755	-49391	6327.6368	10.543708
1756	-71190	6327.5268	10.543525
1757	-63415	6327.4167	10.543342
1758	-42241	6327.3067	10.543158
1759	-32998	6327.1967	10.542975
1760	-35848	6327.0866	10.542791
1761	-32681	6326.9766	10.542608
1762	-18634	6326.8665	10.542425
1763	-6757	6326.7565	10.542241
1764	-3238	6326.6465	10.542058
1765	501	6326.5364	10.541875
1766	6261	6326.4264	10.541691
1767	1315	6326.3163	10.541508
1768	-15549	6326.2063	10.541325
1769	-19844	6326.0963	10.541141
1770	6649	6325.9862	10.540958
1771	42954	6325.8762	10.540775
1772	52394	6325.7661	10.540591
1773	32892	6325.6561	10.540408
1774	17713	6325.5461	10.540224
1775	25831	6325.4360	10.540041
1776	38636	6325.3260	10.539858
1777	34257	6325.2159	10.539674
1778	19869	6325.1059	10.539491
1779	13924	6324.9959	10.539308
1780	15547	6324.8858	10.539124
1781	11661	6324.7758	10.538941
1782	2021	6324.6657	10.538758
1783	-3765	6324.5557	10.538574
1784	-6853	6324.4457	10.538391
1785	-15967	6324.3356	10.538208
1786	-26248	6324.2256	10.538024
1787	-21050	6324.1156	10.537841
1788	3112	6324.0055	10.537657
1789	29809	6323.8955	10.537474
1790	44746	6323.7854	10.537291
1791	50632	6323.6754	10.537107
1792	55124	6323.5654	10.536924
1793	56624	6323.4553	10.536741
1794	49247	6323.3453	10.536557
1795	32993	6323.2352	10.536374
1796	12849	6323.1252	10.536191
1797	-5167	6323.0152	10.536007
1798	-12918	6322.9051	10.535824
1799	-3682	6322.7951	10.535641
1800	17794	6322.6850	10.535457
1801	37017	6322.5750	10.535274
1802	47606	6322.4650	10.535090
1803	58985	6322.3549	10.534907
1804	78248	6322.2449	10.534724
1805	92936	6322.1348	10.534540
1806	84507	6322.0248	10.534357
1807	55687	6321.9148	10.534174
1808	31229	6321.8047	10.533990
1809	29009	6321.6947	10.533807
1810	39547	6321.5846	10.533624
1811	38761	6321.4746	10.533440
1812	15930	6321.3646	10.533257
1813	-15206	6321.2545	10.533073
1814	-31241	6321.1445	10.532890
1815	-22869	6321.0345	10.532707
1816	-4049	6320.9244	10.532523
1817	3453	6320.8144	10.532340
1818	-5494	6320.7043	10.532157
1819	-15704	6320.5943	10.531973
1820	-15572	6320.4843	10.531790
1821	-16002	6320.3742	10.531607
1822	-33674	6320.2642	10.531423
1823	-59531	6320.1541	10.531240
1824	-61611	6320.0441	10.531057
1825	-25326	6319.9341	10.530873
1826	23630	6319.8240	10.530690
1827	48320	6319.7140	10.530506
1828	42634	6319.6039	10.530323
1829	30358	6319.4939	10.530140
1830	29115	6319.3839	10.529956
1831	33413	6319.2738	10.529773
1832	33497	6319.1638	10.529590
1833	32286	6319.0537	10.529406
1834	35350	6318.9437	10.529223
1835	37706	6318.8337	10.529040
1836	32116	6318.7236	10.528856
1837	22477	6318.6136	10.528673
1838	18078	6318.5035	10.528490
1839	19665	6318.3935	10.528306
1840	20936	6318.2835	10.528123
1841	19411	6318.1734	10.527939
1842	15784	6318.0634	10.527756
1843	6544	6317.9533	10.527573
1844	-10656	6317.8433	10.527389
1845	-25430	6317.7333	10.527206
1846	-20839	6317.6232	10.527023
1847	6317	6317.5132	10.526839
1848	40707	6317.4032	10.526656
1849	65788	6317.2931	10.526473
1850	76855	6317.1831	10.526289
1851	75685	6317.0730	10.526106
1852	64092	6316.9630	10.525923
1853	48200	6316.8530	10.525739
1854	38926	6316.7429	10.525556
1855	40158	6316.6329	10.525372
1856	42882	6316.5228	10.525189
1857	37399	6316.4128	10.525006
1858	25379	6316.3028	10.524822
1859	14444	6316.1927	10.524639
1860	8155	6316.0827	10.524456
1861	7958	6315.9726	10.524272
1862	17098	6315.8626	10.524089
1863	33661	6315.7526	10.523906
1864	46911	6315.6425	10.523722
1865	51243	6315.5325	10.523539
1866	58029	6315.4224	10.523356
1867	80867	6315.3124	10.523172
1868	112317	6315.2024	10.522989
1869	129102	6315.0923	10.522805
1870	120682	6314.9823	10.522622
1871	100004	6314.8722	10.522439
1872	83896	6314.7622	10.522255
1873	74864	6314.6522	10.522072
1874	66435	6314.5421	10.521889
1875	56050	6314.4321	10.521705
1876	46486	6314.3221	10.521522
1877	41672	6314.2120	10.521339
1878	45701	6314.1020	10.521155
1879	59561	6313.9919	10.520972
1880	75535	6313.8819	10.520789
1881	81952	6313.7719	10.520605
1882	76826	6313.6618	10.520422
1883	69053	6313.5518	10.520238
1884	63331	6313.4417	10.520055
1885	54392	6313.3317	10.519872
1886	41615	6313.2217	10.519688
1887	37287	6313.1116	10.519505
1888	49706	6313.0016	10.519322
1889	66713	6312.8915	10.519138
1890	68242	6312.7815	10.518955
1891	50092	6312.6715	10.518772
1892	24591	6312.5614	10.518588
1893	3642	6312.4514	10.518405
1894	-7103	6312.3413	10.518221
1895	-3992	6312.2313	10.518038
1896	8737	6312.1213	10.517855
1897	12877	6312.0112	10.517671
1898	-5288	6311.9012	10.517488
1899	-30757	6311.7911	10.517305
1900	-33745	6311.6811	10.517121
1901	-10913	6311.5711	10.516938
1902	8445	6311.4610	10.516755
1903	4378	6311.3510	10.516571
1904	-8546	6311.2409	10.516388
1905	-11286	6311.1309	10.516205
1906	-11876	6311.0209	10.516021
1907	-24201	6310.9108	10.515838
1908	-34029	6310.8008	10.515654
1909	-17304	6310.6908	10.515471
1910	16541	6310.5807	10.515288
1911	33131	6310.4707	10.515104
1912	25153	6310.3606	10.514921
1913	22790	6310.2506	10.514738
1914	44069	6310.1406	10.514554
1915	66401	6310.0305	10.514371
1916	64411	6309.9205	10.514188
1917	49801	6309.8104	10.514004
1918	50574	6309.7004	10.513821
1919	69097	6309.5904	10.513638
1920	84834	6309.4803	10.513454
1921	85405	6309.3703	10.513271
1922	71321	6309.2602	10.513087
1923	41491	6309.1502	10.512904
1924	894	6309.0402	10.512721
1925	-24737	6308.9301	10.512537
1926	-11733	6308.8201	10.512354
1927	23693	6308.7100	10.512171
1928	37763	6308.6000	10.511987
1929	13874	6308.4900	10.511804
1930	-20032	6308.3799	10.511621
1931	-35285	6308.2699	10.511437
1932	-37246	6308.1598	10.511254
1933	-43310	6308.0498	10.511071
1934	-49731	6307.9398	10.510887
1935	-40603	6307.8297	10.510704
1936	-15300	6307.7197	10.510520
1937	12490	6307.6097	10.510337
1938	34053	6307.4996	10.510154
1939	47256	6307.3896	10.509970
1940	46432	6307.2795	10.509787
1941	28003	6307.1695	10.509604
1942	3727	6307.0595	10.509420
1943	-5825	6306.9494	10.509237
1944	8116	6306.8394	10.509054
1945	35764	6306.7293	10.508870
1946	59930	6306.6193	10.508687
1947	68212	6306.5093	10.508504
1948	59659	6306.3992	10.508320
1949	46109	6306.2892	10.508137
1950	41184	6306.1791	10.507953
1951	42781	6306.0691	10.507770
1952	35309	6305.9591	10.507587
1953	14395	6305.8490	10.507403
1954	-4497	6305.7390	10.507220
1955	-11775	6305.6289	10.507037
1956	-21412	6305.5189	10.506853
1957	-45676	6305.4089	10.506670
1958	-66471	6305.2988	10.506487
1959	-55852	6305.1888	10.506303
1960	-17774	6305.0787	10.506120
1961	15728	6304.9687	10.505937
1962	28110	6304.8587	10.505753
1963	33516	6304.7486	10.505570
1964	46312	6304.6386	10.505386
1965	59126	6304.5285	10.505203
1966	58467	6304.4185	10.505020
1967	43296	6304.3085	10.504836
1968	20529	6304.1984	10.504653
1969	-1895	6304.0884	10.504470
1970	-12151	6303.9784	10.504286
1971	-2233	6303.8683	10.504103
1972	15279	6303.7583	10.503920
1973	16313	6303.6482	10.503736
1974	-1493	6303.5382	10.503553
1975	-13673	6303.4282	10.503370
1976	-5478	6303.3181	10.503186
1977	8444	6303.2081	10.503003
1978	13628	6303.0980	10.502819
1979	20875	6302.9880	10.502636
1980	40717	6302.8780	10.502453
1981	54246	6302.7679	10.502269
1982	39164	6302.6579	10.502086
1983	11906	6302.5478	10.501903
1984	10197	6302.4378	10.501719
1985	36563	6302.3278	10.501536
1986	51760	6302.2177	10.501353
1987	29815	6302.1077	10.501169
1988	-9098	6301.9976	10.500986
1989	-31380	6301.8876	10.500802
1990	-30448	6301.7776	10.500619
1991	-19318	6301.6675	10.500436
1992	-4024	6301.5575	10.500252
1993	14811	6301.4474	10.500069
1994	27586	6301.3374	10.499886
1995	25155	6301.2274	10.499702
1996	16551	6301.1173	10.499519
1997	17864	6301.0073	10.499336
1998	26694	6300.8973	10.499152
1999	26602	6300.7872	10.498969
2000	16397	6300.6772	10.498786
[truncated: 63,536 more rows]
