# Supplementary material for: Evolution of the metabolome in response to selection for increased immunity in populations of Drosophila melanogaster
Source: PLoS One. 2017 Nov 17;12(11):e0188089. doi: 10.1371/journal.pone.0188089 (PMC5693281; doi:10.1371/journal.pone.0188089)
Supplement: S4 File — (ZIP) [file pone.0188089.s021.zip › Block4/Ii/2/pdata/1/ascii-spec.txt]

1	60621	6519.9436	10.864148
2	67512	6519.8335	10.863965
3	74275	6519.7235	10.863781
4	74043	6519.6135	10.863598
5	62395	6519.5034	10.863415
6	45425	6519.3934	10.863231
7	34564	6519.2833	10.863048
8	34115	6519.1733	10.862865
9	40982	6519.0633	10.862681
10	54106	6518.9532	10.862498
11	73750	6518.8432	10.862314
12	91697	6518.7331	10.862131
13	93934	6518.6231	10.861948
14	77195	6518.5131	10.861764
15	54310	6518.4030	10.861581
16	39325	6518.2930	10.861398
17	34777	6518.1830	10.861214
18	37025	6518.0729	10.861031
19	45396	6517.9629	10.860848
20	59374	6517.8528	10.860664
21	72368	6517.7428	10.860481
22	75745	6517.6328	10.860297
23	67716	6517.5227	10.860114
24	54744	6517.4127	10.859931
25	45588	6517.3026	10.859747
26	45535	6517.1926	10.859564
27	53313	6517.0826	10.859381
28	61767	6516.9725	10.859197
29	64032	6516.8625	10.859014
30	59805	6516.7524	10.858831
31	53139	6516.6424	10.858647
32	45768	6516.5324	10.858464
33	37886	6516.4223	10.858281
34	34297	6516.3123	10.858097
35	42093	6516.2022	10.857914
36	60926	6516.0922	10.857730
37	82260	6515.9822	10.857547
38	98983	6515.8721	10.857364
39	108020	6515.7621	10.857180
40	103477	6515.6520	10.856997
41	79341	6515.5420	10.856814
42	44288	6515.4320	10.856630
43	22042	6515.3219	10.856447
44	26825	6515.2119	10.856264
45	45191	6515.1018	10.856080
46	51990	6514.9918	10.855897
47	39384	6514.8818	10.855714
48	20626	6514.7717	10.855530
49	9681	6514.6617	10.855347
50	8579	6514.5517	10.855163
51	13847	6514.4416	10.854980
52	24130	6514.3316	10.854797
53	38268	6514.2215	10.854613
54	52918	6514.1115	10.854430
55	65310	6514.0015	10.854247
56	74390	6513.8914	10.854063
57	78588	6513.7814	10.853880
58	76760	6513.6713	10.853697
59	71620	6513.5613	10.853513
60	67729	6513.4513	10.853330
61	65975	6513.3412	10.853147
62	64587	6513.2312	10.852963
63	65150	6513.1211	10.852780
64	71627	6513.0111	10.852596
65	82002	6512.9011	10.852413
66	87108	6512.7910	10.852230
67	81679	6512.6810	10.852046
68	73030	6512.5709	10.851863
69	74412	6512.4609	10.851680
70	90197	6512.3509	10.851496
71	109835	6512.2408	10.851313
72	117122	6512.1308	10.851130
73	105700	6512.0207	10.850946
74	86048	6511.9107	10.850763
75	76019	6511.8007	10.850580
76	83012	6511.6906	10.850396
77	96790	6511.5806	10.850213
78	101719	6511.4706	10.850029
79	93916	6511.3605	10.849846
80	82829	6511.2505	10.849663
81	77602	6511.1404	10.849479
82	77358	6511.0304	10.849296
83	75922	6510.9204	10.849113
84	71597	6510.8103	10.848929
85	69150	6510.7003	10.848746
86	73586	6510.5902	10.848563
87	83890	6510.4802	10.848379
88	93177	6510.3702	10.848196
89	95466	6510.2601	10.848013
90	92289	6510.1501	10.847829
91	90201	6510.0400	10.847646
92	90697	6509.9300	10.847462
93	86927	6509.8200	10.847279
94	74171	6509.7099	10.847096
95	59117	6509.5999	10.846912
96	52056	6509.4898	10.846729
97	52850	6509.3798	10.846546
98	53063	6509.2698	10.846362
99	50299	6509.1597	10.846179
100	50147	6509.0497	10.845996
101	53201	6508.9396	10.845812
102	52353	6508.8296	10.845629
103	47244	6508.7196	10.845445
104	48815	6508.6095	10.845262
105	61191	6508.4995	10.845079
106	70733	6508.3894	10.844895
107	65754	6508.2794	10.844712
108	57740	6508.1694	10.844529
109	66242	6508.0593	10.844345
110	87686	6507.9493	10.844162
111	98749	6507.8393	10.843979
112	91455	6507.7292	10.843795
113	84539	6507.6192	10.843612
114	93017	6507.5091	10.843429
115	105587	6507.3991	10.843245
116	105283	6507.2891	10.843062
117	96892	6507.1790	10.842878
118	95963	6507.0690	10.842695
119	101124	6506.9589	10.842512
120	98377	6506.8489	10.842328
121	88354	6506.7389	10.842145
122	86494	6506.6288	10.841962
123	94138	6506.5188	10.841778
124	92118	6506.4087	10.841595
125	72439	6506.2987	10.841412
126	56601	6506.1887	10.841228
127	66041	6506.0786	10.841045
128	87821	6505.9686	10.840862
129	89921	6505.8585	10.840678
130	65070	6505.7485	10.840495
131	38535	6505.6385	10.840311
132	31223	6505.5284	10.840128
133	35038	6505.4184	10.839945
134	33861	6505.3083	10.839761
135	32479	6505.1983	10.839578
136	47550	6505.0883	10.839395
137	76381	6504.9782	10.839211
138	93667	6504.8682	10.839028
139	83461	6504.7582	10.838845
140	60533	6504.6481	10.838661
141	50474	6504.5381	10.838478
142	57535	6504.4280	10.838295
143	65236	6504.3180	10.838111
144	65025	6504.2080	10.837928
145	67687	6504.0979	10.837744
146	81457	6503.9879	10.837561
147	93924	6503.8778	10.837378
148	88600	6503.7678	10.837194
149	70768	6503.6578	10.837011
150	61317	6503.5477	10.836828
151	68150	6503.4377	10.836644
152	79845	6503.3276	10.836461
153	87866	6503.2176	10.836278
154	97223	6503.1076	10.836094
155	108816	6502.9975	10.835911
156	108466	6502.8875	10.835728
157	86595	6502.7774	10.835544
158	57530	6502.6674	10.835361
159	44208	6502.5574	10.835177
160	49973	6502.4473	10.834994
161	59336	6502.3373	10.834811
162	62008	6502.2272	10.834627
163	61440	6502.1172	10.834444
164	61281	6502.0072	10.834261
165	58489	6501.8971	10.834077
166	52451	6501.7871	10.833894
167	48739	6501.6770	10.833711
168	49741	6501.5670	10.833527
169	50932	6501.4570	10.833344
170	49897	6501.3469	10.833161
171	50736	6501.2369	10.832977
172	56170	6501.1269	10.832794
173	62878	6501.0168	10.832610
174	67858	6500.9068	10.832427
175	72318	6500.7967	10.832244
176	76218	6500.6867	10.832060
177	75814	6500.5767	10.831877
178	69659	6500.4666	10.831694
179	60793	6500.3566	10.831510
180	50702	6500.2465	10.831327
181	37912	6500.1365	10.831144
182	24674	6500.0265	10.830960
183	17449	6499.9164	10.830777
184	18163	6499.8064	10.830594
185	22502	6499.6963	10.830410
186	29253	6499.5863	10.830227
187	42185	6499.4763	10.830043
188	59217	6499.3662	10.829860
189	69884	6499.2562	10.829677
190	69574	6499.1461	10.829493
191	66994	6499.0361	10.829310
192	70844	6498.9261	10.829127
193	77780	6498.8160	10.828943
194	81007	6498.7060	10.828760
195	81474	6498.5959	10.828577
196	81268	6498.4859	10.828393
197	74855	6498.3759	10.828210
198	58768	6498.2658	10.828026
199	43089	6498.1558	10.827843
200	40167	6498.0458	10.827660
201	46161	6497.9357	10.827476
202	46557	6497.8257	10.827293
203	36951	6497.7156	10.827110
204	25692	6497.6056	10.826926
205	18887	6497.4956	10.826743
206	17064	6497.3855	10.826560
207	25222	6497.2755	10.826376
208	49697	6497.1654	10.826193
209	82127	6497.0554	10.826010
210	101637	6496.9454	10.825826
211	98562	6496.8353	10.825643
212	83519	6496.7253	10.825459
213	68205	6496.6152	10.825276
214	51547	6496.5052	10.825093
215	32285	6496.3952	10.824909
216	20115	6496.2851	10.824726
217	21390	6496.1751	10.824543
218	25485	6496.0650	10.824359
219	20488	6495.9550	10.824176
220	13727	6495.8450	10.823993
221	19925	6495.7349	10.823809
222	35257	6495.6249	10.823626
223	42881	6495.5148	10.823443
224	42409	6495.4048	10.823259
225	51740	6495.2948	10.823076
226	74324	6495.1847	10.822892
227	85879	6495.0747	10.822709
228	66693	6494.9646	10.822526
229	31869	6494.8546	10.822342
230	13035	6494.7446	10.822159
231	19611	6494.6345	10.821976
232	34894	6494.5245	10.821792
233	44220	6494.4145	10.821609
234	48587	6494.3044	10.821426
235	51988	6494.1944	10.821242
236	54001	6494.0843	10.821059
237	58618	6493.9743	10.820876
238	74106	6493.8643	10.820692
239	96926	6493.7542	10.820509
240	108976	6493.6442	10.820325
241	99128	6493.5341	10.820142
242	76536	6493.4241	10.819959
243	54679	6493.3141	10.819775
244	34179	6493.2040	10.819592
245	12664	6493.0940	10.819409
246	419	6492.9839	10.819225
247	10031	6492.8739	10.819042
248	35279	6492.7639	10.818859
249	55484	6492.6538	10.818675
250	59949	6492.5438	10.818492
251	56266	6492.4337	10.818309
252	55621	6492.3237	10.818125
253	61370	6492.2137	10.817942
254	71197	6492.1036	10.817758
255	79477	6491.9936	10.817575
256	78201	6491.8835	10.817392
257	66609	6491.7735	10.817208
258	58528	6491.6635	10.817025
259	67665	6491.5534	10.816842
260	86574	6491.4434	10.816658
261	94029	6491.3334	10.816475
262	83465	6491.2233	10.816292
263	68880	6491.1133	10.816108
264	60979	6491.0032	10.815925
265	54848	6490.8932	10.815742
266	46275	6490.7832	10.815558
267	42535	6490.6731	10.815375
268	47744	6490.5631	10.815191
269	52428	6490.4530	10.815008
270	48149	6490.3430	10.814825
271	39908	6490.2330	10.814641
272	34497	6490.1229	10.814458
273	29647	6490.0129	10.814275
274	25272	6489.9028	10.814091
275	31549	6489.7928	10.813908
276	52445	6489.6828	10.813725
277	73441	6489.5727	10.813541
278	79815	6489.4627	10.813358
279	75864	6489.3526	10.813174
280	71684	6489.2426	10.812991
281	63560	6489.1326	10.812808
282	45467	6489.0225	10.812624
283	28871	6488.9125	10.812441
284	29529	6488.8024	10.812258
285	41755	6488.6924	10.812074
286	47451	6488.5824	10.811891
287	45298	6488.4723	10.811708
288	48327	6488.3623	10.811524
289	55917	6488.2522	10.811341
290	53469	6488.1422	10.811158
291	41062	6488.0322	10.810974
292	37302	6487.9221	10.810791
293	48718	6487.8121	10.810607
294	58404	6487.7021	10.810424
295	54448	6487.5920	10.810241
296	49338	6487.4820	10.810057
297	58939	6487.3719	10.809874
298	78591	6487.2619	10.809691
299	92935	6487.1519	10.809507
300	96832	6487.0418	10.809324
301	94568	6486.9318	10.809141
302	88930	6486.8217	10.808957
303	82424	6486.7117	10.808774
304	80726	6486.6017	10.808591
305	84717	6486.4916	10.808407
306	86060	6486.3816	10.808224
307	78854	6486.2715	10.808040
308	68793	6486.1615	10.807857
309	63972	6486.0515	10.807674
310	64095	6485.9414	10.807490
311	65116	6485.8314	10.807307
312	66699	6485.7213	10.807124
313	68536	6485.6113	10.806940
314	66419	6485.5013	10.806757
315	57717	6485.3912	10.806574
316	44588	6485.2812	10.806390
317	29072	6485.1711	10.806207
318	13526	6485.0611	10.806024
319	6999	6484.9511	10.805840
320	18243	6484.8410	10.805657
321	39365	6484.7310	10.805473
322	51344	6484.6210	10.805290
323	50951	6484.5109	10.805107
324	55270	6484.4009	10.804923
325	71916	6484.2908	10.804740
326	83787	6484.1808	10.804557
327	75889	6484.0708	10.804373
328	59321	6483.9607	10.804190
329	52530	6483.8507	10.804007
330	54967	6483.7406	10.803823
331	57843	6483.6306	10.803640
332	65792	6483.5206	10.803457
333	85210	6483.4105	10.803273
334	103048	6483.3005	10.803090
335	102798	6483.1904	10.802906
336	94317	6483.0804	10.802723
337	101134	6482.9704	10.802540
338	120608	6482.8603	10.802356
339	123749	6482.7503	10.802173
340	97965	6482.6402	10.801990
341	65677	6482.5302	10.801806
342	52957	6482.4202	10.801623
343	59539	6482.3101	10.801440
344	69163	6482.2001	10.801256
345	73282	6482.0900	10.801073
346	73458	6481.9800	10.800890
347	71128	6481.8700	10.800706
348	65066	6481.7599	10.800523
349	54340	6481.6499	10.800339
350	40219	6481.5398	10.800156
351	28866	6481.4298	10.799973
352	29198	6481.3198	10.799789
353	40761	6481.2097	10.799606
354	49891	6481.0997	10.799423
355	49508	6480.9897	10.799239
356	54238	6480.8796	10.799056
357	77770	6480.7696	10.798873
358	102915	6480.6595	10.798689
359	99717	6480.5495	10.798506
360	71927	6480.4395	10.798322
361	56479	6480.3294	10.798139
362	71089	6480.2194	10.797956
363	91687	6480.1093	10.797772
364	93728	6479.9993	10.797589
365	87359	6479.8893	10.797406
366	92069	6479.7792	10.797222
367	100773	6479.6692	10.797039
368	94834	6479.5591	10.796856
369	78587	6479.4491	10.796672
370	71958	6479.3391	10.796489
371	77298	6479.2290	10.796306
372	77837	6479.1190	10.796122
373	65117	6479.0089	10.795939
374	47672	6478.8989	10.795755
375	34889	6478.7889	10.795572
376	29975	6478.6788	10.795389
377	36740	6478.5688	10.795205
378	56440	6478.4587	10.795022
379	78252	6478.3487	10.794839
380	87153	6478.2387	10.794655
381	80983	6478.1286	10.794472
382	68803	6478.0186	10.794289
383	55889	6477.9086	10.794105
384	42331	6477.7985	10.793922
385	31616	6477.6885	10.793739
386	27031	6477.5784	10.793555
387	23984	6477.4684	10.793372
388	19094	6477.3584	10.793188
389	20728	6477.2483	10.793005
390	35114	6477.1383	10.792822
391	49213	6477.0282	10.792638
392	46811	6476.9182	10.792455
393	36152	6476.8082	10.792272
394	39070	6476.6981	10.792088
395	55142	6476.5881	10.791905
396	61537	6476.4780	10.791722
397	50207	6476.3680	10.791538
398	39257	6476.2580	10.791355
399	40887	6476.1479	10.791172
400	43227	6476.0379	10.790988
401	35203	6475.9278	10.790805
402	26956	6475.8178	10.790621
403	30935	6475.7078	10.790438
404	41254	6475.5977	10.790255
405	47209	6475.4877	10.790071
406	51568	6475.3776	10.789888
407	60267	6475.2676	10.789705
408	68127	6475.1576	10.789521
409	69844	6475.0475	10.789338
410	71645	6474.9375	10.789155
411	76654	6474.8274	10.788971
412	72719	6474.7174	10.788788
413	52731	6474.6074	10.788605
414	34287	6474.4973	10.788421
415	38822	6474.3873	10.788238
416	60836	6474.2773	10.788054
417	78719	6474.1672	10.787871
418	87572	6474.0572	10.787688
419	98263	6473.9471	10.787504
420	109555	6473.8371	10.787321
421	107109	6473.7271	10.787138
422	90843	6473.6170	10.786954
423	79332	6473.5070	10.786771
424	81830	6473.3969	10.786588
425	86297	6473.2869	10.786404
426	82149	6473.1769	10.786221
427	76827	6473.0668	10.786038
428	80386	6472.9568	10.785854
429	87954	6472.8467	10.785671
430	87927	6472.7367	10.785487
431	78203	6472.6267	10.785304
432	66212	6472.5166	10.785121
433	59247	6472.4066	10.784937
434	59422	6472.2965	10.784754
435	62368	6472.1865	10.784571
436	59701	6472.0765	10.784387
437	49659	6471.9664	10.784204
438	43380	6471.8564	10.784021
439	50597	6471.7463	10.783837
440	62530	6471.6363	10.783654
441	63613	6471.5263	10.783470
442	57712	6471.4162	10.783287
443	63490	6471.3062	10.783104
444	82274	6471.1962	10.782920
445	92458	6471.0861	10.782737
446	82803	6470.9761	10.782554
447	69461	6470.8660	10.782370
448	67910	6470.7560	10.782187
449	67901	6470.6460	10.782004
450	53056	6470.5359	10.781820
451	29812	6470.4259	10.781637
452	18232	6470.3158	10.781454
453	24557	6470.2058	10.781270
454	40158	6470.0958	10.781087
455	58859	6469.9857	10.780903
456	78088	6469.8757	10.780720
457	89595	6469.7656	10.780537
458	85889	6469.6556	10.780353
459	72162	6469.5456	10.780170
460	58604	6469.4355	10.779987
461	46595	6469.3255	10.779803
462	34948	6469.2154	10.779620
463	31377	6469.1054	10.779437
464	42002	6468.9954	10.779253
465	57141	6468.8853	10.779070
466	64705	6468.7753	10.778887
467	70005	6468.6652	10.778703
468	82557	6468.5552	10.778520
469	90787	6468.4452	10.778336
470	75018	6468.3351	10.778153
471	43585	6468.2251	10.777970
472	28707	6468.1150	10.777786
473	42017	6468.0050	10.777603
474	59711	6467.8950	10.777420
475	60831	6467.7849	10.777236
476	56023	6467.6749	10.777053
477	63982	6467.5649	10.776870
478	79373	6467.4548	10.776686
479	83008	6467.3448	10.776503
480	71581	6467.2347	10.776320
481	59242	6467.1247	10.776136
482	56220	6467.0147	10.775953
483	60216	6466.9046	10.775769
484	65055	6466.7946	10.775586
485	66778	6466.6845	10.775403
486	64541	6466.5745	10.775219
487	63438	6466.4645	10.775036
488	72109	6466.3544	10.774853
489	90466	6466.2444	10.774669
490	104780	6466.1343	10.774486
491	101360	6466.0243	10.774303
492	80580	6465.9143	10.774119
493	53255	6465.8042	10.773936
494	30640	6465.6942	10.773753
495	22556	6465.5841	10.773569
496	34869	6465.4741	10.773386
497	60118	6465.3641	10.773202
498	78996	6465.2540	10.773019
499	80160	6465.1440	10.772836
500	71373	6465.0339	10.772652
501	63267	6464.9239	10.772469
502	52275	6464.8139	10.772286
503	31503	6464.7038	10.772102
504	9657	6464.5938	10.771919
505	3529	6464.4838	10.771736
506	15260	6464.3737	10.771552
507	30898	6464.2637	10.771369
508	39828	6464.1536	10.771186
509	43248	6464.0436	10.771002
510	44016	6463.9336	10.770819
511	40192	6463.8235	10.770635
512	30557	6463.7135	10.770452
513	18138	6463.6034	10.770269
514	7465	6463.4934	10.770085
515	4224	6463.3834	10.769902
516	14676	6463.2733	10.769719
517	37483	6463.1633	10.769535
518	59482	6463.0532	10.769352
519	68917	6462.9432	10.769169
520	69439	6462.8332	10.768985
521	71244	6462.7231	10.768802
522	73349	6462.6131	10.768619
523	68369	6462.5030	10.768435
524	61540	6462.3930	10.768252
525	67382	6462.2830	10.768068
526	85386	6462.1729	10.767885
527	95723	6462.0629	10.767702
528	85121	6461.9528	10.767518
529	63129	6461.8428	10.767335
530	45885	6461.7328	10.767152
531	37057	6461.6227	10.766968
532	33439	6461.5127	10.766785
533	36530	6461.4026	10.766602
534	46073	6461.2926	10.766418
535	51122	6461.1826	10.766235
536	41606	6461.0725	10.766051
537	24801	6460.9625	10.765868
538	18265	6460.8525	10.765685
539	27961	6460.7424	10.765501
540	43208	6460.6324	10.765318
541	52145	6460.5223	10.765135
542	53122	6460.4123	10.764951
543	51009	6460.3023	10.764768
544	50727	6460.1922	10.764585
545	55233	6460.0822	10.764401
546	62545	6459.9721	10.764218
547	64050	6459.8621	10.764035
548	53438	6459.7521	10.763851
549	38800	6459.6420	10.763668
550	37515	6459.5320	10.763484
551	54879	6459.4219	10.763301
552	74965	6459.3119	10.763118
553	79268	6459.2019	10.762934
554	69854	6459.0918	10.762751
555	66609	6458.9818	10.762568
556	82960	6458.8717	10.762384
557	110876	6458.7617	10.762201
558	129765	6458.6517	10.762018
559	124507	6458.5416	10.761834
560	94771	6458.4316	10.761651
561	53988	6458.3215	10.761468
562	22283	6458.2115	10.761284
563	14051	6458.1015	10.761101
564	26597	6457.9914	10.760917
565	43619	6457.8814	10.760734
566	53156	6457.7714	10.760551
567	57841	6457.6613	10.760367
568	63953	6457.5513	10.760184
569	68064	6457.4412	10.760001
570	63884	6457.3312	10.759817
571	56873	6457.2212	10.759634
572	58585	6457.1111	10.759451
573	67010	6457.0011	10.759267
574	66764	6456.8910	10.759084
575	52709	6456.7810	10.758901
576	40323	6456.6710	10.758717
577	45453	6456.5609	10.758534
578	64585	6456.4509	10.758350
579	83595	6456.3408	10.758167
580	95687	6456.2308	10.757984
581	99813	6456.1208	10.757800
582	90655	6456.0107	10.757617
583	65486	6455.9007	10.757434
584	37453	6455.7906	10.757250
585	27269	6455.6806	10.757067
586	39894	6455.5706	10.756884
587	59423	6455.4605	10.756700
588	68760	6455.3505	10.756517
589	66704	6455.2404	10.756334
590	65132	6455.1304	10.756150
591	76051	6455.0204	10.755967
592	101225	6454.9103	10.755783
593	128191	6454.8003	10.755600
594	137819	6454.6902	10.755417
595	122354	6454.5802	10.755233
596	94397	6454.4702	10.755050
597	71923	6454.3601	10.754867
598	58397	6454.2501	10.754683
599	45345	6454.1401	10.754500
600	28932	6454.0300	10.754317
601	12151	6453.9200	10.754133
602	-5296	6453.8099	10.753950
603	-24450	6453.6999	10.753767
604	-35214	6453.5899	10.753583
605	-22612	6453.4798	10.753400
606	12047	6453.3698	10.753216
607	49164	6453.2597	10.753033
608	72970	6453.1497	10.752850
609	83344	6453.0397	10.752666
610	83985	6452.9296	10.752483
611	74986	6452.8196	10.752300
612	62953	6452.7095	10.752116
613	62789	6452.5995	10.751933
614	79052	6452.4895	10.751750
615	96633	6452.3794	10.751566
616	99304	6452.2694	10.751383
617	88466	6452.1593	10.751199
618	76617	6452.0493	10.751016
619	72862	6451.9393	10.750833
620	81493	6451.8292	10.750649
621	101501	6451.7192	10.750466
622	118116	6451.6091	10.750283
623	109258	6451.4991	10.750099
624	73863	6451.3891	10.749916
625	41154	6451.2790	10.749733
626	36193	6451.1690	10.749549
627	47669	6451.0590	10.749366
628	47556	6450.9489	10.749183
629	32127	6450.8389	10.748999
630	21144	6450.7288	10.748816
631	22780	6450.6188	10.748632
632	25235	6450.5088	10.748449
633	23634	6450.3987	10.748266
634	29803	6450.2887	10.748082
635	47591	6450.1786	10.747899
636	60059	6450.0686	10.747716
637	53324	6449.9586	10.747532
638	36967	6449.8485	10.747349
639	27651	6449.7385	10.747166
640	25007	6449.6284	10.746982
641	18425	6449.5184	10.746799
642	9325	6449.4084	10.746616
643	11209	6449.2983	10.746432
644	29936	6449.1883	10.746249
645	55647	6449.0782	10.746065
646	74332	6448.9682	10.745882
647	79388	6448.8582	10.745699
648	72177	6448.7481	10.745515
649	58542	6448.6381	10.745332
650	45957	6448.5280	10.745149
651	39386	6448.4180	10.744965
652	38566	6448.3080	10.744782
653	40890	6448.1979	10.744599
654	45327	6448.0879	10.744415
655	51355	6447.9778	10.744232
656	57247	6447.8678	10.744049
657	63118	6447.7578	10.743865
658	72668	6447.6477	10.743682
659	86446	6447.5377	10.743498
660	94588	6447.4277	10.743315
661	82886	6447.3176	10.743132
662	49396	6447.2076	10.742948
663	12291	6447.0975	10.742765
664	-3085	6446.9875	10.742582
665	12408	6446.8775	10.742398
666	41284	6446.7674	10.742215
667	55039	6446.6574	10.742032
668	42579	6446.5473	10.741848
669	21206	6446.4373	10.741665
670	16033	6446.3273	10.741482
671	31429	6446.2172	10.741298
672	49603	6446.1072	10.741115
673	55722	6445.9971	10.740931
674	53319	6445.8871	10.740748
675	51138	6445.7771	10.740565
676	47107	6445.6670	10.740381
677	36709	6445.5570	10.740198
678	29454	6445.4469	10.740015
679	40934	6445.3369	10.739831
680	68021	6445.2269	10.739648
681	86296	6445.1168	10.739465
682	77901	6445.0068	10.739281
683	51876	6444.8967	10.739098
684	30341	6444.7867	10.738915
685	23320	6444.6767	10.738731
686	25431	6444.5666	10.738548
687	29683	6444.4566	10.738364
688	33148	6444.3466	10.738181
689	33059	6444.2365	10.737998
690	29183	6444.1265	10.737814
691	28727	6444.0164	10.737631
692	37409	6443.9064	10.737448
693	46188	6443.7964	10.737264
694	40145	6443.6863	10.737081
695	22675	6443.5763	10.736898
696	15853	6443.4662	10.736714
697	29915	6443.3562	10.736531
698	46895	6443.2462	10.736347
699	45722	6443.1361	10.736164
700	30776	6443.0261	10.735981
701	20215	6442.9160	10.735797
702	16309	6442.8060	10.735614
703	7458	6442.6960	10.735431
704	-5154	6442.5859	10.735247
705	-5546	6442.4759	10.735064
706	10234	6442.3658	10.734881
707	25960	6442.2558	10.734697
708	30637	6442.1458	10.734514
709	33648	6442.0357	10.734331
710	44752	6441.9257	10.734147
711	55318	6441.8156	10.733964
712	52544	6441.7056	10.733780
713	39582	6441.5956	10.733597
714	27870	6441.4855	10.733414
715	20339	6441.3755	10.733230
716	16785	6441.2654	10.733047
717	25660	6441.1554	10.732864
718	52632	6441.0454	10.732680
719	83595	6440.9353	10.732497
720	97469	6440.8253	10.732314
721	93406	6440.7153	10.732130
722	88249	6440.6052	10.731947
723	88672	6440.4952	10.731764
724	84534	6440.3851	10.731580
725	71215	6440.2751	10.731397
726	59132	6440.1651	10.731213
727	54776	6440.0550	10.731030
728	49333	6439.9450	10.730847
729	35338	6439.8349	10.730663
730	20616	6439.7249	10.730480
731	15065	6439.6149	10.730297
732	15476	6439.5048	10.730113
733	15091	6439.3948	10.729930
734	17999	6439.2847	10.729747
735	30147	6439.1747	10.729563
736	43014	6439.0647	10.729380
737	41543	6438.9546	10.729197
738	26417	6438.8446	10.729013
739	15098	6438.7345	10.728830
740	19896	6438.6245	10.728646
741	35634	6438.5145	10.728463
742	50720	6438.4044	10.728280
743	60542	6438.2944	10.728096
744	66531	6438.1843	10.727913
745	70199	6438.0743	10.727730
746	72726	6437.9643	10.727546
747	74797	6437.8542	10.727363
748	73064	6437.7442	10.727180
749	62224	6437.6341	10.726996
750	44688	6437.5241	10.726813
751	32362	6437.4141	10.726630
752	32663	6437.3040	10.726446
753	37444	6437.1940	10.726263
754	34476	6437.0840	10.726079
755	27784	6436.9739	10.725896
756	35480	6436.8639	10.725713
757	63821	6436.7538	10.725529
758	92941	6436.6438	10.725346
759	96856	6436.5338	10.725163
760	72896	6436.4237	10.724979
761	42257	6436.3137	10.724796
762	23888	6436.2036	10.724613
763	18393	6436.0936	10.724429
764	18650	6435.9836	10.724246
765	24223	6435.8735	10.724063
766	37572	6435.7635	10.723879
767	53503	6435.6534	10.723696
768	62422	6435.5434	10.723512
769	62281	6435.4334	10.723329
770	59698	6435.3233	10.723146
771	59469	6435.2133	10.722962
772	59374	6435.1032	10.722779
773	56625	6434.9932	10.722596
774	54788	6434.8832	10.722412
775	61373	6434.7731	10.722229
776	79010	6434.6631	10.722046
777	99368	6434.5530	10.721862
778	107336	6434.4430	10.721679
779	95400	6434.3330	10.721495
780	74587	6434.2229	10.721312
781	65592	6434.1129	10.721129
782	76394	6434.0029	10.720945
783	94083	6433.8928	10.720762
784	101825	6433.7828	10.720579
785	96527	6433.6727	10.720395
786	85050	6433.5627	10.720212
787	72219	6433.4527	10.720029
788	61461	6433.3426	10.719845
789	59039	6433.2326	10.719662
790	65788	6433.1225	10.719479
791	70434	6433.0125	10.719295
792	63773	6432.9025	10.719112
793	53942	6432.7924	10.718928
794	53113	6432.6824	10.718745
795	54633	6432.5723	10.718562
796	42910	6432.4623	10.718378
797	24165	6432.3523	10.718195
798	24041	6432.2422	10.718012
799	49283	6432.1322	10.717828
800	74880	6432.0221	10.717645
801	80596	6431.9121	10.717462
802	79069	6431.8021	10.717278
803	90161	6431.6920	10.717095
804	104319	6431.5820	10.716912
805	95093	6431.4719	10.716728
806	60638	6431.3619	10.716545
807	29921	6431.2519	10.716361
808	27175	6431.1418	10.716178
809	47377	6431.0318	10.715995
810	69085	6430.9217	10.715811
811	77676	6430.8117	10.715628
812	72492	6430.7017	10.715445
813	62668	6430.5916	10.715261
814	60505	6430.4816	10.715078
815	71434	6430.3716	10.714895
816	87122	6430.2615	10.714711
817	93341	6430.1515	10.714528
818	85119	6430.0414	10.714345
819	69553	6429.9314	10.714161
820	56236	6429.8214	10.713978
821	51648	6429.7113	10.713794
822	59473	6429.6013	10.713611
823	76747	6429.4912	10.713428
824	91320	6429.3812	10.713244
825	93421	6429.2712	10.713061
826	89027	6429.1611	10.712878
827	91088	6429.0511	10.712694
828	98184	6428.9410	10.712511
829	95053	6428.8310	10.712328
830	76549	6428.7210	10.712144
831	56754	6428.6109	10.711961
832	48037	6428.5009	10.711778
833	44020	6428.3908	10.711594
834	33060	6428.2808	10.711411
835	18058	6428.1708	10.711227
836	10010	6428.0607	10.711044
837	7911	6427.9507	10.710861
838	-875	6427.8406	10.710677
839	-20221	6427.7306	10.710494
840	-35999	6427.6206	10.710311
841	-30475	6427.5105	10.710127
842	-679	6427.4005	10.709944
843	38788	6427.2905	10.709761
844	67104	6427.1804	10.709577
845	71862	6427.0704	10.709394
846	57937	6426.9603	10.709211
847	43611	6426.8503	10.709027
848	45074	6426.7403	10.708844
849	63564	6426.6302	10.708660
850	87893	6426.5202	10.708477
851	105705	6426.4101	10.708294
852	108597	6426.3001	10.708110
853	91739	6426.1901	10.707927
854	58730	6426.0800	10.707744
855	26869	6425.9700	10.707560
856	16505	6425.8599	10.707377
857	29154	6425.7499	10.707194
858	43524	6425.6399	10.707010
859	40642	6425.5298	10.706827
860	27593	6425.4198	10.706644
861	27430	6425.3097	10.706460
862	48730	6425.1997	10.706277
863	76034	6425.0897	10.706093
864	90948	6424.9796	10.705910
865	91270	6424.8696	10.705727
866	84695	6424.7595	10.705543
867	74192	6424.6495	10.705360
868	58968	6424.5395	10.705177
869	43262	6424.4294	10.704993
870	33272	6424.3194	10.704810
871	28284	6424.2093	10.704627
872	24751	6424.0993	10.704443
873	26699	6423.9893	10.704260
874	40160	6423.8792	10.704076
875	57606	6423.7692	10.703893
876	62033	6423.6592	10.703710
877	50844	6423.5491	10.703526
878	42269	6423.4391	10.703343
879	50051	6423.3290	10.703160
880	63690	6423.2190	10.702976
881	65140	6423.1090	10.702793
882	55310	6422.9989	10.702610
883	49385	6422.8889	10.702426
884	52087	6422.7788	10.702243
885	54730	6422.6688	10.702060
886	55273	6422.5588	10.701876
887	63351	6422.4487	10.701693
888	80436	6422.3387	10.701509
889	90319	6422.2286	10.701326
890	78858	6422.1186	10.701143
891	53431	6422.0086	10.700959
892	33166	6421.8985	10.700776
893	26495	6421.7885	10.700593
894	27919	6421.6784	10.700409
895	32331	6421.5684	10.700226
896	41718	6421.4584	10.700043
897	57473	6421.3483	10.699859
898	74616	6421.2383	10.699676
899	87113	6421.1282	10.699493
900	94929	6421.0182	10.699309
901	102039	6420.9082	10.699126
902	108331	6420.7981	10.698942
903	106792	6420.6881	10.698759
904	91933	6420.5781	10.698576
905	70765	6420.4680	10.698392
906	59916	6420.3580	10.698209
907	67568	6420.2479	10.698026
908	82992	6420.1379	10.697842
909	91142	6420.0279	10.697659
910	92826	6419.9178	10.697476
911	98464	6419.8078	10.697292
912	104074	6419.6977	10.697109
913	91501	6419.5877	10.696926
914	59104	6419.4777	10.696742
915	34528	6419.3676	10.696559
916	41461	6419.2576	10.696375
917	65057	6419.1475	10.696192
918	69749	6419.0375	10.696009
919	46680	6418.9275	10.695825
920	23280	6418.8174	10.695642
921	24788	6418.7074	10.695459
922	46102	6418.5973	10.695275
923	68337	6418.4873	10.695092
924	84915	6418.3773	10.694909
925	98000	6418.2672	10.694725
926	102285	6418.1572	10.694542
927	90147	6418.0471	10.694359
928	68529	6417.9371	10.694175
929	54874	6417.8271	10.693992
930	55113	6417.7170	10.693808
931	57463	6417.6070	10.693625
932	50744	6417.4969	10.693442
933	38548	6417.3869	10.693258
934	30420	6417.2769	10.693075
935	27171	6417.1668	10.692892
936	22638	6417.0568	10.692708
937	16419	6416.9468	10.692525
938	17200	6416.8367	10.692342
939	32222	6416.7267	10.692158
940	57409	6416.6166	10.691975
941	79999	6416.5066	10.691792
942	89828	6416.3966	10.691608
943	87059	6416.2865	10.691425
944	79681	6416.1765	10.691241
945	75191	6416.0664	10.691058
946	75573	6415.9564	10.690875
947	78557	6415.8464	10.690691
948	80251	6415.7363	10.690508
949	75876	6415.6263	10.690325
950	61995	6415.5162	10.690141
951	41231	6415.4062	10.689958
952	22066	6415.2962	10.689775
953	10105	6415.1861	10.689591
954	1798	6415.0761	10.689408
955	-8163	6414.9660	10.689224
956	-15304	6414.8560	10.689041
957	-9014	6414.7460	10.688858
958	11126	6414.6359	10.688674
959	30891	6414.5259	10.688491
960	38064	6414.4158	10.688308
961	37037	6414.3058	10.688124
962	39752	6414.1958	10.687941
963	46792	6414.0857	10.687758
964	47458	6413.9757	10.687574
965	38237	6413.8657	10.687391
966	30748	6413.7556	10.687208
967	36265	6413.6456	10.687024
968	49283	6413.5355	10.686841
969	53957	6413.4255	10.686657
970	44155	6413.3155	10.686474
971	29842	6413.2054	10.686291
972	23604	6413.0954	10.686107
973	27707	6412.9853	10.685924
974	37354	6412.8753	10.685741
975	50471	6412.7653	10.685557
976	67138	6412.6552	10.685374
977	80856	6412.5452	10.685191
978	78376	6412.4351	10.685007
979	52732	6412.3251	10.684824
980	13755	6412.2151	10.684641
981	-18134	6412.1050	10.684457
982	-28129	6411.9950	10.684274
983	-16208	6411.8849	10.684090
984	6223	6411.7749	10.683907
985	24768	6411.6649	10.683724
986	29769	6411.5548	10.683540
987	22434	6411.4448	10.683357
988	14800	6411.3347	10.683174
989	18932	6411.2247	10.682990
990	34206	6411.1147	10.682807
991	48820	6411.0046	10.682624
992	54776	6410.8946	10.682440
993	55782	6410.7845	10.682257
994	57528	6410.6745	10.682074
995	56944	6410.5645	10.681890
996	48307	6410.4544	10.681707
997	36857	6410.3444	10.681523
998	37691	6410.2344	10.681340
999	59087	6410.1243	10.681157
1000	91669	6410.0143	10.680973
1001	116086	6409.9042	10.680790
1002	119121	6409.7942	10.680607
1003	102131	6409.6842	10.680423
1004	76918	6409.5741	10.680240
1005	54819	6409.4641	10.680057
1006	39012	6409.3540	10.679873
1007	27617	6409.2440	10.679690
1008	23390	6409.1340	10.679507
1009	34288	6409.0239	10.679323
1010	59913	6408.9139	10.679140
1011	83139	6408.8038	10.678956
1012	85025	6408.6938	10.678773
1013	67233	6408.5838	10.678590
1014	49581	6408.4737	10.678406
1015	43490	6408.3637	10.678223
1016	38710	6408.2536	10.678040
1017	22066	6408.1436	10.677856
1018	-547	6408.0336	10.677673
1019	-11270	6407.9235	10.677490
1020	-3885	6407.8135	10.677306
1021	11115	6407.7034	10.677123
1022	23133	6407.5934	10.676940
1023	31305	6407.4834	10.676756
1024	36304	6407.3733	10.676573
1025	34560	6407.2633	10.676389
1026	27278	6407.1533	10.676206
1027	25754	6407.0432	10.676023
1028	37414	6406.9332	10.675839
1029	52002	6406.8231	10.675656
1030	53492	6406.7131	10.675473
1031	44018	6406.6031	10.675289
1032	42851	6406.4930	10.675106
1033	58584	6406.3830	10.674923
1034	75583	6406.2729	10.674739
1035	76462	6406.1629	10.674556
1036	67147	6406.0529	10.674372
1037	66439	6405.9428	10.674189
1038	77191	6405.8328	10.674006
1039	83601	6405.7227	10.673822
1040	76020	6405.6127	10.673639
1041	62415	6405.5027	10.673456
1042	52105	6405.3926	10.673272
1043	43081	6405.2826	10.673089
1044	31927	6405.1725	10.672906
1045	22602	6405.0625	10.672722
1046	16371	6404.9525	10.672539
1047	5682	6404.8424	10.672356
1048	-10373	6404.7324	10.672172
1049	-15840	6404.6223	10.671989
1050	2026	6404.5123	10.671805
1051	30558	6404.4023	10.671622
1052	45855	6404.2922	10.671439
1053	44172	6404.1822	10.671255
1054	42773	6404.0721	10.671072
1055	52459	6403.9621	10.670889
1056	66544	6403.8521	10.670705
1057	76651	6403.7420	10.670522
1058	81810	6403.6320	10.670339
1059	79191	6403.5220	10.670155
1060	62779	6403.4119	10.669972
1061	37027	6403.3019	10.669789
1062	17541	6403.1918	10.669605
1063	12043	6403.0818	10.669422
1064	13074	6402.9718	10.669238
1065	14473	6402.8617	10.669055
1066	20934	6402.7517	10.668872
1067	33942	6402.6416	10.668688
1068	42029	6402.5316	10.668505
1069	35446	6402.4216	10.668322
1070	20736	6402.3115	10.668138
1071	11659	6402.2015	10.667955
1072	13562	6402.0914	10.667772
1073	22725	6401.9814	10.667588
1074	31363	6401.8714	10.667405
1075	27826	6401.7613	10.667222
1076	4802	6401.6513	10.667038
1077	-24299	6401.5412	10.666855
1078	-30272	6401.4312	10.666671
1079	-299	6401.3212	10.666488
1080	45085	6401.2111	10.666305
1081	76231	6401.1011	10.666121
1082	83067	6400.9910	10.665938
1083	70494	6400.8810	10.665755
1084	43075	6400.7710	10.665571
1085	11909	6400.6609	10.665388
1086	2031	6400.5509	10.665205
1087	29222	6400.4409	10.665021
1088	74872	6400.3308	10.664838
1089	103793	6400.2208	10.664655
1090	103343	6400.1107	10.664471
1091	88169	6400.0007	10.664288
1092	72618	6399.8907	10.664104
1093	59192	6399.7806	10.663921
1094	50965	6399.6706	10.663738
1095	52970	6399.5605	10.663554
1096	59256	6399.4505	10.663371
1097	57448	6399.3405	10.663188
1098	48755	6399.2304	10.663004
1099	46128	6399.1204	10.662821
1100	50407	6399.0103	10.662638
1101	46249	6398.9003	10.662454
1102	26325	6398.7903	10.662271
1103	3553	6398.6802	10.662088
1104	-6129	6398.5702	10.661904
1105	859	6398.4601	10.661721
1106	21592	6398.3501	10.661537
1107	52974	6398.2401	10.661354
1108	86093	6398.1300	10.661171
1109	106666	6398.0200	10.660987
1110	107840	6397.9099	10.660804
1111	94997	6397.7999	10.660621
1112	77054	6397.6899	10.660437
1113	62532	6397.5798	10.660254
1114	61304	6397.4698	10.660071
1115	75521	6397.3597	10.659887
1116	90021	6397.2497	10.659704
1117	87950	6397.1397	10.659520
1118	75052	6397.0296	10.659337
1119	71153	6396.9196	10.659154
1120	79535	6396.8096	10.658970
1121	85885	6396.6995	10.658787
1122	85903	6396.5895	10.658604
1123	87169	6396.4794	10.658420
1124	81925	6396.3694	10.658237
1125	50496	6396.2594	10.658054
1126	1812	6396.1493	10.657870
1127	-22444	6396.0393	10.657687
1128	-2065	6395.9292	10.657504
1129	32676	6395.8192	10.657320
1130	47543	6395.7092	10.657137
1131	51002	6395.5991	10.656953
1132	67039	6395.4891	10.656770
1133	87650	6395.3790	10.656587
1134	87993	6395.2690	10.656403
1135	71595	6395.1590	10.656220
1136	63270	6395.0489	10.656037
1137	66294	6394.9389	10.655853
1138	61938	6394.8288	10.655670
1139	47234	6394.7188	10.655487
1140	40251	6394.6088	10.655303
1141	48952	6394.4987	10.655120
1142	64675	6394.3887	10.654937
1143	84567	6394.2786	10.654753
1144	109532	6394.1686	10.654570
1145	121242	6394.0586	10.654386
1146	96304	6393.9485	10.654203
1147	47801	6393.8385	10.654020
1148	17729	6393.7285	10.653836
1149	19513	6393.6184	10.653653
1150	23438	6393.5084	10.653470
1151	12266	6393.3983	10.653286
1152	13559	6393.2883	10.653103
1153	52417	6393.1783	10.652920
1154	103789	6393.0682	10.652736
1155	123728	6392.9582	10.652553
1156	107060	6392.8481	10.652370
1157	82074	6392.7381	10.652186
1158	63634	6392.6281	10.652003
1159	45255	6392.5180	10.651819
1160	28983	6392.4080	10.651636
1161	28543	6392.2979	10.651453
1162	41642	6392.1879	10.651269
1163	48311	6392.0779	10.651086
1164	42471	6391.9678	10.650903
1165	41507	6391.8578	10.650719
1166	56926	6391.7477	10.650536
1167	75459	6391.6377	10.650353
1168	78658	6391.5277	10.650169
1169	65937	6391.4176	10.649986
1170	49425	6391.3076	10.649803
1171	39103	6391.1975	10.649619
1172	41295	6391.0875	10.649436
1173	59521	6390.9775	10.649252
1174	86327	6390.8674	10.649069
1175	102650	6390.7574	10.648886
1176	94945	6390.6473	10.648702
1177	68357	6390.5373	10.648519
1178	37864	6390.4273	10.648336
1179	13170	6390.3172	10.648152
1180	-2476	6390.2072	10.647969
1181	-7127	6390.0972	10.647786
1182	-2059	6389.9871	10.647602
1183	6597	6389.8771	10.647419
1184	15210	6389.7670	10.647236
1185	27189	6389.6570	10.647052
1186	44737	6389.5470	10.646869
1187	62192	6389.4369	10.646685
1188	73505	6389.3269	10.646502
1189	79361	6389.2168	10.646319
1190	79798	6389.1068	10.646135
1191	68095	6388.9968	10.645952
1192	42801	6388.8867	10.645769
1193	18630	6388.7767	10.645585
1194	11558	6388.6666	10.645402
1195	16960	6388.5566	10.645219
1196	17360	6388.4466	10.645035
1197	10311	6388.3365	10.644852
1198	12195	6388.2265	10.644669
1199	31976	6388.1164	10.644485
1200	56877	6388.0064	10.644302
1201	70166	6387.8964	10.644118
1202	70164	6387.7863	10.643935
1203	64986	6387.6763	10.643752
1204	60189	6387.5662	10.643568
1205	58770	6387.4562	10.643385
1206	62185	6387.3462	10.643202
1207	63843	6387.2361	10.643018
1208	52935	6387.1261	10.642835
1209	32714	6387.0161	10.642652
1210	22466	6386.9060	10.642468
1211	31756	6386.7960	10.642285
1212	45879	6386.6859	10.642101
1213	48565	6386.5759	10.641918
1214	44428	6386.4659	10.641735
1215	43293	6386.3558	10.641551
1216	37228	6386.2458	10.641368
1217	14802	6386.1357	10.641185
1218	-12981	6386.0257	10.641001
1219	-25437	6385.9157	10.640818
1220	-23189	6385.8056	10.640635
1221	-20224	6385.6956	10.640451
1222	-10994	6385.5855	10.640268
1223	23481	6385.4755	10.640085
1224	76218	6385.3655	10.639901
1225	113165	6385.2554	10.639718
1226	118494	6385.1454	10.639534
1227	111343	6385.0353	10.639351
1228	108151	6384.9253	10.639168
1229	99594	6384.8153	10.638984
1230	80044	6384.7052	10.638801
1231	68920	6384.5952	10.638618
1232	79553	6384.4851	10.638434
1233	91426	6384.3751	10.638251
1234	79565	6384.2651	10.638068
1235	53082	6384.1550	10.637884
1236	38822	6384.0450	10.637701
1237	42023	6383.9349	10.637518
1238	48502	6383.8249	10.637334
1239	52471	6383.7149	10.637151
1240	56794	6383.6048	10.636967
1241	57086	6383.4948	10.636784
1242	50603	6383.3848	10.636601
1243	50241	6383.2747	10.636417
1244	64864	6383.1647	10.636234
1245	77594	6383.0546	10.636051
1246	70729	6382.9446	10.635867
1247	59795	6382.8346	10.635684
1248	70879	6382.7245	10.635501
1249	94468	6382.6145	10.635317
1250	98754	6382.5044	10.635134
1251	82966	6382.3944	10.634951
1252	76336	6382.2844	10.634767
1253	83292	6382.1743	10.634584
1254	73721	6382.0643	10.634400
1255	37999	6381.9542	10.634217
1256	9339	6381.8442	10.634034
1257	12662	6381.7342	10.633850
1258	28637	6381.6241	10.633667
1259	32414	6381.5141	10.633484
1260	34722	6381.4040	10.633300
1261	54819	6381.2940	10.633117
1262	79365	6381.1840	10.632934
1263	82365	6381.0739	10.632750
1264	69006	6380.9639	10.632567
1265	66252	6380.8538	10.632384
1266	79337	6380.7438	10.632200
1267	87458	6380.6338	10.632017
1268	78185	6380.5237	10.631833
1269	59997	6380.4137	10.631650
1270	42225	6380.3037	10.631467
1271	25273	6380.1936	10.631283
1272	11796	6380.0836	10.631100
1273	8817	6379.9735	10.630917
1274	16387	6379.8635	10.630733
1275	27266	6379.7535	10.630550
1276	37026	6379.6434	10.630367
1277	42962	6379.5334	10.630183
1278	37398	6379.4233	10.630000
1279	16678	6379.3133	10.629817
1280	-5877	6379.2033	10.629633
1281	-11043	6379.0932	10.629450
1282	2423	6378.9832	10.629266
1283	17495	6378.8731	10.629083
1284	22030	6378.7631	10.628900
1285	20475	6378.6531	10.628716
1286	22230	6378.5430	10.628533
1287	28998	6378.4330	10.628350
1288	35313	6378.3229	10.628166
1289	34554	6378.2129	10.627983
1290	24563	6378.1029	10.627800
1291	11729	6377.9928	10.627616
1292	6093	6377.8828	10.627433
1293	8395	6377.7727	10.627249
1294	8871	6377.6627	10.627066
1295	3803	6377.5527	10.626883
1296	3229	6377.4426	10.626699
1297	14584	6377.3326	10.626516
1298	30560	6377.2225	10.626333
1299	43359	6377.1125	10.626149
1300	57458	6377.0025	10.625966
1301	73986	6376.8924	10.625783
1302	76867	6376.7824	10.625599
1303	54896	6376.6724	10.625416
1304	26805	6376.5623	10.625233
1305	20515	6376.4523	10.625049
1306	33593	6376.3422	10.624866
1307	38675	6376.2322	10.624682
1308	25078	6376.1222	10.624499
1309	9541	6376.0121	10.624316
1310	5217	6375.9021	10.624132
1311	6098	6375.7920	10.623949
1312	7197	6375.6820	10.623766
1313	15600	6375.5720	10.623582
1314	32479	6375.4619	10.623399
1315	45125	6375.3519	10.623216
1316	47034	6375.2418	10.623032
1317	47708	6375.1318	10.622849
1318	52878	6375.0218	10.622666
1319	53104	6374.9117	10.622482
1320	42920	6374.8017	10.622299
1321	33558	6374.6916	10.622115
1322	33111	6374.5816	10.621932
1323	29426	6374.4716	10.621749
1324	8377	6374.3615	10.621565
1325	-21960	6374.2515	10.621382
1326	-40139	6374.1414	10.621199
1327	-36511	6374.0314	10.621015
1328	-18567	6373.9214	10.620832
1329	984	6373.8113	10.620649
1330	12565	6373.7013	10.620465
1331	15643	6373.5913	10.620282
1332	24016	6373.4812	10.620099
1333	52698	6373.3712	10.619915
1334	90867	6373.2611	10.619732
1335	104247	6373.1511	10.619548
1336	78447	6373.0411	10.619365
1337	43757	6372.9310	10.619182
1338	37886	6372.8210	10.618998
1339	57701	6372.7109	10.618815
1340	70549	6372.6009	10.618632
1341	62716	6372.4909	10.618448
1342	49824	6372.3808	10.618265
1343	43967	6372.2708	10.618082
1344	39526	6372.1607	10.617898
1345	34554	6372.0507	10.617715
1346	39511	6371.9407	10.617532
1347	55653	6371.8306	10.617348
1348	66337	6371.7206	10.617165
1349	60708	6371.6105	10.616981
1350	48593	6371.5005	10.616798
1351	41014	6371.3905	10.616615
1352	32815	6371.2804	10.616431
1353	17660	6371.1704	10.616248
1354	4787	6371.0603	10.616065
1355	4500	6370.9503	10.615881
1356	8480	6370.8403	10.615698
1357	2726	6370.7302	10.615515
1358	-7243	6370.6202	10.615331
1359	-3174	6370.5101	10.615148
1360	16319	6370.4001	10.614965
1361	31279	6370.2901	10.614781
1362	28322	6370.1800	10.614598
1363	17823	6370.0700	10.614414
1364	17197	6369.9600	10.614231
1365	28535	6369.8499	10.614048
1366	40565	6369.7399	10.613864
1367	44762	6369.6298	10.613681
1368	40904	6369.5198	10.613498
1369	31324	6369.4098	10.613314
1370	18591	6369.2997	10.613131
1371	8297	6369.1897	10.612948
1372	6915	6369.0796	10.612764
1373	14257	6368.9696	10.612581
1374	21572	6368.8596	10.612397
1375	20043	6368.7495	10.612214
1376	9923	6368.6395	10.612031
1377	-884	6368.5294	10.611847
1378	-6550	6368.4194	10.611664
1379	-8438	6368.3094	10.611481
1380	-9455	6368.1993	10.611297
1381	-6831	6368.0893	10.611114
1382	4942	6367.9792	10.610931
1383	24698	6367.8692	10.610747
1384	42777	6367.7592	10.610564
1385	50066	6367.6491	10.610381
1386	45693	6367.5391	10.610197
1387	35562	6367.4290	10.610014
1388	28116	6367.3190	10.609830
1389	32222	6367.2090	10.609647
1390	51661	6367.0989	10.609464
1391	77094	6366.9889	10.609280
1392	90056	6366.8789	10.609097
1393	81635	6366.7688	10.608914
1394	62131	6366.6588	10.608730
1395	45488	6366.5487	10.608547
1396	31294	6366.4387	10.608364
1397	13478	6366.3287	10.608180
1398	478	6366.2186	10.607997
1399	8395	6366.1086	10.607814
1400	32634	6365.9985	10.607630
1401	45348	6365.8885	10.607447
1402	30708	6365.7785	10.607263
1403	8147	6365.6684	10.607080
1404	7291	6365.5584	10.606897
1405	29848	6365.4483	10.606713
1406	51682	6365.3383	10.606530
1407	56881	6365.2283	10.606347
1408	53807	6365.1182	10.606163
1409	58136	6365.0082	10.605980
1410	74045	6364.8981	10.605797
1411	94813	6364.7881	10.605613
1412	111357	6364.6781	10.605430
1413	116846	6364.5680	10.605247
1414	110439	6364.4580	10.605063
1415	98568	6364.3479	10.604880
1416	87091	6364.2379	10.604696
1417	73701	6364.1279	10.604513
1418	55541	6364.0178	10.604330
1419	40861	6363.9078	10.604146
1420	41157	6363.7977	10.603963
1421	53133	6363.6877	10.603780
1422	62347	6363.5777	10.603596
1423	65397	6363.4676	10.603413
1424	72383	6363.3576	10.603230
1425	84065	6363.2476	10.603046
1426	85694	6363.1375	10.602863
1427	72838	6363.0275	10.602680
1428	64384	6362.9174	10.602496
1429	73921	6362.8074	10.602313
1430	83893	6362.6974	10.602129
1431	69524	6362.5873	10.601946
1432	38386	6362.4773	10.601763
1433	21299	6362.3672	10.601579
1434	27105	6362.2572	10.601396
1435	32726	6362.1472	10.601213
1436	22816	6362.0371	10.601029
1437	14239	6361.9271	10.600846
1438	27215	6361.8170	10.600663
1439	50742	6361.7070	10.600479
1440	56486	6361.5970	10.600296
1441	38695	6361.4869	10.600113
1442	21663	6361.3769	10.599929
1443	28366	6361.2668	10.599746
1444	56099	6361.1568	10.599562
1445	85466	6361.0468	10.599379
1446	101740	6360.9367	10.599196
1447	102131	6360.8267	10.599012
1448	90447	6360.7166	10.598829
1449	73314	6360.6066	10.598646
1450	60158	6360.4966	10.598462
1451	60263	6360.3865	10.598279
1452	75764	6360.2765	10.598096
1453	96798	6360.1665	10.597912
1454	105184	6360.0564	10.597729
1455	87415	6359.9464	10.597545
1456	48553	6359.8363	10.597362
1457	12236	6359.7263	10.597179
1458	1127	6359.6163	10.596995
1459	15184	6359.5062	10.596812
1460	33703	6359.3962	10.596629
1461	41352	6359.2861	10.596445
1462	45541	6359.1761	10.596262
1463	61002	6359.0661	10.596079
1464	82896	6358.9560	10.595895
1465	88647	6358.8460	10.595712
1466	68133	6358.7359	10.595529
1467	38568	6358.6259	10.595345
1468	21919	6358.5159	10.595162
1469	18869	6358.4058	10.594978
1470	16625	6358.2958	10.594795
1471	13807	6358.1857	10.594612
1472	21271	6358.0757	10.594428
1473	40908	6357.9657	10.594245
1474	60021	6357.8556	10.594062
1475	68876	6357.7456	10.593878
1476	69777	6357.6355	10.593695
1477	65564	6357.5255	10.593512
1478	53430	6357.4155	10.593328
1479	36152	6357.3054	10.593145
1480	25826	6357.1954	10.592962
1481	27663	6357.0853	10.592778
1482	31063	6356.9753	10.592595
1483	26241	6356.8653	10.592411
1484	19962	6356.7552	10.592228
1485	24486	6356.6452	10.592045
1486	39257	6356.5352	10.591861
1487	54169	6356.4251	10.591678
1488	63974	6356.3151	10.591495
1489	68907	6356.2050	10.591311
1490	67541	6356.0950	10.591128
1491	59605	6355.9850	10.590945
1492	50547	6355.8749	10.590761
1493	44226	6355.7649	10.590578
1494	37437	6355.6548	10.590395
1495	30239	6355.5448	10.590211
1496	31916	6355.4348	10.590028
1497	45086	6355.3247	10.589844
1498	54754	6355.2147	10.589661
1499	48874	6355.1046	10.589478
1500	40139	6354.9946	10.589294
1501	48030	6354.8846	10.589111
1502	66922	6354.7745	10.588928
1503	74529	6354.6645	10.588744
1504	67591	6354.5544	10.588561
1505	63881	6354.4444	10.588378
1506	69034	6354.3344	10.588194
1507	68681	6354.2243	10.588011
1508	58933	6354.1143	10.587828
1509	56807	6354.0042	10.587644
1510	68371	6353.8942	10.587461
1511	72096	6353.7842	10.587277
1512	51991	6353.6741	10.587094
1513	26339	6353.5641	10.586911
1514	21533	6353.4541	10.586727
1515	32953	6353.3440	10.586544
1516	36530	6353.2340	10.586361
1517	29460	6353.1239	10.586177
1518	32674	6353.0139	10.585994
1519	54413	6352.9039	10.585811
1520	76039	6352.7938	10.585627
1521	79868	6352.6838	10.585444
1522	72497	6352.5737	10.585261
1523	71498	6352.4637	10.585077
1524	82225	6352.3537	10.584894
1525	97273	6352.2436	10.584710
1526	109422	6352.1336	10.584527
1527	114996	6352.0235	10.584344
1528	110764	6351.9135	10.584160
1529	98533	6351.8035	10.583977
1530	90434	6351.6934	10.583794
1531	98283	6351.5834	10.583610
1532	115105	6351.4733	10.583427
1533	117124	6351.3633	10.583244
1534	91092	6351.2533	10.583060
1535	52761	6351.1432	10.582877
1536	28083	6351.0332	10.582694
1537	20519	6350.9231	10.582510
1538	11139	6350.8131	10.582327
1539	-9201	6350.7031	10.582143
1540	-26159	6350.5930	10.581960
1541	-27908	6350.4830	10.581777
1542	-25749	6350.3729	10.581593
1543	-32397	6350.2629	10.581410
1544	-35352	6350.1529	10.581227
1545	-15614	6350.0428	10.581043
1546	15908	6349.9328	10.580860
1547	28180	6349.8228	10.580677
1548	14727	6349.7127	10.580493
1549	314	6349.6027	10.580310
1550	-1110	6349.4926	10.580126
1551	-5443	6349.3826	10.579943
1552	-23416	6349.2726	10.579760
1553	-34538	6349.1625	10.579576
1554	-17166	6349.0525	10.579393
1555	15647	6348.9424	10.579210
1556	34540	6348.8324	10.579026
1557	34915	6348.7224	10.578843
1558	35510	6348.6123	10.578660
1559	44042	6348.5023	10.578476
1560	48701	6348.3922	10.578293
1561	42056	6348.2822	10.578110
1562	32236	6348.1722	10.577926
1563	27868	6348.0621	10.577743
1564	28514	6347.9521	10.577559
1565	32870	6347.8420	10.577376
1566	42332	6347.7320	10.577193
1567	52956	6347.6220	10.577009
1568	56004	6347.5119	10.576826
1569	50908	6347.4019	10.576643
1570	47983	6347.2918	10.576459
1571	54078	6347.1818	10.576276
1572	63425	6347.0718	10.576093
1573	67098	6346.9617	10.575909
1574	65032	6346.8517	10.575726
1575	63191	6346.7417	10.575543
1576	62224	6346.6316	10.575359
1577	55281	6346.5216	10.575176
1578	39095	6346.4115	10.574992
1579	23586	6346.3015	10.574809
1580	23088	6346.1915	10.574626
1581	35297	6346.0814	10.574442
1582	37987	6345.9714	10.574259
1583	17025	6345.8613	10.574076
1584	-9557	6345.7513	10.573892
1585	-12044	6345.6413	10.573709
1586	8709	6345.5312	10.573526
1587	20175	6345.4212	10.573342
1588	2982	6345.3111	10.573159
1589	-24337	6345.2011	10.572976
1590	-33853	6345.0911	10.572792
1591	-20586	6344.9810	10.572609
1592	5196	6344.8710	10.572425
1593	35868	6344.7609	10.572242
1594	59427	6344.6509	10.572059
1595	55521	6344.5409	10.571875
1596	21917	6344.4308	10.571692
1597	-10494	6344.3208	10.571509
1598	-13391	6344.2107	10.571325
1599	1390	6344.1007	10.571142
1600	5596	6343.9907	10.570959
1601	2690	6343.8806	10.570775
1602	20091	6343.7706	10.570592
1603	59176	6343.6605	10.570409
1604	87256	6343.5505	10.570225
1605	82881	6343.4405	10.570042
1606	60338	6343.3304	10.569858
1607	42603	6343.2204	10.569675
1608	35017	6343.1104	10.569492
1609	33855	6343.0003	10.569308
1610	38889	6342.8903	10.569125
1611	47210	6342.7802	10.568942
1612	50494	6342.6702	10.568758
1613	45517	6342.5602	10.568575
1614	35406	6342.4501	10.568392
1615	20610	6342.3401	10.568208
1616	4166	6342.2300	10.568025
1617	1452	6342.1200	10.567842
1618	22526	6342.0100	10.567658
1619	47927	6341.8999	10.567475
1620	49358	6341.7899	10.567291
1621	34084	6341.6798	10.567108
1622	36586	6341.5698	10.566925
1623	61368	6341.4598	10.566741
1624	70926	6341.3497	10.566558
1625	45216	6341.2397	10.566375
1626	17497	6341.1296	10.566191
1627	26332	6341.0196	10.566008
1628	59829	6340.9096	10.565825
1629	76675	6340.7995	10.565641
1630	63617	6340.6895	10.565458
1631	43628	6340.5794	10.565274
1632	39165	6340.4694	10.565091
1633	52207	6340.3594	10.564908
1634	72424	6340.2493	10.564724
1635	84993	6340.1393	10.564541
1636	77982	6340.0293	10.564358
1637	57759	6339.9192	10.564174
1638	46740	6339.8092	10.563991
1639	52362	6339.6991	10.563808
1640	53930	6339.5891	10.563624
1641	36193	6339.4791	10.563441
1642	17196	6339.3690	10.563258
1643	20299	6339.2590	10.563074
1644	36645	6339.1489	10.562891
1645	42191	6339.0389	10.562707
1646	36566	6338.9289	10.562524
1647	34116	6338.8188	10.562341
1648	28813	6338.7088	10.562157
1649	3862	6338.5987	10.561974
1650	-28505	6338.4887	10.561791
1651	-33467	6338.3787	10.561607
1652	-3348	6338.2686	10.561424
1653	30547	6338.1586	10.561241
1654	42182	6338.0485	10.561057
1655	38899	6337.9385	10.560874
1656	37778	6337.8285	10.560691
1657	40404	6337.7184	10.560507
1658	41706	6337.6084	10.560324
1659	41657	6337.4983	10.560140
1660	37625	6337.3883	10.559957
1661	24333	6337.2783	10.559774
1662	10122	6337.1682	10.559590
1663	13950	6337.0582	10.559407
1664	37304	6336.9481	10.559224
1665	57817	6336.8381	10.559040
1666	59402	6336.7281	10.558857
1667	49607	6336.6180	10.558674
1668	38610	6336.5080	10.558490
1669	23167	6336.3980	10.558307
1670	4703	6336.2879	10.558124
1671	2032	6336.1779	10.557940
1672	27135	6336.0678	10.557757
1673	62276	6335.9578	10.557573
1674	78472	6335.8478	10.557390
1675	66570	6335.7377	10.557207
1676	37769	6335.6277	10.557023
1677	6429	6335.5176	10.556840
1678	-14301	6335.4076	10.556657
1679	-14099	6335.2976	10.556473
1680	1030	6335.1875	10.556290
1681	8697	6335.0775	10.556107
1682	-1074	6334.9674	10.555923
1683	-9518	6334.8574	10.555740
1684	2340	6334.7474	10.555557
1685	23016	6334.6373	10.555373
1686	28559	6334.5273	10.555190
1687	18316	6334.4172	10.555006
1688	9079	6334.3072	10.554823
1689	4077	6334.1972	10.554640
1690	-5110	6334.0871	10.554456
1691	-12448	6333.9771	10.554273
1692	-3270	6333.8670	10.554090
1693	14919	6333.7570	10.553906
1694	18333	6333.6470	10.553723
1695	7523	6333.5369	10.553540
1696	10950	6333.4269	10.553356
1697	37909	6333.3168	10.553173
1698	58162	6333.2068	10.552990
1699	45891	6333.0968	10.552806
1700	17777	6332.9867	10.552623
1701	4892	6332.8767	10.552439
1702	7925	6332.7667	10.552256
1703	7291	6332.6566	10.552073
1704	2508	6332.5466	10.551889
1705	10674	6332.4365	10.551706
1706	32035	6332.3265	10.551523
1707	47075	6332.2165	10.551339
1708	49071	6332.1064	10.551156
1709	52603	6331.9964	10.550973
1710	63456	6331.8863	10.550789
1711	64313	6331.7763	10.550606
1712	42489	6331.6663	10.550422
1713	13630	6331.5562	10.550239
1714	3528	6331.4462	10.550056
1715	18119	6331.3361	10.549872
1716	43712	6331.2261	10.549689
1717	66830	6331.1161	10.549506
1718	81333	6331.0060	10.549322
1719	84136	6330.8960	10.549139
1720	77460	6330.7859	10.548956
1721	71307	6330.6759	10.548772
1722	72766	6330.5659	10.548589
1723	75970	6330.4558	10.548406
1724	71993	6330.3458	10.548222
1725	64681	6330.2357	10.548039
1726	65884	6330.1257	10.547855
1727	76985	6330.0157	10.547672
1728	85428	6329.9056	10.547489
1729	79900	6329.7956	10.547305
1730	61564	6329.6856	10.547122
1731	40727	6329.5755	10.546939
1732	28016	6329.4655	10.546755
1733	25993	6329.3554	10.546572
1734	24019	6329.2454	10.546389
1735	7519	6329.1354	10.546205
1736	-19593	6329.0253	10.546022
1737	-30419	6328.9153	10.545839
1738	-7017	6328.8052	10.545655
1739	29932	6328.6952	10.545472
1740	42485	6328.5852	10.545288
1741	24040	6328.4751	10.545105
1742	4958	6328.3651	10.544922
1743	6649	6328.2550	10.544738
1744	13639	6328.1450	10.544555
1745	2156	6328.0350	10.544372
1746	-23837	6327.9249	10.544188
1747	-41959	6327.8149	10.544005
1748	-42866	6327.7048	10.543822
1749	-34653	6327.5948	10.543638
1750	-24642	6327.4848	10.543455
1751	-13625	6327.3747	10.543272
1752	-3566	6327.2647	10.543088
1753	2891	6327.1546	10.542905
1754	7534	6327.0446	10.542721
1755	11201	6326.9346	10.542538
1756	9444	6326.8245	10.542355
1757	3838	6326.7145	10.542171
1758	8655	6326.6044	10.541988
1759	31815	6326.4944	10.541805
1760	56942	6326.3844	10.541621
1761	61930	6326.2743	10.541438
1762	50468	6326.1643	10.541255
1763	46421	6326.0543	10.541071
1764	59172	6325.9442	10.540888
1765	74230	6325.8342	10.540705
1766	78708	6325.7241	10.540521
1767	75185	6325.6141	10.540338
1768	65643	6325.5041	10.540154
1769	42503	6325.3940	10.539971
1770	6217	6325.2840	10.539788
1771	-24599	6325.1739	10.539604
1772	-33795	6325.0639	10.539421
1773	-27348	6324.9539	10.539238
1774	-20432	6324.8438	10.539054
1775	-13949	6324.7338	10.538871
1776	2822	6324.6237	10.538688
1777	31414	6324.5137	10.538504
1778	58826	6324.4037	10.538321
1779	72842	6324.2936	10.538138
1780	74523	6324.1836	10.537954
1781	74468	6324.0735	10.537771
1782	80824	6323.9635	10.537587
1783	91012	6323.8535	10.537404
1784	93973	6323.7434	10.537221
1785	82448	6323.6334	10.537037
1786	63149	6323.5233	10.536854
1787	50716	6323.4133	10.536671
1788	51217	6323.3033	10.536487
1789	56718	6323.1932	10.536304
1790	56536	6323.0832	10.536121
1791	47905	6322.9732	10.535937
1792	34857	6322.8631	10.535754
1793	23469	6322.7531	10.535570
1794	19705	6322.6430	10.535387
1795	25273	6322.5330	10.535204
1796	34063	6322.4230	10.535020
1797	38633	6322.3129	10.534837
1798	39834	6322.2029	10.534654
1799	42736	6322.0928	10.534470
1800	45265	6321.9828	10.534287
1801	42224	6321.8728	10.534104
1802	39399	6321.7627	10.533920
1803	48524	6321.6527	10.533737
1804	65923	6321.5426	10.533554
1805	73029	6321.4326	10.533370
1806	64449	6321.3226	10.533187
1807	58036	6321.2125	10.533003
1808	66062	6321.1025	10.532820
1809	72780	6320.9924	10.532637
1810	57057	6320.8824	10.532453
1811	26049	6320.7724	10.532270
1812	8066	6320.6623	10.532087
1813	17312	6320.5523	10.531903
1814	41260	6320.4422	10.531720
1815	59436	6320.3322	10.531537
1816	61007	6320.2222	10.531353
1817	47457	6320.1121	10.531170
1818	32077	6320.0021	10.530987
1819	34692	6319.8920	10.530803
1820	63100	6319.7820	10.530620
1821	100142	6319.6720	10.530436
1822	120901	6319.5619	10.530253
1823	120905	6319.4519	10.530070
1824	114797	6319.3419	10.529886
1825	109998	6319.2318	10.529703
1826	98729	6319.1218	10.529520
1827	78024	6319.0117	10.529336
1828	60000	6318.9017	10.529153
1829	54235	6318.7917	10.528970
1830	53395	6318.6816	10.528786
1831	46649	6318.5716	10.528603
1832	37723	6318.4615	10.528420
1833	37808	6318.3515	10.528236
1834	45672	6318.2415	10.528053
1835	46698	6318.1314	10.527869
1836	31657	6318.0214	10.527686
1837	7469	6317.9113	10.527503
1838	-13144	6317.8013	10.527319
1839	-25597	6317.6913	10.527136
1840	-31436	6317.5812	10.526953
1841	-27114	6317.4712	10.526769
1842	-5293	6317.3611	10.526586
1843	29002	6317.2511	10.526403
1844	53033	6317.1411	10.526219
1845	48288	6317.0310	10.526036
1846	24460	6316.9210	10.525853
1847	8933	6316.8109	10.525669
1848	12385	6316.7009	10.525486
1849	19075	6316.5909	10.525302
1850	14692	6316.4808	10.525119
1851	7217	6316.3708	10.524936
1852	10733	6316.2608	10.524752
1853	23630	6316.1507	10.524569
1854	36541	6316.0407	10.524386
1855	48908	6315.9306	10.524202
1856	60755	6315.8206	10.524019
1857	59099	6315.7106	10.523836
1858	33905	6315.6005	10.523652
1859	1822	6315.4905	10.523469
1860	-8367	6315.3804	10.523286
1861	6578	6315.2704	10.523102
1862	21916	6315.1604	10.522919
1863	21769	6315.0503	10.522735
1864	17973	6314.9403	10.522552
1865	26866	6314.8302	10.522369
1866	45773	6314.7202	10.522185
1867	60614	6314.6102	10.522002
1868	62263	6314.5001	10.521819
1869	48087	6314.3901	10.521635
1870	20990	6314.2800	10.521452
1871	-5382	6314.1700	10.521269
1872	-13031	6314.0600	10.521085
1873	392	6313.9499	10.520902
1874	17527	6313.8399	10.520719
1875	22412	6313.7298	10.520535
1876	15237	6313.6198	10.520352
1877	3146	6313.5098	10.520168
1878	-9172	6313.3997	10.519985
1879	-13984	6313.2897	10.519802
1880	-1057	6313.1796	10.519618
1881	27342	6313.0696	10.519435
1882	54924	6312.9596	10.519252
1883	72376	6312.8495	10.519068
1884	85971	6312.7395	10.518885
1885	98060	6312.6295	10.518702
1886	96837	6312.5194	10.518518
1887	77235	6312.4094	10.518335
1888	54279	6312.2993	10.518151
1889	40198	6312.1893	10.517968
1890	24884	6312.0793	10.517785
1891	-2237	6311.9692	10.517601
1892	-26529	6311.8592	10.517418
1893	-27896	6311.7491	10.517235
1894	-15226	6311.6391	10.517051
1895	-14921	6311.5291	10.516868
1896	-30353	6311.4190	10.516685
1897	-38846	6311.3090	10.516501
1898	-28963	6311.1989	10.516318
1899	-16047	6311.0889	10.516135
1900	-15839	6310.9789	10.515951
1901	-23337	6310.8688	10.515768
1902	-25292	6310.7588	10.515584
1903	-18004	6310.6487	10.515401
1904	-6092	6310.5387	10.515218
1905	3748	6310.4287	10.515034
1906	3459	6310.3186	10.514851
1907	-9801	6310.2086	10.514668
1908	-24668	6310.0985	10.514484
1909	-25105	6309.9885	10.514301
1910	-10852	6309.8785	10.514118
1911	3857	6309.7684	10.513934
1912	11893	6309.6584	10.513751
1913	18202	6309.5484	10.513568
1914	22854	6309.4383	10.513384
1915	18211	6309.3283	10.513201
1916	7347	6309.2182	10.513017
1917	5330	6309.1082	10.512834
1918	13947	6308.9982	10.512651
1919	14832	6308.8881	10.512467
1920	-301	6308.7781	10.512284
1921	-10801	6308.6680	10.512101
1922	5446	6308.5580	10.511917
1923	40102	6308.4480	10.511734
1924	67015	6308.3379	10.511551
1925	74672	6308.2279	10.511367
1926	67712	6308.1178	10.511184
1927	47621	6308.0078	10.511001
1928	15770	6307.8978	10.510817
1929	-9477	6307.7877	10.510634
1930	-5170	6307.6777	10.510450
1931	22242	6307.5676	10.510267
1932	37869	6307.4576	10.510084
1933	23593	6307.3476	10.509900
1934	4377	6307.2375	10.509717
1935	14170	6307.1275	10.509534
1936	47835	6307.0174	10.509350
1937	66860	6306.9074	10.509167
1938	50311	6306.7974	10.508984
1939	20011	6306.6873	10.508800
1940	7715	6306.5773	10.508617
1941	13316	6306.4672	10.508434
1942	12199	6306.3572	10.508250
1943	-3092	6306.2472	10.508067
1944	-10561	6306.1371	10.507883
1945	6565	6306.0271	10.507700
1946	32402	6305.9171	10.507517
1947	40731	6305.8070	10.507333
1948	31985	6305.6970	10.507150
1949	28032	6305.5869	10.506967
1950	36136	6305.4769	10.506783
1951	40205	6305.3669	10.506600
1952	28964	6305.2568	10.506417
1953	12040	6305.1468	10.506233
1954	2175	6305.0367	10.506050
1955	-692	6304.9267	10.505867
1956	-529	6304.8167	10.505683
1957	2538	6304.7066	10.505500
1958	3089	6304.5966	10.505316
1959	-8582	6304.4865	10.505133
1960	-25768	6304.3765	10.504950
1961	-24106	6304.2665	10.504766
1962	4828	6304.1564	10.504583
1963	36141	6304.0464	10.504400
1964	44694	6303.9363	10.504216
1965	38482	6303.8263	10.504033
1966	38767	6303.7163	10.503850
1967	44044	6303.6062	10.503666
1968	40770	6303.4962	10.503483
1969	36834	6303.3861	10.503299
1970	51388	6303.2761	10.503116
1971	76106	6303.1661	10.502933
1972	80454	6303.0560	10.502749
1973	57961	6302.9460	10.502566
1974	35257	6302.8360	10.502383
1975	28527	6302.7259	10.502199
1976	22954	6302.6159	10.502016
1977	7735	6302.5058	10.501833
1978	537	6302.3958	10.501649
1979	17187	6302.2858	10.501466
1980	42143	6302.1757	10.501283
1981	52366	6302.0657	10.501099
1982	50847	6301.9556	10.500916
1983	51907	6301.8456	10.500732
1984	50521	6301.7356	10.500549
1985	34860	6301.6255	10.500366
1986	17589	6301.5155	10.500182
1987	22706	6301.4054	10.499999
1988	44366	6301.2954	10.499816
1989	49879	6301.1854	10.499632
1990	28310	6301.0753	10.499449
1991	8635	6300.9653	10.499266
1992	18746	6300.8552	10.499082
1993	48568	6300.7452	10.498899
1994	69073	6300.6352	10.498716
1995	72145	6300.5251	10.498532
1996	73708	6300.4151	10.498349
1997	84896	6300.3050	10.498165
1998	96529	6300.1950	10.497982
1999	92630	6300.0850	10.497799
2000	70063	6299.9749	10.497615
[truncated: 63,536 more rows]
