# Supplementary material for: Evolution of the metabolome in response to selection for increased immunity in populations of Drosophila melanogaster
Source: PLoS One. 2017 Nov 17;12(11):e0188089. doi: 10.1371/journal.pone.0188089 (PMC5693281; doi:10.1371/journal.pone.0188089)
Supplement: S4 File — (ZIP) [file pone.0188089.s021.zip › Block4/Ii/2/pdata/1/auditp.txt]

##TITLE= Audit trail, TopSpin 3.5 pl 2
##JCAMPDX= 5.01
##ORIGIN= Bruker BioSpin GmbH
##OWNER= nmrsu
$$ /opt/topspin3.5pl2/navdeep/nv-11sep-2015/208/pdata/1/auditp.txt
##AUDIT TRAIL=  $$ (NUMBER, WHEN, WHO, WHERE, PROCESS, VERSION, WHAT)
(   1,<2015-09-13 16:43:38.844 +0530>,<nmrsu>,<CZC51206BL>,<go4>,<TopSpin 3.5.2>,
      <created by zg
	started at 2015-09-13 16:42:19.966 +0530,
	POWCHK enabled, PULCHK disabled,
       configuration hash MD5:
       68 A8 47 55 1A A4 AB 4B E3 82 26 DA 1A 66 0A 05
       data hash MD5: 32K
       AD 86 94 E0 E5 E4 66 61 E3 0B 41 73 12 D6 FF 4C>)
(   2,<2015-09-13 16:46:13.401 +0530>,<nmrsu>,<CZC51206BL>,<proc1d>,<TopSpin 3.5.2>,
      <Start of raw data processing
       efp LB = 0.3 FT_mod = 6 PKNL = 1 PHC0 = 79.92278 PHC1 = -23.55849 SI = 64K 
       data hash MD5: 64K
       04 A0 0B 77 0B 5D F5 69 62 9B 75 48 E5 6C B3 5F>)
(   3,<2015-09-13 16:46:14.728 +0530>,<nmrsu>,<CZC51206BL>,<proc1d>,<TopSpin 3.5.2>,
      <apk 
       data hash MD5: 64K
       93 12 AF EB A9 9F 37 CC 7C 84 F1 92 6B 10 AD 42>)
(   4,<2015-09-13 16:46:15.580 +0530>,<nmrsu>,<CZC51206BL>,<proc1d>,<TopSpin 3.5.2>,
      <abs n ABSG = 5 
       data hash MD5: 64K
       C5 AD F2 75 88 B9 5C 90 5F 39 47 8D 98 BE E9 7F>)
(   5,<2015-10-11 11:31:33.265 +0530>,<nmrsu>,<CZC51206BL>,<proc1d>,<TopSpin 3.5.2>,
      <apk 
       data hash MD5: 64K
       E7 2D 3B 9F 11 6C 0F 73 1E 7C 10 8B 90 2E 4D 79>)
(   6,<2015-10-11 11:31:34.918 +0530>,<nmrsu>,<CZC51206BL>,<proc1d>,<TopSpin 3.5.2>,
      <abs n ABSG = 5 
       data hash MD5: 64K
       59 ED 61 29 34 1B 31 C6 A6 FD 73 C7 A5 F8 F4 24>)
(   7,<2017-10-28 16:59:04.489 +0530>,<nmrsu>,<NMRPC>,<disknew>,<TopSpin 3.5.2>,
      <processed data deleted>)
##END=

$$ hash MD5
$$ FC DD EF E4 23 F3 7C 02 65 3A 78 DD 24 5A C9 49
