# Supplementary material for: Evolution of the metabolome in response to selection for increased immunity in populations of Drosophila melanogaster
Source: PLoS One. 2017 Nov 17;12(11):e0188089. doi: 10.1371/journal.pone.0188089 (PMC5693281; doi:10.1371/journal.pone.0188089)
Supplement: S4 File — (ZIP) [file pone.0188089.s021.zip › Block4/Ii/3/pdata/1/ascii-spec.txt]

1	4002	6525.1947	10.872898
2	-8027	6525.0846	10.872715
3	-15357	6524.9746	10.872531
4	-9572	6524.8646	10.872348
5	2347	6524.7545	10.872165
6	5789	6524.6445	10.871981
7	1711	6524.5344	10.871798
8	6854	6524.4244	10.871614
9	27131	6524.3144	10.871431
10	47479	6524.2043	10.871248
11	55268	6524.0943	10.871064
12	57081	6523.9842	10.870881
13	61115	6523.8742	10.870698
14	58332	6523.7642	10.870514
15	37490	6523.6541	10.870331
16	9087	6523.5441	10.870148
17	-3253	6523.4340	10.869964
18	8496	6523.3240	10.869781
19	31053	6523.2140	10.869598
20	49924	6523.1039	10.869414
21	60839	6522.9939	10.869231
22	61897	6522.8838	10.869047
23	49519	6522.7738	10.868864
24	27325	6522.6638	10.868681
25	8671	6522.5537	10.868497
26	3829	6522.4437	10.868314
27	9847	6522.3336	10.868131
28	16836	6522.2236	10.867947
29	19593	6522.1136	10.867764
30	19826	6522.0035	10.867581
31	21191	6521.8935	10.867397
32	25595	6521.7835	10.867214
33	31696	6521.6734	10.867031
34	34645	6521.5634	10.866847
35	29699	6521.4533	10.866664
36	18252	6521.3433	10.866480
37	8511	6521.2333	10.866297
38	8192	6521.1232	10.866114
39	17026	6521.0132	10.865930
40	26725	6520.9031	10.865747
41	27749	6520.7931	10.865564
42	17645	6520.6831	10.865380
43	5070	6520.5730	10.865197
44	3898	6520.4630	10.865014
45	19254	6520.3529	10.864830
46	39781	6520.2429	10.864647
47	48358	6520.1329	10.864464
48	40829	6520.0228	10.864280
49	29150	6519.9128	10.864097
50	25067	6519.8027	10.863913
51	27225	6519.6927	10.863730
52	28061	6519.5827	10.863547
53	26980	6519.4726	10.863363
54	29358	6519.3626	10.863180
55	35808	6519.2525	10.862997
56	41140	6519.1425	10.862813
57	43959	6519.0325	10.862630
58	48930	6518.9224	10.862447
59	56548	6518.8124	10.862263
60	58077	6518.7024	10.862080
61	46681	6518.5923	10.861896
62	29290	6518.4823	10.861713
63	20359	6518.3722	10.861530
64	25095	6518.2622	10.861346
65	34806	6518.1522	10.861163
66	38939	6518.0421	10.860980
67	35874	6517.9321	10.860796
68	30558	6517.8220	10.860613
69	27385	6517.7120	10.860430
70	29127	6517.6020	10.860246
71	38235	6517.4919	10.860063
72	53110	6517.3819	10.859880
73	64400	6517.2718	10.859696
74	61196	6517.1618	10.859513
75	43206	6517.0518	10.859329
76	23528	6516.9417	10.859146
77	16411	6516.8317	10.858963
78	23279	6516.7216	10.858779
79	32606	6516.6116	10.858596
80	32793	6516.5016	10.858413
81	23031	6516.3915	10.858229
82	11586	6516.2815	10.858046
83	6252	6516.1714	10.857863
84	8870	6516.0614	10.857679
85	17838	6515.9514	10.857496
86	31796	6515.8413	10.857313
87	48500	6515.7313	10.857129
88	62459	6515.6212	10.856946
89	67872	6515.5112	10.856762
90	64576	6515.4012	10.856579
91	58298	6515.2911	10.856396
92	53565	6515.1811	10.856212
93	48425	6515.0711	10.856029
94	38191	6514.9610	10.855846
95	23317	6514.8510	10.855662
96	11170	6514.7409	10.855479
97	9227	6514.6309	10.855296
98	16982	6514.5209	10.855112
99	25093	6514.4108	10.854929
100	23614	6514.3008	10.854746
101	12475	6514.1907	10.854562
102	3180	6514.0807	10.854379
103	7529	6513.9707	10.854195
104	24357	6513.8606	10.854012
105	40695	6513.7506	10.853829
106	47201	6513.6405	10.853645
107	48143	6513.5305	10.853462
108	52804	6513.4205	10.853279
109	61527	6513.3104	10.853095
110	66920	6513.2004	10.852912
111	66580	6513.0903	10.852729
112	65737	6512.9803	10.852545
113	66068	6512.8703	10.852362
114	61594	6512.7602	10.852179
115	51479	6512.6502	10.851995
116	48829	6512.5401	10.851812
117	66526	6512.4301	10.851628
118	97318	6512.3201	10.851445
119	118405	6512.2100	10.851262
120	116498	6512.1000	10.851078
121	99606	6511.9900	10.850895
122	82518	6511.8799	10.850712
123	70290	6511.7699	10.850528
124	60776	6511.6598	10.850345
125	54789	6511.5498	10.850162
126	55453	6511.4398	10.849978
127	61393	6511.3297	10.849795
128	67046	6511.2197	10.849612
129	67178	6511.1096	10.849428
130	57319	6510.9996	10.849245
131	35426	6510.8896	10.849061
132	8913	6510.7795	10.848878
133	-6381	6510.6695	10.848695
134	-2843	6510.5594	10.848511
135	8302	6510.4494	10.848328
136	12072	6510.3394	10.848145
137	9579	6510.2293	10.847961
138	10977	6510.1193	10.847778
139	14576	6510.0092	10.847595
140	9913	6509.8992	10.847411
141	-248	6509.7892	10.847228
142	-570	6509.6791	10.847044
143	10819	6509.5691	10.846861
144	16498	6509.4590	10.846678
145	7534	6509.3490	10.846494
146	-1677	6509.2390	10.846311
147	2689	6509.1289	10.846128
148	12854	6509.0189	10.845944
149	16517	6508.9088	10.845761
150	17966	6508.7988	10.845578
151	23817	6508.6888	10.845394
152	22935	6508.5787	10.845211
153	4325	6508.4687	10.845028
154	-15145	6508.3587	10.844844
155	-7697	6508.2486	10.844661
156	24303	6508.1386	10.844477
157	50380	6508.0285	10.844294
158	55657	6507.9185	10.844111
159	56551	6507.8085	10.843927
160	67852	6507.6984	10.843744
161	79682	6507.5884	10.843561
162	78485	6507.4783	10.843377
163	69711	6507.3683	10.843194
164	64893	6507.2583	10.843011
165	62128	6507.1482	10.842827
166	54560	6507.0382	10.842644
167	46515	6506.9281	10.842461
168	46552	6506.8181	10.842277
169	52353	6506.7081	10.842094
170	54604	6506.5980	10.841910
171	49607	6506.4880	10.841727
172	39178	6506.3779	10.841544
173	25460	6506.2679	10.841360
174	14051	6506.1579	10.841177
175	13744	6506.0478	10.840994
176	24423	6505.9378	10.840810
177	33493	6505.8277	10.840627
178	32287	6505.7177	10.840444
179	26592	6505.6077	10.840260
180	22995	6505.4976	10.840077
181	16875	6505.3876	10.839894
182	5005	6505.2776	10.839710
183	-2248	6505.1675	10.839527
184	4035	6505.0575	10.839343
185	14311	6504.9474	10.839160
186	15028	6504.8374	10.838977
187	11951	6504.7274	10.838793
188	21134	6504.6173	10.838610
189	42013	6504.5073	10.838427
190	58171	6504.3972	10.838243
191	62666	6504.2872	10.838060
192	64504	6504.1772	10.837877
193	69021	6504.0671	10.837693
194	67760	6503.9571	10.837510
195	50983	6503.8470	10.837327
196	19168	6503.7370	10.837143
197	-17766	6503.6270	10.836960
198	-42542	6503.5169	10.836776
199	-37147	6503.4069	10.836593
200	-3301	6503.2968	10.836410
201	27758	6503.1868	10.836226
202	26004	6503.0768	10.836043
203	3091	6502.9667	10.835860
204	253	6502.8567	10.835676
205	32218	6502.7466	10.835493
206	67017	6502.6366	10.835310
207	71648	6502.5266	10.835126
208	54959	6502.4165	10.834943
209	47985	6502.3065	10.834760
210	59290	6502.1964	10.834576
211	71838	6502.0864	10.834393
212	74329	6501.9764	10.834209
213	72586	6501.8663	10.834026
214	71467	6501.7563	10.833843
215	65522	6501.6463	10.833659
216	52551	6501.5362	10.833476
217	42650	6501.4262	10.833293
218	46004	6501.3161	10.833109
219	58581	6501.2061	10.832926
220	66326	6501.0961	10.832743
221	61192	6500.9860	10.832559
222	49077	6500.8760	10.832376
223	41839	6500.7659	10.832193
224	43362	6500.6559	10.832009
225	46257	6500.5459	10.831826
226	43664	6500.4358	10.831642
227	39728	6500.3258	10.831459
228	41713	6500.2157	10.831276
229	44687	6500.1057	10.831092
230	35321	6499.9957	10.830909
231	13205	6499.8856	10.830726
232	-3284	6499.7756	10.830542
233	859	6499.6655	10.830359
234	18208	6499.5555	10.830176
235	30281	6499.4455	10.829992
236	30673	6499.3354	10.829809
237	27247	6499.2254	10.829625
238	26495	6499.1153	10.829442
239	26510	6499.0053	10.829259
240	23834	6498.8953	10.829075
241	18298	6498.7852	10.828892
242	10603	6498.6752	10.828709
243	1060	6498.5652	10.828525
244	-9317	6498.4551	10.828342
245	-20263	6498.3451	10.828159
246	-32362	6498.2350	10.827975
247	-42005	6498.1250	10.827792
248	-40883	6498.0150	10.827609
249	-26375	6497.9049	10.827425
250	-7741	6497.7949	10.827242
251	5132	6497.6848	10.827058
252	14276	6497.5748	10.826875
253	25967	6497.4648	10.826692
254	35253	6497.3547	10.826508
255	30764	6497.2447	10.826325
256	14394	6497.1346	10.826142
257	3342	6497.0246	10.825958
258	8992	6496.9146	10.825775
259	23938	6496.8045	10.825592
260	34505	6496.6945	10.825408
261	37429	6496.5844	10.825225
262	38413	6496.4744	10.825042
263	41355	6496.3644	10.824858
264	45740	6496.2543	10.824675
265	50221	6496.1443	10.824491
266	52843	6496.0342	10.824308
267	50889	6495.9242	10.824125
268	45477	6495.8142	10.823941
269	43387	6495.7041	10.823758
270	49449	6495.5941	10.823575
271	59274	6495.4840	10.823391
272	64106	6495.3740	10.823208
273	61328	6495.2640	10.823025
274	55672	6495.1539	10.822841
275	50825	6495.0439	10.822658
276	44572	6494.9339	10.822475
277	33636	6494.8238	10.822291
278	20363	6494.7138	10.822108
279	12005	6494.6037	10.821924
280	13101	6494.4937	10.821741
281	19850	6494.3837	10.821558
282	23930	6494.2736	10.821374
283	22447	6494.1636	10.821191
284	21345	6494.0535	10.821008
285	26392	6493.9435	10.820824
286	33885	6493.8335	10.820641
287	35452	6493.7234	10.820458
288	30493	6493.6134	10.820274
289	27129	6493.5033	10.820091
290	30482	6493.3933	10.819908
291	37236	6493.2833	10.819724
292	43715	6493.1732	10.819541
293	51281	6493.0632	10.819357
294	59504	6492.9531	10.819174
295	61849	6492.8431	10.818991
296	55296	6492.7331	10.818807
297	48337	6492.6230	10.818624
298	50786	6492.5130	10.818441
299	59193	6492.4029	10.818257
300	60991	6492.2929	10.818074
301	51348	6492.1829	10.817891
302	37902	6492.0728	10.817707
303	29915	6491.9628	10.817524
304	30535	6491.8528	10.817341
305	38765	6491.7427	10.817157
306	50559	6491.6327	10.816974
307	58033	6491.5226	10.816790
308	56504	6491.4126	10.816607
309	53082	6491.3026	10.816424
310	58909	6491.1925	10.816240
311	71072	6491.0825	10.816057
312	72408	6490.9724	10.815874
313	53323	6490.8624	10.815690
314	24340	6490.7524	10.815507
315	2075	6490.6423	10.815324
316	-8027	6490.5323	10.815140
317	-8920	6490.4222	10.814957
318	-2064	6490.3122	10.814773
319	10230	6490.2022	10.814590
320	20027	6490.0921	10.814407
321	21872	6489.9821	10.814223
322	20938	6489.8720	10.814040
323	23968	6489.7620	10.813857
324	27545	6489.6520	10.813673
325	25853	6489.5419	10.813490
326	24900	6489.4319	10.813307
327	35528	6489.3218	10.813123
328	53913	6489.2118	10.812940
329	62619	6489.1018	10.812757
330	53002	6488.9917	10.812573
331	35573	6488.8817	10.812390
332	25469	6488.7716	10.812206
333	27310	6488.6616	10.812023
334	36975	6488.5516	10.811840
335	48825	6488.4415	10.811656
336	57066	6488.3315	10.811473
337	57815	6488.2215	10.811290
338	54023	6488.1114	10.811106
339	52844	6488.0014	10.810923
340	56002	6487.8913	10.810740
341	58355	6487.7813	10.810556
342	56570	6487.6713	10.810373
343	52163	6487.5612	10.810190
344	45674	6487.4512	10.810006
345	35934	6487.3411	10.809823
346	25569	6487.2311	10.809639
347	18388	6487.1211	10.809456
348	11396	6487.0110	10.809273
349	105	6486.9010	10.809089
350	-7991	6486.7909	10.808906
351	1049	6486.6809	10.808723
352	25404	6486.5709	10.808539
353	45204	6486.4608	10.808356
354	48527	6486.3508	10.808173
355	45990	6486.2407	10.807989
356	51715	6486.1307	10.807806
357	63490	6486.0207	10.807623
358	71910	6485.9106	10.807439
359	76155	6485.8006	10.807256
360	78149	6485.6905	10.807072
361	72816	6485.5805	10.806889
362	58915	6485.4705	10.806706
363	49901	6485.3604	10.806522
364	57072	6485.2504	10.806339
365	68136	6485.1404	10.806156
366	60228	6485.0303	10.805972
367	32354	6484.9203	10.805789
368	9126	6484.8102	10.805606
369	11208	6484.7002	10.805422
370	34109	6484.5902	10.805239
371	56653	6484.4801	10.805056
372	59933	6484.3701	10.804872
373	38448	6484.2600	10.804689
374	3565	6484.1500	10.804505
375	-22935	6484.0400	10.804322
376	-27667	6483.9299	10.804139
377	-18780	6483.8199	10.803955
378	-14058	6483.7098	10.803772
379	-18894	6483.5998	10.803589
380	-24510	6483.4898	10.803405
381	-24384	6483.3797	10.803222
382	-21314	6483.2697	10.803039
383	-19128	6483.1596	10.802855
384	-17031	6483.0496	10.802672
385	-11721	6482.9396	10.802489
386	2107	6482.8295	10.802305
387	29664	6482.7195	10.802122
388	65592	6482.6094	10.801938
389	90718	6482.4994	10.801755
390	90757	6482.3894	10.801572
391	74158	6482.2793	10.801388
392	59399	6482.1693	10.801205
393	50183	6482.0592	10.801022
394	38596	6481.9492	10.800838
395	27808	6481.8392	10.800655
396	31036	6481.7291	10.800472
397	47055	6481.6191	10.800288
398	57344	6481.5091	10.800105
399	53495	6481.3990	10.799921
400	49499	6481.2890	10.799738
401	58113	6481.1789	10.799555
402	70320	6481.0689	10.799371
403	69052	6480.9589	10.799188
404	51957	6480.8488	10.799005
405	29944	6480.7388	10.798821
406	11669	6480.6287	10.798638
407	-519	6480.5187	10.798455
408	-5180	6480.4087	10.798271
409	-1662	6480.2986	10.798088
410	6484	6480.1886	10.797905
411	12640	6480.0785	10.797721
412	10489	6479.9685	10.797538
413	-2850	6479.8585	10.797354
414	-21799	6479.7484	10.797171
415	-32201	6479.6384	10.796988
416	-24706	6479.5283	10.796804
417	-7820	6479.4183	10.796621
418	1497	6479.3083	10.796438
419	-394	6479.1982	10.796254
420	-1954	6479.0882	10.796071
421	3943	6478.9781	10.795888
422	11135	6478.8681	10.795704
423	12861	6478.7581	10.795521
424	10912	6478.6480	10.795338
425	8405	6478.5380	10.795154
426	4584	6478.4280	10.794971
427	1113	6478.3179	10.794787
428	4107	6478.2079	10.794604
429	15997	6478.0978	10.794421
430	32441	6477.9878	10.794237
431	47521	6477.8778	10.794054
432	54356	6477.7677	10.793871
433	44797	6477.6577	10.793687
434	21529	6477.5476	10.793504
435	6264	6477.4376	10.793321
436	18224	6477.3276	10.793137
437	45438	6477.2175	10.792954
438	56550	6477.1075	10.792771
439	41705	6476.9974	10.792587
440	21014	6476.8874	10.792404
441	10760	6476.7774	10.792220
442	5572	6476.6673	10.792037
443	247	6476.5573	10.791854
444	3252	6476.4472	10.791670
445	15930	6476.3372	10.791487
446	20963	6476.2272	10.791304
447	6890	6476.1171	10.791120
448	-14355	6476.0071	10.790937
449	-28237	6475.8970	10.790754
450	-37134	6475.7870	10.790570
451	-44629	6475.6770	10.790387
452	-40413	6475.5669	10.790204
453	-19183	6475.4569	10.790020
454	2555	6475.3468	10.789837
455	7602	6475.2368	10.789653
456	955	6475.1268	10.789470
457	-5964	6475.0167	10.789287
458	-16378	6474.9067	10.789103
459	-32248	6474.7967	10.788920
460	-34869	6474.6866	10.788737
461	-8998	6474.5766	10.788553
462	24727	6474.4665	10.788370
463	30869	6474.3565	10.788187
464	9098	6474.2465	10.788003
465	-3153	6474.1364	10.787820
466	20819	6474.0264	10.787637
467	67017	6473.9163	10.787453
468	102479	6473.8063	10.787270
469	110301	6473.6963	10.787086
470	98620	6473.5862	10.786903
471	85617	6473.4762	10.786720
472	79682	6473.3661	10.786536
473	72357	6473.2561	10.786353
474	54484	6473.1461	10.786170
475	37251	6473.0360	10.785986
476	41347	6472.9260	10.785803
477	61921	6472.8159	10.785620
478	67115	6472.7059	10.785436
479	43062	6472.5959	10.785253
480	16138	6472.4858	10.785069
481	12621	6472.3758	10.784886
482	20823	6472.2657	10.784703
483	17799	6472.1557	10.784519
484	10406	6472.0457	10.784336
485	18331	6471.9356	10.784153
486	34723	6471.8256	10.783969
487	39214	6471.7156	10.783786
488	37231	6471.6055	10.783603
489	49530	6471.4955	10.783419
490	70848	6471.3854	10.783236
491	75806	6471.2754	10.783053
492	61038	6471.1654	10.782869
493	44943	6471.0553	10.782686
494	29304	6470.9453	10.782502
495	202	6470.8352	10.782319
496	-32360	6470.7252	10.782136
497	-36625	6470.6152	10.781952
498	-8209	6470.5051	10.781769
499	19874	6470.3951	10.781586
500	26007	6470.2850	10.781402
501	24138	6470.1750	10.781219
502	28264	6470.0650	10.781036
503	27477	6469.9549	10.780852
504	11790	6469.8449	10.780669
505	-7722	6469.7348	10.780486
506	-20903	6469.6248	10.780302
507	-33416	6469.5148	10.780119
508	-44845	6469.4047	10.779935
509	-39249	6469.2947	10.779752
510	-13597	6469.1846	10.779569
511	10443	6469.0746	10.779385
512	19560	6468.9646	10.779202
513	28046	6468.8545	10.779019
514	47304	6468.7445	10.778835
515	62633	6468.6344	10.778652
516	60037	6468.5244	10.778469
517	50832	6468.4144	10.778285
518	47580	6468.3043	10.778102
519	39644	6468.1943	10.777919
520	17829	6468.0843	10.777735
521	2040	6467.9742	10.777552
522	15988	6467.8642	10.777368
523	49340	6467.7541	10.777185
524	72124	6467.6441	10.777002
525	75364	6467.5341	10.776818
526	72240	6467.4240	10.776635
527	68646	6467.3140	10.776452
528	58246	6467.2039	10.776268
529	41865	6467.0939	10.776085
530	29359	6466.9839	10.775902
531	23842	6466.8738	10.775718
532	20905	6466.7638	10.775535
533	20492	6466.6537	10.775352
534	25150	6466.5437	10.775168
535	30469	6466.4337	10.774985
536	30387	6466.3236	10.774801
537	27947	6466.2136	10.774618
538	29817	6466.1035	10.774435
539	34900	6465.9935	10.774251
540	37209	6465.8835	10.774068
541	33748	6465.7734	10.773885
542	22799	6465.6634	10.773701
543	3954	6465.5533	10.773518
544	-13105	6465.4433	10.773335
545	-11869	6465.3333	10.773151
546	10346	6465.2232	10.772968
547	36852	6465.1132	10.772785
548	54282	6465.0032	10.772601
549	66600	6464.8931	10.772418
550	78534	6464.7831	10.772234
551	82372	6464.6730	10.772051
552	73185	6464.5630	10.771868
553	61134	6464.4530	10.771684
554	55878	6464.3429	10.771501
555	53645	6464.2329	10.771318
556	50966	6464.1228	10.771134
557	54019	6464.0128	10.770951
558	62134	6463.9028	10.770768
559	61227	6463.7927	10.770584
560	48113	6463.6827	10.770401
561	41789	6463.5726	10.770218
562	54196	6463.4626	10.770034
563	69188	6463.3526	10.769851
564	67794	6463.2425	10.769667
565	54464	6463.1325	10.769484
566	40578	6463.0224	10.769301
567	24186	6462.9124	10.769117
568	6481	6462.8024	10.768934
569	4120	6462.6923	10.768751
570	20164	6462.5823	10.768567
571	26637	6462.4722	10.768384
572	4982	6462.3622	10.768201
573	-19063	6462.2522	10.768017
574	-13884	6462.1421	10.767834
575	6326	6462.0321	10.767650
576	6173	6461.9220	10.767467
577	-12311	6461.8120	10.767284
578	-17319	6461.7020	10.767100
579	-1381	6461.5919	10.766917
580	15070	6461.4819	10.766734
581	26883	6461.3719	10.766550
582	47255	6461.2618	10.766367
583	69597	6461.1518	10.766184
584	69004	6461.0417	10.766000
585	45496	6460.9317	10.765817
586	27616	6460.8217	10.765634
587	28229	6460.7116	10.765450
588	32167	6460.6016	10.765267
589	31482	6460.4915	10.765083
590	36497	6460.3815	10.764900
591	45972	6460.2715	10.764717
592	42615	6460.1614	10.764533
593	26310	6460.0514	10.764350
594	17125	6459.9413	10.764167
595	17116	6459.8313	10.763983
596	5069	6459.7213	10.763800
597	-20121	6459.6112	10.763617
598	-27528	6459.5012	10.763433
599	-1098	6459.3911	10.763250
600	34709	6459.2811	10.763067
601	53275	6459.1711	10.762883
602	59462	6459.0610	10.762700
603	67242	6458.9510	10.762516
604	72257	6458.8409	10.762333
605	66158	6458.7309	10.762150
606	54382	6458.6209	10.761966
607	42493	6458.5108	10.761783
608	26823	6458.4008	10.761600
609	11798	6458.2908	10.761416
610	11975	6458.1807	10.761233
611	24222	6458.0707	10.761050
612	24910	6457.9606	10.760866
613	8012	6457.8506	10.760683
614	-3467	6457.7406	10.760500
615	1523	6457.6305	10.760316
616	3083	6457.5205	10.760133
617	-8678	6457.4104	10.759949
618	-9845	6457.3004	10.759766
619	13435	6457.1904	10.759583
620	31972	6457.0803	10.759399
621	18857	6456.9703	10.759216
622	-1747	6456.8602	10.759033
623	8953	6456.7502	10.758849
624	41504	6456.6402	10.758666
625	54483	6456.5301	10.758483
626	39521	6456.4201	10.758299
627	27473	6456.3100	10.758116
628	36132	6456.2000	10.757933
629	51225	6456.0900	10.757749
630	58515	6455.9799	10.757566
631	59598	6455.8699	10.757382
632	53798	6455.7598	10.757199
633	36405	6455.6498	10.757016
634	19515	6455.5398	10.756832
635	25736	6455.4297	10.756649
636	53784	6455.3197	10.756466
637	74436	6455.2096	10.756282
638	68444	6455.0996	10.756099
639	48597	6454.9896	10.755916
640	37470	6454.8795	10.755732
641	41214	6454.7695	10.755549
642	51964	6454.6595	10.755366
643	60789	6454.5494	10.755182
644	61733	6454.4394	10.754999
645	54508	6454.3293	10.754815
646	46951	6454.2193	10.754632
647	45511	6454.1093	10.754449
648	44317	6453.9992	10.754265
649	35125	6453.8892	10.754082
650	24991	6453.7791	10.753899
651	28741	6453.6691	10.753715
652	44792	6453.5591	10.753532
653	55212	6453.4490	10.753349
654	52044	6453.3390	10.753165
655	47558	6453.2289	10.752982
656	52816	6453.1189	10.752798
657	59563	6453.0089	10.752615
658	52027	6452.8988	10.752432
659	29338	6452.7888	10.752248
660	8432	6452.6787	10.752065
661	6054	6452.5687	10.751882
662	20848	6452.4587	10.751698
663	34744	6452.3486	10.751515
664	34171	6452.2386	10.751332
665	26843	6452.1285	10.751148
666	29113	6452.0185	10.750965
667	39158	6451.9085	10.750782
668	39225	6451.7984	10.750598
669	28100	6451.6884	10.750415
670	30050	6451.5783	10.750231
671	58342	6451.4683	10.750048
672	89134	6451.3583	10.749865
673	91464	6451.2482	10.749681
674	68689	6451.1382	10.749498
675	47416	6451.0282	10.749315
676	36041	6450.9181	10.749131
677	20108	6450.8081	10.748948
678	-5559	6450.6980	10.748765
679	-25377	6450.5880	10.748581
680	-26097	6450.4780	10.748398
681	-12655	6450.3679	10.748215
682	2082	6450.2579	10.748031
683	10202	6450.1478	10.747848
684	11555	6450.0378	10.747664
685	14467	6449.9278	10.747481
686	29732	6449.8177	10.747298
687	53866	6449.7077	10.747114
688	67354	6449.5976	10.746931
689	62001	6449.4876	10.746748
690	56302	6449.3776	10.746564
691	65244	6449.2675	10.746381
692	70228	6449.1575	10.746198
693	45656	6449.0474	10.746014
694	3809	6448.9374	10.745831
695	-18572	6448.8274	10.745648
696	-12751	6448.7173	10.745464
697	-3921	6448.6073	10.745281
698	-6107	6448.4972	10.745097
699	-5699	6448.3872	10.744914
700	5940	6448.2772	10.744731
701	16914	6448.1671	10.744547
702	20112	6448.0571	10.744364
703	23265	6447.9471	10.744181
704	24627	6447.8370	10.743997
705	9978	6447.7270	10.743814
706	-14038	6447.6169	10.743631
707	-15345	6447.5069	10.743447
708	18003	6447.3969	10.743264
709	56594	6447.2868	10.743081
710	72690	6447.1768	10.742897
711	76407	6447.0667	10.742714
712	87085	6446.9567	10.742530
713	95715	6446.8467	10.742347
714	83597	6446.7366	10.742164
715	56934	6446.6266	10.741980
716	33327	6446.5165	10.741797
717	10595	6446.4065	10.741614
718	-20961	6446.2965	10.741430
719	-48467	6446.1864	10.741247
720	-50157	6446.0764	10.741064
721	-31734	6445.9663	10.740880
722	-19347	6445.8563	10.740697
723	-20066	6445.7463	10.740514
724	-16992	6445.6362	10.740330
725	-2138	6445.5262	10.740147
726	13209	6445.4161	10.739963
727	22968	6445.3061	10.739780
728	35206	6445.1961	10.739597
729	50439	6445.0860	10.739413
730	53092	6444.9760	10.739230
731	33652	6444.8659	10.739047
732	3212	6444.7559	10.738863
733	-20970	6444.6459	10.738680
734	-30405	6444.5358	10.738497
735	-21777	6444.4258	10.738313
736	5112	6444.3158	10.738130
737	38440	6444.2057	10.737946
738	58093	6444.0957	10.737763
739	57642	6443.9856	10.737580
740	51538	6443.8756	10.737396
741	52505	6443.7656	10.737213
742	53341	6443.6555	10.737030
743	41164	6443.5455	10.736846
744	19866	6443.4354	10.736663
745	5616	6443.3254	10.736480
746	5035	6443.2154	10.736296
747	9992	6443.1053	10.736113
748	13055	6442.9953	10.735930
749	17352	6442.8852	10.735746
750	27631	6442.7752	10.735563
751	38346	6442.6652	10.735379
752	37040	6442.5551	10.735196
753	19793	6442.4451	10.735013
754	-228	6442.3350	10.734829
755	-3500	6442.2250	10.734646
756	15381	6442.1150	10.734463
757	40544	6442.0049	10.734279
758	50992	6441.8949	10.734096
759	42137	6441.7848	10.733913
760	27603	6441.6748	10.733729
761	20817	6441.5648	10.733546
762	20531	6441.4547	10.733363
763	17044	6441.3447	10.733179
764	8690	6441.2347	10.732996
765	6278	6441.1246	10.732812
766	19327	6441.0146	10.732629
767	41513	6440.9045	10.732446
768	55313	6440.7945	10.732262
769	52095	6440.6845	10.732079
770	41886	6440.5744	10.731896
771	38813	6440.4644	10.731712
772	42677	6440.3543	10.731529
773	43602	6440.2443	10.731346
774	41167	6440.1343	10.731162
775	46080	6440.0242	10.730979
776	61660	6439.9142	10.730796
777	77025	6439.8041	10.730612
778	84048	6439.6941	10.730429
779	88249	6439.5841	10.730245
780	93913	6439.4740	10.730062
781	90295	6439.3640	10.729879
782	66428	6439.2539	10.729695
783	32658	6439.1439	10.729512
784	12442	6439.0339	10.729329
785	15000	6438.9238	10.729145
786	28979	6438.8138	10.728962
787	41853	6438.7037	10.728779
788	52113	6438.5937	10.728595
789	60968	6438.4837	10.728412
790	65441	6438.3736	10.728229
791	65073	6438.2636	10.728045
792	65547	6438.1535	10.727862
793	69349	6438.0435	10.727678
794	70286	6437.9335	10.727495
795	63935	6437.8234	10.727312
796	57949	6437.7134	10.727128
797	64101	6437.6034	10.726945
798	81907	6437.4933	10.726762
799	96722	6437.3833	10.726578
800	95474	6437.2732	10.726395
801	80632	6437.1632	10.726212
802	65907	6437.0532	10.726028
803	59418	6436.9431	10.725845
804	55335	6436.8331	10.725662
805	45182	6436.7230	10.725478
806	33339	6436.6130	10.725295
807	32442	6436.5030	10.725111
808	42637	6436.3929	10.724928
809	47073	6436.2829	10.724745
810	35674	6436.1728	10.724561
811	23223	6436.0628	10.724378
812	30326	6435.9528	10.724195
813	52093	6435.8427	10.724011
814	62684	6435.7327	10.723828
815	51184	6435.6226	10.723645
816	35335	6435.5126	10.723461
817	33395	6435.4026	10.723278
818	38447	6435.2925	10.723094
819	32710	6435.1825	10.722911
820	15603	6435.0724	10.722728
821	2005	6434.9624	10.722544
822	-1050	6434.8524	10.722361
823	1138	6434.7423	10.722178
824	8510	6434.6323	10.721994
825	30190	6434.5223	10.721811
826	64243	6434.4122	10.721628
827	87893	6434.3022	10.721444
828	80826	6434.1921	10.721261
829	52139	6434.0821	10.721078
830	32052	6433.9721	10.720894
831	38328	6433.8620	10.720711
832	61119	6433.7520	10.720527
833	81003	6433.6419	10.720344
834	90230	6433.5319	10.720161
835	90702	6433.4219	10.719977
836	81177	6433.3118	10.719794
837	58677	6433.2018	10.719611
838	30554	6433.0917	10.719427
839	13389	6432.9817	10.719244
840	14966	6432.8717	10.719061
841	24073	6432.7616	10.718877
842	24640	6432.6516	10.718694
843	16339	6432.5415	10.718511
844	13250	6432.4315	10.718327
845	22310	6432.3215	10.718144
846	32290	6432.2114	10.717960
847	29842	6432.1014	10.717777
848	19628	6431.9913	10.717594
849	17914	6431.8813	10.717410
850	27948	6431.7713	10.717227
851	34642	6431.6612	10.717044
852	28274	6431.5512	10.716860
853	20755	6431.4411	10.716677
854	27841	6431.3311	10.716494
855	45275	6431.2211	10.716310
856	57724	6431.1110	10.716127
857	64221	6431.0010	10.715944
858	74652	6430.8910	10.715760
859	83123	6430.7809	10.715577
860	69559	6430.6709	10.715393
861	34482	6430.5608	10.715210
862	8041	6430.4508	10.715027
863	10234	6430.3408	10.714843
864	23044	6430.2307	10.714660
865	20685	6430.1207	10.714477
866	8266	6430.0106	10.714293
867	6156	6429.9006	10.714110
868	12108	6429.7906	10.713927
869	9649	6429.6805	10.713743
870	4375	6429.5705	10.713560
871	17085	6429.4604	10.713377
872	42703	6429.3504	10.713193
873	51891	6429.2404	10.713010
874	38638	6429.1303	10.712826
875	30568	6429.0203	10.712643
876	40292	6428.9102	10.712460
877	42404	6428.8002	10.712276
878	19399	6428.6902	10.712093
879	-1877	6428.5801	10.711910
880	11119	6428.4701	10.711726
881	45297	6428.3600	10.711543
882	61959	6428.2500	10.711360
883	52297	6428.1400	10.711176
884	39681	6428.0299	10.710993
885	36442	6427.9199	10.710810
886	33010	6427.8099	10.710626
887	28028	6427.6998	10.710443
888	35860	6427.5898	10.710259
889	57634	6427.4797	10.710076
890	72103	6427.3697	10.709893
891	66131	6427.2597	10.709709
892	53556	6427.1496	10.709526
893	52215	6427.0396	10.709343
894	58130	6426.9295	10.709159
895	54477	6426.8195	10.708976
896	35558	6426.7095	10.708793
897	11800	6426.5994	10.708609
898	-2398	6426.4894	10.708426
899	487	6426.3793	10.708243
900	16184	6426.2693	10.708059
901	30291	6426.1593	10.707876
902	30749	6426.0492	10.707692
903	21709	6425.9392	10.707509
904	19481	6425.8291	10.707326
905	32685	6425.7191	10.707142
906	51531	6425.6091	10.706959
907	58346	6425.4990	10.706776
908	45454	6425.3890	10.706592
909	23440	6425.2789	10.706409
910	13975	6425.1689	10.706226
911	29676	6425.0589	10.706042
912	57392	6424.9488	10.705859
913	69067	6424.8388	10.705675
914	54626	6424.7287	10.705492
915	33292	6424.6187	10.705309
916	23990	6424.5087	10.705125
917	19424	6424.3986	10.704942
918	5544	6424.2886	10.704759
919	-7770	6424.1786	10.704575
920	345	6424.0685	10.704392
921	26171	6423.9585	10.704209
922	45652	6423.8484	10.704025
923	51780	6423.7384	10.703842
924	60510	6423.6284	10.703659
925	77358	6423.5183	10.703475
926	85206	6423.4083	10.703292
927	72202	6423.2982	10.703108
928	47856	6423.1882	10.702925
929	23722	6423.0782	10.702742
930	1281	6422.9681	10.702558
931	-13081	6422.8581	10.702375
932	-6517	6422.7480	10.702192
933	14460	6422.6380	10.702008
934	20417	6422.5280	10.701825
935	-3273	6422.4179	10.701642
936	-35871	6422.3079	10.701458
937	-53131	6422.1978	10.701275
938	-57729	6422.0878	10.701092
939	-60839	6421.9778	10.700908
940	-56974	6421.8677	10.700725
941	-40439	6421.7577	10.700541
942	-26553	6421.6476	10.700358
943	-29075	6421.5376	10.700175
944	-31997	6421.4276	10.699991
945	-13187	6421.3175	10.699808
946	15216	6421.2075	10.699625
947	21310	6421.0975	10.699441
948	2835	6420.9874	10.699258
949	-8772	6420.8774	10.699075
950	6008	6420.7673	10.698891
951	32790	6420.6573	10.698708
952	50784	6420.5473	10.698525
953	57818	6420.4372	10.698341
954	61174	6420.3272	10.698158
955	63043	6420.2171	10.697974
956	62248	6420.1071	10.697791
957	56395	6419.9971	10.697608
958	39640	6419.8870	10.697424
959	11965	6419.7770	10.697241
960	-10750	6419.6669	10.697058
961	-12857	6419.5569	10.696874
962	-3261	6419.4469	10.696691
963	-3887	6419.3368	10.696508
964	-15886	6419.2268	10.696324
965	-21461	6419.1167	10.696141
966	-19520	6419.0067	10.695958
967	-29323	6418.8967	10.695774
968	-50272	6418.7866	10.695591
969	-49788	6418.6766	10.695407
970	-10401	6418.5665	10.695224
971	36483	6418.4565	10.695041
972	48787	6418.3465	10.694857
973	28221	6418.2364	10.694674
974	10348	6418.1264	10.694491
975	12327	6418.0163	10.694307
976	19100	6417.9063	10.694124
977	17890	6417.7963	10.693941
978	18312	6417.6862	10.693757
979	31626	6417.5762	10.693574
980	50091	6417.4662	10.693391
981	57703	6417.3561	10.693207
982	50726	6417.2461	10.693024
983	38970	6417.1360	10.692840
984	32649	6417.0260	10.692657
985	33816	6416.9160	10.692474
986	37826	6416.8059	10.692290
987	39958	6416.6959	10.692107
988	41434	6416.5858	10.691924
989	48263	6416.4758	10.691740
990	62322	6416.3658	10.691557
991	75951	6416.2557	10.691374
992	78411	6416.1457	10.691190
993	65369	6416.0356	10.691007
994	39965	6415.9256	10.690823
995	9476	6415.8156	10.690640
996	-14867	6415.7055	10.690457
997	-20857	6415.5955	10.690273
998	-6619	6415.4854	10.690090
999	13028	6415.3754	10.689907
1000	19182	6415.2654	10.689723
1001	8292	6415.1553	10.689540
1002	-5930	6415.0453	10.689357
1003	-9753	6414.9352	10.689173
1004	-3635	6414.8252	10.688990
1005	1814	6414.7152	10.688807
1006	787	6414.6051	10.688623
1007	403	6414.4951	10.688440
1008	11944	6414.3851	10.688256
1009	33218	6414.2750	10.688073
1010	44884	6414.1650	10.687890
1011	31888	6414.0549	10.687706
1012	5819	6413.9449	10.687523
1013	-5755	6413.8349	10.687340
1014	6882	6413.7248	10.687156
1015	26192	6413.6148	10.686973
1016	35808	6413.5047	10.686790
1017	41353	6413.3947	10.686606
1018	51860	6413.2847	10.686423
1019	57166	6413.1746	10.686240
1020	43368	6413.0646	10.686056
1021	20965	6412.9545	10.685873
1022	15068	6412.8445	10.685689
1023	30228	6412.7345	10.685506
1024	45984	6412.6244	10.685323
1025	48262	6412.5144	10.685139
1026	44519	6412.4043	10.684956
1027	42768	6412.2943	10.684773
1028	35345	6412.1843	10.684589
1029	13664	6412.0742	10.684406
1030	-15282	6411.9642	10.684223
1031	-37678	6411.8541	10.684039
1032	-47415	6411.7441	10.683856
1033	-43821	6411.6341	10.683673
1034	-26946	6411.5240	10.683489
1035	-4730	6411.4140	10.683306
1036	6685	6411.3039	10.683122
1037	1790	6411.1939	10.682939
1038	-3972	6411.0839	10.682756
1039	5606	6410.9738	10.682572
1040	25282	6410.8638	10.682389
1041	38254	6410.7538	10.682206
1042	39538	6410.6437	10.682022
1043	35075	6410.5337	10.681839
1044	25677	6410.4236	10.681656
1045	10114	6410.3136	10.681472
1046	-54	6410.2036	10.681289
1047	10481	6410.0935	10.681106
1048	35510	6409.9835	10.680922
1049	50691	6409.8734	10.680739
1050	47158	6409.7634	10.680555
1051	43099	6409.6534	10.680372
1052	53439	6409.5433	10.680189
1053	66374	6409.4333	10.680005
1054	63784	6409.3232	10.679822
1055	49602	6409.2132	10.679639
1056	39466	6409.1032	10.679455
1057	32803	6408.9931	10.679272
1058	17267	6408.8831	10.679089
1059	-3046	6408.7730	10.678905
1060	-7329	6408.6630	10.678722
1061	10267	6408.5530	10.678539
1062	29775	6408.4429	10.678355
1063	35343	6408.3329	10.678172
1064	37518	6408.2228	10.677988
1065	51215	6408.1128	10.677805
1066	66288	6408.0028	10.677622
1067	60629	6407.8927	10.677438
1068	35679	6407.7827	10.677255
1069	16861	6407.6727	10.677072
1070	17844	6407.5626	10.676888
1071	24839	6407.4526	10.676705
1072	22813	6407.3425	10.676522
1073	18898	6407.2325	10.676338
1074	27323	6407.1225	10.676155
1075	44592	6407.0124	10.675971
1076	55417	6406.9024	10.675788
1077	55803	6406.7923	10.675605
1078	54769	6406.6823	10.675421
1079	56933	6406.5723	10.675238
1080	58211	6406.4622	10.675055
1081	57322	6406.3522	10.674871
1082	56923	6406.2421	10.674688
1083	52754	6406.1321	10.674505
1084	36440	6406.0221	10.674321
1085	12344	6405.9120	10.674138
1086	-2630	6405.8020	10.673955
1087	-1491	6405.6919	10.673771
1088	3890	6405.5819	10.673588
1089	3183	6405.4719	10.673404
1090	2836	6405.3618	10.673221
1091	10105	6405.2518	10.673038
1092	15012	6405.1417	10.672854
1093	4753	6405.0317	10.672671
1094	-10866	6404.9217	10.672488
1095	-6437	6404.8116	10.672304
1096	26234	6404.7016	10.672121
1097	65832	6404.5915	10.671938
1098	84935	6404.4815	10.671754
1099	76878	6404.3715	10.671571
1100	58292	6404.2614	10.671388
1101	52756	6404.1514	10.671204
1102	72122	6404.0414	10.671021
1103	105830	6403.9313	10.670837
1104	127641	6403.8213	10.670654
1105	119457	6403.7112	10.670471
1106	88686	6403.6012	10.670287
1107	57339	6403.4912	10.670104
1108	37849	6403.3811	10.669921
1109	27745	6403.2711	10.669737
1110	22554	6403.1610	10.669554
1111	20064	6403.0510	10.669371
1112	13459	6402.9410	10.669187
1113	-3606	6402.8309	10.669004
1114	-21946	6402.7209	10.668821
1115	-22425	6402.6108	10.668637
1116	-3348	6402.5008	10.668454
1117	11706	6402.3908	10.668270
1118	3672	6402.2807	10.668087
1119	-14879	6402.1707	10.667904
1120	-14531	6402.0606	10.667720
1121	14761	6401.9506	10.667537
1122	52915	6401.8406	10.667354
1123	72512	6401.7305	10.667170
1124	64415	6401.6205	10.666987
1125	42366	6401.5104	10.666804
1126	28030	6401.4004	10.666620
1127	31013	6401.2904	10.666437
1128	41646	6401.1803	10.666254
1129	45138	6401.0703	10.666070
1130	40265	6400.9603	10.665887
1131	36067	6400.8502	10.665703
1132	32052	6400.7402	10.665520
1133	16541	6400.6301	10.665337
1134	-10455	6400.5201	10.665153
1135	-28036	6400.4101	10.664970
1136	-19242	6400.3000	10.664787
1137	6064	6400.1900	10.664603
1138	25727	6400.0799	10.664420
1139	34139	6399.9699	10.664237
1140	43136	6399.8599	10.664053
1141	60247	6399.7498	10.663870
1142	79825	6399.6398	10.663687
1143	92933	6399.5297	10.663503
1144	94764	6399.4197	10.663320
1145	84829	6399.3097	10.663136
1146	69026	6399.1996	10.662953
1147	57361	6399.0896	10.662770
1148	50741	6398.9795	10.662586
1149	36850	6398.8695	10.662403
1150	10140	6398.7595	10.662220
1151	-12225	6398.6494	10.662036
1152	-9946	6398.5394	10.661853
1153	9916	6398.4293	10.661670
1154	18985	6398.3193	10.661486
1155	2812	6398.2093	10.661303
1156	-24620	6398.0992	10.661119
1157	-40370	6397.9892	10.660936
1158	-32754	6397.8791	10.660753
1159	-4682	6397.7691	10.660569
1160	28107	6397.6591	10.660386
1161	44678	6397.5490	10.660203
1162	40576	6397.4390	10.660019
1163	38335	6397.3290	10.659836
1164	58225	6397.2189	10.659653
1165	83495	6397.1089	10.659469
1166	79202	6396.9988	10.659286
1167	44363	6396.8888	10.659103
1168	16349	6396.7788	10.658919
1169	18187	6396.6687	10.658736
1170	31945	6396.5587	10.658552
1171	35541	6396.4486	10.658369
1172	34679	6396.3386	10.658186
1173	39067	6396.2286	10.658002
1174	36298	6396.1185	10.657819
1175	17143	6396.0085	10.657636
1176	4193	6395.8984	10.657452
1177	21807	6395.7884	10.657269
1178	50954	6395.6784	10.657086
1179	48689	6395.5683	10.656902
1180	8582	6395.4583	10.656719
1181	-29735	6395.3482	10.656536
1182	-33178	6395.2382	10.656352
1183	-10339	6395.1282	10.656169
1184	10795	6395.0181	10.655985
1185	16651	6394.9081	10.655802
1186	11987	6394.7980	10.655619
1187	9183	6394.6880	10.655435
1188	21736	6394.5780	10.655252
1189	52856	6394.4679	10.655069
1190	83529	6394.3579	10.654885
1191	86096	6394.2479	10.654702
1192	57011	6394.1378	10.654519
1193	24004	6394.0278	10.654335
1194	14483	6393.9177	10.654152
1195	27967	6393.8077	10.653969
1196	44810	6393.6977	10.653785
1197	49894	6393.5876	10.653602
1198	41079	6393.4776	10.653418
1199	25449	6393.3675	10.653235
1200	14872	6393.2575	10.653052
1201	16662	6393.1475	10.652868
1202	22952	6393.0374	10.652685
1203	18237	6392.9274	10.652502
1204	1830	6392.8173	10.652318
1205	-8475	6392.7073	10.652135
1206	-1301	6392.5973	10.651952
1207	12101	6392.4872	10.651768
1208	16262	6392.3772	10.651585
1209	15353	6392.2671	10.651402
1210	25667	6392.1571	10.651218
1211	50207	6392.0471	10.651035
1212	73300	6391.9370	10.650851
1213	78556	6391.8270	10.650668
1214	63481	6391.7169	10.650485
1215	38722	6391.6069	10.650301
1216	20633	6391.4969	10.650118
1217	21186	6391.3868	10.649935
1218	36013	6391.2768	10.649751
1219	43915	6391.1667	10.649568
1220	27166	6391.0567	10.649385
1221	-7345	6390.9467	10.649201
1222	-34243	6390.8366	10.649018
1223	-36942	6390.7266	10.648835
1224	-21900	6390.6166	10.648651
1225	-6067	6390.5065	10.648468
1226	792	6390.3965	10.648284
1227	-1780	6390.2864	10.648101
1228	-11242	6390.1764	10.647918
1229	-22408	6390.0664	10.647734
1230	-25865	6389.9563	10.647551
1231	-15793	6389.8463	10.647368
1232	-183	6389.7362	10.647184
1233	4784	6389.6262	10.647001
1234	-5665	6389.5162	10.646818
1235	-17609	6389.4061	10.646634
1236	-16841	6389.2961	10.646451
1237	-8442	6389.1860	10.646267
1238	-7723	6389.0760	10.646084
1239	-14779	6388.9660	10.645901
1240	-12556	6388.8559	10.645717
1241	6531	6388.7459	10.645534
1242	26924	6388.6358	10.645351
1243	32450	6388.5258	10.645167
1244	30305	6388.4158	10.644984
1245	38376	6388.3057	10.644801
1246	56702	6388.1957	10.644617
1247	68198	6388.0856	10.644434
1248	64426	6387.9756	10.644251
1249	53649	6387.8656	10.644067
1250	43101	6387.7555	10.643884
1251	30217	6387.6455	10.643700
1252	15194	6387.5355	10.643517
1253	6564	6387.4254	10.643334
1254	7469	6387.3154	10.643150
1255	9298	6387.2053	10.642967
1256	6259	6387.0953	10.642784
1257	4278	6386.9853	10.642600
1258	7519	6386.8752	10.642417
1259	7778	6386.7652	10.642234
1260	-2711	6386.6551	10.642050
1261	-17838	6386.5451	10.641867
1262	-27297	6386.4351	10.641684
1263	-30213	6386.3250	10.641500
1264	-27857	6386.2150	10.641317
1265	-12948	6386.1049	10.641133
1266	17993	6385.9949	10.640950
1267	48180	6385.8849	10.640767
1268	55338	6385.7748	10.640583
1269	42831	6385.6648	10.640400
1270	38735	6385.5547	10.640217
1271	59426	6385.4447	10.640033
1272	88857	6385.3347	10.639850
1273	101863	6385.2246	10.639667
1274	95936	6385.1146	10.639483
1275	88338	6385.0045	10.639300
1276	88992	6384.8945	10.639117
1277	90523	6384.7845	10.638933
1278	85446	6384.6744	10.638750
1279	80284	6384.5644	10.638566
1280	84625	6384.4543	10.638383
1281	92713	6384.3443	10.638200
1282	87295	6384.2343	10.638016
1283	63614	6384.1242	10.637833
1284	40428	6384.0142	10.637650
1285	40399	6383.9042	10.637466
1286	64487	6383.7941	10.637283
1287	93775	6383.6841	10.637100
1288	113578	6383.5740	10.636916
1289	125223	6383.4640	10.636733
1290	133392	6383.3540	10.636550
1291	133532	6383.2439	10.636366
1292	118650	6383.1339	10.636183
1293	91813	6383.0238	10.635999
1294	64250	6382.9138	10.635816
1295	43347	6382.8038	10.635633
1296	27328	6382.6937	10.635449
1297	10799	6382.5837	10.635266
1298	-6610	6382.4736	10.635083
1299	-16375	6382.3636	10.634899
1300	-7960	6382.2536	10.634716
1301	15557	6382.1435	10.634533
1302	31689	6382.0335	10.634349
1303	18362	6381.9234	10.634166
1304	-19496	6381.8134	10.633983
1305	-53349	6381.7034	10.633799
1306	-62957	6381.5933	10.633616
1307	-53548	6381.4833	10.633432
1308	-38764	6381.3732	10.633249
1309	-22187	6381.2632	10.633066
1310	-4403	6381.1532	10.632882
1311	6305	6381.0431	10.632699
1312	4344	6380.9331	10.632516
1313	-1486	6380.8231	10.632332
1314	364	6380.7130	10.632149
1315	8968	6380.6030	10.631966
1316	19329	6380.4929	10.631782
1317	35568	6380.3829	10.631599
1318	59874	6380.2729	10.631416
1319	77612	6380.1628	10.631232
1320	73293	6380.0528	10.631049
1321	56024	6379.9427	10.630865
1322	48170	6379.8327	10.630682
1323	51498	6379.7227	10.630499
1324	47647	6379.6126	10.630315
1325	33692	6379.5026	10.630132
1326	32194	6379.3925	10.629949
1327	56432	6379.2825	10.629765
1328	86070	6379.1725	10.629582
1329	91360	6379.0624	10.629399
1330	68282	6378.9524	10.629215
1331	37490	6378.8423	10.629032
1332	18881	6378.7323	10.628848
1333	18169	6378.6223	10.628665
1334	29391	6378.5122	10.628482
1335	39533	6378.4022	10.628298
1336	36752	6378.2921	10.628115
1337	22610	6378.1821	10.627932
1338	11281	6378.0721	10.627748
1339	12647	6377.9620	10.627565
1340	24756	6377.8520	10.627382
1341	46014	6377.7419	10.627198
1342	80048	6377.6319	10.627015
1343	119544	6377.5219	10.626832
1344	140652	6377.4118	10.626648
1345	128893	6377.3018	10.626465
1346	100644	6377.1918	10.626281
1347	83089	6377.0817	10.626098
1348	80687	6376.9717	10.625915
1349	77864	6376.8616	10.625731
1350	68037	6376.7516	10.625548
1351	60339	6376.6416	10.625365
1352	59463	6376.5315	10.625181
1353	57836	6376.4215	10.624998
1354	49794	6376.3114	10.624815
1355	37285	6376.2014	10.624631
1356	19319	6376.0914	10.624448
1357	-7161	6375.9813	10.624265
1358	-31174	6375.8713	10.624081
1359	-30090	6375.7612	10.623898
1360	1547	6375.6512	10.623714
1361	38404	6375.5412	10.623531
1362	51041	6375.4311	10.623348
1363	37631	6375.3211	10.623164
1364	19379	6375.2110	10.622981
1365	12733	6375.1010	10.622798
1366	17394	6374.9910	10.622614
1367	25727	6374.8809	10.622431
1368	31860	6374.7709	10.622248
1369	33516	6374.6608	10.622064
1370	33834	6374.5508	10.621881
1371	39511	6374.4408	10.621698
1372	50065	6374.3307	10.621514
1373	53495	6374.2207	10.621331
1374	41830	6374.1107	10.621147
1375	26232	6374.0006	10.620964
1376	24195	6373.8906	10.620781
1377	34092	6373.7805	10.620597
1378	37072	6373.6705	10.620414
1379	25653	6373.5605	10.620231
1380	15050	6373.4504	10.620047
1381	20018	6373.3404	10.619864
1382	34543	6373.2303	10.619681
1383	44499	6373.1203	10.619497
1384	48983	6373.0103	10.619314
1385	55957	6372.9002	10.619131
1386	64628	6372.7902	10.618947
1387	67074	6372.6801	10.618764
1388	63545	6372.5701	10.618580
1389	61178	6372.4601	10.618397
1390	58478	6372.3500	10.618214
1391	46671	6372.2400	10.618030
1392	29286	6372.1299	10.617847
1393	25028	6372.0199	10.617664
1394	43386	6371.9099	10.617480
1395	69095	6371.7998	10.617297
1396	80620	6371.6898	10.617114
1397	75870	6371.5797	10.616930
1398	69182	6371.4697	10.616747
1399	68617	6371.3597	10.616564
1400	67416	6371.2496	10.616380
1401	56080	6371.1396	10.616197
1402	34169	6371.0295	10.616013
1403	10863	6370.9195	10.615830
1404	201	6370.8095	10.615647
1405	12874	6370.6994	10.615463
1406	44006	6370.5894	10.615280
1407	69971	6370.4794	10.615097
1408	67003	6370.3693	10.614913
1409	36288	6370.2593	10.614730
1410	4697	6370.1492	10.614547
1411	-2683	6370.0392	10.614363
1412	12860	6369.9292	10.614180
1413	28609	6369.8191	10.613996
1414	26875	6369.7091	10.613813
1415	13356	6369.5990	10.613630
1416	8616	6369.4890	10.613446
1417	22380	6369.3790	10.613263
1418	40546	6369.2689	10.613080
1419	42601	6369.1589	10.612896
1420	28633	6369.0488	10.612713
1421	18055	6368.9388	10.612530
1422	20090	6368.8288	10.612346
1423	20076	6368.7187	10.612163
1424	3898	6368.6087	10.611980
1425	-17690	6368.4986	10.611796
1426	-24370	6368.3886	10.611613
1427	-15960	6368.2786	10.611429
1428	-7828	6368.1685	10.611246
1429	-2564	6368.0585	10.611063
1430	10960	6367.9484	10.610879
1431	29933	6367.8384	10.610696
1432	33280	6367.7284	10.610513
1433	13725	6367.6183	10.610329
1434	-6055	6367.5083	10.610146
1435	-2825	6367.3983	10.609963
1436	16341	6367.2882	10.609779
1437	27099	6367.1782	10.609596
1438	20907	6367.0681	10.609413
1439	10199	6366.9581	10.609229
1440	7942	6366.8481	10.609046
1441	16417	6366.7380	10.608862
1442	31910	6366.6280	10.608679
1443	46864	6366.5179	10.608496
1444	49041	6366.4079	10.608312
1445	31011	6366.2979	10.608129
1446	2861	6366.1878	10.607946
1447	-12010	6366.0778	10.607762
1448	3116	6365.9677	10.607579
1449	43010	6365.8577	10.607396
1450	82362	6365.7477	10.607212
1451	93024	6365.6376	10.607029
1452	67942	6365.5276	10.606846
1453	31554	6365.4175	10.606662
1454	17214	6365.3075	10.606479
1455	29368	6365.1975	10.606295
1456	39251	6365.0874	10.606112
1457	24452	6364.9774	10.605929
1458	-2279	6364.8673	10.605745
1459	-16273	6364.7573	10.605562
1460	-17346	6364.6473	10.605379
1461	-22234	6364.5372	10.605195
1462	-30910	6364.4272	10.605012
1463	-26599	6364.3171	10.604829
1464	-7814	6364.2071	10.604645
1465	5649	6364.0971	10.604462
1466	4472	6363.9870	10.604279
1467	4497	6363.8770	10.604095
1468	18702	6363.7670	10.603912
1469	33598	6363.6569	10.603728
1470	29383	6363.5469	10.603545
1471	11465	6363.4368	10.603362
1472	5502	6363.3268	10.603178
1473	26025	6363.2168	10.602995
1474	61931	6363.1067	10.602812
1475	89698	6362.9967	10.602628
1476	91790	6362.8866	10.602445
1477	66007	6362.7766	10.602262
1478	26870	6362.6666	10.602078
1479	-3224	6362.5565	10.601895
1480	-12094	6362.4465	10.601712
1481	-7823	6362.3364	10.601528
1482	-7120	6362.2264	10.601345
1483	-16128	6362.1164	10.601161
1484	-27619	6362.0063	10.600978
1485	-34353	6361.8963	10.600795
1486	-38240	6361.7862	10.600611
1487	-45234	6361.6762	10.600428
1488	-55270	6361.5662	10.600245
1489	-59428	6361.4561	10.600061
1490	-47646	6361.3461	10.599878
1491	-20607	6361.2360	10.599695
1492	7575	6361.1260	10.599511
1493	23280	6361.0160	10.599328
1494	29726	6360.9059	10.599144
1495	41809	6360.7959	10.598961
1496	62251	6360.6859	10.598778
1497	72558	6360.5758	10.598594
1498	56114	6360.4658	10.598411
1499	23750	6360.3557	10.598228
1500	4789	6360.2457	10.598044
1501	13801	6360.1357	10.597861
1502	36504	6360.0256	10.597678
1503	49953	6359.9156	10.597494
1504	46252	6359.8055	10.597311
1505	31616	6359.6955	10.597128
1506	11756	6359.5855	10.596944
1507	-11218	6359.4754	10.596761
1508	-31165	6359.3654	10.596577
1509	-39106	6359.2553	10.596394
1510	-34502	6359.1453	10.596211
1511	-26348	6359.0353	10.596027
1512	-18462	6358.9252	10.595844
1513	-2518	6358.8152	10.595661
1514	26086	6358.7051	10.595477
1515	53097	6358.5951	10.595294
1516	59786	6358.4851	10.595111
1517	49789	6358.3750	10.594927
1518	45735	6358.2650	10.594744
1519	56402	6358.1549	10.594561
1520	63987	6358.0449	10.594377
1521	52341	6357.9349	10.594194
1522	31759	6357.8248	10.594010
1523	21600	6357.7148	10.593827
1524	21347	6357.6047	10.593644
1525	17895	6357.4947	10.593460
1526	12957	6357.3847	10.593277
1527	20821	6357.2746	10.593094
1528	41001	6357.1646	10.592910
1529	55689	6357.0546	10.592727
1530	57625	6356.9445	10.592544
1531	59874	6356.8345	10.592360
1532	71524	6356.7244	10.592177
1533	82916	6356.6144	10.591994
1534	83954	6356.5044	10.591810
1535	79085	6356.3943	10.591627
1536	72474	6356.2843	10.591443
1537	55387	6356.1742	10.591260
1538	23667	6356.0642	10.591077
1539	-6062	6355.9542	10.590893
1540	-15446	6355.8441	10.590710
1541	-10038	6355.7341	10.590527
1542	-8486	6355.6240	10.590343
1543	-13752	6355.5140	10.590160
1544	-13413	6355.4040	10.589977
1545	-3385	6355.2939	10.589793
1546	8384	6355.1839	10.589610
1547	20328	6355.0738	10.589427
1548	39407	6354.9638	10.589243
1549	61759	6354.8538	10.589060
1550	69405	6354.7437	10.588876
1551	53928	6354.6337	10.588693
1552	30075	6354.5236	10.588510
1553	17397	6354.4136	10.588326
1554	18233	6354.3036	10.588143
1555	21681	6354.1935	10.587960
1556	21028	6354.0835	10.587776
1557	18412	6353.9735	10.587593
1558	17392	6353.8634	10.587410
1559	19195	6353.7534	10.587226
1560	24231	6353.6433	10.587043
1561	31657	6353.5333	10.586860
1562	38361	6353.4233	10.586676
1563	41954	6353.3132	10.586493
1564	43335	6353.2032	10.586309
1565	43740	6353.0931	10.586126
1566	41011	6352.9831	10.585943
1567	31987	6352.8731	10.585759
1568	17859	6352.7630	10.585576
1569	4083	6352.6530	10.585393
1570	-6173	6352.5429	10.585209
1571	-16475	6352.4329	10.585026
1572	-31230	6352.3229	10.584843
1573	-44538	6352.2128	10.584659
1574	-40956	6352.1028	10.584476
1575	-14597	6351.9927	10.584292
1576	16090	6351.8827	10.584109
1577	24218	6351.7727	10.583926
1578	6269	6351.6626	10.583742
1579	-14961	6351.5526	10.583559
1580	-23369	6351.4425	10.583376
1581	-29402	6351.3325	10.583192
1582	-45778	6351.2225	10.583009
1583	-59348	6351.1124	10.582826
1584	-47275	6351.0024	10.582642
1585	-12369	6350.8923	10.582459
1586	20419	6350.7823	10.582276
1587	39505	6350.6723	10.582092
1588	54852	6350.5622	10.581909
1589	69058	6350.4522	10.581725
1590	66444	6350.3422	10.581542
1591	41928	6350.2321	10.581359
1592	19238	6350.1221	10.581175
1593	23247	6350.0120	10.580992
1594	47886	6349.9020	10.580809
1595	68412	6349.7920	10.580625
1596	75669	6349.6819	10.580442
1597	80612	6349.5719	10.580259
1598	90520	6349.4618	10.580075
1599	98926	6349.3518	10.579892
1600	99721	6349.2418	10.579709
1601	96830	6349.1317	10.579525
1602	95720	6349.0217	10.579342
1603	94600	6348.9116	10.579158
1604	88488	6348.8016	10.578975
1605	76918	6348.6916	10.578792
1606	64591	6348.5815	10.578608
1607	56868	6348.4715	10.578425
1608	55219	6348.3614	10.578242
1609	55274	6348.2514	10.578058
1610	50055	6348.1414	10.577875
1611	36584	6348.0313	10.577692
1612	18210	6347.9213	10.577508
1613	729	6347.8112	10.577325
1614	-10282	6347.7012	10.577142
1615	-9326	6347.5912	10.576958
1616	4841	6347.4811	10.576775
1617	23545	6347.3711	10.576591
1618	34218	6347.2611	10.576408
1619	34421	6347.1510	10.576225
1620	31958	6347.0410	10.576041
1621	29759	6346.9309	10.575858
1622	22761	6346.8209	10.575675
1623	14224	6346.7109	10.575491
1624	19549	6346.6008	10.575308
1625	42120	6346.4908	10.575125
1626	58707	6346.3807	10.574941
1627	45698	6346.2707	10.574758
1628	11933	6346.1607	10.574575
1629	-11622	6346.0506	10.574391
1630	-9331	6345.9406	10.574208
1631	8964	6345.8305	10.574024
1632	29556	6345.7205	10.573841
1633	45660	6345.6105	10.573658
1634	48705	6345.5004	10.573474
1635	33381	6345.3904	10.573291
1636	16397	6345.2803	10.573108
1637	26465	6345.1703	10.572924
1638	63864	6345.0603	10.572741
1639	90088	6344.9502	10.572558
1640	73512	6344.8402	10.572374
1641	30494	6344.7301	10.572191
1642	1826	6344.6201	10.572008
1643	292	6344.5101	10.571824
1644	3515	6344.4000	10.571641
1645	-6167	6344.2900	10.571457
1646	-18376	6344.1799	10.571274
1647	-15788	6344.0699	10.571091
1648	-534	6343.9599	10.570907
1649	10596	6343.8498	10.570724
1650	7816	6343.7398	10.570541
1651	-3721	6343.6298	10.570357
1652	-12953	6343.5197	10.570174
1653	-13189	6343.4097	10.569991
1654	-5186	6343.2996	10.569807
1655	5825	6343.1896	10.569624
1656	15978	6343.0796	10.569441
1657	25766	6342.9695	10.569257
1658	35865	6342.8595	10.569074
1659	41655	6342.7494	10.568890
1660	36399	6342.6394	10.568707
1661	20241	6342.5294	10.568524
1662	1649	6342.4193	10.568340
1663	-11776	6342.3093	10.568157
1664	-20795	6342.1992	10.567974
1665	-30849	6342.0892	10.567790
1666	-42863	6341.9792	10.567607
1667	-49812	6341.8691	10.567424
1668	-42997	6341.7591	10.567240
1669	-22180	6341.6490	10.567057
1670	1223	6341.5390	10.566873
1671	13904	6341.4290	10.566690
1672	13908	6341.3189	10.566507
1673	9592	6341.2089	10.566323
1674	4518	6341.0988	10.566140
1675	-7892	6340.9888	10.565957
1676	-28360	6340.8788	10.565773
1677	-39873	6340.7687	10.565590
1678	-25644	6340.6587	10.565407
1679	4909	6340.5486	10.565223
1680	24696	6340.4386	10.565040
1681	25110	6340.3286	10.564857
1682	26188	6340.2185	10.564673
1683	43133	6340.1085	10.564490
1684	59972	6339.9985	10.564306
1685	51971	6339.8884	10.564123
1686	22508	6339.7784	10.563940
1687	-2480	6339.6683	10.563756
1688	-11995	6339.5583	10.563573
1689	-19945	6339.4483	10.563390
1690	-34484	6339.3382	10.563206
1691	-38581	6339.2282	10.563023
1692	-14002	6339.1181	10.562840
1693	28776	6339.0081	10.562656
1694	60977	6338.8981	10.562473
1695	70527	6338.7880	10.562290
1696	71147	6338.6780	10.562106
1697	76468	6338.5679	10.561923
1698	80170	6338.4579	10.561739
1699	69870	6338.3479	10.561556
1700	51383	6338.2378	10.561373
1701	45899	6338.1278	10.561189
1702	62110	6338.0177	10.561006
1703	81570	6337.9077	10.560823
1704	79432	6337.7977	10.560639
1705	55224	6337.6876	10.560456
1706	33402	6337.5776	10.560273
1707	33256	6337.4675	10.560089
1708	49065	6337.3575	10.559906
1709	64731	6337.2475	10.559723
1710	76599	6337.1374	10.559539
1711	90458	6337.0274	10.559356
1712	104261	6336.9174	10.559172
1713	110344	6336.8073	10.558989
1714	112275	6336.6973	10.558806
1715	120855	6336.5872	10.558622
1716	130101	6336.4772	10.558439
1717	116437	6336.3672	10.558256
1718	72096	6336.2571	10.558072
1719	23427	6336.1471	10.557889
1720	1248	6336.0370	10.557706
1721	4057	6335.9270	10.557522
1722	6440	6335.8170	10.557339
1723	-4661	6335.7069	10.557156
1724	-20030	6335.5969	10.556972
1725	-29238	6335.4868	10.556789
1726	-31941	6335.3768	10.556605
1727	-28067	6335.2668	10.556422
1728	-14943	6335.1567	10.556239
1729	1701	6335.0467	10.556055
1730	8994	6334.9366	10.555872
1731	4595	6334.8266	10.555689
1732	615	6334.7166	10.555505
1733	4826	6334.6065	10.555322
1734	9842	6334.4965	10.555139
1735	6537	6334.3864	10.554955
1736	-3337	6334.2764	10.554772
1737	-14228	6334.1664	10.554589
1738	-25288	6334.0563	10.554405
1739	-34214	6333.9463	10.554222
1740	-32622	6333.8362	10.554038
1741	-16319	6333.7262	10.553855
1742	7539	6333.6162	10.553672
1743	30874	6333.5061	10.553488
1744	53873	6333.3961	10.553305
1745	75832	6333.2861	10.553122
1746	85961	6333.1760	10.552938
1747	74971	6333.0660	10.552755
1748	51403	6332.9559	10.552572
1749	36114	6332.8459	10.552388
1750	41381	6332.7359	10.552205
1751	60836	6332.6258	10.552021
1752	77383	6332.5158	10.551838
1753	77268	6332.4057	10.551655
1754	60835	6332.2957	10.551471
1755	42780	6332.1857	10.551288
1756	36778	6332.0756	10.551105
1757	38897	6331.9656	10.550921
1758	34608	6331.8555	10.550738
1759	22453	6331.7455	10.550555
1760	17103	6331.6355	10.550371
1761	25743	6331.5254	10.550188
1762	38305	6331.4154	10.550005
1763	47660	6331.3053	10.549821
1764	59621	6331.1953	10.549638
1765	71275	6331.0853	10.549454
1766	62216	6330.9752	10.549271
1767	27886	6330.8652	10.549088
1768	1393	6330.7551	10.548904
1769	13984	6330.6451	10.548721
1770	47885	6330.5351	10.548538
1771	60461	6330.4250	10.548354
1772	46571	6330.3150	10.548171
1773	40783	6330.2050	10.547988
1774	58738	6330.0949	10.547804
1775	74740	6329.9849	10.547621
1776	67066	6329.8748	10.547438
1777	50332	6329.7648	10.547254
1778	44957	6329.6548	10.547071
1779	43193	6329.5447	10.546887
1780	28909	6329.4347	10.546704
1781	11144	6329.3246	10.546521
1782	13116	6329.2146	10.546337
1783	38250	6329.1046	10.546154
1784	67115	6328.9945	10.545971
1785	81935	6328.8845	10.545787
1786	79624	6328.7744	10.545604
1787	66702	6328.6644	10.545421
1788	53235	6328.5544	10.545237
1789	46250	6328.4443	10.545054
1790	40878	6328.3343	10.544871
1791	25718	6328.2242	10.544687
1792	3133	6328.1142	10.544504
1793	-7214	6328.0042	10.544320
1794	7664	6327.8941	10.544137
1795	39467	6327.7841	10.543954
1796	74647	6327.6740	10.543770
1797	107818	6327.5640	10.543587
1798	129269	6327.4540	10.543404
1799	120791	6327.3439	10.543220
1800	82954	6327.2339	10.543037
1801	48687	6327.1238	10.542854
1802	46148	6327.0138	10.542670
1803	60594	6326.9038	10.542487
1804	57613	6326.7937	10.542304
1805	34192	6326.6837	10.542120
1806	19547	6326.5737	10.541937
1807	29810	6326.4636	10.541753
1808	49015	6326.3536	10.541570
1809	56310	6326.2435	10.541387
1810	49010	6326.1335	10.541203
1811	35636	6326.0235	10.541020
1812	25517	6325.9134	10.540837
1813	27199	6325.8034	10.540653
1814	39058	6325.6933	10.540470
1815	41712	6325.5833	10.540287
1816	19886	6325.4733	10.540103
1817	-8570	6325.3632	10.539920
1818	-9152	6325.2532	10.539737
1819	20514	6325.1431	10.539553
1820	43264	6325.0331	10.539370
1821	31609	6324.9231	10.539186
1822	398	6324.8130	10.539003
1823	-21297	6324.7030	10.538820
1824	-27861	6324.5929	10.538636
1825	-29871	6324.4829	10.538453
1826	-28352	6324.3729	10.538270
1827	-17795	6324.2628	10.538086
1828	-3928	6324.1528	10.537903
1829	1674	6324.0427	10.537720
1830	-104	6323.9327	10.537536
1831	1419	6323.8227	10.537353
1832	9178	6323.7126	10.537169
1833	16203	6323.6026	10.536986
1834	18214	6323.4926	10.536803
1835	17276	6323.3825	10.536619
1836	14562	6323.2725	10.536436
1837	8145	6323.1624	10.536253
1838	-3273	6323.0524	10.536069
1839	-19808	6322.9424	10.535886
1840	-39898	6322.8323	10.535703
1841	-56223	6322.7223	10.535519
1842	-58697	6322.6122	10.535336
1843	-47287	6322.5022	10.535153
1844	-34161	6322.3922	10.534969
1845	-26031	6322.2821	10.534786
1846	-13547	6322.1721	10.534602
1847	10905	6322.0620	10.534419
1848	32935	6321.9520	10.534236
1849	29450	6321.8420	10.534052
1850	1332	6321.7319	10.533869
1851	-21590	6321.6219	10.533686
1852	-13544	6321.5118	10.533502
1853	17354	6321.4018	10.533319
1854	38760	6321.2918	10.533136
1855	30698	6321.1817	10.532952
1856	6625	6321.0717	10.532769
1857	-4458	6320.9616	10.532586
1858	6816	6320.8516	10.532402
1859	21388	6320.7416	10.532219
1860	21032	6320.6315	10.532035
1861	14752	6320.5215	10.531852
1862	23119	6320.4114	10.531669
1863	44184	6320.3014	10.531485
1864	54860	6320.1914	10.531302
1865	45331	6320.0813	10.531119
1866	30290	6319.9713	10.530935
1867	21691	6319.8613	10.530752
1868	14067	6319.7512	10.530569
1869	6883	6319.6412	10.530385
1870	15649	6319.5311	10.530202
1871	41424	6319.4211	10.530019
1872	51911	6319.3111	10.529835
1873	21215	6319.2010	10.529652
1874	-25143	6319.0910	10.529468
1875	-35976	6318.9809	10.529285
1876	-539	6318.8709	10.529102
1877	39975	6318.7609	10.528918
1878	47271	6318.6508	10.528735
1879	25368	6318.5408	10.528552
1880	1449	6318.4307	10.528368
1881	-6647	6318.3207	10.528185
1882	4986	6318.2107	10.528002
1883	31212	6318.1006	10.527818
1884	54103	6317.9906	10.527635
1885	51348	6317.8805	10.527452
1886	21715	6317.7705	10.527268
1887	-9798	6317.6605	10.527085
1888	-21733	6317.5504	10.526901
1889	-18624	6317.4404	10.526718
1890	-15071	6317.3303	10.526535
1891	-12155	6317.2203	10.526351
1892	-2574	6317.1103	10.526168
1893	12651	6317.0002	10.525985
1894	26870	6316.8902	10.525801
1895	38782	6316.7802	10.525618
1896	47945	6316.6701	10.525435
1897	47087	6316.5601	10.525251
1898	32478	6316.4500	10.525068
1899	16145	6316.3400	10.524885
1900	14268	6316.2300	10.524701
1901	26891	6316.1199	10.524518
1902	40467	6316.0099	10.524334
1903	46212	6315.8998	10.524151
1904	44258	6315.7898	10.523968
1905	34447	6315.6798	10.523784
1906	17426	6315.5697	10.523601
1907	2858	6315.4597	10.523418
1908	1479	6315.3496	10.523234
1909	7937	6315.2396	10.523051
1910	5746	6315.1296	10.522868
1911	-7221	6315.0195	10.522684
1912	-11345	6314.9095	10.522501
1913	10324	6314.7994	10.522317
1914	49916	6314.6894	10.522134
1915	83126	6314.5794	10.521951
1916	91964	6314.4693	10.521767
1917	74800	6314.3593	10.521584
1918	43794	6314.2492	10.521401
1919	19984	6314.1392	10.521217
1920	21686	6314.0292	10.521034
1921	46078	6313.9191	10.520851
1922	66674	6313.8091	10.520667
1923	60161	6313.6990	10.520484
1924	33908	6313.5890	10.520301
1925	16526	6313.4790	10.520117
1926	22363	6313.3689	10.519934
1927	37959	6313.2589	10.519750
1928	46209	6313.1489	10.519567
1929	49777	6313.0388	10.519384
1930	60715	6312.9288	10.519200
1931	76964	6312.8187	10.519017
1932	84417	6312.7087	10.518834
1933	79692	6312.5987	10.518650
1934	74900	6312.4886	10.518467
1935	75542	6312.3786	10.518284
1936	67865	6312.2685	10.518100
1937	39107	6312.1585	10.517917
1938	1497	6312.0485	10.517734
1939	-18202	6311.9384	10.517550
1940	-10733	6311.8284	10.517367
1941	7873	6311.7183	10.517183
1942	21997	6311.6083	10.517000
1943	35071	6311.4983	10.516817
1944	54729	6311.3882	10.516633
1945	72295	6311.2782	10.516450
1946	72539	6311.1681	10.516267
1947	59330	6311.0581	10.516083
1948	54620	6310.9481	10.515900
1949	68325	6310.8380	10.515717
1950	83110	6310.7280	10.515533
1951	77764	6310.6179	10.515350
1952	55911	6310.5079	10.515167
1953	39547	6310.3979	10.514983
1954	39377	6310.2878	10.514800
1955	45485	6310.1778	10.514616
1956	47183	6310.0678	10.514433
1957	47115	6309.9577	10.514250
1958	48954	6309.8477	10.514066
1959	43849	6309.7376	10.513883
1960	22389	6309.6276	10.513700
1961	-5546	6309.5176	10.513516
1962	-17609	6309.4075	10.513333
1963	-6931	6309.2975	10.513150
1964	8741	6309.1874	10.512966
1965	10250	6309.0774	10.512783
1966	-540	6308.9674	10.512600
1967	-8544	6308.8573	10.512416
1968	-8152	6308.7473	10.512233
1969	-8592	6308.6372	10.512049
1970	-19660	6308.5272	10.511866
1971	-40663	6308.4172	10.511683
1972	-62811	6308.3071	10.511499
1973	-75093	6308.1971	10.511316
1974	-67508	6308.0870	10.511133
1975	-37023	6307.9770	10.510949
1976	5088	6307.8670	10.510766
1977	36851	6307.7569	10.510583
1978	42755	6307.6469	10.510399
1979	27460	6307.5368	10.510216
1980	9962	6307.4268	10.510033
1981	4881	6307.3168	10.509849
1982	11845	6307.2067	10.509666
1983	22329	6307.0967	10.509482
1984	31883	6306.9866	10.509299
1985	41879	6306.8766	10.509116
1986	51812	6306.7666	10.508932
1987	56616	6306.6565	10.508749
1988	54100	6306.5465	10.508566
1989	49638	6306.4365	10.508382
1990	48470	6306.3264	10.508199
1991	47153	6306.2164	10.508016
1992	39154	6306.1063	10.507832
1993	26242	6305.9963	10.507649
1994	16196	6305.8863	10.507466
1995	10773	6305.7762	10.507282
1996	6139	6305.6662	10.507099
1997	5634	6305.5561	10.506915
1998	18868	6305.4461	10.506732
1999	42394	6305.3361	10.506549
2000	54014	6305.2260	10.506365
[truncated: 63,536 more rows]
