# Supplementary material for: Evolution of the metabolome in response to selection for increased immunity in populations of Drosophila melanogaster
Source: PLoS One. 2017 Nov 17;12(11):e0188089. doi: 10.1371/journal.pone.0188089 (PMC5693281; doi:10.1371/journal.pone.0188089)
Supplement: S4 File — (ZIP) [file pone.0188089.s021.zip › Block4/Ii/4/pdata/1/ascii-spec.txt]

1	24191	6524.6189	10.871939
2	21414	6524.5089	10.871755
3	24678	6524.3988	10.871572
4	31161	6524.2888	10.871389
5	36130	6524.1788	10.871205
6	42398	6524.0687	10.871022
7	54117	6523.9587	10.870838
8	64913	6523.8486	10.870655
9	62821	6523.7386	10.870472
10	48975	6523.6286	10.870288
11	42481	6523.5185	10.870105
12	59077	6523.4085	10.869922
13	87606	6523.2984	10.869738
14	96383	6523.1884	10.869555
15	67065	6523.0784	10.869372
16	17388	6522.9683	10.869188
17	-15833	6522.8583	10.869005
18	-14420	6522.7482	10.868821
19	7022	6522.6382	10.868638
20	23477	6522.5282	10.868455
21	26068	6522.4181	10.868271
22	22676	6522.3081	10.868088
23	22117	6522.1980	10.867905
24	27068	6522.0880	10.867721
25	37772	6521.9780	10.867538
26	52732	6521.8679	10.867355
27	66465	6521.7579	10.867171
28	73716	6521.6478	10.866988
29	75294	6521.5378	10.866805
30	74201	6521.4278	10.866621
31	68505	6521.3177	10.866438
32	55141	6521.2077	10.866254
33	38868	6521.0977	10.866071
34	29131	6520.9876	10.865888
35	28361	6520.8776	10.865704
36	30894	6520.7675	10.865521
37	32874	6520.6575	10.865338
38	34938	6520.5475	10.865154
39	35400	6520.4374	10.864971
40	30725	6520.3274	10.864788
41	24618	6520.2173	10.864604
42	26716	6520.1073	10.864421
43	37978	6519.9973	10.864238
44	46103	6519.8872	10.864054
45	40866	6519.7772	10.863871
46	26997	6519.6671	10.863687
47	16030	6519.5571	10.863504
48	11771	6519.4471	10.863321
49	10395	6519.3370	10.863137
50	9769	6519.2270	10.862954
51	10909	6519.1169	10.862771
52	12677	6519.0069	10.862587
53	12000	6518.8969	10.862404
54	8790	6518.7868	10.862221
55	5671	6518.6768	10.862037
56	3154	6518.5667	10.861854
57	-748	6518.4567	10.861671
58	-6426	6518.3467	10.861487
59	-11486	6518.2366	10.861304
60	-13835	6518.1266	10.861120
61	-13196	6518.0166	10.860937
62	-9386	6517.9065	10.860754
63	-1359	6517.7965	10.860570
64	11057	6517.6864	10.860387
65	25031	6517.5764	10.860204
66	35149	6517.4664	10.860020
67	37146	6517.3563	10.859837
68	32081	6517.2463	10.859654
69	25663	6517.1362	10.859470
70	21902	6517.0262	10.859287
71	18998	6516.9162	10.859104
72	14133	6516.8061	10.858920
73	10187	6516.6961	10.858737
74	12981	6516.5860	10.858553
75	22032	6516.4760	10.858370
76	29267	6516.3660	10.858187
77	28902	6516.2559	10.858003
78	24985	6516.1459	10.857820
79	26549	6516.0358	10.857637
80	36821	6515.9258	10.857453
81	48674	6515.8158	10.857270
82	50499	6515.7057	10.857087
83	37845	6515.5957	10.856903
84	20667	6515.4856	10.856720
85	16262	6515.3756	10.856537
86	31089	6515.2656	10.856353
87	51511	6515.1555	10.856170
88	57541	6515.0455	10.855986
89	44325	6514.9354	10.855803
90	24583	6514.8254	10.855620
91	11218	6514.7154	10.855436
92	5525	6514.6053	10.855253
93	3784	6514.4953	10.855070
94	6942	6514.3853	10.854886
95	17826	6514.2752	10.854703
96	32718	6514.1652	10.854520
97	41430	6514.0551	10.854336
98	36166	6513.9451	10.854153
99	19083	6513.8351	10.853969
100	1300	6513.7250	10.853786
101	-6352	6513.6150	10.853603
102	-3362	6513.5049	10.853419
103	1009	6513.3949	10.853236
104	-225	6513.2849	10.853053
105	-4005	6513.1748	10.852869
106	-5037	6513.0648	10.852686
107	-5709	6512.9547	10.852503
108	-10421	6512.8447	10.852319
109	-13862	6512.7347	10.852136
110	-5631	6512.6246	10.851953
111	14053	6512.5146	10.851769
112	33450	6512.4045	10.851586
113	44978	6512.2945	10.851402
114	51822	6512.1845	10.851219
115	57538	6512.0744	10.851036
116	60362	6511.9644	10.850852
117	61380	6511.8543	10.850669
118	67196	6511.7443	10.850486
119	78313	6511.6343	10.850302
120	84542	6511.5242	10.850119
121	79445	6511.4142	10.849936
122	71698	6511.3042	10.849752
123	74108	6511.1941	10.849569
124	86860	6511.0841	10.849386
125	98728	6510.9740	10.849202
126	100566	6510.8640	10.849019
127	91803	6510.7540	10.848835
128	77520	6510.6439	10.848652
129	63893	6510.5339	10.848469
130	53215	6510.4238	10.848285
131	41665	6510.3138	10.848102
132	27428	6510.2038	10.847919
133	20311	6510.0937	10.847735
134	31839	6509.9837	10.847552
135	53305	6509.8736	10.847369
136	58977	6509.7636	10.847185
137	39585	6509.6536	10.847002
138	18078	6509.5435	10.846819
139	18938	6509.4335	10.846635
140	34839	6509.3234	10.846452
141	41058	6509.2134	10.846268
142	33344	6509.1034	10.846085
143	30235	6508.9933	10.845902
144	41718	6508.8833	10.845718
145	57701	6508.7732	10.845535
146	69132	6508.6632	10.845352
147	79530	6508.5532	10.845168
148	88932	6508.4431	10.844985
149	85623	6508.3331	10.844802
150	65734	6508.2230	10.844618
151	46874	6508.1130	10.844435
152	47349	6508.0030	10.844252
153	60258	6507.8929	10.844068
154	63488	6507.7829	10.843885
155	52016	6507.6729	10.843701
156	44973	6507.5628	10.843518
157	57718	6507.4528	10.843335
158	79327	6507.3427	10.843151
159	86223	6507.2327	10.842968
160	72060	6507.1227	10.842785
161	53682	6507.0126	10.842601
162	47335	6506.9026	10.842418
163	48886	6506.7925	10.842235
164	43698	6506.6825	10.842051
165	29193	6506.5725	10.841868
166	17144	6506.4624	10.841685
167	15284	6506.3524	10.841501
168	18070	6506.2423	10.841318
169	18215	6506.1323	10.841134
170	16724	6506.0223	10.840951
171	16538	6505.9122	10.840768
172	16228	6505.8022	10.840584
173	16878	6505.6921	10.840401
174	25141	6505.5821	10.840218
175	40330	6505.4721	10.840034
176	48163	6505.3620	10.839851
177	39462	6505.2520	10.839668
178	26852	6505.1419	10.839484
179	28172	6505.0319	10.839301
180	39633	6504.9219	10.839117
181	42562	6504.8118	10.838934
182	33067	6504.7018	10.838751
183	25477	6504.5918	10.838567
184	25903	6504.4817	10.838384
185	23425	6504.3717	10.838201
186	13229	6504.2616	10.838017
187	8395	6504.1516	10.837834
188	17497	6504.0416	10.837651
189	27124	6503.9315	10.837467
190	21619	6503.8215	10.837284
191	8313	6503.7114	10.837101
192	7033	6503.6014	10.836917
193	21815	6503.4914	10.836734
194	38393	6503.3813	10.836550
195	45601	6503.2713	10.836367
196	44747	6503.1612	10.836184
197	40153	6503.0512	10.836000
198	34785	6502.9412	10.835817
199	35670	6502.8311	10.835634
200	49691	6502.7211	10.835450
201	70223	6502.6110	10.835267
202	79306	6502.5010	10.835084
203	68843	6502.3910	10.834900
204	51280	6502.2809	10.834717
205	43215	6502.1709	10.834534
206	45348	6502.0608	10.834350
207	45689	6501.9508	10.834167
208	37840	6501.8408	10.833983
209	27775	6501.7307	10.833800
210	23470	6501.6207	10.833617
211	25044	6501.5106	10.833433
212	27345	6501.4006	10.833250
213	28075	6501.2906	10.833067
214	29935	6501.1805	10.832883
215	35559	6501.0705	10.832700
216	42577	6500.9605	10.832517
217	44817	6500.8504	10.832333
218	38511	6500.7404	10.832150
219	26790	6500.6303	10.831967
220	16991	6500.5203	10.831783
221	13297	6500.4103	10.831600
222	13073	6500.3002	10.831416
223	11119	6500.1902	10.831233
224	5888	6500.0801	10.831050
225	-117	6499.9701	10.830866
226	-4842	6499.8601	10.830683
227	-8633	6499.7500	10.830500
228	-11768	6499.6400	10.830316
229	-13208	6499.5299	10.830133
230	-12468	6499.4199	10.829950
231	-9471	6499.3099	10.829766
232	-1311	6499.1998	10.829583
233	16024	6499.0898	10.829400
234	39146	6498.9797	10.829216
235	55059	6498.8697	10.829033
236	53959	6498.7597	10.828849
237	42326	6498.6496	10.828666
238	36472	6498.5396	10.828483
239	43487	6498.4295	10.828299
240	54385	6498.3195	10.828116
241	55105	6498.2095	10.827933
242	37882	6498.0994	10.827749
243	4553	6497.9894	10.827566
244	-30885	6497.8794	10.827383
245	-44433	6497.7693	10.827199
246	-22363	6497.6593	10.827016
247	15943	6497.5492	10.826833
248	30876	6497.4392	10.826649
249	7745	6497.3292	10.826466
250	-24761	6497.2191	10.826282
251	-32922	6497.1091	10.826099
252	-19817	6496.9990	10.825916
253	-10852	6496.8890	10.825732
254	-10652	6496.7790	10.825549
255	-1249	6496.6689	10.825366
256	20358	6496.5589	10.825182
257	31856	6496.4488	10.824999
258	20329	6496.3388	10.824816
259	3259	6496.2288	10.824632
260	1883	6496.1187	10.824449
261	11808	6496.0087	10.824266
262	15488	6495.8986	10.824082
263	10052	6495.7886	10.823899
264	5949	6495.6786	10.823715
265	7177	6495.5685	10.823532
266	9309	6495.4585	10.823349
267	11706	6495.3484	10.823165
268	16526	6495.2384	10.822982
269	19390	6495.1284	10.822799
270	15496	6495.0183	10.822615
271	12818	6494.9083	10.822432
272	24335	6494.7982	10.822249
273	46374	6494.6882	10.822065
274	58535	6494.5782	10.821882
275	48719	6494.4681	10.821698
276	26923	6494.3581	10.821515
277	10040	6494.2481	10.821332
278	3571	6494.1380	10.821148
279	4044	6494.0280	10.820965
280	9890	6493.9179	10.820782
281	21099	6493.8079	10.820598
282	33910	6493.6979	10.820415
283	44574	6493.5878	10.820232
284	55577	6493.4778	10.820048
285	70332	6493.3677	10.819865
286	83143	6493.2577	10.819682
287	82928	6493.1477	10.819498
288	68773	6493.0376	10.819315
289	54688	6492.9276	10.819131
290	53918	6492.8175	10.818948
291	62388	6492.7075	10.818765
292	63731	6492.5975	10.818581
293	49841	6492.4874	10.818398
294	30282	6492.3774	10.818215
295	19486	6492.2673	10.818031
296	20646	6492.1573	10.817848
297	27335	6492.0473	10.817665
298	36857	6491.9372	10.817481
299	53087	6491.8272	10.817298
300	75042	6491.7171	10.817115
301	91078	6491.6071	10.816931
302	90434	6491.4971	10.816748
303	76588	6491.3870	10.816564
304	62774	6491.2770	10.816381
305	55158	6491.1670	10.816198
306	46139	6491.0569	10.816014
307	25943	6490.9469	10.815831
308	-2810	6490.8368	10.815648
309	-24655	6490.7268	10.815464
310	-24716	6490.6168	10.815281
311	-1989	6490.5067	10.815098
312	29290	6490.3967	10.814914
313	50399	6490.2866	10.814731
314	51638	6490.1766	10.814548
315	37680	6490.0666	10.814364
316	21354	6489.9565	10.814181
317	12113	6489.8465	10.813997
318	9723	6489.7364	10.813814
319	8456	6489.6264	10.813631
320	6578	6489.5164	10.813447
321	9234	6489.4063	10.813264
322	19783	6489.2963	10.813081
323	30861	6489.1862	10.812897
324	30628	6489.0762	10.812714
325	19951	6488.9662	10.812531
326	16400	6488.8561	10.812347
327	34345	6488.7461	10.812164
328	64735	6488.6360	10.811981
329	83194	6488.5260	10.811797
330	77936	6488.4160	10.811614
331	61332	6488.3059	10.811430
332	51657	6488.1959	10.811247
333	51660	6488.0858	10.811064
334	50825	6487.9758	10.810880
335	42894	6487.8658	10.810697
336	32260	6487.7557	10.810514
337	23275	6487.6457	10.810330
338	10792	6487.5357	10.810147
339	-13282	6487.4256	10.809964
340	-45101	6487.3156	10.809780
341	-65424	6487.2055	10.809597
342	-55906	6487.0955	10.809414
343	-20075	6486.9855	10.809230
344	16034	6486.8754	10.809047
345	28635	6486.7654	10.808863
346	20207	6486.6553	10.808680
347	14314	6486.5453	10.808497
348	27121	6486.4353	10.808313
349	49991	6486.3252	10.808130
350	62482	6486.2152	10.807947
351	57039	6486.1051	10.807763
352	45135	6485.9951	10.807580
353	40434	6485.8851	10.807397
354	42289	6485.7750	10.807213
355	40049	6485.6650	10.807030
356	31071	6485.5549	10.806846
357	26940	6485.4449	10.806663
358	37431	6485.3349	10.806480
359	54324	6485.2248	10.806296
360	61122	6485.1148	10.806113
361	57236	6485.0047	10.805930
362	58827	6484.8947	10.805746
363	71444	6484.7847	10.805563
364	76881	6484.6746	10.805380
365	59073	6484.5646	10.805196
366	30750	6484.4546	10.805013
367	16781	6484.3445	10.804830
368	18248	6484.2345	10.804646
369	14119	6484.1244	10.804463
370	-2060	6484.0144	10.804279
371	-9415	6483.9044	10.804096
372	9005	6483.7943	10.803913
373	40026	6483.6843	10.803729
374	56766	6483.5742	10.803546
375	49793	6483.4642	10.803363
376	31678	6483.3542	10.803179
377	19058	6483.2441	10.802996
378	19218	6483.1341	10.802813
379	27533	6483.0240	10.802629
380	30888	6482.9140	10.802446
381	20221	6482.8040	10.802263
382	4886	6482.6939	10.802079
383	5849	6482.5839	10.801896
384	28690	6482.4738	10.801712
385	53789	6482.3638	10.801529
386	61405	6482.2538	10.801346
387	55802	6482.1437	10.801162
388	53639	6482.0337	10.800979
389	57907	6481.9236	10.800796
390	57212	6481.8136	10.800612
391	45592	6481.7036	10.800429
392	30075	6481.5935	10.800246
393	20492	6481.4835	10.800062
394	21258	6481.3734	10.799879
395	30164	6481.2634	10.799696
396	37331	6481.1534	10.799512
397	30449	6481.0433	10.799329
398	10280	6480.9333	10.799145
399	-4641	6480.8233	10.798962
400	568	6480.7132	10.798779
401	16244	6480.6032	10.798595
402	20685	6480.4931	10.798412
403	9397	6480.3831	10.798229
404	-1498	6480.2731	10.798045
405	1260	6480.1630	10.797862
406	14965	6480.0530	10.797679
407	31065	6479.9429	10.797495
408	44561	6479.8329	10.797312
409	50735	6479.7229	10.797129
410	45147	6479.6128	10.796945
411	32306	6479.5028	10.796762
412	25457	6479.3927	10.796578
413	31784	6479.2827	10.796395
414	43207	6479.1727	10.796212
415	46023	6479.0626	10.796028
416	36273	6478.9526	10.795845
417	23090	6478.8425	10.795662
418	19039	6478.7325	10.795478
419	28260	6478.6225	10.795295
420	43203	6478.5124	10.795112
421	53610	6478.4024	10.794928
422	57208	6478.2923	10.794745
423	56875	6478.1823	10.794562
424	50221	6478.0723	10.794378
425	34058	6477.9622	10.794195
426	20502	6477.8522	10.794011
427	30962	6477.7422	10.793828
428	64259	6477.6321	10.793645
429	87305	6477.5221	10.793461
430	73257	6477.4120	10.793278
431	35159	6477.3020	10.793095
432	3092	6477.1920	10.792911
433	-17922	6477.0819	10.792728
434	-41454	6476.9719	10.792545
435	-61388	6476.8618	10.792361
436	-53304	6476.7518	10.792178
437	-16004	6476.6418	10.791994
438	19327	6476.5317	10.791811
439	30533	6476.4217	10.791628
440	29134	6476.3116	10.791444
441	32194	6476.2016	10.791261
442	34152	6476.0916	10.791078
443	23556	6475.9815	10.790894
444	8520	6475.8715	10.790711
445	5564	6475.7614	10.790528
446	14942	6475.6514	10.790344
447	24714	6475.5414	10.790161
448	31390	6475.4313	10.789978
449	41504	6475.3213	10.789794
450	57806	6475.2112	10.789611
451	75496	6475.1012	10.789427
452	87962	6474.9912	10.789244
453	89486	6474.8811	10.789061
454	79424	6474.7711	10.788877
455	69150	6474.6610	10.788694
456	73568	6474.5510	10.788511
457	88498	6474.4410	10.788327
458	90046	6474.3309	10.788144
459	67208	6474.2209	10.787961
460	41171	6474.1109	10.787777
461	37382	6474.0008	10.787594
462	50422	6473.8908	10.787411
463	54589	6473.7807	10.787227
464	41445	6473.6707	10.787044
465	27294	6473.5607	10.786860
466	26241	6473.4506	10.786677
467	33570	6473.3406	10.786494
468	37316	6473.2305	10.786310
469	33142	6473.1205	10.786127
470	25674	6473.0105	10.785944
471	23741	6472.9004	10.785760
472	33626	6472.7904	10.785577
473	49912	6472.6803	10.785394
474	56912	6472.5703	10.785210
475	47483	6472.4603	10.785027
476	34469	6472.3502	10.784844
477	33189	6472.2402	10.784660
478	39277	6472.1301	10.784477
479	37228	6472.0201	10.784293
480	25314	6471.9101	10.784110
481	16173	6471.8000	10.783927
482	15822	6471.6900	10.783743
483	19069	6471.5799	10.783560
484	25313	6471.4699	10.783377
485	40936	6471.3599	10.783193
486	62182	6471.2498	10.783010
487	71757	6471.1398	10.782827
488	59595	6471.0298	10.782643
489	35656	6470.9197	10.782460
490	16610	6470.8097	10.782277
491	10309	6470.6996	10.782093
492	18089	6470.5896	10.781910
493	40079	6470.4796	10.781726
494	69905	6470.3695	10.781543
495	93118	6470.2595	10.781360
496	99974	6470.1494	10.781176
497	94688	6470.0394	10.780993
498	86156	6469.9294	10.780810
499	75761	6469.8193	10.780626
500	60746	6469.7093	10.780443
501	43686	6469.5992	10.780260
502	30311	6469.4892	10.780076
503	20757	6469.3792	10.779893
504	10045	6469.2691	10.779710
505	-3331	6469.1591	10.779526
506	-14068	6469.0490	10.779343
507	-15290	6468.9390	10.779159
508	-4596	6468.8290	10.778976
509	14319	6468.7189	10.778793
510	34345	6468.6089	10.778609
511	50094	6468.4988	10.778426
512	61122	6468.3888	10.778243
513	68987	6468.2788	10.778059
514	72390	6468.1687	10.777876
515	68726	6468.0587	10.777693
516	59976	6467.9486	10.777509
517	52307	6467.8386	10.777326
518	48536	6467.7286	10.777142
519	45173	6467.6185	10.776959
520	38505	6467.5085	10.776776
521	29844	6467.3985	10.776592
522	22912	6467.2884	10.776409
523	20078	6467.1784	10.776226
524	23647	6467.0683	10.776042
525	36755	6466.9583	10.775859
526	57947	6466.8483	10.775676
527	76253	6466.7382	10.775492
528	77782	6466.6282	10.775309
529	60570	6466.5181	10.775126
530	40054	6466.4081	10.774942
531	34038	6466.2981	10.774759
532	41356	6466.1880	10.774575
533	42003	6466.0780	10.774392
534	23934	6465.9679	10.774209
535	3720	6465.8579	10.774025
536	9827	6465.7479	10.773842
537	46478	6465.6378	10.773659
538	86407	6465.5278	10.773475
539	102185	6465.4177	10.773292
540	92327	6465.3077	10.773109
541	71182	6465.1977	10.772925
542	47314	6465.0876	10.772742
543	23336	6464.9776	10.772559
544	5939	6464.8675	10.772375
545	729	6464.7575	10.772192
546	2403	6464.6475	10.772008
547	3003	6464.5374	10.771825
548	4730	6464.4274	10.771642
549	11898	6464.3174	10.771458
550	16459	6464.2073	10.771275
551	7726	6464.0973	10.771092
552	-7234	6463.9872	10.770908
553	-10470	6463.8772	10.770725
554	761	6463.7672	10.770542
555	12199	6463.6571	10.770358
556	16770	6463.5471	10.770175
557	21447	6463.4370	10.769992
558	27332	6463.3270	10.769808
559	23434	6463.2170	10.769625
560	7854	6463.1069	10.769441
561	-3269	6462.9969	10.769258
562	1888	6462.8868	10.769075
563	15247	6462.7768	10.768891
564	25640	6462.6668	10.768708
565	35034	6462.5567	10.768525
566	45615	6462.4467	10.768341
567	46979	6462.3366	10.768158
568	33098	6462.2266	10.767975
569	19218	6462.1166	10.767791
570	22585	6462.0065	10.767608
571	35410	6461.8965	10.767425
572	37256	6461.7864	10.767241
573	28122	6461.6764	10.767058
574	26841	6461.5664	10.766874
575	37597	6461.4563	10.766691
576	41064	6461.3463	10.766508
577	25072	6461.2362	10.766324
578	5100	6461.1262	10.766141
579	3002	6461.0162	10.765958
580	17750	6460.9061	10.765774
581	29511	6460.7961	10.765591
582	26042	6460.6861	10.765408
583	14110	6460.5760	10.765224
584	7162	6460.4660	10.765041
585	10298	6460.3559	10.764858
586	18646	6460.2459	10.764674
587	25995	6460.1359	10.764491
588	32220	6460.0258	10.764307
589	41547	6459.9158	10.764124
590	53798	6459.8057	10.763941
591	60990	6459.6957	10.763757
592	56560	6459.5857	10.763574
593	45941	6459.4756	10.763391
594	42139	6459.3656	10.763207
595	50561	6459.2555	10.763024
596	63386	6459.1455	10.762841
597	69671	6459.0355	10.762657
598	65896	6458.9254	10.762474
599	55439	6458.8154	10.762291
600	43330	6458.7053	10.762107
601	34161	6458.5953	10.761924
602	30332	6458.4853	10.761740
603	28764	6458.3752	10.761557
604	23231	6458.2652	10.761374
605	13606	6458.1551	10.761190
606	8940	6458.0451	10.761007
607	16101	6457.9351	10.760824
608	27830	6457.8250	10.760640
609	28867	6457.7150	10.760457
610	14920	6457.6050	10.760274
611	-324	6457.4949	10.760090
612	-470	6457.3849	10.759907
613	15094	6457.2748	10.759723
614	32143	6457.1648	10.759540
615	38640	6457.0548	10.759357
616	35218	6456.9447	10.759173
617	29307	6456.8347	10.758990
618	25321	6456.7246	10.758807
619	23443	6456.6146	10.758623
620	22673	6456.5046	10.758440
621	20139	6456.3945	10.758257
622	11001	6456.2845	10.758073
623	-4916	6456.1744	10.757890
624	-18178	6456.0644	10.757707
625	-17928	6455.9544	10.757523
626	-5287	6455.8443	10.757340
627	7045	6455.7343	10.757156
628	9769	6455.6242	10.756973
629	6486	6455.5142	10.756790
630	6364	6455.4042	10.756606
631	11771	6455.2941	10.756423
632	16098	6455.1841	10.756240
633	11359	6455.0740	10.756056
634	-4143	6454.9640	10.755873
635	-23590	6454.8540	10.755690
636	-35598	6454.7439	10.755506
637	-31982	6454.6339	10.755323
638	-13428	6454.5238	10.755140
639	11551	6454.4138	10.754956
640	31646	6454.3038	10.754773
641	37788	6454.1937	10.754589
642	29092	6454.0837	10.754406
643	16814	6453.9737	10.754223
644	16145	6453.8636	10.754039
645	28765	6453.7536	10.753856
646	39882	6453.6435	10.753673
647	38975	6453.5335	10.753489
648	34735	6453.4235	10.753306
649	38698	6453.3134	10.753123
650	43735	6453.2034	10.752939
651	36303	6453.0933	10.752756
652	23691	6452.9833	10.752573
653	26062	6452.8733	10.752389
654	41728	6452.7632	10.752206
655	46063	6452.6532	10.752022
656	31869	6452.5431	10.751839
657	24845	6452.4331	10.751656
658	44363	6452.3231	10.751472
659	71731	6452.2130	10.751289
660	77746	6452.1030	10.751106
661	64325	6451.9929	10.750922
662	55758	6451.8829	10.750739
663	61234	6451.7729	10.750556
664	70100	6451.6628	10.750372
665	75537	6451.5528	10.750189
666	78310	6451.4427	10.750006
667	72056	6451.3327	10.749822
668	49411	6451.2227	10.749639
669	21146	6451.1126	10.749455
670	6437	6451.0026	10.749272
671	4830	6450.8926	10.749089
672	946	6450.7825	10.748905
673	-3344	6450.6725	10.748722
674	11589	6450.5624	10.748539
675	46346	6450.4524	10.748355
676	72121	6450.3424	10.748172
677	68253	6450.2323	10.747989
678	47157	6450.1223	10.747805
679	28902	6450.0122	10.747622
680	13143	6449.9022	10.747439
681	-6680	6449.7922	10.747255
682	-21085	6449.6821	10.747072
683	-17985	6449.5721	10.746888
684	-4798	6449.4620	10.746705
685	3802	6449.3520	10.746522
686	9473	6449.2420	10.746338
687	20353	6449.1319	10.746155
688	27070	6449.0219	10.745972
689	13694	6448.9118	10.745788
690	-10286	6448.8018	10.745605
691	-14068	6448.6918	10.745422
692	13746	6448.5817	10.745238
693	48172	6448.4717	10.745055
694	58514	6448.3616	10.744871
695	40657	6448.2516	10.744688
696	12486	6448.1416	10.744505
697	-8348	6448.0315	10.744321
698	-13403	6447.9215	10.744138
699	-2594	6447.8114	10.743955
700	14618	6447.7014	10.743771
701	24259	6447.5914	10.743588
702	22672	6447.4813	10.743405
703	20643	6447.3713	10.743221
704	26015	6447.2613	10.743038
705	29803	6447.1512	10.742855
706	19282	6447.0412	10.742671
707	-676	6446.9311	10.742488
708	-11192	6446.8211	10.742304
709	-3366	6446.7111	10.742121
710	11799	6446.6010	10.741938
711	19306	6446.4910	10.741754
712	17024	6446.3809	10.741571
713	12333	6446.2709	10.741388
714	8938	6446.1609	10.741204
715	4270	6446.0508	10.741021
716	-2233	6445.9408	10.740838
717	-5100	6445.8307	10.740654
718	917	6445.7207	10.740471
719	14021	6445.6107	10.740288
720	27577	6445.5006	10.740104
721	37881	6445.3906	10.739921
722	46834	6445.2805	10.739737
723	56197	6445.1705	10.739554
724	61995	6445.0605	10.739371
725	57996	6444.9504	10.739187
726	44673	6444.8404	10.739004
727	31011	6444.7303	10.738821
728	25029	6444.6203	10.738637
729	25218	6444.5103	10.738454
730	25133	6444.4002	10.738271
731	24256	6444.2902	10.738087
732	27933	6444.1802	10.737904
733	35770	6444.0701	10.737721
734	37909	6443.9601	10.737537
735	28633	6443.8500	10.737354
736	18297	6443.7400	10.737170
737	22804	6443.6300	10.736987
738	42227	6443.5199	10.736804
739	58918	6443.4099	10.736620
740	59251	6443.2998	10.736437
741	49538	6443.1898	10.736254
742	45409	6443.0798	10.736070
743	50760	6442.9697	10.735887
744	53649	6442.8597	10.735704
745	41440	6442.7496	10.735520
746	15826	6442.6396	10.735337
747	-6789	6442.5296	10.735154
748	-8735	6442.4195	10.734970
749	12176	6442.3095	10.734787
750	37836	6442.1994	10.734603
751	45993	6442.0894	10.734420
752	33276	6441.9794	10.734237
753	17749	6441.8693	10.734053
754	16841	6441.7593	10.733870
755	29913	6441.6492	10.733687
756	46096	6441.5392	10.733503
757	59806	6441.4292	10.733320
758	70051	6441.3191	10.733137
759	72514	6441.2091	10.732953
760	64580	6441.0990	10.732770
761	54122	6440.9890	10.732587
762	50896	6440.8790	10.732403
763	50938	6440.7689	10.732220
764	41800	6440.6589	10.732036
765	22816	6440.5489	10.731853
766	7549	6440.4388	10.731670
767	4650	6440.3288	10.731486
768	8807	6440.2187	10.731303
769	14002	6440.1087	10.731120
770	23310	6439.9987	10.730936
771	39441	6439.8886	10.730753
772	55795	6439.7786	10.730570
773	64111	6439.6685	10.730386
774	63685	6439.5585	10.730203
775	57367	6439.4485	10.730019
776	45696	6439.3384	10.729836
777	30542	6439.2284	10.729653
778	17100	6439.1183	10.729469
779	6458	6439.0083	10.729286
780	-7012	6438.8983	10.729103
781	-25211	6438.7882	10.728919
782	-40368	6438.6782	10.728736
783	-45730	6438.5681	10.728553
784	-45190	6438.4581	10.728369
785	-45352	6438.3481	10.728186
786	-44395	6438.2380	10.728003
787	-36427	6438.1280	10.727819
788	-22368	6438.0179	10.727636
789	-10399	6437.9079	10.727452
790	-9470	6437.7979	10.727269
791	-25061	6437.6878	10.727086
792	-53059	6437.5778	10.726902
793	-74308	6437.4678	10.726719
794	-67776	6437.3577	10.726536
795	-37839	6437.2477	10.726352
796	-15623	6437.1376	10.726169
797	-20278	6437.0276	10.725986
798	-30800	6436.9176	10.725802
799	-14433	6436.8075	10.725619
800	25336	6436.6975	10.725436
801	51395	6436.5874	10.725252
802	42005	6436.4774	10.725069
803	15275	6436.3674	10.724885
804	298	6436.2573	10.724702
805	3046	6436.1473	10.724519
806	9619	6436.0372	10.724335
807	8439	6435.9272	10.724152
808	-1690	6435.8172	10.723969
809	-15815	6435.7071	10.723785
810	-25350	6435.5971	10.723602
811	-22295	6435.4870	10.723419
812	-7521	6435.3770	10.723235
813	10094	6435.2670	10.723052
814	25295	6435.1569	10.722869
815	39062	6435.0469	10.722685
816	47741	6434.9368	10.722502
817	42170	6434.8268	10.722318
818	23955	6434.7168	10.722135
819	10026	6434.6067	10.721952
820	11312	6434.4967	10.721768
821	18200	6434.3866	10.721585
822	18723	6434.2766	10.721402
823	19548	6434.1666	10.721218
824	32090	6434.0565	10.721035
825	46486	6433.9465	10.720852
826	41449	6433.8365	10.720668
827	19351	6433.7264	10.720485
828	8786	6433.6164	10.720302
829	25248	6433.5063	10.720118
830	48714	6433.3963	10.719935
831	53352	6433.2863	10.719751
832	44285	6433.1762	10.719568
833	46777	6433.0662	10.719385
834	66711	6432.9561	10.719201
835	81931	6432.8461	10.719018
836	73686	6432.7361	10.718835
837	49745	6432.6260	10.718651
838	30620	6432.5160	10.718468
839	25708	6432.4059	10.718285
840	31302	6432.2959	10.718101
841	42388	6432.1859	10.717918
842	55326	6432.0758	10.717735
843	63628	6431.9658	10.717551
844	61385	6431.8557	10.717368
845	50027	6431.7457	10.717184
846	35013	6431.6357	10.717001
847	18580	6431.5256	10.716818
848	3392	6431.4156	10.716634
849	-255	6431.3055	10.716451
850	16742	6431.1955	10.716268
851	44871	6431.0855	10.716084
852	59526	6430.9754	10.715901
853	48056	6430.8654	10.715718
854	24815	6430.7554	10.715534
855	12507	6430.6453	10.715351
856	16132	6430.5353	10.715167
857	23627	6430.4252	10.714984
858	26010	6430.3152	10.714801
859	25540	6430.2052	10.714617
860	25988	6430.0951	10.714434
861	26531	6429.9851	10.714251
862	28093	6429.8750	10.714067
863	36578	6429.7650	10.713884
864	53730	6429.6550	10.713701
865	69751	6429.5449	10.713517
866	71910	6429.4349	10.713334
867	59811	6429.3248	10.713151
868	46576	6429.2148	10.712967
869	42977	6429.1048	10.712784
870	44597	6428.9947	10.712600
871	39688	6428.8847	10.712417
872	27975	6428.7746	10.712234
873	23506	6428.6646	10.712050
874	35121	6428.5546	10.711867
875	51658	6428.4445	10.711684
876	55344	6428.3345	10.711500
877	45494	6428.2244	10.711317
878	37551	6428.1144	10.711134
879	39959	6428.0044	10.710950
880	45418	6427.8943	10.710767
881	47743	6427.7843	10.710584
882	52840	6427.6742	10.710400
883	64605	6427.5642	10.710217
884	72177	6427.4542	10.710033
885	63492	6427.3441	10.709850
886	44309	6427.2341	10.709667
887	31485	6427.1241	10.709483
888	31776	6427.0140	10.709300
889	38670	6426.9040	10.709117
890	46381	6426.7939	10.708933
891	54109	6426.6839	10.708750
892	56951	6426.5739	10.708567
893	45942	6426.4638	10.708383
894	22067	6426.3538	10.708200
895	2264	6426.2437	10.708017
896	5056	6426.1337	10.707833
897	31673	6426.0237	10.707650
898	63474	6425.9136	10.707466
899	78082	6425.8036	10.707283
900	69197	6425.6935	10.707100
901	50487	6425.5835	10.706916
902	38271	6425.4735	10.706733
903	33831	6425.3634	10.706550
904	29870	6425.2534	10.706366
905	29446	6425.1433	10.706183
906	41910	6425.0333	10.706000
907	58567	6424.9233	10.705816
908	54169	6424.8132	10.705633
909	24180	6424.7032	10.705450
910	556	6424.5931	10.705266
911	11985	6424.4831	10.705083
912	44451	6424.3731	10.704899
913	63347	6424.2630	10.704716
914	60609	6424.1530	10.704533
915	52819	6424.0430	10.704349
916	43389	6423.9329	10.704166
917	20884	6423.8229	10.703983
918	-6561	6423.7128	10.703799
919	-10948	6423.6028	10.703616
920	12042	6423.4928	10.703433
921	29337	6423.3827	10.703249
922	15157	6423.2727	10.703066
923	-14105	6423.1626	10.702883
924	-25178	6423.0526	10.702699
925	-9018	6422.9426	10.702516
926	18400	6422.8325	10.702332
927	39328	6422.7225	10.702149
928	43128	6422.6124	10.701966
929	27291	6422.5024	10.701782
930	5687	6422.3924	10.701599
931	3684	6422.2823	10.701416
932	29970	6422.1723	10.701232
933	62639	6422.0622	10.701049
934	75228	6421.9522	10.700866
935	66317	6421.8422	10.700682
936	52702	6421.7321	10.700499
937	45300	6421.6221	10.700316
938	43963	6421.5120	10.700132
939	44709	6421.4020	10.699949
940	39995	6421.2920	10.699765
941	22549	6421.1819	10.699582
942	-637	6421.0719	10.699399
943	-10600	6420.9618	10.699215
944	-2770	6420.8518	10.699032
945	4845	6420.7418	10.698849
946	1902	6420.6317	10.698665
947	5172	6420.5217	10.698482
948	29930	6420.4117	10.698299
949	60092	6420.3016	10.698115
950	70215	6420.1916	10.697932
951	63257	6420.0815	10.697748
952	61267	6419.9715	10.697565
953	69078	6419.8615	10.697382
954	74086	6419.7514	10.697198
955	75008	6419.6414	10.697015
956	82906	6419.5313	10.696832
957	95542	6419.4213	10.696648
958	97028	6419.3113	10.696465
959	84880	6419.2012	10.696282
960	74984	6419.0912	10.696098
961	76745	6418.9811	10.695915
962	82268	6418.8711	10.695732
963	82162	6418.7611	10.695548
964	74918	6418.6510	10.695365
965	60927	6418.5410	10.695181
966	44298	6418.4309	10.694998
967	38444	6418.3209	10.694815
968	51170	6418.2109	10.694631
969	67318	6418.1008	10.694448
970	66981	6417.9908	10.694265
971	57202	6417.8807	10.694081
972	60996	6417.7707	10.693898
973	76814	6417.6607	10.693715
974	77758	6417.5506	10.693531
975	54499	6417.4406	10.693348
976	30064	6417.3306	10.693165
977	23669	6417.2205	10.692981
978	27011	6417.1105	10.692798
979	27866	6417.0004	10.692614
980	31914	6416.8904	10.692431
981	46391	6416.7804	10.692248
982	62791	6416.6703	10.692064
983	70522	6416.5603	10.691881
984	70422	6416.4502	10.691698
985	63329	6416.3402	10.691514
986	44078	6416.2302	10.691331
987	18600	6416.1201	10.691148
988	7057	6416.0101	10.690964
989	16546	6415.9000	10.690781
990	29540	6415.7900	10.690598
991	32314	6415.6800	10.690414
992	33915	6415.5699	10.690231
993	42426	6415.4599	10.690047
994	45906	6415.3498	10.689864
995	36690	6415.2398	10.689681
996	32092	6415.1298	10.689497
997	46258	6415.0197	10.689314
998	61090	6414.9097	10.689131
999	53795	6414.7996	10.688947
1000	37985	6414.6896	10.688764
1001	45160	6414.5796	10.688581
1002	73853	6414.4695	10.688397
1003	89291	6414.3595	10.688214
1004	71988	6414.2494	10.688031
1005	38712	6414.1394	10.687847
1006	14300	6414.0294	10.687664
1007	7478	6413.9193	10.687480
1008	16063	6413.8093	10.687297
1009	32313	6413.6993	10.687114
1010	39742	6413.5892	10.686930
1011	26526	6413.4792	10.686747
1012	6013	6413.3691	10.686564
1013	3169	6413.2591	10.686380
1014	16827	6413.1491	10.686197
1015	17990	6413.0390	10.686014
1016	-6909	6412.9290	10.685830
1017	-33198	6412.8189	10.685647
1018	-31131	6412.7089	10.685464
1019	-4527	6412.5989	10.685280
1020	18803	6412.4888	10.685097
1021	23155	6412.3788	10.684913
1022	16003	6412.2687	10.684730
1023	9485	6412.1587	10.684547
1024	5343	6412.0487	10.684363
1025	-1256	6411.9386	10.684180
1026	-11041	6411.8286	10.683997
1027	-17029	6411.7185	10.683813
1028	-11787	6411.6085	10.683630
1029	1197	6411.4985	10.683447
1030	7726	6411.3884	10.683263
1031	154	6411.2784	10.683080
1032	-9990	6411.1683	10.682896
1033	-5997	6411.0583	10.682713
1034	10762	6410.9483	10.682530
1035	23616	6410.8382	10.682346
1036	25087	6410.7282	10.682163
1037	24310	6410.6181	10.681980
1038	28435	6410.5081	10.681796
1039	32385	6410.3981	10.681613
1040	33308	6410.2880	10.681430
1041	40738	6410.1780	10.681246
1042	61295	6410.0680	10.681063
1043	82603	6409.9579	10.680880
1044	84730	6409.8479	10.680696
1045	64341	6409.7378	10.680513
1046	38693	6409.6278	10.680329
1047	26802	6409.5178	10.680146
1048	32122	6409.4077	10.679963
1049	42545	6409.2977	10.679779
1050	42980	6409.1876	10.679596
1051	28020	6409.0776	10.679413
1052	4265	6408.9676	10.679229
1053	-18581	6408.8575	10.679046
1054	-36076	6408.7475	10.678863
1055	-46612	6408.6374	10.678679
1056	-46347	6408.5274	10.678496
1057	-34003	6408.4174	10.678313
1058	-17420	6408.3073	10.678129
1059	-5880	6408.1973	10.677946
1060	2956	6408.0872	10.677762
1061	18779	6407.9772	10.677579
1062	42070	6407.8672	10.677396
1063	62770	6407.7571	10.677212
1064	75632	6407.6471	10.677029
1065	84011	6407.5370	10.676846
1066	86472	6407.4270	10.676662
1067	75076	6407.3170	10.676479
1068	53989	6407.2069	10.676296
1069	44405	6407.0969	10.676112
1070	58039	6406.9869	10.675929
1071	76307	6406.8768	10.675746
1072	71197	6406.7668	10.675562
1073	41146	6406.6567	10.675379
1074	11053	6406.5467	10.675195
1075	-547	6406.4367	10.675012
1076	1931	6406.3266	10.674829
1077	8763	6406.2166	10.674645
1078	21688	6406.1065	10.674462
1079	43389	6405.9965	10.674279
1080	62469	6405.8865	10.674095
1081	64316	6405.7764	10.673912
1082	53503	6405.6664	10.673729
1083	50302	6405.5563	10.673545
1084	62069	6405.4463	10.673362
1085	71574	6405.3363	10.673179
1086	61865	6405.2262	10.672995
1087	41316	6405.1162	10.672812
1088	30009	6405.0061	10.672628
1089	28187	6404.8961	10.672445
1090	17472	6404.7861	10.672262
1091	-5612	6404.6760	10.672078
1092	-17945	6404.5660	10.671895
1093	-1761	6404.4559	10.671712
1094	27790	6404.3459	10.671528
1095	41619	6404.2359	10.671345
1096	32182	6404.1258	10.671162
1097	14434	6404.0158	10.670978
1098	413	6403.9057	10.670795
1099	-8069	6403.7957	10.670612
1100	-5633	6403.6857	10.670428
1101	16632	6403.5756	10.670245
1102	53258	6403.4656	10.670061
1103	81994	6403.3556	10.669878
1104	85861	6403.2455	10.669695
1105	68926	6403.1355	10.669511
1106	47918	6403.0254	10.669328
1107	36926	6402.9154	10.669145
1108	40497	6402.8054	10.668961
1109	51486	6402.6953	10.668778
1110	55034	6402.5853	10.668595
1111	44317	6402.4752	10.668411
1112	31436	6402.3652	10.668228
1113	31729	6402.2552	10.668044
1114	40007	6402.1451	10.667861
1115	37231	6402.0351	10.667678
1116	19725	6401.9250	10.667494
1117	3945	6401.8150	10.667311
1118	-147	6401.7050	10.667128
1119	-1757	6401.5949	10.666944
1120	-9024	6401.4849	10.666761
1121	-13521	6401.3748	10.666578
1122	-3933	6401.2648	10.666394
1123	19013	6401.1548	10.666211
1124	48931	6401.0447	10.666028
1125	80460	6400.9347	10.665844
1126	101666	6400.8246	10.665661
1127	96963	6400.7146	10.665477
1128	69317	6400.6046	10.665294
1129	44407	6400.4945	10.665111
1130	39139	6400.3845	10.664927
1131	39779	6400.2745	10.664744
1132	25596	6400.1644	10.664561
1133	288	6400.0544	10.664377
1134	-17561	6399.9443	10.664194
1135	-23495	6399.8343	10.664011
1136	-26367	6399.7243	10.663827
1137	-26366	6399.6142	10.663644
1138	-15162	6399.5042	10.663461
1139	4577	6399.3941	10.663277
1140	19055	6399.2841	10.663094
1141	23328	6399.1741	10.662910
1142	25785	6399.0640	10.662727
1143	31357	6398.9540	10.662544
1144	34109	6398.8439	10.662360
1145	28597	6398.7339	10.662177
1146	17337	6398.6239	10.661994
1147	5348	6398.5138	10.661810
1148	-3668	6398.4038	10.661627
1149	-5870	6398.2937	10.661444
1150	-744	6398.1837	10.661260
1151	5616	6398.0737	10.661077
1152	9423	6397.9636	10.660894
1153	18106	6397.8536	10.660710
1154	39225	6397.7435	10.660527
1155	63461	6397.6335	10.660343
1156	71840	6397.5235	10.660160
1157	59754	6397.4134	10.659977
1158	41424	6397.3034	10.659793
1159	29628	6397.1933	10.659610
1160	23212	6397.0833	10.659427
1161	16854	6396.9733	10.659243
1162	11553	6396.8632	10.659060
1163	10604	6396.7532	10.658877
1164	12988	6396.6432	10.658693
1165	14232	6396.5331	10.658510
1166	8726	6396.4231	10.658327
1167	-7620	6396.3130	10.658143
1168	-29241	6396.2030	10.657960
1169	-37713	6396.0930	10.657776
1170	-18624	6395.9829	10.657593
1171	17055	6395.8729	10.657410
1172	40190	6395.7628	10.657226
1173	35546	6395.6528	10.657043
1174	16107	6395.5428	10.656860
1175	1414	6395.4327	10.656676
1176	-6210	6395.3227	10.656493
1177	-14495	6395.2126	10.656310
1178	-19573	6395.1026	10.656126
1179	-7010	6394.9926	10.655943
1180	23850	6394.8825	10.655760
1181	48859	6394.7725	10.655576
1182	43571	6394.6624	10.655393
1183	16704	6394.5524	10.655209
1184	6292	6394.4424	10.655026
1185	34379	6394.3323	10.654843
1186	75393	6394.2223	10.654659
1187	85727	6394.1122	10.654476
1188	60818	6394.0022	10.654293
1189	40309	6393.8922	10.654109
1190	51417	6393.7821	10.653926
1191	72557	6393.6721	10.653743
1192	70032	6393.5621	10.653559
1193	48422	6393.4520	10.653376
1194	36619	6393.3420	10.653192
1195	37303	6393.2319	10.653009
1196	24414	6393.1219	10.652826
1197	-9616	6393.0119	10.652642
1198	-36570	6392.9018	10.652459
1199	-32211	6392.7918	10.652276
1200	-8437	6392.6817	10.652092
1201	7811	6392.5717	10.651909
1202	9078	6392.4617	10.651726
1203	6027	6392.3516	10.651542
1204	5296	6392.2416	10.651359
1205	3960	6392.1315	10.651176
1206	-1101	6392.0215	10.650992
1207	-9208	6391.9115	10.650809
1208	-15978	6391.8014	10.650625
1209	-11449	6391.6914	10.650442
1210	13238	6391.5813	10.650259
1211	50114	6391.4713	10.650075
1212	74681	6391.3613	10.649892
1213	71318	6391.2512	10.649709
1214	51576	6391.1412	10.649525
1215	37884	6391.0311	10.649342
1216	34612	6390.9211	10.649159
1217	26083	6390.8111	10.648975
1218	1977	6390.7010	10.648792
1219	-24905	6390.5910	10.648609
1220	-31005	6390.4809	10.648425
1221	-9943	6390.3709	10.648242
1222	17207	6390.2609	10.648058
1223	25069	6390.1508	10.647875
1224	15702	6390.0408	10.647692
1225	15824	6389.9308	10.647508
1226	37604	6389.8207	10.647325
1227	57252	6389.7107	10.647142
1228	47035	6389.6006	10.646958
1229	15736	6389.4906	10.646775
1230	-4822	6389.3806	10.646592
1231	-6229	6389.2705	10.646408
1232	-10008	6389.1605	10.646225
1233	-28503	6389.0504	10.646042
1234	-47410	6388.9404	10.645858
1235	-53001	6388.8304	10.645675
1236	-49622	6388.7203	10.645491
1237	-39964	6388.6103	10.645308
1238	-14749	6388.5002	10.645125
1239	22269	6388.3902	10.644941
1240	43818	6388.2802	10.644758
1241	34880	6388.1701	10.644575
1242	19592	6388.0601	10.644391
1243	29014	6387.9500	10.644208
1244	56595	6387.8400	10.644025
1245	70290	6387.7300	10.643841
1246	58842	6387.6199	10.643658
1247	40464	6387.5099	10.643475
1248	29749	6387.3998	10.643291
1249	20247	6387.2898	10.643108
1250	3075	6387.1798	10.642924
1251	-14689	6387.0697	10.642741
1252	-16813	6386.9597	10.642558
1253	3742	6386.8497	10.642374
1254	34238	6386.7396	10.642191
1255	48768	6386.6296	10.642008
1256	33716	6386.5195	10.641824
1257	9653	6386.4095	10.641641
1258	13496	6386.2995	10.641458
1259	51368	6386.1894	10.641274
1260	86740	6386.0794	10.641091
1261	87376	6385.9693	10.640908
1262	64251	6385.8593	10.640724
1263	46388	6385.7493	10.640541
1264	38456	6385.6392	10.640357
1265	29632	6385.5292	10.640174
1266	26712	6385.4191	10.639991
1267	44236	6385.3091	10.639807
1268	69861	6385.1991	10.639624
1269	73845	6385.0890	10.639441
1270	52188	6384.9790	10.639257
1271	29948	6384.8689	10.639074
1272	21139	6384.7589	10.638891
1273	15203	6384.6489	10.638707
1274	5783	6384.5388	10.638524
1275	2191	6384.4288	10.638340
1276	6183	6384.3187	10.638157
1277	6581	6384.2087	10.637974
1278	5189	6384.0987	10.637790
1279	19238	6383.9886	10.637607
1280	47754	6383.8786	10.637424
1281	64086	6383.7685	10.637240
1282	55320	6383.6585	10.637057
1283	41514	6383.5485	10.636874
1284	40364	6383.4384	10.636690
1285	40994	6383.3284	10.636507
1286	32500	6383.2184	10.636324
1287	30303	6383.1083	10.636140
1288	47310	6382.9983	10.635957
1289	62461	6382.8882	10.635773
1290	49756	6382.7782	10.635590
1291	22025	6382.6682	10.635407
1292	12131	6382.5581	10.635223
1293	21010	6382.4481	10.635040
1294	19170	6382.3380	10.634857
1295	-3524	6382.2280	10.634673
1296	-23485	6382.1180	10.634490
1297	-22541	6382.0079	10.634307
1298	-10839	6381.8979	10.634123
1299	-1881	6381.7878	10.633940
1300	8396	6381.6778	10.633757
1301	23479	6381.5678	10.633573
1302	28998	6381.4577	10.633390
1303	12488	6381.3477	10.633206
1304	-12171	6381.2376	10.633023
1305	-17818	6381.1276	10.632840
1306	4011	6381.0176	10.632656
1307	37254	6380.9075	10.632473
1308	62520	6380.7975	10.632290
1309	71187	6380.6874	10.632106
1310	60865	6380.5774	10.631923
1311	31977	6380.4674	10.631740
1312	-4914	6380.3573	10.631556
1313	-27158	6380.2473	10.631373
1314	-15872	6380.1373	10.631190
1315	24673	6380.0272	10.631006
1316	67910	6379.9172	10.630823
1317	87934	6379.8071	10.630639
1318	80811	6379.6971	10.630456
1319	62707	6379.5871	10.630273
1320	49809	6379.4770	10.630089
1321	43204	6379.3670	10.629906
1322	32775	6379.2569	10.629723
1323	13009	6379.1469	10.629539
1324	-6461	6379.0369	10.629356
1325	-7785	6378.9268	10.629173
1326	14251	6378.8168	10.628989
1327	40007	6378.7067	10.628806
1328	43123	6378.5967	10.628623
1329	23702	6378.4867	10.628439
1330	10491	6378.3766	10.628256
1331	20956	6378.2666	10.628072
1332	34681	6378.1565	10.627889
1333	25511	6378.0465	10.627706
1334	7230	6377.9365	10.627522
1335	17442	6377.8264	10.627339
1336	58417	6377.7164	10.627156
1337	88062	6377.6063	10.626972
1338	78812	6377.4963	10.626789
1339	52989	6377.3863	10.626606
1340	41802	6377.2762	10.626422
1341	39172	6377.1662	10.626239
1342	23127	6377.0561	10.626056
1343	-375	6376.9461	10.625872
1344	-8098	6376.8361	10.625689
1345	111	6376.7260	10.625505
1346	5658	6376.6160	10.625322
1347	8455	6376.5060	10.625139
1348	25965	6376.3959	10.624955
1349	56223	6376.2859	10.624772
1350	74701	6376.1758	10.624589
1351	72909	6376.0658	10.624405
1352	70473	6375.9558	10.624222
1353	79975	6375.8457	10.624039
1354	86481	6375.7357	10.623855
1355	74261	6375.6256	10.623672
1356	51159	6375.5156	10.623489
1357	32302	6375.4056	10.623305
1358	18238	6375.2955	10.623122
1359	3846	6375.1855	10.622938
1360	-6158	6375.0754	10.622755
1361	-4518	6374.9654	10.622572
1362	7214	6374.8554	10.622388
1363	24560	6374.7453	10.622205
1364	44769	6374.6353	10.622022
1365	57431	6374.5252	10.621838
1366	46993	6374.4152	10.621655
1367	16650	6374.3052	10.621472
1368	-5963	6374.1951	10.621288
1369	-1551	6374.0851	10.621105
1370	16074	6373.9750	10.620921
1371	22629	6373.8650	10.620738
1372	16482	6373.7550	10.620555
1373	11157	6373.6449	10.620371
1374	7641	6373.5349	10.620188
1375	-3673	6373.4249	10.620005
1376	-20712	6373.3148	10.619821
1377	-31451	6373.2048	10.619638
1378	-34603	6373.0947	10.619455
1379	-37917	6372.9847	10.619271
1380	-37088	6372.8747	10.619088
1381	-17779	6372.7646	10.618905
1382	17423	6372.6546	10.618721
1383	42787	6372.5445	10.618538
1384	38440	6372.4345	10.618354
1385	13688	6372.3245	10.618171
1386	-5582	6372.2144	10.617988
1387	-4183	6372.1044	10.617804
1388	12675	6371.9943	10.617621
1389	29612	6371.8843	10.617438
1390	36046	6371.7743	10.617254
1391	34326	6371.6642	10.617071
1392	34457	6371.5542	10.616888
1393	39638	6371.4441	10.616704
1394	42054	6371.3341	10.616521
1395	37250	6371.2241	10.616338
1396	33652	6371.1140	10.616154
1397	37797	6371.0040	10.615971
1398	39257	6370.8939	10.615787
1399	25544	6370.7839	10.615604
1400	5310	6370.6739	10.615421
1401	-1912	6370.5638	10.615237
1402	4328	6370.4538	10.615054
1403	7052	6370.3437	10.614871
1404	3378	6370.2337	10.614687
1405	10197	6370.1237	10.614504
1406	31480	6370.0136	10.614321
1407	43615	6369.9036	10.614137
1408	27741	6369.7936	10.613954
1409	-775	6369.6835	10.613771
1410	-12044	6369.5735	10.613587
1411	786	6369.4634	10.613404
1412	19445	6369.3534	10.613220
1413	27545	6369.2434	10.613037
1414	25040	6369.1333	10.612854
1415	21152	6369.0233	10.612670
1416	25529	6368.9132	10.612487
1417	42326	6368.8032	10.612304
1418	63461	6368.6932	10.612120
1419	72367	6368.5831	10.611937
1420	62548	6368.4731	10.611754
1421	45647	6368.3630	10.611570
1422	33894	6368.2530	10.611387
1423	24835	6368.1430	10.611204
1424	13890	6368.0329	10.611020
1425	9911	6367.9229	10.610837
1426	21934	6367.8128	10.610653
1427	39412	6367.7028	10.610470
1428	44335	6367.5928	10.610287
1429	37823	6367.4827	10.610103
1430	35504	6367.3727	10.609920
1431	39536	6367.2626	10.609737
1432	36028	6367.1526	10.609553
1433	21296	6367.0426	10.609370
1434	10229	6366.9325	10.609187
1435	13440	6366.8225	10.609003
1436	23699	6366.7125	10.608820
1437	31402	6366.6024	10.608637
1438	37438	6366.4924	10.608453
1439	43214	6366.3823	10.608270
1440	43226	6366.2723	10.608086
1441	36732	6366.1623	10.607903
1442	33800	6366.0522	10.607720
1443	40243	6365.9422	10.607536
1444	47992	6365.8321	10.607353
1445	49099	6365.7221	10.607170
1446	46936	6365.6121	10.606986
1447	44315	6365.5020	10.606803
1448	34578	6365.3920	10.606620
1449	17639	6365.2819	10.606436
1450	11187	6365.1719	10.606253
1451	27647	6365.0619	10.606069
1452	49294	6364.9518	10.605886
1453	47399	6364.8418	10.605703
1454	22659	6364.7317	10.605519
1455	5367	6364.6217	10.605336
1456	13662	6364.5117	10.605153
1457	31504	6364.4016	10.604969
1458	35268	6364.2916	10.604786
1459	25365	6364.1815	10.604603
1460	19309	6364.0715	10.604419
1461	23733	6363.9615	10.604236
1462	27598	6363.8514	10.604053
1463	20782	6363.7414	10.603869
1464	8572	6363.6313	10.603686
1465	5287	6363.5213	10.603502
1466	18979	6363.4113	10.603319
1467	45266	6363.3012	10.603136
1468	73188	6363.1912	10.602952
1469	93008	6363.0812	10.602769
1470	97959	6362.9711	10.602586
1471	84183	6362.8611	10.602402
1472	56124	6362.7510	10.602219
1473	30867	6362.6410	10.602036
1474	26849	6362.5310	10.601852
1475	43237	6362.4209	10.601669
1476	58496	6362.3109	10.601486
1477	56384	6362.2008	10.601302
1478	45279	6362.0908	10.601119
1479	41636	6361.9808	10.600935
1480	42200	6361.8707	10.600752
1481	28975	6361.7607	10.600569
1482	447	6361.6506	10.600385
1483	-19952	6361.5406	10.600202
1484	-12710	6361.4306	10.600019
1485	13604	6361.3205	10.599835
1486	35884	6361.2105	10.599652
1487	44786	6361.1004	10.599469
1488	49279	6360.9904	10.599285
1489	58185	6360.8804	10.599102
1490	67562	6360.7703	10.598919
1491	66707	6360.6603	10.598735
1492	51098	6360.5502	10.598552
1493	28313	6360.4402	10.598368
1494	12419	6360.3302	10.598185
1495	11231	6360.2201	10.598002
1496	19162	6360.1101	10.597818
1497	25779	6360.0001	10.597635
1498	29797	6359.8900	10.597452
1499	37691	6359.7800	10.597268
1500	48676	6359.6699	10.597085
1501	51996	6359.5599	10.596902
1502	43706	6359.4499	10.596718
1503	35608	6359.3398	10.596535
1504	38320	6359.2298	10.596352
1505	43423	6359.1197	10.596168
1506	34599	6359.0097	10.595985
1507	12762	6358.8997	10.595801
1508	-2735	6358.7896	10.595618
1509	1403	6358.6796	10.595435
1510	17919	6358.5695	10.595251
1511	32421	6358.4595	10.595068
1512	41564	6358.3495	10.594885
1513	51056	6358.2394	10.594701
1514	61562	6358.1294	10.594518
1515	65520	6358.0193	10.594335
1516	58464	6357.9093	10.594151
1517	47666	6357.7993	10.593968
1518	45690	6357.6892	10.593785
1519	56381	6357.5792	10.593601
1520	70095	6357.4691	10.593418
1521	73922	6357.3591	10.593234
1522	64357	6357.2491	10.593051
1523	47786	6357.1390	10.592868
1524	31533	6357.0290	10.592684
1525	19906	6356.9189	10.592501
1526	17504	6356.8089	10.592318
1527	27549	6356.6989	10.592134
1528	43389	6356.5888	10.591951
1529	49447	6356.4788	10.591768
1530	37090	6356.3688	10.591584
1531	14401	6356.2587	10.591401
1532	-5628	6356.1487	10.591217
1533	-20254	6356.0386	10.591034
1534	-31682	6355.9286	10.590851
1535	-32748	6355.8186	10.590667
1536	-11552	6355.7085	10.590484
1537	28917	6355.5985	10.590301
1538	67626	6355.4884	10.590117
1539	85663	6355.3784	10.589934
1540	81506	6355.2684	10.589751
1541	64448	6355.1583	10.589567
1542	43088	6355.0483	10.589384
1543	24759	6354.9382	10.589201
1544	16132	6354.8282	10.589017
1545	16256	6354.7182	10.588834
1546	15441	6354.6081	10.588650
1547	8377	6354.4981	10.588467
1548	2571	6354.3880	10.588284
1549	6304	6354.2780	10.588100
1550	14283	6354.1680	10.587917
1551	14719	6354.0579	10.587734
1552	6244	6353.9479	10.587550
1553	-2888	6353.8378	10.587367
1554	-9812	6353.7278	10.587184
1555	-19305	6353.6178	10.587000
1556	-30436	6353.5077	10.586817
1557	-32864	6353.3977	10.586634
1558	-20722	6353.2877	10.586450
1559	-1795	6353.1776	10.586267
1560	11392	6353.0676	10.586083
1561	13044	6352.9575	10.585900
1562	4336	6352.8475	10.585717
1563	-9321	6352.7375	10.585533
1564	-17702	6352.6274	10.585350
1565	-12236	6352.5174	10.585167
1566	655	6352.4073	10.584983
1567	2483	6352.2973	10.584800
1568	-12305	6352.1873	10.584617
1569	-23628	6352.0772	10.584433
1570	-10649	6351.9672	10.584250
1571	17954	6351.8571	10.584067
1572	34451	6351.7471	10.583883
1573	29091	6351.6371	10.583700
1574	18283	6351.5270	10.583516
1575	14750	6351.4170	10.583333
1576	10508	6351.3069	10.583150
1577	-1155	6351.1969	10.582966
1578	-5217	6351.0869	10.582783
1579	15979	6350.9768	10.582600
1580	53009	6350.8668	10.582416
1581	77284	6350.7567	10.582233
1582	76036	6350.6467	10.582050
1583	63560	6350.5367	10.581866
1584	57458	6350.4266	10.581683
1585	58952	6350.3166	10.581500
1586	60749	6350.2065	10.581316
1587	60985	6350.0965	10.581133
1588	61106	6349.9865	10.580949
1589	58324	6349.8764	10.580766
1590	48985	6349.7664	10.580583
1591	35408	6349.6564	10.580399
1592	23010	6349.5463	10.580216
1593	13556	6349.4363	10.580033
1594	6036	6349.3262	10.579849
1595	1028	6349.2162	10.579666
1596	-559	6349.1062	10.579483
1597	2	6348.9961	10.579299
1598	3015	6348.8861	10.579116
1599	13221	6348.7760	10.578933
1600	32061	6348.6660	10.578749
1601	48946	6348.5560	10.578566
1602	49052	6348.4459	10.578382
1603	32735	6348.3359	10.578199
1604	20464	6348.2258	10.578016
1605	32431	6348.1158	10.577832
1606	65445	6348.0058	10.577649
1607	94383	6347.8957	10.577466
1608	95632	6347.7857	10.577282
1609	65917	6347.6756	10.577099
1610	20760	6347.5656	10.576916
1611	-18550	6347.4556	10.576732
1612	-35722	6347.3455	10.576549
1613	-26385	6347.2355	10.576365
1614	-1723	6347.1254	10.576182
1615	18664	6347.0154	10.575999
1616	25101	6346.9054	10.575815
1617	27304	6346.7953	10.575632
1618	38714	6346.6853	10.575449
1619	54434	6346.5753	10.575265
1620	55954	6346.4652	10.575082
1621	38103	6346.3552	10.574899
1622	17665	6346.2451	10.574715
1623	9596	6346.1351	10.574532
1624	8125	6346.0251	10.574349
1625	2021	6345.9150	10.574165
1626	-2779	6345.8050	10.573982
1627	8110	6345.6949	10.573798
1628	31624	6345.5849	10.573615
1629	47212	6345.4749	10.573432
1630	43664	6345.3648	10.573248
1631	32210	6345.2548	10.573065
1632	29471	6345.1447	10.572882
1633	37814	6345.0347	10.572698
1634	45893	6344.9247	10.572515
1635	40726	6344.8146	10.572332
1636	17959	6344.7046	10.572148
1637	-11691	6344.5945	10.571965
1638	-26644	6344.4845	10.571782
1639	-15105	6344.3745	10.571598
1640	8380	6344.2644	10.571415
1641	19407	6344.1544	10.571231
1642	15269	6344.0443	10.571048
1643	15503	6343.9343	10.570865
1644	29520	6343.8243	10.570681
1645	42501	6343.7142	10.570498
1646	40717	6343.6042	10.570315
1647	32582	6343.4941	10.570131
1648	32356	6343.3841	10.569948
1649	38233	6343.2741	10.569765
1650	41020	6343.1640	10.569581
1651	41713	6343.0540	10.569398
1652	44494	6342.9440	10.569215
1653	43529	6342.8339	10.569031
1654	34364	6342.7239	10.568848
1655	28888	6342.6138	10.568664
1656	39014	6342.5038	10.568481
1657	52394	6342.3938	10.568298
1658	46863	6342.2837	10.568114
1659	26352	6342.1737	10.567931
1660	18348	6342.0636	10.567748
1661	32354	6341.9536	10.567564
1662	43966	6341.8436	10.567381
1663	30458	6341.7335	10.567198
1664	4320	6341.6235	10.567014
1665	-2660	6341.5134	10.566831
1666	21152	6341.4034	10.566648
1667	55778	6341.2934	10.566464
1668	72780	6341.1833	10.566281
1669	62207	6341.0733	10.566097
1670	39730	6340.9632	10.565914
1671	30901	6340.8532	10.565731
1672	44885	6340.7432	10.565547
1673	63611	6340.6331	10.565364
1674	62877	6340.5231	10.565181
1675	41971	6340.4130	10.564997
1676	21578	6340.3030	10.564814
1677	13845	6340.1930	10.564631
1678	10462	6340.0829	10.564447
1679	3810	6339.9729	10.564264
1680	1450	6339.8629	10.564081
1681	9066	6339.7528	10.563897
1682	14887	6339.6428	10.563714
1683	6639	6339.5327	10.563530
1684	-7143	6339.4227	10.563347
1685	-10091	6339.3127	10.563164
1686	-4647	6339.2026	10.562980
1687	-6477	6339.0926	10.562797
1688	-15316	6338.9825	10.562614
1689	-12140	6338.8725	10.562430
1690	10675	6338.7625	10.562247
1691	34853	6338.6524	10.562064
1692	40933	6338.5424	10.561880
1693	33291	6338.4323	10.561697
1694	28104	6338.3223	10.561514
1695	26620	6338.2123	10.561330
1696	16731	6338.1022	10.561147
1697	-1638	6337.9922	10.560963
1698	-9214	6337.8821	10.560780
1699	9043	6337.7721	10.560597
1700	43472	6337.6621	10.560413
1701	70538	6337.5520	10.560230
1702	78114	6337.4420	10.560047
1703	72338	6337.3319	10.559863
1704	63859	6337.2219	10.559680
1705	56970	6337.1119	10.559497
1706	51397	6337.0018	10.559313
1707	44916	6336.8918	10.559130
1708	32447	6336.7817	10.558946
1709	12093	6336.6717	10.558763
1710	-4294	6336.5617	10.558580
1711	2760	6336.4516	10.558396
1712	35521	6336.3416	10.558213
1713	68508	6336.2316	10.558030
1714	73426	6336.1215	10.557846
1715	49490	6336.0115	10.557663
1716	18738	6335.9014	10.557480
1717	-2613	6335.7914	10.557296
1718	-13272	6335.6814	10.557113
1719	-11001	6335.5713	10.556930
1720	11659	6335.4613	10.556746
1721	48830	6335.3512	10.556563
1722	75349	6335.2412	10.556379
1723	72912	6335.1312	10.556196
1724	53309	6335.0211	10.556013
1725	42875	6334.9111	10.555829
1726	49146	6334.8010	10.555646
1727	55569	6334.6910	10.555463
1728	46919	6334.5810	10.555279
1729	26515	6334.4709	10.555096
1730	5474	6334.3609	10.554913
1731	-13518	6334.2508	10.554729
1732	-33300	6334.1408	10.554546
1733	-48870	6334.0308	10.554363
1734	-47735	6333.9207	10.554179
1735	-25970	6333.8107	10.553996
1736	2849	6333.7006	10.553812
1737	20482	6333.5906	10.553629
1738	22570	6333.4806	10.553446
1739	18124	6333.3705	10.553262
1740	13055	6333.2605	10.553079
1741	4551	6333.1505	10.552896
1742	-6919	6333.0404	10.552712
1743	-13206	6332.9304	10.552529
1744	-13702	6332.8203	10.552346
1745	-22181	6332.7103	10.552162
1746	-44696	6332.6003	10.551979
1747	-60646	6332.4902	10.551796
1748	-45244	6332.3802	10.551612
1749	-6638	6332.2701	10.551429
1750	20693	6332.1601	10.551245
1751	20842	6332.0501	10.551062
1752	12796	6331.9400	10.550879
1753	15948	6331.8300	10.550695
1754	21825	6331.7199	10.550512
1755	13885	6331.6099	10.550329
1756	-2642	6331.4999	10.550145
1757	-9278	6331.3898	10.549962
1758	-1631	6331.2798	10.549779
1759	9604	6331.1697	10.549595
1760	18213	6331.0597	10.549412
1761	26605	6330.9497	10.549229
1762	34517	6330.8396	10.549045
1763	38348	6330.7296	10.548862
1764	39429	6330.6195	10.548678
1765	40967	6330.5095	10.548495
1766	40072	6330.3995	10.548312
1767	34266	6330.2894	10.548128
1768	30562	6330.1794	10.547945
1769	33895	6330.0693	10.547762
1770	31485	6329.9593	10.547578
1771	6496	6329.8493	10.547395
1772	-33762	6329.7392	10.547212
1773	-61604	6329.6292	10.547028
1774	-63205	6329.5192	10.546845
1775	-51048	6329.4091	10.546662
1776	-37981	6329.2991	10.546478
1777	-19475	6329.1890	10.546295
1778	6469	6329.0790	10.546111
1779	20352	6328.9690	10.545928
1780	2807	6328.8589	10.545745
1781	-32722	6328.7489	10.545561
1782	-50336	6328.6388	10.545378
1783	-35696	6328.5288	10.545195
1784	-12081	6328.4188	10.545011
1785	-6309	6328.3087	10.544828
1786	-13562	6328.1987	10.544645
1787	-8742	6328.0886	10.544461
1788	15468	6327.9786	10.544278
1789	38493	6327.8686	10.544094
1790	40321	6327.7585	10.543911
1791	24997	6327.6485	10.543728
1792	8562	6327.5384	10.543544
1793	-3869	6327.4284	10.543361
1794	-15980	6327.3184	10.543178
1795	-23606	6327.2083	10.542994
1796	-18233	6327.0983	10.542811
1797	-6284	6326.9882	10.542628
1798	-6560	6326.8782	10.542444
1799	-23315	6326.7682	10.542261
1800	-38105	6326.6581	10.542078
1801	-36125	6326.5481	10.541894
1802	-24440	6326.4381	10.541711
1803	-12783	6326.3280	10.541527
1804	6622	6326.2180	10.541344
1805	41164	6326.1079	10.541161
1806	72163	6325.9979	10.540977
1807	71797	6325.8879	10.540794
1808	42964	6325.7778	10.540611
1809	19223	6325.6678	10.540427
1810	21797	6325.5577	10.540244
1811	36483	6325.4477	10.540061
1812	39996	6325.3377	10.539877
1813	31586	6325.2276	10.539694
1814	26663	6325.1176	10.539511
1815	30413	6325.0075	10.539327
1816	31066	6324.8975	10.539144
1817	16264	6324.7875	10.538960
1818	-12052	6324.6774	10.538777
1819	-39266	6324.5674	10.538594
1820	-52295	6324.4573	10.538410
1821	-52844	6324.3473	10.538227
1822	-54474	6324.2373	10.538044
1823	-64138	6324.1272	10.537860
1824	-72658	6324.0172	10.537677
1825	-70460	6323.9071	10.537494
1826	-64893	6323.7971	10.537310
1827	-68982	6323.6871	10.537127
1828	-78836	6323.5770	10.536944
1829	-79497	6323.4670	10.536760
1830	-71138	6323.3569	10.536577
1831	-69391	6323.2469	10.536393
1832	-77050	6323.1369	10.536210
1833	-76217	6323.0268	10.536027
1834	-56256	6322.9168	10.535843
1835	-30645	6322.8068	10.535660
1836	-15437	6322.6967	10.535477
1837	-8216	6322.5867	10.535293
1838	-1421	6322.4766	10.535110
1839	-704	6322.3666	10.534927
1840	-13798	6322.2566	10.534743
1841	-32957	6322.1465	10.534560
1842	-44792	6322.0365	10.534377
1843	-48039	6321.9264	10.534193
1844	-46148	6321.8164	10.534010
1845	-32500	6321.7064	10.533826
1846	-1493	6321.5963	10.533643
1847	32800	6321.4863	10.533460
1848	48614	6321.3762	10.533276
1849	43694	6321.2662	10.533093
1850	33333	6321.1562	10.532910
1851	25481	6321.0461	10.532726
1852	16635	6320.9361	10.532543
1853	9491	6320.8260	10.532360
1854	12830	6320.7160	10.532176
1855	22436	6320.6060	10.531993
1856	23359	6320.4959	10.531810
1857	15554	6320.3859	10.531626
1858	16371	6320.2758	10.531443
1859	30059	6320.1658	10.531259
1860	35502	6320.0558	10.531076
1861	16288	6319.9457	10.530893
1862	-14477	6319.8357	10.530709
1863	-33609	6319.7257	10.530526
1864	-37212	6319.6156	10.530343
1865	-34960	6319.5056	10.530159
1866	-28259	6319.3955	10.529976
1867	-13308	6319.2855	10.529793
1868	2639	6319.1755	10.529609
1869	8233	6319.0654	10.529426
1870	7699	6318.9554	10.529242
1871	15393	6318.8453	10.529059
1872	32045	6318.7353	10.528876
1873	43371	6318.6253	10.528692
1874	41967	6318.5152	10.528509
1875	33613	6318.4052	10.528326
1876	21457	6318.2951	10.528142
1877	3011	6318.1851	10.527959
1878	-13435	6318.0751	10.527776
1879	-10062	6317.9650	10.527592
1880	13260	6317.8550	10.527409
1881	31003	6317.7449	10.527226
1882	24153	6317.6349	10.527042
1883	5118	6317.5249	10.526859
1884	-4269	6317.4148	10.526675
1885	-4862	6317.3048	10.526492
1886	-10745	6317.1947	10.526309
1887	-18909	6317.0847	10.526125
1888	-12763	6316.9747	10.525942
1889	7426	6316.8646	10.525759
1890	21221	6316.7546	10.525575
1891	17343	6316.6445	10.525392
1892	5766	6316.5345	10.525209
1893	-3407	6316.4245	10.525025
1894	-12679	6316.3144	10.524842
1895	-21506	6316.2044	10.524659
1896	-17468	6316.0944	10.524475
1897	5006	6315.9843	10.524292
1898	32214	6315.8743	10.524108
1899	49116	6315.7642	10.523925
1900	56596	6315.6542	10.523742
1901	59728	6315.5442	10.523558
1902	53148	6315.4341	10.523375
1903	32260	6315.3241	10.523192
1904	6721	6315.2140	10.523008
1905	-12136	6315.1040	10.522825
1906	-26139	6314.9940	10.522642
1907	-37759	6314.8839	10.522458
1908	-36247	6314.7739	10.522275
1909	-15631	6314.6638	10.522092
1910	5593	6314.5538	10.521908
1911	6526	6314.4438	10.521725
1912	-3366	6314.3337	10.521541
1913	-426	6314.2237	10.521358
1914	10086	6314.1136	10.521175
1915	-1146	6314.0036	10.520991
1916	-37397	6313.8936	10.520808
1917	-62941	6313.7835	10.520625
1918	-50962	6313.6735	10.520441
1919	-16990	6313.5634	10.520258
1920	9364	6313.4534	10.520075
1921	21593	6313.3434	10.519891
1922	28533	6313.2333	10.519708
1923	31655	6313.1233	10.519525
1924	30644	6313.0133	10.519341
1925	34090	6312.9032	10.519158
1926	43221	6312.7932	10.518974
1927	39230	6312.6831	10.518791
1928	9115	6312.5731	10.518608
1929	-27705	6312.4631	10.518424
1930	-42239	6312.3530	10.518241
1931	-36147	6312.2430	10.518058
1932	-33619	6312.1329	10.517874
1933	-38692	6312.0229	10.517691
1934	-29409	6311.9129	10.517508
1935	2786	6311.8028	10.517324
1936	34598	6311.6928	10.517141
1937	42002	6311.5827	10.516958
1938	29973	6311.4727	10.516774
1939	18603	6311.3627	10.516591
1940	14314	6311.2526	10.516407
1941	9128	6311.1426	10.516224
1942	-338	6311.0325	10.516041
1943	-7668	6310.9225	10.515857
1944	-8653	6310.8125	10.515674
1945	-8483	6310.7024	10.515491
1946	-15152	6310.5924	10.515307
1947	-30113	6310.4823	10.515124
1948	-46691	6310.3723	10.514941
1949	-55823	6310.2623	10.514757
1950	-52517	6310.1522	10.514574
1951	-37514	6310.0422	10.514390
1952	-15276	6309.9321	10.514207
1953	6728	6309.8221	10.514024
1954	19206	6309.7121	10.513840
1955	18793	6309.6020	10.513657
1956	15440	6309.4920	10.513474
1957	23585	6309.3820	10.513290
1958	43239	6309.2719	10.513107
1959	59663	6309.1619	10.512924
1960	65643	6309.0518	10.512740
1961	70569	6308.9418	10.512557
1962	78964	6308.8318	10.512374
1963	75778	6308.7217	10.512190
1964	49734	6308.6117	10.512007
1965	18831	6308.5016	10.511823
1966	9890	6308.3916	10.511640
1967	18504	6308.2816	10.511457
1968	14247	6308.1715	10.511273
1969	-13159	6308.0615	10.511090
1970	-37292	6307.9514	10.510907
1971	-31883	6307.8414	10.510723
1972	-3702	6307.7314	10.510540
1973	21927	6307.6213	10.510357
1974	31378	6307.5113	10.510173
1975	26551	6307.4012	10.509990
1976	13400	6307.2912	10.509807
1977	1175	6307.1812	10.509623
1978	2482	6307.0711	10.509440
1979	18940	6306.9611	10.509256
1980	32902	6306.8510	10.509073
1981	26192	6306.7410	10.508890
1982	2745	6306.6310	10.508706
1983	-17735	6306.5209	10.508523
1984	-23401	6306.4109	10.508340
1985	-17010	6306.3008	10.508156
1986	-4877	6306.1908	10.507973
1987	7767	6306.0808	10.507790
1988	13268	6305.9707	10.507606
1989	7154	6305.8607	10.507423
1990	-1927	6305.7507	10.507240
1991	293	6305.6406	10.507056
1992	14033	6305.5306	10.506873
1993	23886	6305.4205	10.506689
1994	20305	6305.3105	10.506506
1995	12005	6305.2005	10.506323
1996	10871	6305.0904	10.506139
1997	14388	6304.9804	10.505956
1998	13503	6304.8703	10.505773
1999	12026	6304.7603	10.505589
2000	24038	6304.6503	10.505406
[truncated: 63,536 more rows]
