# Supplementary material for: Evolution of the metabolome in response to selection for increased immunity in populations of Drosophila melanogaster
Source: PLoS One. 2017 Nov 17;12(11):e0188089. doi: 10.1371/journal.pone.0188089 (PMC5693281; doi:10.1371/journal.pone.0188089)
Supplement: S4 File — (ZIP) [file pone.0188089.s021.zip › Block4/Ii/4/pdata/1/auditp.txt]

##TITLE= Audit trail, TopSpin 3.5 pl 2
##JCAMPDX= 5.01
##ORIGIN= Bruker BioSpin GmbH
##OWNER= nmrsu
$$ /opt/topspin3.5pl2/navdeep/nv-11sep-2015/472/pdata/1/auditp.txt
##AUDIT TRAIL=  $$ (NUMBER, WHEN, WHO, WHERE, PROCESS, VERSION, WHAT)
(   1,<2015-09-17 12:54:02.718 +0530>,<nmrsu>,<CZC51206BL>,<go4>,<TopSpin 3.5.2>,
      <created by zg
	started at 2015-09-17 12:52:43.852 +0530,
	POWCHK enabled, PULCHK disabled,
       configuration hash MD5:
       68 A8 47 55 1A A4 AB 4B E3 82 26 DA 1A 66 0A 05
       data hash MD5: 32K
       D8 E2 CF C6 8F 08 53 1A 71 10 01 8B EC EF 41 1A>)
(   2,<2015-09-17 12:55:57.279 +0530>,<nmrsu>,<CZC51206BL>,<proc1d>,<TopSpin 3.5.2>,
      <Start of raw data processing
       efp LB = 0.3 FT_mod = 6 PKNL = 1 PHC0 = 83.94451 PHC1 = -32.64628 SI = 64K 
       data hash MD5: 64K
       4A EA DF 4A A5 0B 2A FB CF 03 5F 4E 04 D8 B4 FA>)
(   3,<2015-09-17 12:55:59.163 +0530>,<nmrsu>,<CZC51206BL>,<proc1d>,<TopSpin 3.5.2>,
      <apk 
       data hash MD5: 64K
       24 E7 ED 46 38 B1 EA A5 CA 0C D7 6D B8 DF 52 E7>)
(   4,<2015-09-17 12:56:01.329 +0530>,<nmrsu>,<CZC51206BL>,<proc1d>,<TopSpin 3.5.2>,
      <abs n ABSG = 5 
       data hash MD5: 64K
       F4 32 6C 5D F2 5B 89 B6 B2 74 D5 8A A3 F0 0B 8D>)
(   5,<2015-10-11 11:35:33.668 +0530>,<nmrsu>,<CZC51206BL>,<proc1d>,<TopSpin 3.5.2>,
      <apk 
       data hash MD5: 64K
       26 6E B5 CC 0E A4 00 A2 F1 91 7B C5 FA 48 16 98>)
(   6,<2015-10-11 11:35:34.474 +0530>,<nmrsu>,<CZC51206BL>,<proc1d>,<TopSpin 3.5.2>,
      <abs n ABSG = 5 
       data hash MD5: 64K
       FC C0 20 AC FE D1 75 C5 B4 93 E1 33 B1 11 BE F4>)
(   7,<2017-10-28 16:59:05.925 +0530>,<nmrsu>,<NMRPC>,<disknew>,<TopSpin 3.5.2>,
      <processed data deleted>)
##END=

$$ hash MD5
$$ 57 74 D5 7B 3C CB 25 15 D3 12 A3 16 2C 02 35 5B
