# Supplementary material for: Evolution of the metabolome in response to selection for increased immunity in populations of Drosophila melanogaster
Source: PLoS One. 2017 Nov 17;12(11):e0188089. doi: 10.1371/journal.pone.0188089 (PMC5693281; doi:10.1371/journal.pone.0188089)
Supplement: S4 File — (ZIP) [file pone.0188089.s021.zip › Block4/Ii/5/pdata/1/ascii-spec.txt]

1	-35695	6525.5072	10.873419
2	-25322	6525.3971	10.873235
3	-9713	6525.2871	10.873052
4	4435	6525.1770	10.872869
5	17161	6525.0670	10.872685
6	24107	6524.9570	10.872502
7	22635	6524.8469	10.872319
8	24192	6524.7369	10.872135
9	41669	6524.6268	10.871952
10	65934	6524.5168	10.871768
11	74209	6524.4068	10.871585
12	63122	6524.2967	10.871402
13	53042	6524.1867	10.871218
14	54972	6524.0767	10.871035
15	55367	6523.9666	10.870852
16	45002	6523.8566	10.870668
17	41365	6523.7465	10.870485
18	62449	6523.6365	10.870302
19	92414	6523.5265	10.870118
20	97189	6523.4164	10.869935
21	69388	6523.3064	10.869752
22	36307	6523.1963	10.869568
23	22943	6523.0863	10.869385
24	26264	6522.9763	10.869201
25	30326	6522.8662	10.869018
26	29848	6522.7562	10.868835
27	29770	6522.6461	10.868651
28	32790	6522.5361	10.868468
29	37716	6522.4261	10.868285
30	44556	6522.3160	10.868101
31	53389	6522.2060	10.867918
32	60272	6522.0959	10.867735
33	59173	6521.9859	10.867551
34	47412	6521.8759	10.867368
35	28575	6521.7658	10.867185
36	11831	6521.6558	10.867001
37	6252	6521.5457	10.866818
38	10637	6521.4357	10.866634
39	11328	6521.3257	10.866451
40	-2113	6521.2156	10.866268
41	-20540	6521.1056	10.866084
42	-24685	6520.9955	10.865901
43	-11505	6520.8855	10.865718
44	1109	6520.7755	10.865534
45	-180	6520.6654	10.865351
46	-6618	6520.5554	10.865168
47	-3120	6520.4454	10.864984
48	10004	6520.3353	10.864801
49	22573	6520.2253	10.864617
50	33014	6520.1152	10.864434
51	46693	6520.0052	10.864251
52	59617	6519.8952	10.864067
53	58995	6519.7851	10.863884
54	41578	6519.6751	10.863701
55	20057	6519.5650	10.863517
56	8342	6519.4550	10.863334
57	9416	6519.3450	10.863151
58	19473	6519.2349	10.862967
59	34026	6519.1249	10.862784
60	46005	6519.0148	10.862601
61	47250	6518.9048	10.862417
62	38729	6518.7948	10.862234
63	32625	6518.6847	10.862050
64	37740	6518.5747	10.861867
65	48167	6518.4646	10.861684
66	53220	6518.3546	10.861500
67	53235	6518.2446	10.861317
68	56343	6518.1345	10.861134
69	62422	6518.0245	10.860950
70	61189	6517.9144	10.860767
71	47908	6517.8044	10.860584
72	31766	6517.6944	10.860400
73	23929	6517.5843	10.860217
74	24047	6517.4743	10.860034
75	24595	6517.3643	10.859850
76	23496	6517.2542	10.859667
77	24501	6517.1442	10.859483
78	27091	6517.0341	10.859300
79	24966	6516.9241	10.859117
80	16820	6516.8141	10.858933
81	11193	6516.7040	10.858750
82	15515	6516.5940	10.858567
83	24900	6516.4839	10.858383
84	28126	6516.3739	10.858200
85	22579	6516.2639	10.858017
86	16121	6516.1538	10.857833
87	13823	6516.0438	10.857650
88	10378	6515.9337	10.857467
89	240	6515.8237	10.857283
90	-9726	6515.7137	10.857100
91	-5121	6515.6036	10.856916
92	18205	6515.4936	10.856733
93	46813	6515.3835	10.856550
94	62815	6515.2735	10.856366
95	61232	6515.1635	10.856183
96	51291	6515.0534	10.856000
97	42976	6514.9434	10.855816
98	37508	6514.8333	10.855633
99	31695	6514.7233	10.855450
100	26292	6514.6133	10.855266
101	25348	6514.5032	10.855083
102	29495	6514.3932	10.854900
103	34690	6514.2831	10.854716
104	37462	6514.1731	10.854533
105	37367	6514.0631	10.854349
106	34651	6513.9530	10.854166
107	30503	6513.8430	10.853983
108	29755	6513.7330	10.853799
109	36534	6513.6229	10.853616
110	45224	6513.5129	10.853433
111	43643	6513.4028	10.853249
112	30381	6513.2928	10.853066
113	20747	6513.1828	10.852883
114	26858	6513.0727	10.852699
115	38540	6512.9627	10.852516
116	36243	6512.8526	10.852333
117	19484	6512.7426	10.852149
118	7950	6512.6326	10.851966
119	13324	6512.5225	10.851782
120	25234	6512.4125	10.851599
121	31309	6512.3024	10.851416
122	37177	6512.1924	10.851232
123	54771	6512.0824	10.851049
124	79384	6511.9723	10.850866
125	92081	6511.8623	10.850682
126	83042	6511.7522	10.850499
127	62155	6511.6422	10.850316
128	46245	6511.5322	10.850132
129	43303	6511.4221	10.849949
130	49394	6511.3121	10.849766
131	54605	6511.2020	10.849582
132	51506	6511.0920	10.849399
133	42796	6510.9820	10.849215
134	40067	6510.8719	10.849032
135	49522	6510.7619	10.848849
136	59918	6510.6519	10.848665
137	52596	6510.5418	10.848482
138	25479	6510.4318	10.848299
139	-321	6510.3217	10.848115
140	-3529	6510.2117	10.847932
141	11539	6510.1017	10.847749
142	19254	6509.9916	10.847565
143	3447	6509.8816	10.847382
144	-21886	6509.7715	10.847198
145	-27763	6509.6615	10.847015
146	-4260	6509.5515	10.846832
147	27735	6509.4414	10.846648
148	42258	6509.3314	10.846465
149	39081	6509.2213	10.846282
150	40062	6509.1113	10.846098
151	57548	6509.0013	10.845915
152	78254	6508.8912	10.845732
153	82271	6508.7812	10.845548
154	67930	6508.6711	10.845365
155	50430	6508.5611	10.845182
156	42179	6508.4511	10.844998
157	42713	6508.3410	10.844815
158	44630	6508.2310	10.844631
159	42263	6508.1209	10.844448
160	35827	6508.0109	10.844265
161	31456	6507.9009	10.844081
162	35118	6507.7908	10.843898
163	44039	6507.6808	10.843715
164	48917	6507.5707	10.843531
165	47193	6507.4607	10.843348
166	46176	6507.3507	10.843165
167	48172	6507.2406	10.842981
168	43129	6507.1306	10.842798
169	26181	6507.0206	10.842615
170	12594	6506.9105	10.842431
171	20073	6506.8005	10.842248
172	41435	6506.6904	10.842064
173	51811	6506.5804	10.841881
174	41578	6506.4704	10.841698
175	25404	6506.3603	10.841514
176	17109	6506.2503	10.841331
177	13283	6506.1402	10.841148
178	7955	6506.0302	10.840964
179	7357	6505.9202	10.840781
180	18738	6505.8101	10.840598
181	34852	6505.7001	10.840414
182	41279	6505.5900	10.840231
183	33775	6505.4800	10.840048
184	19687	6505.3700	10.839864
185	6978	6505.2599	10.839681
186	395	6505.1499	10.839497
187	4892	6505.0398	10.839314
188	23425	6504.9298	10.839131
189	49994	6504.8198	10.838947
190	70124	6504.7097	10.838764
191	71588	6504.5997	10.838581
192	55749	6504.4896	10.838397
193	38453	6504.3796	10.838214
194	36746	6504.2696	10.838031
195	51316	6504.1595	10.837847
196	64695	6504.0495	10.837664
197	60647	6503.9395	10.837481
198	40836	6503.8294	10.837297
199	16988	6503.7194	10.837114
200	-5290	6503.6093	10.836930
201	-23484	6503.4993	10.836747
202	-27325	6503.3893	10.836564
203	-9908	6503.2792	10.836380
204	12921	6503.1692	10.836197
205	16092	6503.0591	10.836014
206	1350	6502.9491	10.835830
207	-2781	6502.8391	10.835647
208	15381	6502.7290	10.835464
209	30840	6502.6190	10.835280
210	20031	6502.5089	10.835097
211	-3127	6502.3989	10.834914
212	-9811	6502.2889	10.834730
213	1708	6502.1788	10.834547
214	10528	6502.0688	10.834363
215	8119	6501.9587	10.834180
216	3362	6501.8487	10.833997
217	-846	6501.7387	10.833813
218	-9834	6501.6286	10.833630
219	-16944	6501.5186	10.833447
220	-5909	6501.4085	10.833263
221	22336	6501.2985	10.833080
222	45844	6501.1885	10.832897
223	50375	6501.0784	10.832713
224	44105	6500.9684	10.832530
225	38085	6500.8583	10.832346
226	29939	6500.7483	10.832163
227	16175	6500.6383	10.831980
228	5211	6500.5282	10.831796
229	6164	6500.4182	10.831613
230	14172	6500.3082	10.831430
231	17173	6500.1981	10.831246
232	11112	6500.0881	10.831063
233	1514	6499.9780	10.830880
234	-4478	6499.8680	10.830696
235	-2448	6499.7580	10.830513
236	7521	6499.6479	10.830330
237	19780	6499.5379	10.830146
238	28640	6499.4278	10.829963
239	35759	6499.3178	10.829779
240	45533	6499.2078	10.829596
241	54114	6499.0977	10.829413
242	52887	6498.9877	10.829229
243	42502	6498.8776	10.829046
244	31951	6498.7676	10.828863
245	23588	6498.6576	10.828679
246	12639	6498.5475	10.828496
247	2708	6498.4375	10.828313
248	4828	6498.3274	10.828129
249	16421	6498.2174	10.827946
250	19187	6498.1074	10.827763
251	6667	6497.9973	10.827579
252	-3467	6497.8873	10.827396
253	3572	6497.7772	10.827212
254	16943	6497.6672	10.827029
255	19633	6497.5572	10.826846
256	15938	6497.4471	10.826662
257	20549	6497.3371	10.826479
258	31190	6497.2271	10.826296
259	33382	6497.1170	10.826112
260	26037	6497.0070	10.825929
261	21147	6496.8969	10.825746
262	20826	6496.7869	10.825562
263	15713	6496.6769	10.825379
264	6725	6496.5668	10.825196
265	7635	6496.4568	10.825012
266	21022	6496.3467	10.824829
267	30083	6496.2367	10.824645
268	22729	6496.1267	10.824462
269	8942	6496.0166	10.824279
270	4518	6495.9066	10.824095
271	9455	6495.7965	10.823912
272	13819	6495.6865	10.823729
273	16365	6495.5765	10.823545
274	24414	6495.4664	10.823362
275	38352	6495.3564	10.823179
276	47772	6495.2463	10.822995
277	45163	6495.1363	10.822812
278	36752	6495.0263	10.822629
279	35160	6494.9162	10.822445
280	42607	6494.8062	10.822262
281	45711	6494.6961	10.822078
282	30905	6494.5861	10.821895
283	3699	6494.4761	10.821712
284	-14742	6494.3660	10.821528
285	-13296	6494.2560	10.821345
286	-4426	6494.1459	10.821162
287	-4266	6494.0359	10.820978
288	-7746	6493.9259	10.820795
289	2412	6493.8158	10.820612
290	26030	6493.7058	10.820428
291	42256	6493.5958	10.820245
292	38912	6493.4857	10.820062
293	29063	6493.3757	10.819878
294	30546	6493.2656	10.819695
295	41335	6493.1556	10.819511
296	45546	6493.0456	10.819328
297	35899	6492.9355	10.819145
298	19999	6492.8255	10.818961
299	9329	6492.7154	10.818778
300	10325	6492.6054	10.818595
301	22089	6492.4954	10.818411
302	35263	6492.3853	10.818228
303	36835	6492.2753	10.818045
304	23441	6492.1652	10.817861
305	6770	6492.0552	10.817678
306	-867	6491.9452	10.817494
307	-2228	6491.8351	10.817311
308	-8171	6491.7251	10.817128
309	-18550	6491.6150	10.816944
310	-20987	6491.5050	10.816761
311	-9234	6491.3950	10.816578
312	7411	6491.2849	10.816394
313	17276	6491.1749	10.816211
314	21895	6491.0648	10.816028
315	32247	6490.9548	10.815844
316	52229	6490.8448	10.815661
317	71437	6490.7347	10.815478
318	75721	6490.6247	10.815294
319	62984	6490.5147	10.815111
320	46469	6490.4046	10.814927
321	41125	6490.2946	10.814744
322	47703	6490.1845	10.814561
323	53148	6490.0745	10.814377
324	46879	6489.9645	10.814194
325	32248	6489.8544	10.814011
326	19967	6489.7444	10.813827
327	15461	6489.6343	10.813644
328	17530	6489.5243	10.813461
329	24814	6489.4143	10.813277
330	35685	6489.3042	10.813094
331	43257	6489.1942	10.812911
332	39533	6489.0841	10.812727
333	26983	6488.9741	10.812544
334	18807	6488.8641	10.812360
335	23259	6488.7540	10.812177
336	32897	6488.6440	10.811994
337	35117	6488.5339	10.811810
338	29810	6488.4239	10.811627
339	29235	6488.3139	10.811444
340	40536	6488.2038	10.811260
341	55798	6488.0938	10.811077
342	62967	6487.9837	10.810894
343	61142	6487.8737	10.810710
344	58715	6487.7637	10.810527
345	59015	6487.6536	10.810344
346	55937	6487.5436	10.810160
347	45704	6487.4335	10.809977
348	35412	6487.3235	10.809793
349	34516	6487.2135	10.809610
350	42526	6487.1034	10.809427
351	51497	6486.9934	10.809243
352	57205	6486.8834	10.809060
353	60178	6486.7733	10.808877
354	57950	6486.6633	10.808693
355	46365	6486.5532	10.808510
356	29966	6486.4432	10.808327
357	21454	6486.3332	10.808143
358	26577	6486.2231	10.807960
359	37066	6486.1131	10.807777
360	42776	6486.0030	10.807593
361	43219	6485.8930	10.807410
362	41812	6485.7830	10.807226
363	37526	6485.6729	10.807043
364	30939	6485.5629	10.806860
365	31243	6485.4528	10.806676
366	45153	6485.3428	10.806493
367	62163	6485.2328	10.806310
368	63055	6485.1227	10.806126
369	43291	6485.0127	10.805943
370	17685	6484.9026	10.805760
371	1267	6484.7926	10.805576
372	-3659	6484.6826	10.805393
373	729	6484.5725	10.805210
374	16944	6484.4625	10.805026
375	45402	6484.3524	10.804843
376	75735	6484.2424	10.804659
377	93319	6484.1324	10.804476
378	92665	6484.0223	10.804293
379	80054	6483.9123	10.804109
380	65479	6483.8023	10.803926
381	55080	6483.6922	10.803743
382	48342	6483.5822	10.803559
383	39538	6483.4721	10.803376
384	24687	6483.3621	10.803193
385	9214	6483.2521	10.803009
386	5001	6483.1420	10.802826
387	16960	6483.0320	10.802642
388	36287	6482.9219	10.802459
389	49996	6482.8119	10.802276
390	53835	6482.7019	10.802092
391	53475	6482.5918	10.801909
392	57218	6482.4818	10.801726
393	70211	6482.3717	10.801542
394	90441	6482.2617	10.801359
395	105879	6482.1517	10.801176
396	100618	6482.0416	10.800992
397	70229	6481.9316	10.800809
398	29329	6481.8215	10.800626
399	64	6481.7115	10.800442
400	-4851	6481.6015	10.800259
401	12911	6481.4914	10.800075
402	41102	6481.3814	10.799892
403	60600	6481.2713	10.799709
404	54901	6481.1613	10.799525
405	27312	6481.0513	10.799342
406	3698	6480.9412	10.799159
407	6484	6480.8312	10.798975
408	28805	6480.7211	10.798792
409	45873	6480.6111	10.798609
410	47932	6480.5011	10.798425
411	46027	6480.3910	10.798242
412	45760	6480.2810	10.798059
413	35636	6480.1710	10.797875
414	9669	6480.0609	10.797692
415	-15777	6479.9509	10.797508
416	-21717	6479.8408	10.797325
417	-11712	6479.7308	10.797142
418	-2428	6479.6208	10.796958
419	2727	6479.5107	10.796775
420	13613	6479.4007	10.796592
421	30586	6479.2906	10.796408
422	39196	6479.1806	10.796225
423	30368	6479.0706	10.796042
424	12645	6478.9605	10.795858
425	-75	6478.8505	10.795675
426	-3143	6478.7404	10.795492
427	175	6478.6304	10.795308
428	5264	6478.5204	10.795125
429	7037	6478.4103	10.794941
430	2511	6478.3003	10.794758
431	-2300	6478.1902	10.794575
432	5076	6478.0802	10.794391
433	28796	6477.9702	10.794208
434	58002	6477.8601	10.794025
435	79019	6477.7501	10.793841
436	88313	6477.6400	10.793658
437	89150	6477.5300	10.793475
438	82939	6477.4200	10.793291
439	70502	6477.3099	10.793108
440	55795	6477.1999	10.792925
441	40963	6477.0899	10.792741
442	23060	6476.9798	10.792558
443	3393	6476.8698	10.792374
444	-5704	6476.7597	10.792191
445	5676	6476.6497	10.792008
446	28021	6476.5397	10.791824
447	40263	6476.4296	10.791641
448	34051	6476.3196	10.791458
449	19866	6476.2095	10.791274
450	9873	6476.0995	10.791091
451	7341	6475.9895	10.790908
452	14389	6475.8794	10.790724
453	34844	6475.7694	10.790541
454	61842	6475.6593	10.790358
455	75491	6475.5493	10.790174
456	64902	6475.4393	10.789991
457	44337	6475.3292	10.789807
458	35344	6475.2192	10.789624
459	39213	6475.1091	10.789441
460	40988	6474.9991	10.789257
461	36399	6474.8891	10.789074
462	37260	6474.7790	10.788891
463	48108	6474.6690	10.788707
464	54722	6474.5589	10.788524
465	44801	6474.4489	10.788341
466	27554	6474.3389	10.788157
467	21096	6474.2288	10.787974
468	28441	6474.1188	10.787791
469	38207	6474.0087	10.787607
470	43263	6473.8987	10.787424
471	44856	6473.7887	10.787240
472	41103	6473.6786	10.787057
473	27583	6473.5686	10.786874
474	11757	6473.4586	10.786690
475	10439	6473.3485	10.786507
476	24952	6473.2385	10.786324
477	32798	6473.1284	10.786140
478	16932	6473.0184	10.785957
479	-7019	6472.9084	10.785774
480	-8904	6472.7983	10.785590
481	16129	6472.6883	10.785407
482	44116	6472.5782	10.785223
483	57467	6472.4682	10.785040
484	63866	6472.3582	10.784857
485	75097	6472.2481	10.784673
486	86641	6472.1381	10.784490
487	90427	6472.0280	10.784307
488	92081	6471.9180	10.784123
489	98862	6471.8080	10.783940
490	101549	6471.6979	10.783757
491	88025	6471.5879	10.783573
492	68825	6471.4778	10.783390
493	67599	6471.3678	10.783207
494	86299	6471.2578	10.783023
495	100931	6471.1477	10.782840
496	96424	6471.0377	10.782656
497	85090	6470.9276	10.782473
498	80547	6470.8176	10.782290
499	72521	6470.7076	10.782106
500	44817	6470.5975	10.781923
501	6073	6470.4875	10.781740
502	-17771	6470.3775	10.781556
503	-17908	6470.2674	10.781373
504	-11607	6470.1574	10.781190
505	-15509	6470.0473	10.781006
506	-24987	6469.9373	10.780823
507	-25281	6469.8273	10.780640
508	-12412	6469.7172	10.780456
509	4546	6469.6072	10.780273
510	16898	6469.4971	10.780089
511	25276	6469.3871	10.779906
512	35784	6469.2771	10.779723
513	50362	6469.1670	10.779539
514	62730	6469.0570	10.779356
515	65391	6468.9469	10.779173
516	59834	6468.8369	10.778989
517	55214	6468.7269	10.778806
518	55515	6468.6168	10.778623
519	54242	6468.5068	10.778439
520	45787	6468.3967	10.778256
521	35195	6468.2867	10.778073
522	29872	6468.1767	10.777889
523	27486	6468.0666	10.777706
524	20729	6467.9566	10.777522
525	9503	6467.8465	10.777339
526	-946	6467.7365	10.777156
527	-9790	6467.6265	10.776972
528	-17454	6467.5164	10.776789
529	-16244	6467.4064	10.776606
530	2284	6467.2963	10.776422
531	30913	6467.1863	10.776239
532	51224	6467.0763	10.776056
533	55943	6466.9662	10.775872
534	53455	6466.8562	10.775689
535	48231	6466.7462	10.775506
536	33157	6466.6361	10.775322
537	8486	6466.5261	10.775139
538	-7807	6466.4160	10.774955
539	-1801	6466.3060	10.774772
540	14245	6466.1960	10.774589
541	15792	6466.0859	10.774405
542	-3129	6465.9759	10.774222
543	-25002	6465.8658	10.774039
544	-31787	6465.7558	10.773855
545	-22324	6465.6458	10.773672
546	-7976	6465.5357	10.773489
547	434	6465.4257	10.773305
548	1070	6465.3156	10.773122
549	1038	6465.2056	10.772939
550	6318	6465.0956	10.772755
551	10006	6464.9855	10.772572
552	-1861	6464.8755	10.772388
553	-27960	6464.7654	10.772205
554	-45362	6464.6554	10.772022
555	-35722	6464.5454	10.771838
556	-9249	6464.4353	10.771655
557	10175	6464.3253	10.771472
558	16258	6464.2152	10.771288
559	20360	6464.1052	10.771105
560	25558	6463.9952	10.770922
561	21400	6463.8851	10.770738
562	6637	6463.7751	10.770555
563	-2560	6463.6650	10.770371
564	5154	6463.5550	10.770188
565	21226	6463.4450	10.770005
566	33082	6463.3349	10.769821
567	41143	6463.2249	10.769638
568	49334	6463.1149	10.769455
569	51467	6463.0048	10.769271
570	40768	6462.8948	10.769088
571	23943	6462.7847	10.768905
572	11679	6462.6747	10.768721
573	2638	6462.5647	10.768538
574	-7871	6462.4546	10.768355
575	-9985	6462.3446	10.768171
576	9666	6462.2345	10.767988
577	39370	6462.1245	10.767804
578	46717	6462.0145	10.767621
579	20065	6461.9044	10.767438
580	-11704	6461.7944	10.767254
581	-14130	6461.6843	10.767071
582	10749	6461.5743	10.766888
583	33313	6461.4643	10.766704
584	38855	6461.3542	10.766521
585	40796	6461.2442	10.766338
586	51288	6461.1341	10.766154
587	58816	6461.0241	10.765971
588	45313	6460.9141	10.765788
589	13612	6460.8040	10.765604
590	-14605	6460.6940	10.765421
591	-23021	6460.5839	10.765237
592	-12898	6460.4739	10.765054
593	5342	6460.3639	10.764871
594	22295	6460.2538	10.764687
595	31768	6460.1438	10.764504
596	32303	6460.0338	10.764321
597	28982	6459.9237	10.764137
598	27382	6459.8137	10.763954
599	24014	6459.7036	10.763771
600	9197	6459.5936	10.763587
601	-17871	6459.4836	10.763404
602	-42911	6459.3735	10.763221
603	-49684	6459.2635	10.763037
604	-35925	6459.1534	10.762854
605	-12987	6459.0434	10.762670
606	7410	6458.9334	10.762487
607	22710	6458.8233	10.762304
608	37276	6458.7133	10.762120
609	52893	6458.6032	10.761937
610	61820	6458.4932	10.761754
611	51617	6458.3832	10.761570
612	20218	6458.2731	10.761387
613	-15824	6458.1631	10.761204
614	-33539	6458.0530	10.761020
615	-23492	6457.9430	10.760837
616	6431	6457.8330	10.760654
617	42480	6457.7229	10.760470
618	71008	6457.6129	10.760287
619	77262	6457.5028	10.760103
620	54563	6457.3928	10.759920
621	18403	6457.2828	10.759737
622	-3189	6457.1727	10.759553
623	-293	6457.0627	10.759370
624	10347	6456.9526	10.759187
625	13482	6456.8426	10.759003
626	15792	6456.7326	10.758820
627	26697	6456.6225	10.758637
628	35597	6456.5125	10.758453
629	27310	6456.4025	10.758270
630	9413	6456.2924	10.758087
631	2844	6456.1824	10.757903
632	10587	6456.0723	10.757720
633	15799	6455.9623	10.757536
634	8340	6455.8523	10.757353
635	-6270	6455.7422	10.757170
636	-22310	6455.6322	10.756986
637	-37876	6455.5221	10.756803
638	-43621	6455.4121	10.756620
639	-29441	6455.3021	10.756436
640	-5864	6455.1920	10.756253
641	2301	6455.0820	10.756070
642	-10564	6454.9719	10.755886
643	-23720	6454.8619	10.755703
644	-22109	6454.7519	10.755519
645	-13428	6454.6418	10.755336
646	-4560	6454.5318	10.755153
647	14055	6454.4217	10.754969
648	44297	6454.3117	10.754786
649	63062	6454.2017	10.754603
650	51411	6454.0916	10.754419
651	25209	6453.9816	10.754236
652	13113	6453.8715	10.754053
653	16161	6453.7615	10.753869
654	14113	6453.6515	10.753686
655	2939	6453.5414	10.753503
656	-1692	6453.4314	10.753319
657	4511	6453.3214	10.753136
658	7969	6453.2113	10.752952
659	5223	6453.1013	10.752769
660	11299	6452.9912	10.752586
661	30541	6452.8812	10.752402
662	41493	6452.7712	10.752219
663	25875	6452.6611	10.752036
664	-2511	6452.5511	10.751852
665	-14037	6452.4410	10.751669
666	605	6452.3310	10.751486
667	24866	6452.2210	10.751302
668	41382	6452.1109	10.751119
669	48428	6452.0009	10.750936
670	52351	6451.8908	10.750752
671	55681	6451.7808	10.750569
672	56554	6451.6708	10.750385
673	53405	6451.5607	10.750202
674	46151	6451.4507	10.750019
675	35329	6451.3406	10.749835
676	22889	6451.2306	10.749652
677	12822	6451.1206	10.749469
678	8793	6451.0105	10.749285
679	9983	6450.9005	10.749102
680	10165	6450.7904	10.748919
681	3211	6450.6804	10.748735
682	-9606	6450.5704	10.748552
683	-19594	6450.4603	10.748369
684	-19449	6450.3503	10.748185
685	-10787	6450.2402	10.748002
686	-2080	6450.1302	10.747818
687	-995	6450.0202	10.747635
688	-9088	6449.9101	10.747452
689	-20385	6449.8001	10.747268
690	-23790	6449.6901	10.747085
691	-11754	6449.5800	10.746902
692	9928	6449.4700	10.746718
693	25202	6449.3599	10.746535
694	25143	6449.2499	10.746352
695	18911	6449.1399	10.746168
696	22382	6449.0298	10.745985
697	38769	6448.9198	10.745802
698	56405	6448.8097	10.745618
699	64644	6448.6997	10.745435
700	66193	6448.5897	10.745251
701	71933	6448.4796	10.745068
702	86169	6448.3696	10.744885
703	99614	6448.2595	10.744701
704	99417	6448.1495	10.744518
705	86972	6448.0395	10.744335
706	79820	6447.9294	10.744151
707	88483	6447.8194	10.743968
708	96711	6447.7093	10.743785
709	79273	6447.5993	10.743601
710	39764	6447.4893	10.743418
711	13321	6447.3792	10.743235
712	24517	6447.2692	10.743051
713	58509	6447.1591	10.742868
714	84048	6447.0491	10.742684
715	88936	6446.9391	10.742501
716	78486	6446.8290	10.742318
717	56007	6446.7190	10.742134
718	26935	6446.6090	10.741951
719	10317	6446.4989	10.741768
720	19551	6446.3889	10.741584
721	36692	6446.2788	10.741401
722	32741	6446.1688	10.741218
723	12549	6446.0588	10.741034
724	10914	6445.9487	10.740851
725	38671	6445.8387	10.740667
726	61791	6445.7286	10.740484
727	48391	6445.6186	10.740301
728	13099	6445.5086	10.740117
729	-4685	6445.3985	10.739934
730	9636	6445.2885	10.739751
731	37960	6445.1784	10.739567
732	59822	6445.0684	10.739384
733	69911	6444.9584	10.739201
734	70482	6444.8483	10.739017
735	65358	6444.7383	10.738834
736	62193	6444.6282	10.738651
737	67019	6444.5182	10.738467
738	74842	6444.4082	10.738284
739	75846	6444.2981	10.738100
740	71749	6444.1881	10.737917
741	75355	6444.0780	10.737734
742	90049	6443.9680	10.737550
743	98635	6443.8580	10.737367
744	80813	6443.7479	10.737184
745	39953	6443.6379	10.737000
746	4587	6443.5278	10.736817
747	-994	6443.4178	10.736634
748	16498	6443.3078	10.736450
749	29155	6443.1977	10.736267
750	22745	6443.0877	10.736084
751	10029	6442.9777	10.735900
752	6227	6442.8676	10.735717
753	6953	6442.7576	10.735533
754	2523	6442.6475	10.735350
755	-1077	6442.5375	10.735167
756	3752	6442.4275	10.734983
757	2168	6442.3174	10.734800
758	-24890	6442.2074	10.734617
759	-61380	6442.0973	10.734433
760	-67531	6441.9873	10.734250
761	-37665	6441.8773	10.734067
762	-14768	6441.7672	10.733883
763	-31170	6441.6572	10.733700
764	-63177	6441.5471	10.733517
765	-68252	6441.4371	10.733333
766	-44261	6441.3271	10.733150
767	-22043	6441.2170	10.732966
768	-14552	6441.1070	10.732783
769	-6702	6440.9969	10.732600
770	9648	6440.8869	10.732416
771	22456	6440.7769	10.732233
772	24045	6440.6668	10.732050
773	22551	6440.5568	10.731866
774	22163	6440.4467	10.731683
775	13954	6440.3367	10.731500
776	-4747	6440.2267	10.731316
777	-19552	6440.1166	10.731133
778	-18168	6440.0066	10.730950
779	-7636	6439.8966	10.730766
780	-3088	6439.7865	10.730583
781	-8896	6439.6765	10.730399
782	-18284	6439.5664	10.730216
783	-22799	6439.4564	10.730033
784	-15569	6439.3464	10.729849
785	5855	6439.2363	10.729666
786	31954	6439.1263	10.729483
787	43650	6439.0162	10.729299
788	30906	6438.9062	10.729116
789	5698	6438.7962	10.728933
790	-9858	6438.6861	10.728749
791	-5741	6438.5761	10.728566
792	10014	6438.4660	10.728383
793	24032	6438.3560	10.728199
794	30092	6438.2460	10.728016
795	29918	6438.1359	10.727832
796	27567	6438.0259	10.727649
797	26058	6437.9158	10.727466
798	27276	6437.8058	10.727282
799	30982	6437.6958	10.727099
800	32478	6437.5857	10.726916
801	25050	6437.4757	10.726732
802	9547	6437.3656	10.726549
803	-512	6437.2556	10.726366
804	9303	6437.1456	10.726182
805	36447	6437.0355	10.725999
806	61984	6436.9255	10.725815
807	70617	6436.8154	10.725632
808	62732	6436.7054	10.725449
809	45264	6436.5954	10.725265
810	21512	6436.4853	10.725082
811	-4711	6436.3753	10.724899
812	-25843	6436.2653	10.724715
813	-40016	6436.1552	10.724532
814	-54614	6436.0452	10.724349
815	-71247	6435.9351	10.724165
816	-76496	6435.8251	10.723982
817	-59035	6435.7151	10.723799
818	-28219	6435.6050	10.723615
819	-3092	6435.4950	10.723432
820	10966	6435.3849	10.723248
821	22031	6435.2749	10.723065
822	34241	6435.1649	10.722882
823	44746	6435.0548	10.722698
824	53809	6434.9448	10.722515
825	63954	6434.8347	10.722332
826	72005	6434.7247	10.722148
827	74798	6434.6147	10.721965
828	78788	6434.5046	10.721782
829	90069	6434.3946	10.721598
830	99675	6434.2845	10.721415
831	95197	6434.1745	10.721232
832	83228	6434.0645	10.721048
833	81620	6433.9544	10.720865
834	91218	6433.8444	10.720681
835	95439	6433.7343	10.720498
836	88415	6433.6243	10.720315
837	81603	6433.5143	10.720131
838	78207	6433.4042	10.719948
839	63927	6433.2942	10.719765
840	33189	6433.1842	10.719581
841	4916	6433.0741	10.719398
842	-1612	6432.9641	10.719215
843	7878	6432.8540	10.719031
844	15115	6432.7440	10.718848
845	16282	6432.6340	10.718665
846	23429	6432.5239	10.718481
847	45893	6432.4139	10.718298
848	79984	6432.3038	10.718114
849	111146	6432.1938	10.717931
850	120444	6432.0838	10.717748
851	98049	6431.9737	10.717564
852	57569	6431.8637	10.717381
853	28091	6431.7536	10.717198
854	24496	6431.6436	10.717014
855	33889	6431.5336	10.716831
856	36926	6431.4235	10.716648
857	31518	6431.3135	10.716464
858	27427	6431.2034	10.716281
859	28675	6431.0934	10.716098
860	32105	6430.9834	10.715914
861	35273	6430.8733	10.715731
862	35768	6430.7633	10.715547
863	29262	6430.6532	10.715364
864	16324	6430.5432	10.715181
865	4635	6430.4332	10.714997
866	-1714	6430.3231	10.714814
867	-6754	6430.2131	10.714631
868	-11179	6430.1030	10.714447
869	-8185	6429.9930	10.714264
870	1880	6429.8830	10.714081
871	6547	6429.7729	10.713897
872	1560	6429.6629	10.713714
873	1684	6429.5529	10.713531
874	16775	6429.4428	10.713347
875	31068	6429.3328	10.713164
876	25613	6429.2227	10.712980
877	10633	6429.1127	10.712797
878	12419	6429.0027	10.712614
879	33005	6428.8926	10.712430
880	47139	6428.7826	10.712247
881	40400	6428.6725	10.712064
882	27722	6428.5625	10.711880
883	27960	6428.4525	10.711697
884	39644	6428.3424	10.711514
885	51767	6428.2324	10.711330
886	62638	6428.1223	10.711147
887	74656	6428.0123	10.710964
888	80741	6427.9023	10.710780
889	70977	6427.7922	10.710597
890	49652	6427.6822	10.710413
891	33209	6427.5721	10.710230
892	29655	6427.4621	10.710047
893	29155	6427.3521	10.709863
894	20077	6427.2420	10.709680
895	8368	6427.1320	10.709497
896	11734	6427.0219	10.709313
897	33651	6426.9119	10.709130
898	52959	6426.8019	10.708947
899	47308	6426.6918	10.708763
900	21210	6426.5818	10.708580
901	-327	6426.4718	10.708396
902	-2689	6426.3617	10.708213
903	7363	6426.2517	10.708030
904	20257	6426.1416	10.707846
905	34295	6426.0316	10.707663
906	42709	6425.9216	10.707480
907	30338	6425.8115	10.707296
908	-2565	6425.7015	10.707113
909	-28652	6425.5914	10.706930
910	-23641	6425.4814	10.706746
911	1145	6425.3714	10.706563
912	13786	6425.2613	10.706380
913	2269	6425.1513	10.706196
914	-17496	6425.0412	10.706013
915	-28674	6424.9312	10.705829
916	-29056	6424.8212	10.705646
917	-20459	6424.7111	10.705463
918	-1111	6424.6011	10.705279
919	26484	6424.4910	10.705096
920	51714	6424.3810	10.704913
921	63805	6424.2710	10.704729
922	58134	6424.1609	10.704546
923	38028	6424.0509	10.704363
924	17715	6423.9408	10.704179
925	15998	6423.8308	10.703996
926	35171	6423.7208	10.703813
927	53738	6423.6107	10.703629
928	53696	6423.5007	10.703446
929	45116	6423.3906	10.703262
930	45085	6423.2806	10.703079
931	43581	6423.1706	10.702896
932	18184	6423.0605	10.702712
933	-21895	6422.9505	10.702529
934	-39250	6422.8405	10.702346
935	-20333	6422.7304	10.702162
936	6990	6422.6204	10.701979
937	17735	6422.5103	10.701796
938	21121	6422.4003	10.701612
939	32195	6422.2903	10.701429
940	41727	6422.1802	10.701246
941	37268	6422.0702	10.701062
942	30198	6421.9601	10.700879
943	34734	6421.8501	10.700695
944	38848	6421.7401	10.700512
945	25596	6421.6300	10.700329
946	9345	6421.5200	10.700145
947	18163	6421.4099	10.699962
948	47630	6421.2999	10.699779
949	65451	6421.1899	10.699595
950	60497	6421.0798	10.699412
951	53823	6420.9698	10.699229
952	56163	6420.8597	10.699045
953	48060	6420.7497	10.698862
954	15998	6420.6397	10.698679
955	-20090	6420.5296	10.698495
956	-35183	6420.4196	10.698312
957	-33702	6420.3095	10.698128
958	-33829	6420.1995	10.697945
959	-34038	6420.0895	10.697762
960	-20458	6419.9794	10.697578
961	2331	6419.8694	10.697395
962	14237	6419.7594	10.697212
963	10691	6419.6493	10.697028
964	6634	6419.5393	10.696845
965	7869	6419.4292	10.696662
966	1996	6419.3192	10.696478
967	-15279	6419.2092	10.696295
968	-26582	6419.0991	10.696112
969	-18466	6418.9891	10.695928
970	-3521	6418.8790	10.695745
971	-1003	6418.7690	10.695561
972	-7977	6418.6590	10.695378
973	-7303	6418.5489	10.695195
974	4915	6418.4389	10.695011
975	19160	6418.3288	10.694828
976	33521	6418.2188	10.694645
977	52990	6418.1088	10.694461
978	69005	6417.9987	10.694278
979	63543	6417.8887	10.694095
980	39224	6417.7786	10.693911
981	23190	6417.6686	10.693728
982	30441	6417.5586	10.693544
983	43161	6417.4485	10.693361
984	40911	6417.3385	10.693178
985	32698	6417.2284	10.692994
986	38479	6417.1184	10.692811
987	53033	6417.0084	10.692628
988	54381	6416.8983	10.692444
989	42322	6416.7883	10.692261
990	41176	6416.6782	10.692078
991	60952	6416.5682	10.691894
992	79944	6416.4582	10.691711
993	75770	6416.3481	10.691528
994	55855	6416.2381	10.691344
995	44595	6416.1281	10.691161
996	51708	6416.0180	10.690977
997	65010	6415.9080	10.690794
998	67566	6415.7979	10.690611
999	52948	6415.6879	10.690427
1000	28294	6415.5779	10.690244
1001	8818	6415.4678	10.690061
1002	5219	6415.3578	10.689877
1003	13119	6415.2477	10.689694
1004	20241	6415.1377	10.689511
1005	24755	6415.0277	10.689327
1006	35922	6414.9176	10.689144
1007	53373	6414.8076	10.688961
1008	60614	6414.6975	10.688777
1009	49846	6414.5875	10.688594
1010	40737	6414.4775	10.688410
1011	56950	6414.3674	10.688227
1012	89173	6414.2574	10.688044
1013	100720	6414.1473	10.687860
1014	73351	6414.0373	10.687677
1015	31563	6413.9273	10.687494
1016	12343	6413.8172	10.687310
1017	21576	6413.7072	10.687127
1018	33303	6413.5971	10.686944
1019	27001	6413.4871	10.686760
1020	9975	6413.3771	10.686577
1021	-903	6413.2670	10.686394
1022	-5182	6413.1570	10.686210
1023	-13545	6413.0470	10.686027
1024	-23595	6412.9369	10.685843
1025	-18797	6412.8269	10.685660
1026	5272	6412.7168	10.685477
1027	29064	6412.6068	10.685293
1028	32321	6412.4968	10.685110
1029	17609	6412.3867	10.684927
1030	74	6412.2767	10.684743
1031	-15149	6412.1666	10.684560
1032	-30452	6412.0566	10.684377
1033	-39465	6411.9466	10.684193
1034	-33060	6411.8365	10.684010
1035	-19202	6411.7265	10.683827
1036	-16574	6411.6164	10.683643
1037	-25584	6411.5064	10.683460
1038	-24336	6411.3964	10.683276
1039	318	6411.2863	10.683093
1040	34143	6411.1763	10.682910
1041	55937	6411.0662	10.682726
1042	61601	6410.9562	10.682543
1043	58279	6410.8462	10.682360
1044	48678	6410.7361	10.682176
1045	34230	6410.6261	10.681993
1046	23436	6410.5160	10.681810
1047	23106	6410.4060	10.681626
1048	27453	6410.2960	10.681443
1049	27247	6410.1859	10.681260
1050	23927	6410.0759	10.681076
1051	23778	6409.9658	10.680893
1052	24198	6409.8558	10.680709
1053	18094	6409.7458	10.680526
1054	8395	6409.6357	10.680343
1055	6187	6409.5257	10.680159
1056	15555	6409.4157	10.679976
1057	30284	6409.3056	10.679793
1058	44736	6409.1956	10.679609
1059	58160	6409.0855	10.679426
1060	67948	6408.9755	10.679243
1061	67747	6408.8655	10.679059
1062	55901	6408.7554	10.678876
1063	40941	6408.6454	10.678692
1064	35612	6408.5353	10.678509
1065	45444	6408.4253	10.678326
1066	61528	6408.3153	10.678142
1067	64733	6408.2052	10.677959
1068	42982	6408.0952	10.677776
1069	7717	6407.9851	10.677592
1070	-12682	6407.8751	10.677409
1071	-1388	6407.7651	10.677226
1072	28919	6407.6550	10.677042
1073	51261	6407.5450	10.676859
1074	52917	6407.4349	10.676676
1075	43627	6407.3249	10.676492
1076	39408	6407.2149	10.676309
1077	44245	6407.1048	10.676125
1078	46271	6406.9948	10.675942
1079	29763	6406.8847	10.675759
1080	-6079	6406.7747	10.675575
1081	-40299	6406.6647	10.675392
1082	-49413	6406.5546	10.675209
1083	-34721	6406.4446	10.675025
1084	-20518	6406.3346	10.674842
1085	-22278	6406.2245	10.674659
1086	-29220	6406.1145	10.674475
1087	-24934	6406.0044	10.674292
1088	-11248	6405.8944	10.674109
1089	-136	6405.7844	10.673925
1090	6013	6405.6743	10.673742
1091	11123	6405.5643	10.673558
1092	11201	6405.4542	10.673375
1093	-69	6405.3442	10.673192
1094	-16257	6405.2342	10.673008
1095	-24430	6405.1241	10.672825
1096	-24398	6405.0141	10.672642
1097	-27828	6404.9040	10.672458
1098	-39062	6404.7940	10.672275
1099	-48875	6404.6840	10.672092
1100	-46554	6404.5739	10.671908
1101	-28473	6404.4639	10.671725
1102	1835	6404.3538	10.671542
1103	31204	6404.2438	10.671358
1104	39845	6404.1338	10.671175
1105	21299	6404.0237	10.670991
1106	-4006	6403.9137	10.670808
1107	-10303	6403.8036	10.670625
1108	1831	6403.6936	10.670441
1109	12271	6403.5836	10.670258
1110	16392	6403.4735	10.670075
1111	30033	6403.3635	10.669891
1112	55916	6403.2534	10.669708
1113	69532	6403.1434	10.669525
1114	51823	6403.0334	10.669341
1115	18412	6402.9233	10.669158
1116	562	6402.8133	10.668975
1117	8713	6402.7033	10.668791
1118	30045	6402.5932	10.668608
1119	52768	6402.4832	10.668424
1120	74706	6402.3731	10.668241
1121	90842	6402.2631	10.668058
1122	90476	6402.1531	10.667874
1123	72140	6402.0430	10.667691
1124	50134	6401.9330	10.667508
1125	38274	6401.8229	10.667324
1126	32654	6401.7129	10.667141
1127	18755	6401.6029	10.666958
1128	-5498	6401.4928	10.666774
1129	-22804	6401.3828	10.666591
1130	-17935	6401.2727	10.666408
1131	186	6401.1627	10.666224
1132	8167	6401.0527	10.666041
1133	-1434	6400.9426	10.665857
1134	-12104	6400.8326	10.665674
1135	-9324	6400.7225	10.665491
1136	-118	6400.6125	10.665307
1137	3385	6400.5025	10.665124
1138	7049	6400.3924	10.664941
1139	24632	6400.2824	10.664757
1140	50805	6400.1723	10.664574
1141	62258	6400.0623	10.664391
1142	46540	6399.9523	10.664207
1143	16952	6399.8422	10.664024
1144	-2149	6399.7322	10.663840
1145	4841	6399.6222	10.663657
1146	36564	6399.5121	10.663474
1147	73956	6399.4021	10.663290
1148	90047	6399.2920	10.663107
1149	74094	6399.1820	10.662924
1150	44588	6399.0720	10.662740
1151	26034	6398.9619	10.662557
1152	17785	6398.8519	10.662374
1153	3036	6398.7418	10.662190
1154	-16083	6398.6318	10.662007
1155	-16910	6398.5218	10.661824
1156	7386	6398.4117	10.661640
1157	33833	6398.3017	10.661457
1158	40630	6398.1916	10.661273
1159	31841	6398.0816	10.661090
1160	21758	6397.9716	10.660907
1161	14393	6397.8615	10.660723
1162	10153	6397.7515	10.660540
1163	14179	6397.6414	10.660357
1164	23627	6397.5314	10.660173
1165	23204	6397.4214	10.659990
1166	8292	6397.3113	10.659807
1167	-2847	6397.2013	10.659623
1168	3926	6397.0912	10.659440
1169	14567	6396.9812	10.659257
1170	8713	6396.8712	10.659073
1171	-7595	6396.7611	10.658890
1172	-12680	6396.6511	10.658706
1173	-3247	6396.5410	10.658523
1174	5348	6396.4310	10.658340
1175	7593	6396.3210	10.658156
1176	13590	6396.2109	10.657973
1177	26933	6396.1009	10.657790
1178	37625	6395.9909	10.657606
1179	40161	6395.8808	10.657423
1180	41924	6395.7708	10.657240
1181	49381	6395.6607	10.657056
1182	59075	6395.5507	10.656873
1183	65382	6395.4407	10.656690
1184	66204	6395.3306	10.656506
1185	59898	6395.2206	10.656323
1186	47479	6395.1105	10.656139
1187	37802	6395.0005	10.655956
1188	38960	6394.8905	10.655773
1189	45027	6394.7804	10.655589
1190	43985	6394.6704	10.655406
1191	38004	6394.5603	10.655223
1192	40673	6394.4503	10.655039
1193	52603	6394.3403	10.654856
1194	56509	6394.2302	10.654673
1195	42235	6394.1202	10.654489
1196	21593	6394.0101	10.654306
1197	10560	6393.9001	10.654123
1198	10373	6393.7901	10.653939
1199	16115	6393.6800	10.653756
1200	31040	6393.5700	10.653572
1201	58161	6393.4599	10.653389
1202	85466	6393.3499	10.653206
1203	95158	6393.2399	10.653022
1204	85971	6393.1298	10.652839
1205	73421	6393.0198	10.652656
1206	67071	6392.9098	10.652472
1207	59348	6392.7997	10.652289
1208	41613	6392.6897	10.652106
1209	22352	6392.5796	10.651922
1210	20199	6392.4696	10.651739
1211	40343	6392.3596	10.651556
1212	64571	6392.2495	10.651372
1213	67870	6392.1395	10.651189
1214	43073	6392.0294	10.651005
1215	7100	6391.9194	10.650822
1216	-16712	6391.8094	10.650639
1217	-20492	6391.6993	10.650455
1218	-15698	6391.5893	10.650272
1219	-17316	6391.4792	10.650089
1220	-27121	6391.3692	10.649905
1221	-33958	6391.2592	10.649722
1222	-28801	6391.1491	10.649539
1223	-15201	6391.0391	10.649355
1224	-2432	6390.9290	10.649172
1225	7150	6390.8190	10.648989
1226	16472	6390.7090	10.648805
1227	21214	6390.5989	10.648622
1228	11288	6390.4889	10.648438
1229	-9971	6390.3788	10.648255
1230	-20805	6390.2688	10.648072
1231	-7831	6390.1588	10.647888
1232	11680	6390.0487	10.647705
1233	11224	6389.9387	10.647522
1234	-6961	6389.8286	10.647338
1235	-16169	6389.7186	10.647155
1236	-6322	6389.6086	10.646972
1237	3455	6389.4985	10.646788
1238	-704	6389.3885	10.646605
1239	-5568	6389.2785	10.646421
1240	2494	6389.1684	10.646238
1241	10880	6389.0584	10.646055
1242	1553	6388.9483	10.645871
1243	-16792	6388.8383	10.645688
1244	-20263	6388.7283	10.645505
1245	-4425	6388.6182	10.645321
1246	13463	6388.5082	10.645138
1247	19987	6388.3981	10.644955
1248	13208	6388.2881	10.644771
1249	-8190	6388.1781	10.644588
1250	-40523	6388.0680	10.644405
1251	-63531	6387.9580	10.644221
1252	-57399	6387.8479	10.644038
1253	-32254	6387.7379	10.643854
1254	-18451	6387.6279	10.643671
1255	-25066	6387.5178	10.643488
1256	-30540	6387.4078	10.643304
1257	-19134	6387.2977	10.643121
1258	-3159	6387.1877	10.642938
1259	838	6387.0777	10.642754
1260	-2850	6386.9676	10.642571
1261	-947	6386.8576	10.642388
1262	8132	6386.7475	10.642204
1263	18348	6386.6375	10.642021
1264	26972	6386.5275	10.641838
1265	29681	6386.4174	10.641654
1266	18693	6386.3074	10.641471
1267	-984	6386.1974	10.641287
1268	-6891	6386.0873	10.641104
1269	13728	6385.9773	10.640921
1270	42856	6385.8672	10.640737
1271	54076	6385.7572	10.640554
1272	47048	6385.6472	10.640371
1273	42187	6385.5371	10.640187
1274	47806	6385.4271	10.640004
1275	52559	6385.3170	10.639821
1276	48871	6385.2070	10.639637
1277	44004	6385.0970	10.639454
1278	43246	6384.9869	10.639271
1279	37679	6384.8769	10.639087
1280	17221	6384.7668	10.638904
1281	-12537	6384.6568	10.638720
1282	-33320	6384.5468	10.638537
1283	-30742	6384.4367	10.638354
1284	-6351	6384.3267	10.638170
1285	22474	6384.2166	10.637987
1286	35109	6384.1066	10.637804
1287	26257	6383.9966	10.637620
1288	11967	6383.8865	10.637437
1289	11099	6383.7765	10.637254
1290	22285	6383.6664	10.637070
1291	27744	6383.5564	10.636887
1292	19393	6383.4464	10.636704
1293	9324	6383.3363	10.636520
1294	10085	6383.2263	10.636337
1295	16382	6383.1162	10.636153
1296	16273	6383.0062	10.635970
1297	12858	6382.8962	10.635787
1298	20975	6382.7861	10.635603
1299	42952	6382.6761	10.635420
1300	60874	6382.5661	10.635237
1301	58765	6382.4560	10.635053
1302	43509	6382.3460	10.634870
1303	35041	6382.2359	10.634687
1304	40485	6382.1259	10.634503
1305	48089	6382.0159	10.634320
1306	45644	6381.9058	10.634137
1307	34193	6381.7958	10.633953
1308	20486	6381.6857	10.633770
1309	6154	6381.5757	10.633586
1310	-7643	6381.4657	10.633403
1311	-11546	6381.3556	10.633220
1312	4944	6381.2456	10.633036
1313	37831	6381.1355	10.632853
1314	67285	6381.0255	10.632670
1315	73758	6380.9155	10.632486
1316	53474	6380.8054	10.632303
1317	20686	6380.6954	10.632120
1318	-1981	6380.5853	10.631936
1319	-609	6380.4753	10.631753
1320	15661	6380.3653	10.631569
1321	21208	6380.2552	10.631386
1322	2405	6380.1452	10.631203
1323	-24748	6380.0351	10.631019
1324	-34299	6379.9251	10.630836
1325	-22420	6379.8151	10.630653
1326	-7016	6379.7050	10.630469
1327	689	6379.5950	10.630286
1328	7089	6379.4850	10.630103
1329	17468	6379.3749	10.629919
1330	24131	6379.2649	10.629736
1331	19931	6379.1548	10.629553
1332	9190	6379.0448	10.629369
1333	-2063	6378.9348	10.629186
1334	-13352	6378.8247	10.629002
1335	-19996	6378.7147	10.628819
1336	-11205	6378.6046	10.628636
1337	11653	6378.4946	10.628452
1338	29755	6378.3846	10.628269
1339	33187	6378.2745	10.628086
1340	38168	6378.1645	10.627902
1341	60452	6378.0544	10.627719
1342	84169	6377.9444	10.627536
1343	80550	6377.8344	10.627352
1344	51668	6377.7243	10.627169
1345	30537	6377.6143	10.626986
1346	36303	6377.5042	10.626802
1347	52014	6377.3942	10.626619
1348	53364	6377.2842	10.626435
1349	40365	6377.1741	10.626252
1350	30604	6377.0641	10.626069
1351	35495	6376.9540	10.625885
1352	53670	6376.8440	10.625702
1353	76797	6376.7340	10.625519
1354	91868	6376.6239	10.625335
1355	86982	6376.5139	10.625152
1356	65120	6376.4038	10.624969
1357	44993	6376.2938	10.624785
1358	38982	6376.1838	10.624602
1359	37185	6376.0737	10.624419
1360	23609	6375.9637	10.624235
1361	1680	6375.8537	10.624052
1362	-9216	6375.7436	10.623868
1363	85	6375.6336	10.623685
1364	19093	6375.5235	10.623502
1365	35434	6375.4135	10.623318
1366	49336	6375.3035	10.623135
1367	64748	6375.1934	10.622952
1368	76109	6375.0834	10.622768
1369	74276	6374.9733	10.622585
1370	61996	6374.8633	10.622402
1371	52923	6374.7533	10.622218
1372	52712	6374.6432	10.622035
1373	48533	6374.5332	10.621852
1374	23940	6374.4231	10.621668
1375	-18164	6374.3131	10.621485
1376	-54226	6374.2031	10.621301
1377	-63402	6374.0930	10.621118
1378	-47636	6373.9830	10.620935
1379	-25743	6373.8729	10.620751
1380	-12237	6373.7629	10.620568
1381	-7537	6373.6529	10.620385
1382	-6522	6373.5428	10.620201
1383	-8506	6373.4328	10.620018
1384	-15687	6373.3227	10.619835
1385	-26521	6373.2127	10.619651
1386	-35042	6373.1027	10.619468
1387	-35909	6372.9926	10.619285
1388	-28497	6372.8826	10.619101
1389	-17352	6372.7726	10.618918
1390	-9062	6372.6625	10.618734
1391	-6020	6372.5525	10.618551
1392	-2273	6372.4424	10.618368
1393	10345	6372.3324	10.618184
1394	28995	6372.2224	10.618001
1395	37309	6372.1123	10.617818
1396	23232	6372.0023	10.617634
1397	-1454	6371.8922	10.617451
1398	-8692	6371.7822	10.617268
1399	13600	6371.6722	10.617084
1400	43187	6371.5621	10.616901
1401	46690	6371.4521	10.616717
1402	19583	6371.3420	10.616534
1403	-7269	6371.2320	10.616351
1404	-4515	6371.1220	10.616167
1405	21852	6371.0119	10.615984
1406	41430	6370.9019	10.615801
1407	36885	6370.7918	10.615617
1408	18641	6370.6818	10.615434
1409	4874	6370.5718	10.615251
1410	1360	6370.4617	10.615067
1411	4906	6370.3517	10.614884
1412	13528	6370.2416	10.614701
1413	23928	6370.1316	10.614517
1414	27461	6370.0216	10.614334
1415	19986	6369.9115	10.614150
1416	11443	6369.8015	10.613967
1417	14329	6369.6914	10.613784
1418	23957	6369.5814	10.613600
1419	21405	6369.4714	10.613417
1420	-1310	6369.3613	10.613234
1421	-28141	6369.2513	10.613050
1422	-36385	6369.1413	10.612867
1423	-22204	6369.0312	10.612684
1424	-3778	6368.9212	10.612500
1425	-1308	6368.8111	10.612317
1426	-17238	6368.7011	10.612134
1427	-35144	6368.5911	10.611950
1428	-36223	6368.4810	10.611767
1429	-17426	6368.3710	10.611583
1430	6131	6368.2609	10.611400
1431	17187	6368.1509	10.611217
1432	13500	6368.0409	10.611033
1433	6801	6367.9308	10.610850
1434	6794	6367.8208	10.610667
1435	11373	6367.7107	10.610483
1436	13663	6367.6007	10.610300
1437	13205	6367.4907	10.610117
1438	15712	6367.3806	10.609933
1439	23861	6367.2706	10.609750
1440	32990	6367.1605	10.609567
1441	36999	6367.0505	10.609383
1442	36297	6366.9405	10.609200
1443	37752	6366.8304	10.609016
1444	46620	6366.7204	10.608833
1445	60047	6366.6103	10.608650
1446	70254	6366.5003	10.608466
1447	73345	6366.3903	10.608283
1448	71854	6366.2802	10.608100
1449	67688	6366.1702	10.607916
1450	56624	6366.0602	10.607733
1451	34059	6365.9501	10.607550
1452	4880	6365.8401	10.607366
1453	-16969	6365.7300	10.607183
1454	-20328	6365.6200	10.607000
1455	-6853	6365.5100	10.606816
1456	10959	6365.3999	10.606633
1457	20413	6365.2899	10.606449
1458	17655	6365.1798	10.606266
1459	7868	6365.0698	10.606083
1460	-2566	6364.9598	10.605899
1461	-12987	6364.8497	10.605716
1462	-25509	6364.7397	10.605533
1463	-36389	6364.6296	10.605349
1464	-36316	6364.5196	10.605166
1465	-22744	6364.4096	10.604983
1466	-7042	6364.2995	10.604799
1467	-3133	6364.1895	10.604616
1468	-10765	6364.0794	10.604433
1469	-15873	6363.9694	10.604249
1470	-6871	6363.8594	10.604066
1471	14161	6363.7493	10.603882
1472	35604	6363.6393	10.603699
1473	46215	6363.5292	10.603516
1474	42076	6363.4192	10.603332
1475	30511	6363.3092	10.603149
1476	27252	6363.1991	10.602966
1477	41916	6363.0891	10.602782
1478	63741	6362.9790	10.602599
1479	69037	6362.8690	10.602416
1480	47196	6362.7590	10.602232
1481	13435	6362.6489	10.602049
1482	-9187	6362.5389	10.601865
1483	-14525	6362.4289	10.601682
1484	-13533	6362.3188	10.601499
1485	-14888	6362.2088	10.601315
1486	-15286	6362.0987	10.601132
1487	-8700	6361.9887	10.600949
1488	3312	6361.8787	10.600765
1489	13359	6361.7686	10.600582
1490	15086	6361.6586	10.600399
1491	6780	6361.5485	10.600215
1492	-6478	6361.4385	10.600032
1493	-12750	6361.3285	10.599849
1494	-2277	6361.2184	10.599665
1495	19215	6361.1084	10.599482
1496	32417	6360.9983	10.599298
1497	25943	6360.8883	10.599115
1498	11278	6360.7783	10.598932
1499	8256	6360.6682	10.598748
1500	18769	6360.5582	10.598565
1501	24725	6360.4481	10.598382
1502	12391	6360.3381	10.598198
1503	-11415	6360.2281	10.598015
1504	-30602	6360.1180	10.597832
1505	-38015	6360.0080	10.597648
1506	-36469	6359.8979	10.597465
1507	-29061	6359.7879	10.597282
1508	-16133	6359.6779	10.597098
1509	2057	6359.5678	10.596915
1510	25409	6359.4578	10.596731
1511	52454	6359.3478	10.596548
1512	74437	6359.2377	10.596365
1513	78738	6359.1277	10.596181
1514	66331	6359.0176	10.595998
1515	58079	6358.9076	10.595815
1516	71665	6358.7976	10.595631
1517	97375	6358.6875	10.595448
1518	110299	6358.5775	10.595265
1519	102659	6358.4674	10.595081
1520	88240	6358.3574	10.594898
1521	76431	6358.2474	10.594715
1522	61131	6358.1373	10.594531
1523	39592	6358.0273	10.594348
1524	23767	6357.9172	10.594164
1525	23622	6357.8072	10.593981
1526	33124	6357.6972	10.593798
1527	41972	6357.5871	10.593614
1528	48387	6357.4771	10.593431
1529	51568	6357.3670	10.593248
1530	45885	6357.2570	10.593064
1531	34092	6357.1470	10.592881
1532	32190	6357.0369	10.592698
1533	46387	6356.9269	10.592514
1534	57668	6356.8168	10.592331
1535	46533	6356.7068	10.592148
1536	22876	6356.5968	10.591964
1537	12037	6356.4867	10.591781
1538	18366	6356.3767	10.591597
1539	23257	6356.2666	10.591414
1540	15401	6356.1566	10.591231
1541	2489	6356.0466	10.591047
1542	-6193	6355.9365	10.590864
1543	-9377	6355.8265	10.590681
1544	-5507	6355.7165	10.590497
1545	6613	6355.6064	10.590314
1546	17914	6355.4964	10.590131
1547	18580	6355.3863	10.589947
1548	18290	6355.2763	10.589764
1549	35513	6355.1663	10.589581
1550	62949	6355.0562	10.589397
1551	68056	6354.9462	10.589214
1552	38333	6354.8361	10.589030
1553	3451	6354.7261	10.588847
1554	-3466	6354.6161	10.588664
1555	11885	6354.5060	10.588480
1556	20164	6354.3960	10.588297
1557	11625	6354.2859	10.588114
1558	2537	6354.1759	10.587930
1559	5962	6354.0659	10.587747
1560	16804	6353.9558	10.587564
1561	24511	6353.8458	10.587380
1562	24372	6353.7357	10.587197
1563	15742	6353.6257	10.587014
1564	1959	6353.5157	10.586830
1565	-7363	6353.4056	10.586647
1566	-4456	6353.2956	10.586463
1567	5949	6353.1855	10.586280
1568	12999	6353.0755	10.586097
1569	15135	6352.9655	10.585913
1570	19038	6352.8554	10.585730
1571	24198	6352.7454	10.585547
1572	20131	6352.6353	10.585363
1573	1969	6352.5253	10.585180
1574	-20058	6352.4153	10.584997
1575	-30749	6352.3052	10.584813
1576	-24508	6352.1952	10.584630
1577	-8209	6352.0852	10.584446
1578	5509	6351.9751	10.584263
1579	7259	6351.8651	10.584080
1580	-1169	6351.7550	10.583896
1581	-6745	6351.6450	10.583713
1582	1740	6351.5350	10.583530
1583	19576	6351.4249	10.583346
1584	30454	6351.3149	10.583163
1585	26309	6351.2048	10.582980
1586	17412	6351.0948	10.582796
1587	19949	6350.9848	10.582613
1588	38407	6350.8747	10.582430
1589	64115	6350.7647	10.582246
1590	86935	6350.6546	10.582063
1591	101656	6350.5446	10.581879
1592	103646	6350.4346	10.581696
1593	86855	6350.3245	10.581513
1594	52729	6350.2145	10.581329
1595	17414	6350.1044	10.581146
1596	250	6349.9944	10.580963
1597	1951	6349.8844	10.580779
1598	2129	6349.7743	10.580596
1599	-15205	6349.6643	10.580413
1600	-39809	6349.5542	10.580229
1601	-47418	6349.4442	10.580046
1602	-29245	6349.3342	10.579863
1603	1042	6349.2241	10.579679
1604	26596	6349.1141	10.579496
1605	40679	6349.0041	10.579312
1606	41539	6348.8940	10.579129
1607	29897	6348.7840	10.578946
1608	15849	6348.6739	10.578762
1609	13584	6348.5639	10.578579
1610	21490	6348.4539	10.578396
1611	20849	6348.3438	10.578212
1612	4119	6348.2338	10.578029
1613	-8416	6348.1237	10.577846
1614	5547	6348.0137	10.577662
1615	36997	6347.9037	10.577479
1616	54243	6347.7936	10.577296
1617	40731	6347.6836	10.577112
1618	9717	6347.5735	10.576929
1619	-16742	6347.4635	10.576745
1620	-29018	6347.3535	10.576562
1621	-29694	6347.2434	10.576379
1622	-25427	6347.1334	10.576195
1623	-23015	6347.0233	10.576012
1624	-24545	6346.9133	10.575829
1625	-23183	6346.8033	10.575645
1626	-10652	6346.6932	10.575462
1627	9560	6346.5832	10.575279
1628	23777	6346.4731	10.575095
1629	24875	6346.3631	10.574912
1630	20206	6346.2531	10.574729
1631	19568	6346.1430	10.574545
1632	21217	6346.0330	10.574362
1633	15218	6345.9229	10.574178
1634	-808	6345.8129	10.573995
1635	-13175	6345.7029	10.573812
1636	-2504	6345.5928	10.573628
1637	34433	6345.4828	10.573445
1638	74957	6345.3728	10.573262
1639	89755	6345.2627	10.573078
1640	74662	6345.1527	10.572895
1641	55346	6345.0426	10.572712
1642	55500	6344.9326	10.572528
1643	68815	6344.8226	10.572345
1644	71344	6344.7125	10.572162
1645	53832	6344.6025	10.571978
1646	29124	6344.4924	10.571795
1647	11229	6344.3824	10.571611
1648	847	6344.2724	10.571428
1649	-7468	6344.1623	10.571245
1650	-15184	6344.0523	10.571061
1651	-20212	6343.9422	10.570878
1652	-20100	6343.8322	10.570695
1653	-12427	6343.7222	10.570511
1654	2739	6343.6121	10.570328
1655	20276	6343.5021	10.570145
1656	34129	6343.3920	10.569961
1657	42515	6343.2820	10.569778
1658	44907	6343.1720	10.569594
1659	38491	6343.0619	10.569411
1660	24450	6342.9519	10.569228
1661	12842	6342.8418	10.569044
1662	12565	6342.7318	10.568861
1663	20439	6342.6218	10.568678
1664	28761	6342.5117	10.568494
1665	37549	6342.4017	10.568311
1666	48072	6342.2917	10.568128
1667	51053	6342.1816	10.567944
1668	37292	6342.0716	10.567761
1669	16704	6341.9615	10.567578
1670	9592	6341.8515	10.567394
1671	19573	6341.7415	10.567211
1672	32071	6341.6314	10.567027
1673	39418	6341.5214	10.566844
1674	47836	6341.4113	10.566661
1675	56804	6341.3013	10.566477
1676	53382	6341.1913	10.566294
1677	35944	6341.0812	10.566111
1678	23760	6340.9712	10.565927
1679	30213	6340.8611	10.565744
1680	42817	6340.7511	10.565561
1681	44285	6340.6411	10.565377
1682	38923	6340.5310	10.565194
1683	40246	6340.4210	10.565011
1684	42704	6340.3109	10.564827
1685	26689	6340.2009	10.564644
1686	-10065	6340.0909	10.564460
1687	-43434	6339.9808	10.564277
1688	-49336	6339.8708	10.564094
1689	-29311	6339.7607	10.563910
1690	-5585	6339.6507	10.563727
1691	4230	6339.5407	10.563544
1692	3823	6339.4306	10.563360
1693	9521	6339.3206	10.563177
1694	26393	6339.2105	10.562994
1695	39215	6339.1005	10.562810
1696	33674	6338.9905	10.562627
1697	19690	6338.8804	10.562444
1698	19399	6338.7704	10.562260
1699	34985	6338.6604	10.562077
1700	47623	6338.5503	10.561893
1701	50255	6338.4403	10.561710
1702	58665	6338.3302	10.561527
1703	80700	6338.2202	10.561343
1704	96890	6338.1102	10.561160
1705	87696	6338.0001	10.560977
1706	61802	6337.8901	10.560793
1707	39140	6337.7800	10.560610
1708	22426	6337.6700	10.560427
1709	6826	6337.5600	10.560243
1710	2704	6337.4499	10.560060
1711	22003	6337.3399	10.559877
1712	50505	6337.2298	10.559693
1713	60475	6337.1198	10.559510
1714	47372	6337.0098	10.559326
1715	30053	6336.8997	10.559143
1716	18465	6336.7897	10.558960
1717	7306	6336.6796	10.558776
1718	96	6336.5696	10.558593
1719	10424	6336.4596	10.558410
1720	34442	6336.3495	10.558226
1721	48801	6336.2395	10.558043
1722	43954	6336.1294	10.557860
1723	35702	6336.0194	10.557676
1724	35697	6335.9094	10.557493
1725	35385	6335.7993	10.557310
1726	29903	6335.6893	10.557126
1727	32028	6335.5793	10.556943
1728	46702	6335.4692	10.556759
1729	55588	6335.3592	10.556576
1730	46735	6335.2491	10.556393
1731	38431	6335.1391	10.556209
1732	50261	6335.0291	10.556026
1733	68105	6334.9190	10.555843
1734	64598	6334.8090	10.555659
1735	41833	6334.6989	10.555476
1736	25636	6334.5889	10.555293
1737	25096	6334.4789	10.555109
1738	26306	6334.3688	10.554926
1739	23378	6334.2588	10.554742
1740	27493	6334.1487	10.554559
1741	42921	6334.0387	10.554376
1742	59463	6333.9287	10.554192
1743	73012	6333.8186	10.554009
1744	89241	6333.7086	10.553826
1745	100485	6333.5985	10.553642
1746	84623	6333.4885	10.553459
1747	39526	6333.3785	10.553276
1748	-3231	6333.2684	10.553092
1749	-15507	6333.1584	10.552909
1750	-6621	6333.0483	10.552726
1751	-3832	6332.9383	10.552542
1752	-13978	6332.8283	10.552359
1753	-23730	6332.7182	10.552175
1754	-25897	6332.6082	10.551992
1755	-23340	6332.4981	10.551809
1756	-13139	6332.3881	10.551625
1757	10648	6332.2781	10.551442
1758	39294	6332.1680	10.551259
1759	54378	6332.0580	10.551075
1760	52821	6331.9480	10.550892
1761	49944	6331.8379	10.550709
1762	54677	6331.7279	10.550525
1763	58598	6331.6178	10.550342
1764	54729	6331.5078	10.550159
1765	50536	6331.3978	10.549975
1766	53557	6331.2877	10.549792
1767	58228	6331.1777	10.549608
1768	57691	6331.0676	10.549425
1769	56907	6330.9576	10.549242
1770	62013	6330.8476	10.549058
1771	66076	6330.7375	10.548875
1772	58800	6330.6275	10.548692
1773	43934	6330.5174	10.548508
1774	33842	6330.4074	10.548325
1775	30990	6330.2974	10.548142
1776	27201	6330.1873	10.547958
1777	17908	6330.0773	10.547775
1778	4999	6329.9672	10.547592
1779	-11102	6329.8572	10.547408
1780	-28592	6329.7472	10.547225
1781	-36146	6329.6371	10.547041
1782	-24031	6329.5271	10.546858
1783	-4103	6329.4170	10.546675
1784	-1286	6329.3070	10.546491
1785	-19842	6329.1970	10.546308
1786	-34745	6329.0869	10.546125
1787	-25543	6328.9769	10.545941
1788	-3833	6328.8669	10.545758
1789	5504	6328.7568	10.545575
1790	-1894	6328.6468	10.545391
1791	-10476	6328.5367	10.545208
1792	-10439	6328.4267	10.545025
1793	-4936	6328.3167	10.544841
1794	4849	6328.2066	10.544658
1795	23157	6328.0966	10.544474
1796	45370	6327.9865	10.544291
1797	56027	6327.8765	10.544108
1798	47939	6327.7665	10.543924
1799	32197	6327.6564	10.543741
1800	21493	6327.5464	10.543558
1801	12562	6327.4363	10.543374
1802	-4728	6327.3263	10.543191
1803	-25794	6327.2163	10.543008
1804	-30573	6327.1062	10.542824
1805	-7035	6326.9962	10.542641
1806	30984	6326.8861	10.542458
1807	54294	6326.7761	10.542274
1808	46104	6326.6661	10.542091
1809	17809	6326.5560	10.541907
1810	-2499	6326.4460	10.541724
1811	3898	6326.3359	10.541541
1812	31029	6326.2259	10.541357
1813	55919	6326.1159	10.541174
1814	59317	6326.0058	10.540991
1815	39956	6325.8958	10.540807
1816	11518	6325.7857	10.540624
1817	-12734	6325.6757	10.540441
1818	-31501	6325.5657	10.540257
1819	-49753	6325.4556	10.540074
1820	-63206	6325.3456	10.539890
1821	-57641	6325.2356	10.539707
1822	-30779	6325.1255	10.539524
1823	-6170	6325.0155	10.539340
1824	-10112	6324.9054	10.539157
1825	-36456	6324.7954	10.538974
1826	-51666	6324.6854	10.538790
1827	-38322	6324.5753	10.538607
1828	-15153	6324.4653	10.538424
1829	-5052	6324.3552	10.538240
1830	-2541	6324.2452	10.538057
1831	10223	6324.1352	10.537874
1832	30558	6324.0251	10.537690
1833	41107	6323.9151	10.537507
1834	40304	6323.8050	10.537323
1835	42817	6323.6950	10.537140
1836	51979	6323.5850	10.536957
1837	55418	6323.4749	10.536773
1838	50471	6323.3649	10.536590
1839	51296	6323.2548	10.536407
1840	63954	6323.1448	10.536223
1841	74508	6323.0348	10.536040
1842	71815	6322.9247	10.535857
1843	64994	6322.8147	10.535673
1844	66406	6322.7046	10.535490
1845	71210	6322.5946	10.535307
1846	66880	6322.4846	10.535123
1847	52658	6322.3745	10.534940
1848	37544	6322.2645	10.534756
1849	26913	6322.1545	10.534573
1850	21420	6322.0444	10.534390
1851	21613	6321.9344	10.534206
1852	24074	6321.8243	10.534023
1853	20342	6321.7143	10.533840
1854	8635	6321.6043	10.533656
1855	-598	6321.4942	10.533473
1856	872	6321.3842	10.533290
1857	7028	6321.2741	10.533106
1858	8232	6321.1641	10.532923
1859	4908	6321.0541	10.532740
1860	1423	6320.9440	10.532556
1861	-3860	6320.8340	10.532373
1862	-11297	6320.7239	10.532189
1863	-12023	6320.6139	10.532006
1864	19	6320.5039	10.531823
1865	16087	6320.3938	10.531639
1866	24806	6320.2838	10.531456
1867	27551	6320.1737	10.531273
1868	28861	6320.0637	10.531089
1869	22794	6319.9537	10.530906
1870	6546	6319.8436	10.530723
1871	-2263	6319.7336	10.530539
1872	15276	6319.6235	10.530356
1873	47789	6319.5135	10.530173
1874	64713	6319.4035	10.529989
1875	58305	6319.2934	10.529806
1876	50734	6319.1834	10.529622
1877	56892	6319.0733	10.529439
1878	64680	6318.9633	10.529256
1879	59942	6318.8533	10.529072
1880	48393	6318.7432	10.528889
1881	40735	6318.6332	10.528706
1882	34722	6318.5232	10.528522
1883	26092	6318.4131	10.528339
1884	22343	6318.3031	10.528156
1885	30448	6318.1930	10.527972
1886	41609	6318.0830	10.527789
1887	42197	6317.9730	10.527606
1888	32079	6317.8629	10.527422
1889	20903	6317.7529	10.527239
1890	14061	6317.6428	10.527055
1891	12354	6317.5328	10.526872
1892	16612	6317.4228	10.526689
1893	21722	6317.3127	10.526505
1894	15105	6317.2027	10.526322
1895	-5969	6317.0926	10.526139
1896	-22854	6316.9826	10.525955
1897	-14852	6316.8726	10.525772
1898	14515	6316.7625	10.525589
1899	42651	6316.6525	10.525405
1900	55000	6316.5424	10.525222
1901	55308	6316.4324	10.525038
1902	52844	6316.3224	10.524855
1903	52197	6316.2123	10.524672
1904	54290	6316.1023	10.524488
1905	56380	6315.9922	10.524305
1906	51513	6315.8822	10.524122
1907	37041	6315.7722	10.523938
1908	22341	6315.6621	10.523755
1909	19778	6315.5521	10.523572
1910	30433	6315.4421	10.523388
1911	46701	6315.3320	10.523205
1912	64661	6315.2220	10.523022
1913	83518	6315.1119	10.522838
1914	96688	6315.0019	10.522655
1915	95734	6314.8919	10.522471
1916	81760	6314.7818	10.522288
1917	62138	6314.6718	10.522105
1918	38228	6314.5617	10.521921
1919	8285	6314.4517	10.521738
1920	-20058	6314.3417	10.521555
1921	-34960	6314.2316	10.521371
1922	-38269	6314.1216	10.521188
1923	-43376	6314.0115	10.521005
1924	-52943	6313.9015	10.520821
1925	-53945	6313.7915	10.520638
1926	-39644	6313.6814	10.520455
1927	-21831	6313.5714	10.520271
1928	-13710	6313.4613	10.520088
1929	-13390	6313.3513	10.519904
1930	-13029	6313.2413	10.519721
1931	-12647	6313.1312	10.519538
1932	-14043	6313.0212	10.519354
1933	-10556	6312.9111	10.519171
1934	4404	6312.8011	10.518988
1935	24095	6312.6911	10.518804
1936	35425	6312.5810	10.518621
1937	36092	6312.4710	10.518438
1938	34218	6312.3609	10.518254
1939	32764	6312.2509	10.518071
1940	25211	6312.1409	10.517888
1941	8747	6312.0308	10.517704
1942	-6160	6311.9208	10.517521
1943	-4090	6311.8108	10.517337
1944	19297	6311.7007	10.517154
1945	50575	6311.5907	10.516971
1946	67456	6311.4806	10.516787
1947	56493	6311.3706	10.516604
1948	24530	6311.2606	10.516421
1949	-7891	6311.1505	10.516237
1950	-24747	6311.0405	10.516054
1951	-24460	6310.9304	10.515871
1952	-14052	6310.8204	10.515687
1953	-835	6310.7104	10.515504
1954	7896	6310.6003	10.515321
1955	5338	6310.4903	10.515137
1956	-7292	6310.3802	10.514954
1957	-17369	6310.2702	10.514770
1958	-12134	6310.1602	10.514587
1959	7296	6310.0501	10.514404
1960	27759	6309.9401	10.514220
1961	39001	6309.8300	10.514037
1962	42712	6309.7200	10.513854
1963	46740	6309.6100	10.513670
1964	53613	6309.4999	10.513487
1965	56358	6309.3899	10.513304
1966	45742	6309.2798	10.513120
1967	21621	6309.1698	10.512937
1968	-4744	6309.0598	10.512754
1969	-21887	6308.9497	10.512570
1970	-29177	6308.8397	10.512387
1971	-32905	6308.7297	10.512203
1972	-34825	6308.6196	10.512020
1973	-31984	6308.5096	10.511837
1974	-25795	6308.3995	10.511653
1975	-21262	6308.2895	10.511470
1976	-16418	6308.1795	10.511287
1977	-3117	6308.0694	10.511103
1978	18947	6307.9594	10.510920
1979	39443	6307.8493	10.510737
1980	52274	6307.7393	10.510553
1981	61809	6307.6293	10.510370
1982	68900	6307.5192	10.510187
1983	63723	6307.4092	10.510003
1984	42059	6307.2991	10.509820
1985	17082	6307.1891	10.509636
1986	2336	6307.0791	10.509453
1987	-7948	6306.9690	10.509270
1988	-27218	6306.8590	10.509086
1989	-51744	6306.7489	10.508903
1990	-63261	6306.6389	10.508720
1991	-54191	6306.5289	10.508536
1992	-36152	6306.4188	10.508353
1993	-23600	6306.3088	10.508170
1994	-21514	6306.1987	10.507986
1995	-29260	6306.0887	10.507803
1996	-43658	6305.9787	10.507619
1997	-55288	6305.8686	10.507436
1998	-52614	6305.7586	10.507253
1999	-34682	6305.6485	10.507069
2000	-13504	6305.5385	10.506886
[truncated: 63,536 more rows]
