# Supplementary material for: Evolution of the metabolome in response to selection for increased immunity in populations of Drosophila melanogaster
Source: PLoS One. 2017 Nov 17;12(11):e0188089. doi: 10.1371/journal.pone.0188089 (PMC5693281; doi:10.1371/journal.pone.0188089)
Supplement: S4 File — (ZIP) [file pone.0188089.s021.zip › Block4/Ii/5/pdata/1/auditp.txt]

##TITLE= Audit trail, TopSpin 3.5 pl 2
##JCAMPDX= 5.01
##ORIGIN= Bruker BioSpin GmbH
##OWNER= nmrsu
$$ /opt/topspin3.5pl2/navdeep/nv-11sep-2015/476/pdata/1/auditp.txt
##AUDIT TRAIL=  $$ (NUMBER, WHEN, WHO, WHERE, PROCESS, VERSION, WHAT)
(   1,<2015-09-17 13:03:50.040 +0530>,<nmrsu>,<CZC51206BL>,<go4>,<TopSpin 3.5.2>,
      <created by zg
	started at 2015-09-17 13:02:31.169 +0530,
	POWCHK enabled, PULCHK disabled,
       configuration hash MD5:
       68 A8 47 55 1A A4 AB 4B E3 82 26 DA 1A 66 0A 05
       data hash MD5: 32K
       92 CB 61 67 A5 78 89 F1 01 36 08 AB 60 93 D1 40>)
(   2,<2015-09-17 13:04:57.340 +0530>,<nmrsu>,<CZC51206BL>,<proc1d>,<TopSpin 3.5.2>,
      <Start of raw data processing
       efp LB = 0.3 FT_mod = 6 PKNL = 1 PHC0 = 83.94451 PHC1 = -32.64628 SI = 64K 
       data hash MD5: 64K
       DE C0 C2 11 11 6E 90 D5 9A B0 64 24 B7 4D 25 79>)
(   3,<2015-09-17 13:04:59.193 +0530>,<nmrsu>,<CZC51206BL>,<proc1d>,<TopSpin 3.5.2>,
      <apk 
       data hash MD5: 64K
       83 59 57 F4 B7 68 67 D6 80 71 BD 97 D0 DB 59 40>)
(   4,<2015-09-17 13:05:01.648 +0530>,<nmrsu>,<CZC51206BL>,<proc1d>,<TopSpin 3.5.2>,
      <abs n ABSG = 5 
       data hash MD5: 64K
       F3 1F C1 80 80 C9 43 F3 53 B1 77 62 E7 B2 74 04>)
(   5,<2015-10-11 11:36:02.932 +0530>,<nmrsu>,<CZC51206BL>,<proc1d>,<TopSpin 3.5.2>,
      <abs n ABSG = 5 
       data hash MD5: 64K
       DB 45 DB 1D 23 7B 19 E0 DA EB DE C6 D0 AB 47 EC>)
(   6,<2015-10-11 11:36:04.266 +0530>,<nmrsu>,<CZC51206BL>,<proc1d>,<TopSpin 3.5.2>,
      <apk 
       data hash MD5: 64K
       E3 AC B3 73 F2 4D 69 F4 52 3F 70 49 AB AD C7 7F>)
(   7,<2015-10-11 11:36:06.697 +0530>,<nmrsu>,<CZC51206BL>,<proc1d>,<TopSpin 3.5.2>,
      <abs n ABSG = 5 
       data hash MD5: 64K
       8A B3 7E 18 5C 0E 06 F4 04 B9 5A 9A DD 6F 68 CD>)
(   8,<2017-10-28 16:59:05.943 +0530>,<nmrsu>,<NMRPC>,<disknew>,<TopSpin 3.5.2>,
      <processed data deleted>)
##END=

$$ hash MD5
$$ 00 12 3B 25 55 62 34 D4 6D 35 26 45 E9 3E 2A 79
