# Supplementary material for: Evolution of the metabolome in response to selection for increased immunity in populations of Drosophila melanogaster
Source: PLoS One. 2017 Nov 17;12(11):e0188089. doi: 10.1371/journal.pone.0188089 (PMC5693281; doi:10.1371/journal.pone.0188089)
Supplement: S4 File — (ZIP) [file pone.0188089.s021.zip › Block4/Is/1/pdata/1/ascii-spec.txt]

1	-8257	6523.1063	10.869418
2	-8637	6522.9962	10.869235
3	-7960	6522.8862	10.869051
4	-7076	6522.7761	10.868868
5	-3612	6522.6661	10.868685
6	2643	6522.5561	10.868501
7	3525	6522.4460	10.868318
8	-7694	6522.3360	10.868135
9	-24171	6522.2259	10.867951
10	-32744	6522.1159	10.867768
11	-30464	6522.0059	10.867584
12	-25153	6521.8958	10.867401
13	-22538	6521.7858	10.867218
14	-21787	6521.6757	10.867034
15	-21369	6521.5657	10.866851
16	-20158	6521.4557	10.866668
17	-14335	6521.3456	10.866484
18	-2145	6521.2356	10.866301
19	9375	6521.1255	10.866118
20	11172	6521.0155	10.865934
21	4783	6520.9055	10.865751
22	-398	6520.7954	10.865568
23	-1015	6520.6854	10.865384
24	-1147	6520.5753	10.865201
25	-884	6520.4653	10.865017
26	4708	6520.3553	10.864834
27	13940	6520.2452	10.864651
28	18044	6520.1352	10.864467
29	16147	6520.0252	10.864284
30	18993	6519.9151	10.864101
31	31841	6519.8051	10.863917
32	44083	6519.6950	10.863734
33	43334	6519.5850	10.863551
34	31009	6519.4750	10.863367
35	15835	6519.3649	10.863184
36	424	6519.2549	10.863000
37	-15649	6519.1448	10.862817
38	-26121	6519.0348	10.862634
39	-23179	6518.9248	10.862450
40	-9443	6518.8147	10.862267
41	5010	6518.7047	10.862084
42	15108	6518.5946	10.861900
43	21080	6518.4846	10.861717
44	19746	6518.3746	10.861534
45	7421	6518.2645	10.861350
46	-8848	6518.1545	10.861167
47	-15345	6518.0444	10.860984
48	-9959	6517.9344	10.860800
49	-5585	6517.8244	10.860617
50	-10545	6517.7143	10.860433
51	-15693	6517.6043	10.860250
52	-8344	6517.4942	10.860067
53	8481	6517.3842	10.859883
54	19969	6517.2742	10.859700
55	18693	6517.1641	10.859517
56	10902	6517.0541	10.859333
57	4743	6516.9441	10.859150
58	587	6516.8340	10.858967
59	-4707	6516.7240	10.858783
60	-9872	6516.6139	10.858600
61	-10211	6516.5039	10.858417
62	-5113	6516.3939	10.858233
63	-1088	6516.2838	10.858050
64	-5486	6516.1738	10.857866
65	-17807	6516.0637	10.857683
66	-29839	6515.9537	10.857500
67	-35798	6515.8437	10.857316
68	-39124	6515.7336	10.857133
69	-44803	6515.6236	10.856950
70	-47833	6515.5135	10.856766
71	-37882	6515.4035	10.856583
72	-17003	6515.2935	10.856400
73	-3079	6515.1834	10.856216
74	-8703	6515.0734	10.856033
75	-23348	6514.9633	10.855850
76	-25991	6514.8533	10.855666
77	-12016	6514.7433	10.855483
78	3156	6514.6332	10.855299
79	7002	6514.5232	10.855116
80	4744	6514.4131	10.854933
81	6897	6514.3031	10.854749
82	11827	6514.1931	10.854566
83	10027	6514.0830	10.854383
84	1384	6513.9730	10.854199
85	-2103	6513.8629	10.854016
86	7276	6513.7529	10.853833
87	20216	6513.6429	10.853649
88	18462	6513.5328	10.853466
89	-5927	6513.4228	10.853283
90	-41758	6513.3128	10.853099
91	-68724	6513.2027	10.852916
92	-74684	6513.0927	10.852732
93	-63432	6512.9826	10.852549
94	-47985	6512.8726	10.852366
95	-39083	6512.7626	10.852182
96	-39801	6512.6525	10.851999
97	-47050	6512.5425	10.851816
98	-54615	6512.4324	10.851632
99	-56418	6512.3224	10.851449
100	-50897	6512.2124	10.851266
101	-42446	6512.1023	10.851082
102	-35767	6511.9923	10.850899
103	-29577	6511.8822	10.850716
104	-19923	6511.7722	10.850532
105	-9128	6511.6622	10.850349
106	-5322	6511.5521	10.850165
107	-10808	6511.4421	10.849982
108	-16709	6511.3320	10.849799
109	-13699	6511.2220	10.849615
110	-4200	6511.1120	10.849432
111	1661	6511.0019	10.849249
112	-232	6510.8919	10.849065
113	-4270	6510.7818	10.848882
114	-4346	6510.6718	10.848699
115	-608	6510.5618	10.848515
116	4347	6510.4517	10.848332
117	10607	6510.3417	10.848148
118	18712	6510.2317	10.847965
119	25271	6510.1216	10.847782
120	24826	6510.0116	10.847598
121	15838	6509.9015	10.847415
122	2375	6509.7915	10.847232
123	-10062	6509.6815	10.847048
124	-18387	6509.5714	10.846865
125	-21330	6509.4614	10.846682
126	-18031	6509.3513	10.846498
127	-10142	6509.2413	10.846315
128	-4482	6509.1313	10.846132
129	-9196	6509.0212	10.845948
130	-24774	6508.9112	10.845765
131	-41309	6508.8011	10.845581
132	-48198	6508.6911	10.845398
133	-44890	6508.5811	10.845215
134	-38246	6508.4710	10.845031
135	-30778	6508.3610	10.844848
136	-17700	6508.2509	10.844665
137	3027	6508.1409	10.844481
138	23545	6508.0309	10.844298
139	32739	6507.9208	10.844115
140	27177	6507.8108	10.843931
141	13066	6507.7007	10.843748
142	460	6507.5907	10.843565
143	-2825	6507.4807	10.843381
144	3783	6507.3706	10.843198
145	11417	6507.2606	10.843014
146	8701	6507.1505	10.842831
147	-5152	6507.0405	10.842648
148	-17865	6506.9305	10.842464
149	-18392	6506.8204	10.842281
150	-9506	6506.7104	10.842098
151	-1947	6506.6004	10.841914
152	-1136	6506.4903	10.841731
153	-5467	6506.3803	10.841548
154	-12241	6506.2702	10.841364
155	-17216	6506.1602	10.841181
156	-12718	6506.0502	10.840998
157	3552	6505.9401	10.840814
158	20269	6505.8301	10.840631
159	24106	6505.7200	10.840447
160	18880	6505.6100	10.840264
161	20830	6505.5000	10.840081
162	33140	6505.3899	10.839897
163	38550	6505.2799	10.839714
164	23693	6505.1698	10.839531
165	-597	6505.0598	10.839347
166	-12775	6504.9498	10.839164
167	-7079	6504.8397	10.838981
168	3451	6504.7297	10.838797
169	5768	6504.6196	10.838614
170	-1276	6504.5096	10.838431
171	-11957	6504.3996	10.838247
172	-20964	6504.2895	10.838064
173	-23810	6504.1795	10.837880
174	-16826	6504.0694	10.837697
175	-872	6503.9594	10.837514
176	16797	6503.8494	10.837330
177	26706	6503.7393	10.837147
178	24129	6503.6293	10.836964
179	12777	6503.5193	10.836780
180	1518	6503.4092	10.836597
181	-4079	6503.2992	10.836414
182	-6399	6503.1891	10.836230
183	-10175	6503.0791	10.836047
184	-14419	6502.9691	10.835864
185	-14462	6502.8590	10.835680
186	-10321	6502.7490	10.835497
187	-6399	6502.6389	10.835313
188	-3680	6502.5289	10.835130
189	-686	6502.4189	10.834947
190	-2394	6502.3088	10.834763
191	-16984	6502.1988	10.834580
192	-39642	6502.0887	10.834397
193	-51390	6501.9787	10.834213
194	-42079	6501.8687	10.834030
195	-24831	6501.7586	10.833847
196	-17920	6501.6486	10.833663
197	-21109	6501.5385	10.833480
198	-22100	6501.4285	10.833296
199	-19071	6501.3185	10.833113
200	-21151	6501.2084	10.832930
201	-28690	6501.0984	10.832746
202	-28712	6500.9883	10.832563
203	-12898	6500.8783	10.832380
204	11072	6500.7683	10.832196
205	29260	6500.6582	10.832013
206	33345	6500.5482	10.831830
207	20980	6500.4381	10.831646
208	-5751	6500.3281	10.831463
209	-37913	6500.2181	10.831280
210	-62824	6500.1080	10.831096
211	-73526	6499.9980	10.830913
212	-71086	6499.8880	10.830729
213	-58283	6499.7779	10.830546
214	-38741	6499.6679	10.830363
215	-21750	6499.5578	10.830179
216	-17454	6499.4478	10.829996
217	-24233	6499.3378	10.829813
218	-29707	6499.2277	10.829629
219	-26914	6499.1177	10.829446
220	-20556	6499.0076	10.829263
221	-14921	6498.8976	10.829079
222	-7060	6498.7876	10.828896
223	2635	6498.6775	10.828713
224	4235	6498.5675	10.828529
225	-8770	6498.4574	10.828346
226	-28044	6498.3474	10.828162
227	-39954	6498.2374	10.827979
228	-40169	6498.1273	10.827796
229	-32142	6498.0173	10.827612
230	-19011	6497.9072	10.827429
231	-5439	6497.7972	10.827246
232	-11	6497.6872	10.827062
233	-5743	6497.5771	10.826879
234	-13395	6497.4671	10.826696
235	-13532	6497.3570	10.826512
236	-9799	6497.2470	10.826329
237	-10853	6497.1370	10.826146
238	-15090	6497.0269	10.825962
239	-14562	6496.9169	10.825779
240	-8591	6496.8069	10.825595
241	-1043	6496.6968	10.825412
242	10508	6496.5868	10.825229
243	27640	6496.4767	10.825045
244	37046	6496.3667	10.824862
245	22479	6496.2567	10.824679
246	-7963	6496.1466	10.824495
247	-25307	6496.0366	10.824312
248	-15911	6495.9265	10.824129
249	2648	6495.8165	10.823945
250	9311	6495.7065	10.823762
251	5756	6495.5964	10.823579
252	3553	6495.4864	10.823395
253	1216	6495.3763	10.823212
254	-8721	6495.2663	10.823028
255	-20446	6495.1563	10.822845
256	-21530	6495.0462	10.822662
257	-13724	6494.9362	10.822478
258	-9107	6494.8261	10.822295
259	-7932	6494.7161	10.822112
260	1519	6494.6061	10.821928
261	19644	6494.4960	10.821745
262	29870	6494.3860	10.821562
263	22075	6494.2759	10.821378
264	6897	6494.1659	10.821195
265	-1078	6494.0559	10.821012
266	-1553	6493.9458	10.820828
267	-510	6493.8358	10.820645
268	4422	6493.7257	10.820461
269	17385	6493.6157	10.820278
270	30260	6493.5057	10.820095
271	29986	6493.3956	10.819911
272	17934	6493.2856	10.819728
273	9022	6493.1756	10.819545
274	10788	6493.0655	10.819361
275	15195	6492.9555	10.819178
276	14551	6492.8454	10.818995
277	14606	6492.7354	10.818811
278	24673	6492.6254	10.818628
279	42040	6492.5153	10.818444
280	54750	6492.4053	10.818261
281	56832	6492.2952	10.818078
282	52971	6492.1852	10.817894
283	48745	6492.0752	10.817711
284	43249	6491.9651	10.817528
285	33761	6491.8551	10.817344
286	22733	6491.7450	10.817161
287	15725	6491.6350	10.816978
288	13515	6491.5250	10.816794
289	9810	6491.4149	10.816611
290	-1863	6491.3049	10.816428
291	-20232	6491.1948	10.816244
292	-36577	6491.0848	10.816061
293	-42445	6490.9748	10.815877
294	-35733	6490.8647	10.815694
295	-19663	6490.7547	10.815511
296	888	6490.6446	10.815327
297	19919	6490.5346	10.815144
298	30321	6490.4246	10.814961
299	28633	6490.3145	10.814777
300	19826	6490.2045	10.814594
301	12947	6490.0945	10.814411
302	10800	6489.9844	10.814227
303	8127	6489.8744	10.814044
304	1381	6489.7643	10.813861
305	-5418	6489.6543	10.813677
306	-8587	6489.5443	10.813494
307	-12956	6489.4342	10.813310
308	-24384	6489.3242	10.813127
309	-36510	6489.2141	10.812944
310	-34575	6489.1041	10.812760
311	-15271	6488.9941	10.812577
312	4638	6488.8840	10.812394
313	5354	6488.7740	10.812210
314	-13956	6488.6639	10.812027
315	-35564	6488.5539	10.811844
316	-43519	6488.4439	10.811660
317	-37960	6488.3338	10.811477
318	-29609	6488.2238	10.811294
319	-26551	6488.1137	10.811110
320	-29631	6488.0037	10.810927
321	-36071	6487.8937	10.810743
322	-41306	6487.7836	10.810560
323	-38070	6487.6736	10.810377
324	-20543	6487.5635	10.810193
325	6328	6487.4535	10.810010
326	25642	6487.3435	10.809827
327	23059	6487.2334	10.809643
328	3139	6487.1234	10.809460
329	-13971	6487.0133	10.809277
330	-14045	6486.9033	10.809093
331	-2569	6486.7933	10.808910
332	5604	6486.6832	10.808727
333	5054	6486.5732	10.808543
334	2219	6486.4632	10.808360
335	2081	6486.3531	10.808176
336	949	6486.2431	10.807993
337	-5784	6486.1330	10.807810
338	-15218	6486.0230	10.807626
339	-20370	6485.9130	10.807443
340	-18209	6485.8029	10.807260
341	-10664	6485.6929	10.807076
342	-477	6485.5828	10.806893
343	9272	6485.4728	10.806710
344	12835	6485.3628	10.806526
345	4537	6485.2527	10.806343
346	-13604	6485.1427	10.806160
347	-29659	6485.0326	10.805976
348	-31284	6484.9226	10.805793
349	-18813	6484.8126	10.805609
350	-6215	6484.7025	10.805426
351	-5908	6484.5925	10.805243
352	-13888	6484.4824	10.805059
353	-15275	6484.3724	10.804876
354	-5597	6484.2624	10.804693
355	513	6484.1523	10.804509
356	-12296	6484.0423	10.804326
357	-38315	6483.9322	10.804143
358	-56334	6483.8222	10.803959
359	-55200	6483.7122	10.803776
360	-44277	6483.6021	10.803592
361	-37714	6483.4921	10.803409
362	-38142	6483.3821	10.803226
363	-39314	6483.2720	10.803042
364	-36162	6483.1620	10.802859
365	-26998	6483.0519	10.802676
366	-13115	6482.9419	10.802492
367	-1666	6482.8319	10.802309
368	-1834	6482.7218	10.802126
369	-11795	6482.6118	10.801942
370	-16669	6482.5017	10.801759
371	-7181	6482.3917	10.801576
372	6216	6482.2817	10.801392
373	7180	6482.1716	10.801209
374	-4874	6482.0616	10.801025
375	-18115	6481.9515	10.800842
376	-28098	6481.8415	10.800659
377	-39604	6481.7315	10.800475
378	-50175	6481.6214	10.800292
379	-47823	6481.5114	10.800109
380	-29738	6481.4013	10.799925
381	-10842	6481.2913	10.799742
382	-6948	6481.1813	10.799559
383	-17687	6481.0712	10.799375
384	-30738	6480.9612	10.799192
385	-34517	6480.8511	10.799009
386	-22739	6480.7411	10.798825
387	2816	6480.6311	10.798642
388	26755	6480.5210	10.798458
389	27132	6480.4110	10.798275
390	-1272	6480.3009	10.798092
391	-36405	6480.1909	10.797908
392	-51134	6480.0809	10.797725
393	-41688	6479.9708	10.797542
394	-25858	6479.8608	10.797358
395	-18861	6479.7508	10.797175
396	-22253	6479.6407	10.796992
397	-32792	6479.5307	10.796808
398	-47959	6479.4206	10.796625
399	-60823	6479.3106	10.796442
400	-61608	6479.2006	10.796258
401	-49791	6479.0905	10.796075
402	-36913	6478.9805	10.795891
403	-32461	6478.8704	10.795708
404	-32869	6478.7604	10.795525
405	-28792	6478.6504	10.795341
406	-17921	6478.5403	10.795158
407	-5789	6478.4303	10.794975
408	2095	6478.3202	10.794791
409	3968	6478.2102	10.794608
410	748	6478.1002	10.794425
411	-3733	6477.9901	10.794241
412	-3069	6477.8801	10.794058
413	6361	6477.7700	10.793875
414	20228	6477.6600	10.793691
415	29525	6477.5500	10.793508
416	29241	6477.4399	10.793324
417	21801	6477.3299	10.793141
418	12866	6477.2198	10.792958
419	7127	6477.1098	10.792774
420	8331	6476.9998	10.792591
421	18822	6476.8897	10.792408
422	35430	6476.7797	10.792224
423	47968	6476.6697	10.792041
424	46614	6476.5596	10.791858
425	31998	6476.4496	10.791674
426	15194	6476.3395	10.791491
427	6940	6476.2295	10.791308
428	9795	6476.1195	10.791124
429	20949	6476.0094	10.790941
430	36644	6475.8994	10.790757
431	50490	6475.7893	10.790574
432	54491	6475.6793	10.790391
433	49402	6475.5693	10.790207
434	48728	6475.4592	10.790024
435	61905	6475.3492	10.789841
436	76638	6475.2391	10.789657
437	70934	6475.1291	10.789474
438	42850	6475.0191	10.789291
439	14193	6474.9090	10.789107
440	1847	6474.7990	10.788924
441	308	6474.6889	10.788741
442	-2051	6474.5789	10.788557
443	-6134	6474.4689	10.788374
444	-10763	6474.3588	10.788190
445	-20595	6474.2488	10.788007
446	-31313	6474.1387	10.787824
447	-24404	6474.0287	10.787640
448	3334	6473.9187	10.787457
449	21379	6473.8086	10.787274
450	3930	6473.6986	10.787090
451	-24411	6473.5885	10.786907
452	-15675	6473.4785	10.786724
453	31087	6473.3685	10.786540
454	63330	6473.2584	10.786357
455	46453	6473.1484	10.786173
456	5294	6473.0384	10.785990
457	-22086	6472.9283	10.785807
458	-37007	6472.8183	10.785623
459	-58383	6472.7082	10.785440
460	-75782	6472.5982	10.785257
461	-62400	6472.4882	10.785073
462	-23328	6472.3781	10.784890
463	5392	6472.2681	10.784707
464	5496	6472.1580	10.784523
465	-5579	6472.0480	10.784340
466	-9050	6471.9380	10.784157
467	-10488	6471.8279	10.783973
468	-21492	6471.7179	10.783790
469	-35985	6471.6078	10.783606
470	-37925	6471.4978	10.783423
471	-22270	6471.3878	10.783240
472	704	6471.2777	10.783056
473	16088	6471.1677	10.782873
474	15863	6471.0576	10.782690
475	5562	6470.9476	10.782506
476	-425	6470.8376	10.782323
477	3900	6470.7275	10.782140
478	7386	6470.6175	10.781956
479	-1408	6470.5074	10.781773
480	-15353	6470.3974	10.781590
481	-20062	6470.2874	10.781406
482	-17278	6470.1773	10.781223
483	-18553	6470.0673	10.781039
484	-19652	6469.9573	10.780856
485	-3993	6469.8472	10.780673
486	26725	6469.7372	10.780489
487	48063	6469.6271	10.780306
488	44764	6469.5171	10.780123
489	26281	6469.4071	10.779939
490	4100	6469.2970	10.779756
491	-23157	6469.1870	10.779573
492	-51333	6469.0769	10.779389
493	-61148	6468.9669	10.779206
494	-44503	6468.8569	10.779023
495	-21709	6468.7468	10.778839
496	-14246	6468.6368	10.778656
497	-16878	6468.5267	10.778472
498	-16096	6468.4167	10.778289
499	-18918	6468.3067	10.778106
500	-38032	6468.1966	10.777922
501	-61017	6468.0866	10.777739
502	-63302	6467.9765	10.777556
503	-46240	6467.8665	10.777372
504	-34006	6467.7565	10.777189
505	-34172	6467.6464	10.777006
506	-29956	6467.5364	10.776822
507	-15328	6467.4263	10.776639
508	-9396	6467.3163	10.776456
509	-24810	6467.2063	10.776272
510	-45180	6467.0962	10.776089
511	-48809	6466.9862	10.775905
512	-37533	6466.8761	10.775722
513	-26886	6466.7661	10.775539
514	-21922	6466.6561	10.775355
515	-19356	6466.5460	10.775172
516	-22686	6466.4360	10.774989
517	-36591	6466.3260	10.774805
518	-51370	6466.2159	10.774622
519	-50327	6466.1059	10.774439
520	-32793	6465.9958	10.774255
521	-15927	6465.8858	10.774072
522	-11445	6465.7758	10.773889
523	-12041	6465.6657	10.773705
524	-5543	6465.5557	10.773522
525	6653	6465.4456	10.773338
526	12625	6465.3356	10.773155
527	6996	6465.2256	10.772972
528	-2595	6465.1155	10.772788
529	-6479	6465.0055	10.772605
530	-4923	6464.8954	10.772422
531	-5796	6464.7854	10.772238
532	-12948	6464.6754	10.772055
533	-21347	6464.5653	10.771872
534	-23703	6464.4553	10.771688
535	-17351	6464.3452	10.771505
536	-3316	6464.2352	10.771321
537	16121	6464.1252	10.771138
538	35375	6464.0151	10.770955
539	46083	6463.9051	10.770771
540	45389	6463.7950	10.770588
541	40612	6463.6850	10.770405
542	39899	6463.5750	10.770221
543	40928	6463.4649	10.770038
544	35025	6463.3549	10.769855
545	19942	6463.2449	10.769671
546	1247	6463.1348	10.769488
547	-17101	6463.0248	10.769305
548	-34908	6462.9147	10.769121
549	-48500	6462.8047	10.768938
550	-50432	6462.6947	10.768754
551	-39379	6462.5846	10.768571
552	-23806	6462.4746	10.768388
553	-12670	6462.3645	10.768204
554	-6805	6462.2545	10.768021
555	-956	6462.1445	10.767838
556	9815	6462.0344	10.767654
557	25919	6461.9244	10.767471
558	40782	6461.8143	10.767288
559	43316	6461.7043	10.767104
560	28790	6461.5943	10.766921
561	6604	6461.4842	10.766738
562	-9040	6461.3742	10.766554
563	-14741	6461.2641	10.766371
564	-16330	6461.1541	10.766187
565	-13993	6461.0441	10.766004
566	-994	6460.9340	10.765821
567	21161	6460.8240	10.765637
568	39016	6460.7139	10.765454
569	44425	6460.6039	10.765271
570	44938	6460.4939	10.765087
571	49521	6460.3838	10.764904
572	52719	6460.2738	10.764721
573	42313	6460.1637	10.764537
574	17110	6460.0537	10.764354
575	-11718	6459.9437	10.764171
576	-33959	6459.8336	10.763987
577	-47682	6459.7236	10.763804
578	-55307	6459.6136	10.763620
579	-58686	6459.5035	10.763437
580	-57909	6459.3935	10.763254
581	-51775	6459.2834	10.763070
582	-40166	6459.1734	10.762887
583	-26500	6459.0634	10.762704
584	-14282	6458.9533	10.762520
585	-608	6458.8433	10.762337
586	21145	6458.7332	10.762154
587	49662	6458.6232	10.761970
588	72295	6458.5132	10.761787
589	76675	6458.4031	10.761604
590	61848	6458.2931	10.761420
591	36505	6458.1830	10.761237
592	11531	6458.0730	10.761053
593	-4538	6457.9630	10.760870
594	-9428	6457.8529	10.760687
595	-8794	6457.7429	10.760503
596	-8213	6457.6328	10.760320
597	-3327	6457.5228	10.760137
598	13980	6457.4128	10.759953
599	40154	6457.3027	10.759770
600	62233	6457.1927	10.759587
601	76272	6457.0826	10.759403
602	88939	6456.9726	10.759220
603	97822	6456.8626	10.759037
604	88505	6456.7525	10.758853
605	59969	6456.6425	10.758670
606	34309	6456.5325	10.758486
607	27128	6456.4224	10.758303
608	25321	6456.3124	10.758120
609	12629	6456.2023	10.757936
610	1803	6456.0923	10.757753
611	16436	6455.9823	10.757570
612	49893	6455.8722	10.757386
613	69873	6455.7622	10.757203
614	62568	6455.6521	10.757020
615	47044	6455.5421	10.756836
616	43011	6455.4321	10.756653
617	48078	6455.3220	10.756469
618	52824	6455.2120	10.756286
619	55606	6455.1019	10.756103
620	52363	6454.9919	10.755919
621	32028	6454.8819	10.755736
622	-3780	6454.7718	10.755553
623	-32037	6454.6618	10.755369
624	-34038	6454.5517	10.755186
625	-18357	6454.4417	10.755003
626	-4835	6454.3317	10.754819
627	2253	6454.2216	10.754636
628	8909	6454.1116	10.754453
629	9754	6454.0015	10.754269
630	-6712	6453.8915	10.754086
631	-33287	6453.7815	10.753902
632	-45099	6453.6714	10.753719
633	-31073	6453.5614	10.753536
634	-9191	6453.4513	10.753352
635	-2186	6453.3413	10.753169
636	-8898	6453.2313	10.752986
637	-9965	6453.1212	10.752802
638	4853	6453.0112	10.752619
639	26315	6452.9012	10.752436
640	40527	6452.7911	10.752252
641	43210	6452.6811	10.752069
642	36627	6452.5710	10.751886
643	21497	6452.4610	10.751702
644	-1439	6452.3510	10.751519
645	-26740	6452.2409	10.751335
646	-48482	6452.1309	10.751152
647	-66595	6452.0208	10.750969
648	-81926	6451.9108	10.750785
649	-87485	6451.8008	10.750602
650	-74514	6451.6907	10.750419
651	-47672	6451.5807	10.750235
652	-22767	6451.4706	10.750052
653	-6067	6451.3606	10.749869
654	11875	6451.2506	10.749685
655	35212	6451.1405	10.749502
656	49717	6451.0305	10.749319
657	44381	6450.9204	10.749135
658	34964	6450.8104	10.748952
659	46040	6450.7004	10.748768
660	72916	6450.5903	10.748585
661	82493	6450.4803	10.748402
662	56535	6450.3702	10.748218
663	16247	6450.2602	10.748035
664	-5354	6450.1502	10.747852
665	-2128	6450.0401	10.747668
666	6395	6449.9301	10.747485
667	6202	6449.8201	10.747302
668	4696	6449.7100	10.747118
669	15418	6449.6000	10.746935
670	36351	6449.4899	10.746752
671	48356	6449.3799	10.746568
672	34768	6449.2699	10.746385
673	1195	6449.1598	10.746201
674	-27539	6449.0498	10.746018
675	-33320	6448.9397	10.745835
676	-23999	6448.8297	10.745651
677	-20225	6448.7197	10.745468
678	-26371	6448.6096	10.745285
679	-25727	6448.4996	10.745101
680	-6087	6448.3895	10.744918
681	21653	6448.2795	10.744735
682	36914	6448.1695	10.744551
683	32889	6448.0594	10.744368
684	18822	6447.9494	10.744185
685	4860	6447.8393	10.744001
686	-5653	6447.7293	10.743818
687	-10529	6447.6193	10.743634
688	-5278	6447.5092	10.743451
689	9624	6447.3992	10.743268
690	21978	6447.2891	10.743084
691	15592	6447.1791	10.742901
692	-11271	6447.0691	10.742718
693	-39211	6446.9590	10.742534
694	-47286	6446.8490	10.742351
695	-39116	6446.7389	10.742168
696	-38506	6446.6289	10.741984
697	-55511	6446.5189	10.741801
698	-70908	6446.4088	10.741617
699	-65461	6446.2988	10.741434
700	-51056	6446.1888	10.741251
701	-53878	6446.0787	10.741067
702	-74905	6445.9687	10.740884
703	-90296	6445.8586	10.740701
704	-88653	6445.7486	10.740517
705	-82604	6445.6386	10.740334
706	-79497	6445.5285	10.740151
707	-66998	6445.4185	10.739967
708	-39627	6445.3084	10.739784
709	-16920	6445.1984	10.739601
710	-17506	6445.0884	10.739417
711	-31286	6444.9783	10.739234
712	-35797	6444.8683	10.739050
713	-28324	6444.7582	10.738867
714	-23707	6444.6482	10.738684
715	-29262	6444.5382	10.738500
716	-39805	6444.4281	10.738317
717	-51281	6444.3181	10.738134
718	-62268	6444.2080	10.737950
719	-66199	6444.0980	10.737767
720	-57923	6443.9880	10.737584
721	-45053	6443.8779	10.737400
722	-38746	6443.7679	10.737217
723	-36930	6443.6578	10.737034
724	-30997	6443.5478	10.736850
725	-24702	6443.4378	10.736667
726	-29086	6443.3277	10.736483
727	-40752	6443.2177	10.736300
728	-44329	6443.1077	10.736117
729	-38687	6442.9976	10.735933
730	-41284	6442.8876	10.735750
731	-58867	6442.7775	10.735567
732	-70754	6442.6675	10.735383
733	-54033	6442.5575	10.735200
734	-15434	6442.4474	10.735017
735	15546	6442.3374	10.734833
736	21669	6442.2273	10.734650
737	14785	6442.1173	10.734467
738	16849	6442.0073	10.734283
739	32434	6441.8972	10.734100
740	45661	6441.7872	10.733916
741	42209	6441.6771	10.733733
742	27246	6441.5671	10.733550
743	16195	6441.4571	10.733366
744	11769	6441.3470	10.733183
745	1448	6441.2370	10.733000
746	-19698	6441.1269	10.732816
747	-36421	6441.0169	10.732633
748	-33417	6440.9069	10.732450
749	-18849	6440.7968	10.732266
750	-14070	6440.6868	10.732083
751	-24841	6440.5767	10.731900
752	-37606	6440.4667	10.731716
753	-43168	6440.3567	10.731533
754	-48090	6440.2466	10.731349
755	-58689	6440.1366	10.731166
756	-67473	6440.0265	10.730983
757	-63849	6439.9165	10.730799
758	-49893	6439.8065	10.730616
759	-37012	6439.6964	10.730433
760	-31232	6439.5864	10.730249
761	-28856	6439.4764	10.730066
762	-25321	6439.3663	10.729883
763	-23250	6439.2563	10.729699
764	-29839	6439.1462	10.729516
765	-46102	6439.0362	10.729333
766	-59484	6438.9262	10.729149
767	-51877	6438.8161	10.728966
768	-19662	6438.7061	10.728782
769	17162	6438.5960	10.728599
770	32663	6438.4860	10.728416
771	21721	6438.3760	10.728232
772	3678	6438.2659	10.728049
773	-701	6438.1559	10.727866
774	9926	6438.0458	10.727682
775	20883	6437.9358	10.727499
776	19975	6437.8258	10.727316
777	8638	6437.7157	10.727132
778	-3509	6437.6057	10.726949
779	-11522	6437.4956	10.726766
780	-19525	6437.3856	10.726582
781	-31415	6437.2756	10.726399
782	-41504	6437.1655	10.726215
783	-40851	6437.0555	10.726032
784	-31184	6436.9454	10.725849
785	-23395	6436.8354	10.725665
786	-21170	6436.7254	10.725482
787	-16521	6436.6153	10.725299
788	-4621	6436.5053	10.725115
789	8285	6436.3952	10.724932
790	16495	6436.2852	10.724749
791	21748	6436.1752	10.724565
792	22286	6436.0651	10.724382
793	10484	6435.9551	10.724198
794	-8522	6435.8451	10.724015
795	-13430	6435.7350	10.723832
796	1749	6435.6250	10.723648
797	9598	6435.5149	10.723465
798	-14287	6435.4049	10.723282
799	-49635	6435.2949	10.723098
800	-54813	6435.1848	10.722915
801	-25681	6435.0748	10.722732
802	-387	6434.9647	10.722548
803	-4199	6434.8547	10.722365
804	-19548	6434.7447	10.722182
805	-18888	6434.6346	10.721998
806	-1037	6434.5246	10.721815
807	17573	6434.4145	10.721631
808	26881	6434.3045	10.721448
809	25518	6434.1945	10.721265
810	16039	6434.0844	10.721081
811	9233	6433.9744	10.720898
812	17653	6433.8643	10.720715
813	34968	6433.7543	10.720531
814	37993	6433.6443	10.720348
815	19193	6433.5342	10.720165
816	-635	6433.4242	10.719981
817	-4062	6433.3141	10.719798
818	-2085	6433.2041	10.719615
819	-10948	6433.0941	10.719431
820	-21696	6432.9840	10.719248
821	-14936	6432.8740	10.719064
822	5363	6432.7640	10.718881
823	15904	6432.6539	10.718698
824	6594	6432.5439	10.718514
825	-11080	6432.4338	10.718331
826	-25673	6432.3238	10.718148
827	-36744	6432.2138	10.717964
828	-43274	6432.1037	10.717781
829	-37836	6431.9937	10.717598
830	-17998	6431.8836	10.717414
831	6038	6431.7736	10.717231
832	19945	6431.6636	10.717048
833	17504	6431.5535	10.716864
834	4601	6431.4435	10.716681
835	-5615	6431.3334	10.716497
836	-3585	6431.2234	10.716314
837	8184	6431.1134	10.716131
838	20574	6431.0033	10.715947
839	31079	6430.8933	10.715764
840	42838	6430.7832	10.715581
841	50762	6430.6732	10.715397
842	43707	6430.5632	10.715214
843	25265	6430.4531	10.715031
844	14696	6430.3431	10.714847
845	16471	6430.2330	10.714664
846	6966	6430.1230	10.714481
847	-30755	6430.0130	10.714297
848	-73012	6429.9029	10.714114
849	-78738	6429.7929	10.713930
850	-40090	6429.6828	10.713747
851	10345	6429.5728	10.713564
852	38831	6429.4628	10.713380
853	38156	6429.3527	10.713197
854	19856	6429.2427	10.713014
855	-413	6429.1327	10.712830
856	-8479	6429.0226	10.712647
857	-829	6428.9126	10.712464
858	7970	6428.8025	10.712280
859	259	6428.6925	10.712097
860	-20884	6428.5825	10.711914
861	-35342	6428.4724	10.711730
862	-32224	6428.3624	10.711547
863	-17774	6428.2523	10.711363
864	1463	6428.1423	10.711180
865	24742	6428.0323	10.710997
866	43930	6427.9222	10.710813
867	43887	6427.8122	10.710630
868	23924	6427.7021	10.710447
869	3242	6427.5921	10.710263
870	-4250	6427.4821	10.710080
871	-6954	6427.3720	10.709897
872	-17166	6427.2620	10.709713
873	-27837	6427.1519	10.709530
874	-21420	6427.0419	10.709346
875	4574	6426.9319	10.709163
876	33277	6426.8218	10.708980
877	47438	6426.7118	10.708796
878	43376	6426.6017	10.708613
879	26911	6426.4917	10.708430
880	4315	6426.3817	10.708246
881	-19273	6426.2716	10.708063
882	-36964	6426.1616	10.707880
883	-41688	6426.0516	10.707696
884	-33615	6425.9415	10.707513
885	-23281	6425.8315	10.707330
886	-21120	6425.7214	10.707146
887	-23578	6425.6114	10.706963
888	-17966	6425.5014	10.706779
889	-4086	6425.3913	10.706596
890	551	6425.2813	10.706413
891	-13901	6425.1712	10.706229
892	-30126	6425.0612	10.706046
893	-24771	6424.9512	10.705863
894	-3099	6424.8411	10.705679
895	4824	6424.7311	10.705496
896	-18106	6424.6210	10.705313
897	-57133	6424.5110	10.705129
898	-84896	6424.4010	10.704946
899	-85193	6424.2909	10.704763
900	-56795	6424.1809	10.704579
901	-10325	6424.0708	10.704396
902	33148	6423.9608	10.704212
903	54115	6423.8508	10.704029
904	52757	6423.7407	10.703846
905	46649	6423.6307	10.703662
906	47231	6423.5206	10.703479
907	48805	6423.4106	10.703296
908	43190	6423.3006	10.703112
909	32283	6423.1905	10.702929
910	20835	6423.0805	10.702746
911	8912	6422.9704	10.702562
912	-1938	6422.8604	10.702379
913	-5722	6422.7504	10.702196
914	-2122	6422.6403	10.702012
915	-54	6422.5303	10.701829
916	-4660	6422.4203	10.701645
917	-9661	6422.3102	10.701462
918	-8500	6422.2002	10.701279
919	-4104	6422.0901	10.701095
920	-1454	6421.9801	10.700912
921	381	6421.8701	10.700729
922	2755	6421.7600	10.700545
923	3102	6421.6500	10.700362
924	2215	6421.5399	10.700179
925	6358	6421.4299	10.699995
926	15209	6421.3199	10.699812
927	17070	6421.2098	10.699629
928	3917	6421.0998	10.699445
929	-17031	6420.9897	10.699262
930	-33772	6420.8797	10.699078
931	-42856	6420.7697	10.698895
932	-45428	6420.6596	10.698712
933	-39816	6420.5496	10.698528
934	-27002	6420.4395	10.698345
935	-14852	6420.3295	10.698162
936	-7909	6420.2195	10.697978
937	-1295	6420.1094	10.697795
938	6866	6419.9994	10.697612
939	7168	6419.8893	10.697428
940	-5583	6419.7793	10.697245
941	-17888	6419.6693	10.697062
942	-12584	6419.5592	10.696878
943	6964	6419.4492	10.696695
944	20494	6419.3392	10.696511
945	14617	6419.2291	10.696328
946	-8032	6419.1191	10.696145
947	-37718	6419.0090	10.695961
948	-62458	6418.8990	10.695778
949	-68751	6418.7890	10.695595
950	-53174	6418.6789	10.695411
951	-33324	6418.5689	10.695228
952	-32966	6418.4588	10.695045
953	-53520	6418.3488	10.694861
954	-71652	6418.2388	10.694678
955	-68439	6418.1287	10.694494
956	-50789	6418.0187	10.694311
957	-39153	6417.9086	10.694128
958	-42089	6417.7986	10.693944
959	-49328	6417.6886	10.693761
960	-46357	6417.5785	10.693578
961	-30549	6417.4685	10.693394
962	-12508	6417.3584	10.693211
963	-2987	6417.2484	10.693028
964	-381	6417.1384	10.692844
965	5692	6417.0283	10.692661
966	19040	6416.9183	10.692478
967	30894	6416.8082	10.692294
968	31466	6416.6982	10.692111
969	21677	6416.5882	10.691927
970	10309	6416.4781	10.691744
971	5266	6416.3681	10.691561
972	10320	6416.2580	10.691377
973	22924	6416.1480	10.691194
974	31621	6416.0380	10.691011
975	25167	6415.9279	10.690827
976	9587	6415.8179	10.690644
977	5330	6415.7079	10.690461
978	19333	6415.5978	10.690277
979	31489	6415.4878	10.690094
980	20751	6415.3777	10.689911
981	-5989	6415.2677	10.689727
982	-25931	6415.1577	10.689544
983	-32659	6415.0476	10.689360
984	-38626	6414.9376	10.689177
985	-50246	6414.8275	10.688994
986	-59447	6414.7175	10.688810
987	-59834	6414.6075	10.688627
988	-54072	6414.4974	10.688444
989	-43373	6414.3874	10.688260
990	-25402	6414.2773	10.688077
991	-6012	6414.1673	10.687894
992	1665	6414.0573	10.687710
993	-4640	6413.9472	10.687527
994	-10862	6413.8372	10.687344
995	-4558	6413.7271	10.687160
996	10875	6413.6171	10.686977
997	23390	6413.5071	10.686793
998	24338	6413.3970	10.686610
999	10930	6413.2870	10.686427
1000	-12959	6413.1769	10.686243
1001	-34976	6413.0669	10.686060
1002	-42822	6412.9569	10.685877
1003	-37890	6412.8468	10.685693
1004	-31816	6412.7368	10.685510
1005	-28847	6412.6268	10.685327
1006	-23014	6412.5167	10.685143
1007	-13787	6412.4067	10.684960
1008	-9452	6412.2966	10.684777
1009	-10471	6412.1866	10.684593
1010	-5465	6412.0766	10.684410
1011	7734	6411.9665	10.684226
1012	12156	6411.8565	10.684043
1013	-5070	6411.7464	10.683860
1014	-32101	6411.6364	10.683676
1015	-49212	6411.5264	10.683493
1016	-55804	6411.4163	10.683310
1017	-63689	6411.3063	10.683126
1018	-71065	6411.1962	10.682943
1019	-63800	6411.0862	10.682760
1020	-41830	6410.9762	10.682576
1021	-23786	6410.8661	10.682393
1022	-19080	6410.7561	10.682210
1023	-12779	6410.6460	10.682026
1024	9644	6410.5360	10.681843
1025	34695	6410.4260	10.681659
1026	34519	6410.3159	10.681476
1027	4939	6410.2059	10.681293
1028	-25874	6410.0958	10.681109
1029	-29893	6409.9858	10.680926
1030	-8214	6409.8758	10.680743
1031	18090	6409.7657	10.680559
1032	34354	6409.6557	10.680376
1033	38287	6409.5456	10.680193
1034	28611	6409.4356	10.680009
1035	5198	6409.3256	10.679826
1036	-19778	6409.2155	10.679642
1037	-28058	6409.1055	10.679459
1038	-18109	6408.9955	10.679276
1039	-7781	6408.8854	10.679092
1040	-7817	6408.7754	10.678909
1041	-7804	6408.6653	10.678726
1042	1876	6408.5553	10.678542
1043	10924	6408.4453	10.678359
1044	8165	6408.3352	10.678176
1045	5667	6408.2252	10.677992
1046	21747	6408.1151	10.677809
1047	48081	6408.0051	10.677626
1048	57452	6407.8951	10.677442
1049	41274	6407.7850	10.677259
1050	16459	6407.6750	10.677075
1051	-3724	6407.5649	10.676892
1052	-21020	6407.4549	10.676709
1053	-32740	6407.3449	10.676525
1054	-28381	6407.2348	10.676342
1055	-13991	6407.1248	10.676159
1056	-14015	6407.0147	10.675975
1057	-35416	6406.9047	10.675792
1058	-52437	6406.7947	10.675609
1059	-43272	6406.6846	10.675425
1060	-21482	6406.5746	10.675242
1061	-11729	6406.4645	10.675059
1062	-11993	6406.3545	10.674875
1063	-2771	6406.2445	10.674692
1064	18368	6406.1344	10.674508
1065	34911	6406.0244	10.674325
1066	37349	6405.9144	10.674142
1067	30525	6405.8043	10.673958
1068	19898	6405.6943	10.673775
1069	8498	6405.5842	10.673592
1070	3112	6405.4742	10.673408
1071	6851	6405.3642	10.673225
1072	10610	6405.2541	10.673042
1073	7428	6405.1441	10.672858
1074	7294	6405.0340	10.672675
1075	19270	6404.9240	10.672492
1076	28273	6404.8140	10.672308
1077	14092	6404.7039	10.672125
1078	-12158	6404.5939	10.671941
1079	-18324	6404.4838	10.671758
1080	2830	6404.3738	10.671575
1081	26132	6404.2638	10.671391
1082	34890	6404.1537	10.671208
1083	38094	6404.0437	10.671025
1084	38565	6403.9336	10.670841
1085	17879	6403.8236	10.670658
1086	-26875	6403.7136	10.670475
1087	-59308	6403.6035	10.670291
1088	-44919	6403.4935	10.670108
1089	751	6403.3834	10.669925
1090	32538	6403.2734	10.669741
1091	32543	6403.1634	10.669558
1092	19444	6403.0533	10.669374
1093	9210	6402.9433	10.669191
1094	-2304	6402.8332	10.669008
1095	-16175	6402.7232	10.668824
1096	-18782	6402.6132	10.668641
1097	-3761	6402.5031	10.668458
1098	15029	6402.3931	10.668274
1099	24641	6402.2831	10.668091
1100	31737	6402.1730	10.667908
1101	47624	6402.0630	10.667724
1102	66558	6401.9529	10.667541
1103	72786	6401.8429	10.667358
1104	61689	6401.7329	10.667174
1105	41038	6401.6228	10.666991
1106	16050	6401.5128	10.666807
1107	-13451	6401.4027	10.666624
1108	-41887	6401.2927	10.666441
1109	-56199	6401.1827	10.666257
1110	-49447	6401.0726	10.666074
1111	-29383	6400.9626	10.665891
1112	-9996	6400.8525	10.665707
1113	1061	6400.7425	10.665524
1114	4515	6400.6325	10.665341
1115	3911	6400.5224	10.665157
1116	2509	6400.4124	10.664974
1117	3619	6400.3023	10.664791
1118	9385	6400.1923	10.664607
1119	17888	6400.0823	10.664424
1120	23293	6399.9722	10.664240
1121	20970	6399.8622	10.664057
1122	12838	6399.7521	10.663874
1123	6083	6399.6421	10.663690
1124	4943	6399.5321	10.663507
1125	5272	6399.4220	10.663324
1126	1088	6399.3120	10.663140
1127	-4025	6399.2020	10.662957
1128	1353	6399.0919	10.662774
1129	19665	6398.9819	10.662590
1130	35873	6398.8718	10.662407
1131	34141	6398.7618	10.662223
1132	19442	6398.6518	10.662040
1133	12221	6398.5417	10.661857
1134	21753	6398.4317	10.661673
1135	36173	6398.3216	10.661490
1136	41793	6398.2116	10.661307
1137	39726	6398.1016	10.661123
1138	36038	6397.9915	10.660940
1139	27185	6397.8815	10.660757
1140	7786	6397.7714	10.660573
1141	-15084	6397.6614	10.660390
1142	-30174	6397.5514	10.660207
1143	-40091	6397.4413	10.660023
1144	-54787	6397.3313	10.659840
1145	-68153	6397.2212	10.659656
1146	-59968	6397.1112	10.659473
1147	-26746	6397.0012	10.659290
1148	6041	6396.8911	10.659106
1149	13369	6396.7811	10.658923
1150	799	6396.6710	10.658740
1151	-6341	6396.5610	10.658556
1152	4190	6396.4510	10.658373
1153	21264	6396.3409	10.658190
1154	27487	6396.2309	10.658006
1155	15905	6396.1208	10.657823
1156	-7066	6396.0108	10.657640
1157	-26321	6395.9008	10.657456
1158	-29308	6395.7907	10.657273
1159	-20780	6395.6807	10.657089
1160	-21161	6395.5707	10.656906
1161	-39941	6395.4606	10.656723
1162	-56197	6395.3506	10.656539
1163	-39980	6395.2405	10.656356
1164	7738	6395.1305	10.656173
1165	50839	6395.0205	10.655989
1166	56831	6394.9104	10.655806
1167	28308	6394.8004	10.655623
1168	-8054	6394.6903	10.655439
1169	-31868	6394.5803	10.655256
1170	-40932	6394.4703	10.655073
1171	-42090	6394.3602	10.654889
1172	-40859	6394.2502	10.654706
1173	-38220	6394.1401	10.654522
1174	-31219	6394.0301	10.654339
1175	-16970	6393.9201	10.654156
1176	1582	6393.8100	10.653972
1177	16048	6393.7000	10.653789
1178	20795	6393.5899	10.653606
1179	18351	6393.4799	10.653422
1180	14991	6393.3699	10.653239
1181	13906	6393.2598	10.653056
1182	14606	6393.1498	10.652872
1183	16155	6393.0397	10.652689
1184	18686	6392.9297	10.652506
1185	22783	6392.8197	10.652322
1186	27894	6392.7096	10.652139
1187	30786	6392.5996	10.651955
1188	27977	6392.4896	10.651772
1189	22420	6392.3795	10.651589
1190	23891	6392.2695	10.651405
1191	36798	6392.1594	10.651222
1192	50772	6392.0494	10.651039
1193	51846	6391.9394	10.650855
1194	41344	6391.8293	10.650672
1195	33129	6391.7193	10.650489
1196	31381	6391.6092	10.650305
1197	23509	6391.4992	10.650122
1198	815	6391.3892	10.649939
1199	-24482	6391.2791	10.649755
1200	-32091	6391.1691	10.649572
1201	-17156	6391.0590	10.649388
1202	7630	6390.9490	10.649205
1203	28921	6390.8390	10.649022
1204	42853	6390.7289	10.648838
1205	50591	6390.6189	10.648655
1206	52553	6390.5088	10.648472
1207	49058	6390.3988	10.648288
1208	42886	6390.2888	10.648105
1209	39725	6390.1787	10.647922
1210	45552	6390.0687	10.647738
1211	60067	6389.9586	10.647555
1212	72453	6389.8486	10.647371
1213	70446	6389.7386	10.647188
1214	56973	6389.6285	10.647005
1215	50370	6389.5185	10.646821
1216	61741	6389.4084	10.646638
1217	78585	6389.2984	10.646455
1218	79278	6389.1884	10.646271
1219	59387	6389.0783	10.646088
1220	34599	6388.9683	10.645905
1221	20498	6388.8583	10.645721
1222	19077	6388.7482	10.645538
1223	23626	6388.6382	10.645355
1224	26683	6388.5281	10.645171
1225	22091	6388.4181	10.644988
1226	8528	6388.3081	10.644804
1227	-6021	6388.1980	10.644621
1228	-9973	6388.0880	10.644438
1229	-514	6387.9779	10.644254
1230	15153	6387.8679	10.644071
1231	30718	6387.7579	10.643888
1232	44875	6387.6478	10.643704
1233	53407	6387.5378	10.643521
1234	47463	6387.4277	10.643338
1235	25420	6387.3177	10.643154
1236	-753	6387.2077	10.642971
1237	-16816	6387.0976	10.642788
1238	-18728	6386.9876	10.642604
1239	-9649	6386.8775	10.642421
1240	7535	6386.7675	10.642237
1241	27554	6386.6575	10.642054
1242	39468	6386.5474	10.641871
1243	36603	6386.4374	10.641687
1244	26783	6386.3273	10.641504
1245	23308	6386.2173	10.641321
1246	27559	6386.1073	10.641137
1247	29730	6385.9972	10.640954
1248	24971	6385.8872	10.640771
1249	17837	6385.7772	10.640587
1250	10912	6385.6671	10.640404
1251	1786	6385.5571	10.640221
1252	-5836	6385.4470	10.640037
1253	-1596	6385.3370	10.639854
1254	13908	6385.2270	10.639670
1255	23312	6385.1169	10.639487
1256	14680	6385.0069	10.639304
1257	-1546	6384.8968	10.639120
1258	-11235	6384.7868	10.638937
1259	-22388	6384.6768	10.638754
1260	-53051	6384.5667	10.638570
1261	-97245	6384.4567	10.638387
1262	-124739	6384.3466	10.638204
1263	-118497	6384.2366	10.638020
1264	-92831	6384.1266	10.637837
1265	-67389	6384.0165	10.637654
1266	-43306	6383.9065	10.637470
1267	-18556	6383.7964	10.637287
1268	-8165	6383.6864	10.637103
1269	-26675	6383.5764	10.636920
1270	-59460	6383.4663	10.636737
1271	-74977	6383.3563	10.636553
1272	-64570	6383.2462	10.636370
1273	-50022	6383.1362	10.636187
1274	-49506	6383.0262	10.636003
1275	-55372	6382.9161	10.635820
1276	-52340	6382.8061	10.635637
1277	-40428	6382.6960	10.635453
1278	-28290	6382.5860	10.635270
1279	-15863	6382.4760	10.635087
1280	2642	6382.3659	10.634903
1281	23882	6382.2559	10.634720
1282	35087	6382.1459	10.634536
1283	27705	6382.0358	10.634353
1284	4815	6381.9258	10.634170
1285	-23333	6381.8157	10.633986
1286	-45941	6381.7057	10.633803
1287	-55564	6381.5957	10.633620
1288	-50610	6381.4856	10.633436
1289	-34902	6381.3756	10.633253
1290	-14654	6381.2655	10.633070
1291	2268	6381.1555	10.632886
1292	6076	6381.0455	10.632703
1293	-9085	6380.9354	10.632519
1294	-37013	6380.8254	10.632336
1295	-62637	6380.7153	10.632153
1296	-75478	6380.6053	10.631969
1297	-75790	6380.4953	10.631786
1298	-67998	6380.3852	10.631603
1299	-55508	6380.2752	10.631419
1300	-42468	6380.1651	10.631236
1301	-31500	6380.0551	10.631053
1302	-17714	6379.9451	10.630869
1303	5537	6379.8350	10.630686
1304	32358	6379.7250	10.630503
1305	46552	6379.6149	10.630319
1306	42081	6379.5049	10.630136
1307	29569	6379.3949	10.629952
1308	17407	6379.2848	10.629769
1309	174	6379.1748	10.629586
1310	-25411	6379.0648	10.629402
1311	-46995	6378.9547	10.629219
1312	-52324	6378.8447	10.629036
1313	-48232	6378.7346	10.628852
1314	-49809	6378.6246	10.628669
1315	-58255	6378.5146	10.628486
1316	-62782	6378.4045	10.628302
1317	-57507	6378.2945	10.628119
1318	-43517	6378.1844	10.627936
1319	-21922	6378.0744	10.627752
1320	981	6377.9644	10.627569
1321	9987	6377.8543	10.627385
1322	-995	6377.7443	10.627202
1323	-14275	6377.6342	10.627019
1324	-9658	6377.5242	10.626835
1325	6282	6377.4142	10.626652
1326	12034	6377.3041	10.626469
1327	5633	6377.1941	10.626285
1328	2999	6377.0840	10.626102
1329	5294	6376.9740	10.625919
1330	-3441	6376.8640	10.625735
1331	-23112	6376.7539	10.625552
1332	-31341	6376.6439	10.625369
1333	-19700	6376.5338	10.625185
1334	-8611	6376.4238	10.625002
1335	-11957	6376.3138	10.624818
1336	-12508	6376.2037	10.624635
1337	7327	6376.0937	10.624452
1338	31391	6375.9836	10.624268
1339	30992	6375.8736	10.624085
1340	6930	6375.7636	10.623902
1341	-14084	6375.6535	10.623718
1342	-17777	6375.5435	10.623535
1343	-15027	6375.4335	10.623352
1344	-19559	6375.3234	10.623168
1345	-31798	6375.2134	10.622985
1346	-44453	6375.1033	10.622802
1347	-49292	6374.9933	10.622618
1348	-39009	6374.8833	10.622435
1349	-15043	6374.7732	10.622251
1350	7096	6374.6632	10.622068
1351	11131	6374.5531	10.621885
1352	-2531	6374.4431	10.621701
1353	-20781	6374.3331	10.621518
1354	-34992	6374.2230	10.621335
1355	-44715	6374.1130	10.621151
1356	-49184	6374.0029	10.620968
1357	-46406	6373.8929	10.620785
1358	-38034	6373.7829	10.620601
1359	-26716	6373.6728	10.620418
1360	-12886	6373.5628	10.620235
1361	-540	6373.4527	10.620051
1362	3093	6373.3427	10.619868
1363	2474	6373.2327	10.619684
1364	15327	6373.1226	10.619501
1365	44944	6373.0126	10.619318
1366	64725	6372.9025	10.619134
1367	50904	6372.7925	10.618951
1368	19542	6372.6825	10.618768
1369	5711	6372.5724	10.618584
1370	13241	6372.4624	10.618401
1371	14597	6372.3524	10.618218
1372	-1312	6372.2423	10.618034
1373	-14078	6372.1323	10.617851
1374	-10564	6372.0222	10.617667
1375	-6268	6371.9122	10.617484
1376	-13589	6371.8022	10.617301
1377	-17072	6371.6921	10.617117
1378	-1089	6371.5821	10.616934
1379	19881	6371.4720	10.616751
1380	23121	6371.3620	10.616567
1381	15050	6371.2520	10.616384
1382	20955	6371.1419	10.616201
1383	44530	6371.0319	10.616017
1384	61530	6370.9218	10.615834
1385	53498	6370.8118	10.615651
1386	29032	6370.7018	10.615467
1387	8389	6370.5917	10.615284
1388	376	6370.4817	10.615100
1389	-1113	6370.3716	10.614917
1390	-6079	6370.2616	10.614734
1391	-17752	6370.1516	10.614550
1392	-29593	6370.0415	10.614367
1393	-32670	6369.9315	10.614184
1394	-27089	6369.8214	10.614000
1395	-22408	6369.7114	10.613817
1396	-25249	6369.6014	10.613634
1397	-32270	6369.4913	10.613450
1398	-37096	6369.3813	10.613267
1399	-36974	6369.2712	10.613084
1400	-31175	6369.1612	10.612900
1401	-22306	6369.0512	10.612717
1402	-20487	6368.9411	10.612533
1403	-33186	6368.8311	10.612350
1404	-47982	6368.7211	10.612167
1405	-42105	6368.6110	10.611983
1406	-15915	6368.5010	10.611800
1407	1569	6368.3909	10.611617
1408	-8434	6368.2809	10.611433
1409	-29300	6368.1709	10.611250
1410	-38113	6368.0608	10.611067
1411	-40358	6367.9508	10.610883
1412	-53212	6367.8407	10.610700
1413	-70527	6367.7307	10.610517
1414	-72484	6367.6207	10.610333
1415	-60619	6367.5106	10.610150
1416	-54201	6367.4006	10.609966
1417	-56171	6367.2905	10.609783
1418	-51673	6367.1805	10.609600
1419	-39732	6367.0705	10.609416
1420	-36989	6366.9604	10.609233
1421	-45795	6366.8504	10.609050
1422	-46286	6366.7403	10.608866
1423	-27913	6366.6303	10.608683
1424	-3966	6366.5203	10.608500
1425	13394	6366.4102	10.608316
1426	27331	6366.3002	10.608133
1427	35517	6366.1901	10.607950
1428	22785	6366.0801	10.607766
1429	-8797	6365.9701	10.607583
1430	-27694	6365.8600	10.607399
1431	-13657	6365.7500	10.607216
1432	8175	6365.6400	10.607033
1433	-62	6365.5299	10.606849
1434	-34746	6365.4199	10.606666
1435	-55769	6365.3098	10.606483
1436	-40043	6365.1998	10.606299
1437	-5428	6365.0898	10.606116
1438	18415	6364.9797	10.605933
1439	21296	6364.8697	10.605749
1440	10430	6364.7596	10.605566
1441	-5306	6364.6496	10.605383
1442	-20203	6364.5396	10.605199
1443	-29338	6364.4295	10.605016
1444	-29013	6364.3195	10.604832
1445	-19305	6364.2094	10.604649
1446	-6825	6364.0994	10.604466
1447	-3695	6363.9894	10.604282
1448	-15362	6363.8793	10.604099
1449	-26502	6363.7693	10.603916
1450	-11629	6363.6592	10.603732
1451	30737	6363.5492	10.603549
1452	66294	6363.4392	10.603366
1453	61652	6363.3291	10.603182
1454	24891	6363.2191	10.602999
1455	-6282	6363.1090	10.602816
1456	-11480	6362.9990	10.602632
1457	-5323	6362.8890	10.602449
1458	-10035	6362.7789	10.602265
1459	-27864	6362.6689	10.602082
1460	-44646	6362.5588	10.601899
1461	-47982	6362.4488	10.601715
1462	-36558	6362.3388	10.601532
1463	-18791	6362.2287	10.601349
1464	-4867	6362.1187	10.601165
1465	4010	6362.0087	10.600982
1466	15603	6361.8986	10.600799
1467	30677	6361.7886	10.600615
1468	35010	6361.6785	10.600432
1469	18449	6361.5685	10.600248
1470	-5766	6361.4585	10.600065
1471	-16707	6361.3484	10.599882
1472	-15886	6361.2384	10.599698
1473	-22202	6361.1283	10.599515
1474	-37431	6361.0183	10.599332
1475	-38683	6360.9083	10.599148
1476	-12425	6360.7982	10.598965
1477	22333	6360.6882	10.598782
1478	36205	6360.5781	10.598598
1479	22935	6360.4681	10.598415
1480	826	6360.3581	10.598232
1481	-10044	6360.2480	10.598048
1482	-3263	6360.1380	10.597865
1483	13255	6360.0279	10.597681
1484	23519	6359.9179	10.597498
1485	16284	6359.8079	10.597315
1486	-1967	6359.6978	10.597131
1487	-12171	6359.5878	10.596948
1488	-4815	6359.4777	10.596765
1489	10568	6359.3677	10.596581
1490	22071	6359.2577	10.596398
1491	31910	6359.1476	10.596215
1492	48470	6359.0376	10.596031
1493	69326	6358.9276	10.595848
1494	81533	6358.8175	10.595665
1495	75550	6358.7075	10.595481
1496	52471	6358.5974	10.595298
1497	20536	6358.4874	10.595114
1498	-9810	6358.3774	10.594931
1499	-29690	6358.2673	10.594748
1500	-35505	6358.1573	10.594564
1501	-29527	6358.0472	10.594381
1502	-16909	6357.9372	10.594198
1503	-3808	6357.8272	10.594014
1504	4274	6357.7171	10.593831
1505	6968	6357.6071	10.593648
1506	8581	6357.4970	10.593464
1507	7898	6357.3870	10.593281
1508	-4151	6357.2770	10.593098
1509	-25848	6357.1669	10.592914
1510	-32815	6357.0569	10.592731
1511	-5449	6356.9468	10.592547
1512	34730	6356.8368	10.592364
1513	41583	6356.7268	10.592181
1514	3104	6356.6167	10.591997
1515	-40650	6356.5067	10.591814
1516	-49826	6356.3966	10.591631
1517	-31348	6356.2866	10.591447
1518	-16060	6356.1766	10.591264
1519	-10786	6356.0665	10.591081
1520	1452	6355.9565	10.590897
1521	26062	6355.8464	10.590714
1522	48466	6355.7364	10.590531
1523	57358	6355.6264	10.590347
1524	54908	6355.5163	10.590164
1525	45258	6355.4063	10.589980
1526	31596	6355.2963	10.589797
1527	23685	6355.1862	10.589614
1528	30675	6355.0762	10.589430
1529	45704	6354.9661	10.589247
1530	52824	6354.8561	10.589064
1531	49543	6354.7461	10.588880
1532	47605	6354.6360	10.588697
1533	51217	6354.5260	10.588514
1534	50135	6354.4159	10.588330
1535	36889	6354.3059	10.588147
1536	17042	6354.1959	10.587964
1537	-998	6354.0858	10.587780
1538	-14436	6353.9758	10.587597
1539	-21678	6353.8657	10.587413
1540	-20738	6353.7557	10.587230
1541	-14970	6353.6457	10.587047
1542	-10565	6353.5356	10.586863
1543	-6675	6353.4256	10.586680
1544	2568	6353.3155	10.586497
1545	15946	6353.2055	10.586313
1546	24922	6353.0955	10.586130
1547	25094	6352.9854	10.585947
1548	17317	6352.8754	10.585763
1549	-452	6352.7653	10.585580
1550	-28679	6352.6553	10.585396
1551	-54395	6352.5453	10.585213
1552	-59557	6352.4352	10.585030
1553	-43955	6352.3252	10.584846
1554	-25342	6352.2152	10.584663
1555	-14637	6352.1051	10.584480
1556	-6911	6351.9951	10.584296
1557	-392	6351.8850	10.584113
1558	-5386	6351.7750	10.583930
1559	-24810	6351.6650	10.583746
1560	-41707	6351.5549	10.583563
1561	-38831	6351.4449	10.583380
1562	-19512	6351.3348	10.583196
1563	1919	6351.2248	10.583013
1564	19407	6351.1148	10.582829
1565	32410	6351.0047	10.582646
1566	33882	6350.8947	10.582463
1567	16756	6350.7846	10.582279
1568	-10673	6350.6746	10.582096
1569	-28764	6350.5646	10.581913
1570	-26257	6350.4545	10.581729
1571	-8639	6350.3445	10.581546
1572	11678	6350.2344	10.581363
1573	26508	6350.1244	10.581179
1574	34231	6350.0144	10.580996
1575	37263	6349.9043	10.580813
1576	38714	6349.7943	10.580629
1577	39948	6349.6842	10.580446
1578	41066	6349.5742	10.580262
1579	41220	6349.4642	10.580079
1580	35291	6349.3541	10.579896
1581	15112	6349.2441	10.579712
1582	-17203	6349.1340	10.579529
1583	-41376	6349.0240	10.579346
1584	-38027	6348.9140	10.579162
1585	-15674	6348.8039	10.578979
1586	-3613	6348.6939	10.578796
1587	-14866	6348.5839	10.578612
1588	-32098	6348.4738	10.578429
1589	-35613	6348.3638	10.578246
1590	-27609	6348.2537	10.578062
1591	-18471	6348.1437	10.577879
1592	-6176	6348.0337	10.577695
1593	14718	6347.9236	10.577512
1594	35726	6347.8136	10.577329
1595	43349	6347.7035	10.577145
1596	37915	6347.5935	10.576962
1597	27947	6347.4835	10.576779
1598	12607	6347.3734	10.576595
1599	-13438	6347.2634	10.576412
1600	-41496	6347.1533	10.576229
1601	-52614	6347.0433	10.576045
1602	-41256	6346.9333	10.575862
1603	-21977	6346.8232	10.575679
1604	-10132	6346.7132	10.575495
1605	-5890	6346.6031	10.575312
1606	333	6346.4931	10.575128
1607	14259	6346.3831	10.574945
1608	31742	6346.2730	10.574762
1609	42293	6346.1630	10.574578
1610	39023	6346.0529	10.574395
1611	27184	6345.9429	10.574212
1612	18384	6345.8329	10.574028
1613	13962	6345.7228	10.573845
1614	2602	6345.6128	10.573662
1615	-19825	6345.5028	10.573478
1616	-38517	6345.3927	10.573295
1617	-37839	6345.2827	10.573112
1618	-22645	6345.1726	10.572928
1619	-9702	6345.0626	10.572745
1620	-4767	6344.9526	10.572561
1621	-977	6344.8425	10.572378
1622	5160	6344.7325	10.572195
1623	9046	6344.6224	10.572011
1624	6170	6344.5124	10.571828
1625	-5220	6344.4024	10.571645
1626	-24597	6344.2923	10.571461
1627	-42743	6344.1823	10.571278
1628	-43493	6344.0722	10.571095
1629	-24770	6343.9622	10.570911
1630	-8855	6343.8522	10.570728
1631	-15383	6343.7421	10.570544
1632	-32533	6343.6321	10.570361
1633	-34370	6343.5220	10.570178
1634	-19178	6343.4120	10.569994
1635	-6846	6343.3020	10.569811
1636	-2551	6343.1919	10.569628
1637	8922	6343.0819	10.569444
1638	30244	6342.9718	10.569261
1639	41483	6342.8618	10.569078
1640	32393	6342.7518	10.568894
1641	19862	6342.6417	10.568711
1642	19167	6342.5317	10.568528
1643	19647	6342.4216	10.568344
1644	6238	6342.3116	10.568161
1645	-12141	6342.2016	10.567977
1646	-15953	6342.0915	10.567794
1647	-5684	6341.9815	10.567611
1648	957	6341.8715	10.567427
1649	-2468	6341.7614	10.567244
1650	-3106	6341.6514	10.567061
1651	10746	6341.5413	10.566877
1652	33950	6341.4313	10.566694
1653	51774	6341.3213	10.566511
1654	55663	6341.2112	10.566327
1655	49287	6341.1012	10.566144
1656	41297	6340.9911	10.565961
1657	33149	6340.8811	10.565777
1658	17256	6340.7711	10.565594
1659	-8722	6340.6610	10.565410
1660	-31515	6340.5510	10.565227
1661	-36835	6340.4409	10.565044
1662	-30268	6340.3309	10.564860
1663	-28082	6340.2209	10.564677
1664	-28837	6340.1108	10.564494
1665	-14488	6340.0008	10.564310
1666	16170	6339.8907	10.564127
1667	37628	6339.7807	10.563944
1668	32065	6339.6707	10.563760
1669	13803	6339.5606	10.563577
1670	5009	6339.4506	10.563394
1671	5444	6339.3405	10.563210
1672	4382	6339.2305	10.563027
1673	6101	6339.1205	10.562843
1674	20558	6339.0104	10.562660
1675	39224	6338.9004	10.562477
1676	43603	6338.7904	10.562293
1677	32151	6338.6803	10.562110
1678	18295	6338.5703	10.561927
1679	7722	6338.4602	10.561743
1680	-698	6338.3502	10.561560
1681	2420	6338.2402	10.561377
1682	26835	6338.1301	10.561193
1683	55773	6338.0201	10.561010
1684	57581	6337.9100	10.560827
1685	30922	6337.8000	10.560643
1686	12186	6337.6900	10.560460
1687	25827	6337.5799	10.560276
1688	50606	6337.4699	10.560093
1689	52198	6337.3598	10.559910
1690	30257	6337.2498	10.559726
1691	11323	6337.1398	10.559543
1692	7654	6337.0297	10.559360
1693	7620	6336.9197	10.559176
1694	2691	6336.8096	10.558993
1695	139	6336.6996	10.558810
1696	4942	6336.5896	10.558626
1697	7861	6336.4795	10.558443
1698	510	6336.3695	10.558260
1699	-10016	6336.2594	10.558076
1700	-11236	6336.1494	10.557893
1701	-2104	6336.0394	10.557709
1702	9153	6335.9293	10.557526
1703	18054	6335.8193	10.557343
1704	24702	6335.7092	10.557159
1705	25241	6335.5992	10.556976
1706	14338	6335.4892	10.556793
1707	-2068	6335.3791	10.556609
1708	-7125	6335.2691	10.556426
1709	7756	6335.1591	10.556243
1710	30407	6335.0490	10.556059
1711	41562	6334.9390	10.555876
1712	37294	6334.8289	10.555692
1713	30672	6334.7189	10.555509
1714	32683	6334.6089	10.555326
1715	38754	6334.4988	10.555142
1716	35674	6334.3888	10.554959
1717	17652	6334.2787	10.554776
1718	-6225	6334.1687	10.554592
1719	-19592	6334.0587	10.554409
1720	-15245	6333.9486	10.554226
1721	-4285	6333.8386	10.554042
1722	-3729	6333.7285	10.553859
1723	-13605	6333.6185	10.553676
1724	-15910	6333.5085	10.553492
1725	-2320	6333.3984	10.553309
1726	9774	6333.2884	10.553125
1727	2643	6333.1783	10.552942
1728	-11327	6333.0683	10.552759
1729	-5815	6332.9583	10.552575
1730	17693	6332.8482	10.552392
1731	29620	6332.7382	10.552209
1732	16144	6332.6281	10.552025
1733	-2436	6332.5181	10.551842
1734	-5822	6332.4081	10.551659
1735	-893	6332.2980	10.551475
1736	-17	6332.1880	10.551292
1737	4676	6332.0779	10.551109
1738	23964	6331.9679	10.550925
1739	45203	6331.8579	10.550742
1740	46910	6331.7478	10.550558
1741	29142	6331.6378	10.550375
1742	8604	6331.5278	10.550192
1743	-6221	6331.4177	10.550008
1744	-13726	6331.3077	10.549825
1745	-4550	6331.1976	10.549642
1746	24140	6331.0876	10.549458
1747	45815	6330.9776	10.549275
1748	26275	6330.8675	10.549092
1749	-29413	6330.7575	10.548908
1750	-77885	6330.6474	10.548725
1751	-89829	6330.5374	10.548542
1752	-77148	6330.4274	10.548358
1753	-62662	6330.3173	10.548175
1754	-49523	6330.2073	10.547991
1755	-32889	6330.0972	10.547808
1756	-18327	6329.9872	10.547625
1757	-10954	6329.8772	10.547441
1758	-2737	6329.7671	10.547258
1759	12022	6329.6571	10.547075
1760	20954	6329.5470	10.546891
1761	9938	6329.4370	10.546708
1762	-14000	6329.3270	10.546525
1763	-31642	6329.2169	10.546341
1764	-36651	6329.1069	10.546158
1765	-37721	6328.9968	10.545975
1766	-41188	6328.8868	10.545791
1767	-45681	6328.7768	10.545608
1768	-51513	6328.6667	10.545424
1769	-62636	6328.5567	10.545241
1770	-78215	6328.4467	10.545058
1771	-90220	6328.3366	10.544874
1772	-90070	6328.2266	10.544691
1773	-74304	6328.1165	10.544508
1774	-47190	6328.0065	10.544324
1775	-21258	6327.8965	10.544141
1776	-9075	6327.7864	10.543958
1777	-9241	6327.6764	10.543774
1778	-7587	6327.5663	10.543591
1779	1648	6327.4563	10.543408
1780	5218	6327.3463	10.543224
1781	-8398	6327.2362	10.543041
1782	-26499	6327.1262	10.542857
1783	-25990	6327.0161	10.542674
1784	-6269	6326.9061	10.542491
1785	9088	6326.7961	10.542307
1786	6380	6326.6860	10.542124
1787	1496	6326.5760	10.541941
1788	16284	6326.4659	10.541757
1789	46116	6326.3559	10.541574
1790	64633	6326.2459	10.541391
1791	57706	6326.1358	10.541207
1792	39476	6326.0258	10.541024
1793	31350	6325.9157	10.540841
1794	36034	6325.8057	10.540657
1795	41394	6325.6957	10.540474
1796	43082	6325.5856	10.540290
1797	48844	6325.4756	10.540107
1798	59248	6325.3655	10.539924
1799	59433	6325.2555	10.539740
1800	39811	6325.1455	10.539557
1801	14606	6325.0354	10.539374
1802	6244	6324.9254	10.539190
1803	16460	6324.8154	10.539007
1804	27199	6324.7053	10.538824
1805	28228	6324.5953	10.538640
1806	28736	6324.4852	10.538457
1807	39256	6324.3752	10.538273
1808	55814	6324.2652	10.538090
1809	67293	6324.1551	10.537907
1810	68125	6324.0451	10.537723
1811	58931	6323.9350	10.537540
1812	44202	6323.8250	10.537357
1813	33846	6323.7150	10.537173
1814	37407	6323.6049	10.536990
1815	51584	6323.4949	10.536807
1816	62272	6323.3848	10.536623
1817	63364	6323.2748	10.536440
1818	63464	6323.1648	10.536257
1819	68682	6323.0547	10.536073
1820	70176	6322.9447	10.535890
1821	57421	6322.8346	10.535706
1822	34591	6322.7246	10.535523
1823	13835	6322.6146	10.535340
1824	-991	6322.5045	10.535156
1825	-14386	6322.3945	10.534973
1826	-27928	6322.2844	10.534790
1827	-37802	6322.1744	10.534606
1828	-40888	6322.0644	10.534423
1829	-37308	6321.9543	10.534240
1830	-29583	6321.8443	10.534056
1831	-22908	6321.7343	10.533873
1832	-22123	6321.6242	10.533690
1833	-26208	6321.5142	10.533506
1834	-30918	6321.4041	10.533323
1835	-36651	6321.2941	10.533139
1836	-44461	6321.1841	10.532956
1837	-44593	6321.0740	10.532773
1838	-23408	6320.9640	10.532589
1839	14084	6320.8539	10.532406
1840	43543	6320.7439	10.532223
1841	49981	6320.6339	10.532039
1842	42840	6320.5238	10.531856
1843	35448	6320.4138	10.531673
1844	27018	6320.3037	10.531489
1845	15845	6320.1937	10.531306
1846	11167	6320.0837	10.531123
1847	15254	6319.9736	10.530939
1848	10803	6319.8636	10.530756
1849	-13263	6319.7535	10.530572
1850	-37860	6319.6435	10.530389
1851	-38720	6319.5335	10.530206
1852	-23416	6319.4234	10.530022
1853	-17260	6319.3134	10.529839
1854	-21174	6319.2033	10.529656
1855	-13488	6319.0933	10.529472
1856	8998	6318.9833	10.529289
1857	22877	6318.8732	10.529106
1858	15664	6318.7632	10.528922
1859	3783	6318.6531	10.528739
1860	3740	6318.5431	10.528556
1861	8962	6318.4331	10.528372
1862	6981	6318.3230	10.528189
1863	137	6318.2130	10.528005
1864	-3664	6318.1030	10.527822
1865	-5111	6317.9929	10.527639
1866	-6328	6317.8829	10.527455
1867	-3227	6317.7728	10.527272
1868	3255	6317.6628	10.527089
1869	373	6317.5528	10.526905
1870	-19368	6317.4427	10.526722
1871	-42987	6317.3327	10.526539
1872	-50130	6317.2226	10.526355
1873	-35606	6317.1126	10.526172
1874	-11068	6317.0026	10.525989
1875	8976	6316.8925	10.525805
1876	15641	6316.7825	10.525622
1877	7074	6316.6724	10.525438
1878	-10146	6316.5624	10.525255
1879	-24290	6316.4524	10.525072
1880	-27945	6316.3423	10.524888
1881	-22116	6316.2323	10.524705
1882	-11485	6316.1222	10.524522
1883	-1808	6316.0122	10.524338
1884	-173	6315.9022	10.524155
1885	-8080	6315.7921	10.523972
1886	-15106	6315.6821	10.523788
1887	-10684	6315.5720	10.523605
1888	-1139	6315.4620	10.523421
1889	-1249	6315.3520	10.523238
1890	-9877	6315.2419	10.523055
1891	-11642	6315.1319	10.522871
1892	-4363	6315.0219	10.522688
1893	-4014	6314.9118	10.522505
1894	-16143	6314.8018	10.522321
1895	-24189	6314.6917	10.522138
1896	-17591	6314.5817	10.521955
1897	-11125	6314.4717	10.521771
1898	-20796	6314.3616	10.521588
1899	-38060	6314.2516	10.521405
1900	-46011	6314.1415	10.521221
1901	-46271	6314.0315	10.521038
1902	-49511	6313.9215	10.520854
1903	-50770	6313.8114	10.520671
1904	-35889	6313.7014	10.520488
1905	-5688	6313.5913	10.520304
1906	26254	6313.4813	10.520121
1907	54695	6313.3713	10.519938
1908	82078	6313.2612	10.519754
1909	101136	6313.1512	10.519571
1910	99214	6313.0411	10.519388
1911	80566	6312.9311	10.519204
1912	65547	6312.8211	10.519021
1913	64102	6312.7110	10.518838
1914	65164	6312.6010	10.518654
1915	55914	6312.4909	10.518471
1916	38310	6312.3809	10.518287
1917	22136	6312.2709	10.518104
1918	12360	6312.1608	10.517921
1919	7629	6312.0508	10.517737
1920	3747	6311.9407	10.517554
1921	-2991	6311.8307	10.517371
1922	-9452	6311.7207	10.517187
1923	-4208	6311.6106	10.517004
1924	19052	6311.5006	10.516821
1925	48604	6311.3906	10.516637
1926	64543	6311.2805	10.516454
1927	59975	6311.1705	10.516271
1928	43305	6311.0604	10.516087
1929	23258	6310.9504	10.515904
1930	3918	6310.8404	10.515720
1931	-7790	6310.7303	10.515537
1932	-4654	6310.6203	10.515354
1933	8713	6310.5102	10.515170
1934	18222	6310.4002	10.514987
1935	17018	6310.2902	10.514804
1936	9846	6310.1801	10.514620
1937	938	6310.0701	10.514437
1938	-10280	6309.9600	10.514254
1939	-20717	6309.8500	10.514070
1940	-24189	6309.7400	10.513887
1941	-22846	6309.6299	10.513704
1942	-24990	6309.5199	10.513520
1943	-28278	6309.4098	10.513337
1944	-18924	6309.2998	10.513153
1945	6945	6309.1898	10.512970
1946	33784	6309.0797	10.512787
1947	45625	6308.9697	10.512603
1948	44361	6308.8596	10.512420
1949	42425	6308.7496	10.512237
1950	46422	6308.6396	10.512053
1951	54060	6308.5295	10.511870
1952	58666	6308.4195	10.511687
1953	51799	6308.3095	10.511503
1954	30763	6308.1994	10.511320
1955	7926	6308.0894	10.511137
1956	1266	6307.9793	10.510953
1957	10050	6307.8693	10.510770
1958	12768	6307.7593	10.510586
1959	-2581	6307.6492	10.510403
1960	-19819	6307.5392	10.510220
1961	-18128	6307.4291	10.510036
1962	-2023	6307.3191	10.509853
1963	8093	6307.2091	10.509670
1964	7026	6307.0990	10.509486
1965	8468	6306.9890	10.509303
1966	20456	6306.8789	10.509120
1967	33672	6306.7689	10.508936
1968	35585	6306.6589	10.508753
1969	23230	6306.5488	10.508569
1970	329	6306.4388	10.508386
1971	-26294	6306.3287	10.508203
1972	-44453	6306.2187	10.508019
1973	-42264	6306.1087	10.507836
1974	-22244	6305.9986	10.507653
1975	-2597	6305.8886	10.507469
1976	1147	6305.7785	10.507286
1977	-8579	6305.6685	10.507103
1978	-17793	6305.5585	10.506919
1979	-18013	6305.4484	10.506736
1980	-13175	6305.3384	10.506553
1981	-12624	6305.2283	10.506369
1982	-20921	6305.1183	10.506186
1983	-33528	6305.0083	10.506002
1984	-40731	6304.8982	10.505819
1985	-36203	6304.7882	10.505636
1986	-21937	6304.6782	10.505452
1987	-4831	6304.5681	10.505269
1988	9232	6304.4581	10.505086
1989	16411	6304.3480	10.504902
1990	14310	6304.2380	10.504719
1991	5669	6304.1280	10.504536
1992	384	6304.0179	10.504352
1993	7046	6303.9079	10.504169
1994	21505	6303.7978	10.503986
1995	28800	6303.6878	10.503802
1996	18209	6303.5778	10.503619
1997	-6499	6303.4677	10.503435
1998	-31348	6303.3577	10.503252
1999	-42479	6303.2476	10.503069
2000	-33566	6303.1376	10.502885
[truncated: 63,536 more rows]
