# Supplementary material for: Evolution of the metabolome in response to selection for increased immunity in populations of Drosophila melanogaster
Source: PLoS One. 2017 Nov 17;12(11):e0188089. doi: 10.1371/journal.pone.0188089 (PMC5693281; doi:10.1371/journal.pone.0188089)
Supplement: S4 File — (ZIP) [file pone.0188089.s021.zip › Block4/Is/1/pdata/1/assocs]

##TITLE= Parameter file, TopSpin 3.5 pl 2
##JCAMPDX= 5.0
##DATATYPE= Parameter Values
##NPOINTS= 1	$$ modification sequence number
##ORIGIN= Bruker BioSpin GmbH
##OWNER= nmrsu
$$ 2015-09-16 22:34:17.578 +0530  nmrsu@CZC51206BL
$$ /opt/topspin3.5pl2/navdeep/nv-11sep-2015/424/pdata/1/assocs
$$ process /opt/topspin3.5pl2/prog/mod/dirdata
##$MULTDISP= </opt/topspin3.5pl2/navdeep/nv-11sep-2015/15/pdata/1|/opt/topspin3.5pl2/navdeep/nv-11sep-2015/11/pdata/1>
##END=
