# Supplementary material for: Evolution of the metabolome in response to selection for increased immunity in populations of Drosophila melanogaster
Source: PLoS One. 2017 Nov 17;12(11):e0188089. doi: 10.1371/journal.pone.0188089 (PMC5693281; doi:10.1371/journal.pone.0188089)
Supplement: S4 File — (ZIP) [file pone.0188089.s021.zip › Block4/Is/1/pdata/1/auditp.txt]

##TITLE= Audit trail, TopSpin 3.5 pl 2
##JCAMPDX= 5.01
##ORIGIN= Bruker BioSpin GmbH
##OWNER= nmrsu
$$ /opt/topspin3.5pl2/navdeep/nv-11sep-2015/424/pdata/1/auditp.txt
##AUDIT TRAIL=  $$ (NUMBER, WHEN, WHO, WHERE, PROCESS, VERSION, WHAT)
(   1,<2015-09-16 22:37:10.167 +0530>,<nmrsu>,<CZC51206BL>,<go4>,<TopSpin 3.5.2>,
      <created by zg
	started at 2015-09-16 22:35:51.298 +0530,
	POWCHK enabled, PULCHK disabled,
       configuration hash MD5:
       68 A8 47 55 1A A4 AB 4B E3 82 26 DA 1A 66 0A 05
       data hash MD5: 32K
       6A E8 49 7F 22 CC 4B 46 48 C5 E6 34 B7 9A B7 E0>)
(   2,<2015-09-16 22:40:41.936 +0530>,<nmrsu>,<CZC51206BL>,<proc1d>,<TopSpin 3.5.2>,
      <Start of raw data processing
       efp LB = 0.3 FT_mod = 6 PKNL = 1 PHC0 = 90.33786 PHC1 = -34.01418 SI = 64K 
       data hash MD5: 64K
       01 E1 F6 4D BD 3E D4 79 57 24 06 36 13 31 39 4A>)
(   3,<2015-09-16 22:40:43.366 +0530>,<nmrsu>,<CZC51206BL>,<proc1d>,<TopSpin 3.5.2>,
      <apk 
       data hash MD5: 64K
       E0 2E 95 29 7B 39 AD 16 06 EC 3B C3 F7 23 53 16>)
(   4,<2015-09-16 22:40:44.154 +0530>,<nmrsu>,<CZC51206BL>,<proc1d>,<TopSpin 3.5.2>,
      <abs n ABSG = 5 
       data hash MD5: 64K
       28 74 DD FE FE DB 08 05 EA 0E 0F 96 8C 03 F6 2D>)
(   5,<2015-10-11 11:36:54.549 +0530>,<nmrsu>,<CZC51206BL>,<proc1d>,<TopSpin 3.5.2>,
      <abs n ABSG = 5 
       data hash MD5: 64K
       E6 56 70 11 1A 68 48 17 6C EC E0 EB 55 78 91 90>)
(   6,<2015-10-11 11:36:56.103 +0530>,<nmrsu>,<CZC51206BL>,<proc1d>,<TopSpin 3.5.2>,
      <apk 
       data hash MD5: 64K
       59 42 66 7A 5B CF 13 FD 35 5C DC A3 1F 29 43 01>)
(   7,<2015-10-11 11:36:56.904 +0530>,<nmrsu>,<CZC51206BL>,<proc1d>,<TopSpin 3.5.2>,
      <abs n ABSG = 5 
       data hash MD5: 64K
       C7 2A C3 3A 4C 59 E4 61 E9 69 03 52 5E 15 47 57>)
(   8,<2017-10-28 16:59:05.675 +0530>,<nmrsu>,<NMRPC>,<disknew>,<TopSpin 3.5.2>,
      <processed data deleted>)
##END=

$$ hash MD5
$$ 86 EF 94 90 4D 1E 79 E2 DE 4B D2 1C FC EB DB 65
