# Supplementary material for: Evolution of the metabolome in response to selection for increased immunity in populations of Drosophila melanogaster
Source: PLoS One. 2017 Nov 17;12(11):e0188089. doi: 10.1371/journal.pone.0188089 (PMC5693281; doi:10.1371/journal.pone.0188089)
Supplement: S4 File — (ZIP) [file pone.0188089.s021.zip › Block4/Is/2/pdata/1/ascii-spec.txt]

1	16090	6522.6444	10.868648
2	39262	6522.5343	10.868465
3	50866	6522.4243	10.868282
4	33808	6522.3143	10.868098
5	9661	6522.2042	10.867915
6	6149	6522.0942	10.867732
7	18700	6521.9842	10.867548
8	24646	6521.8741	10.867365
9	20748	6521.7641	10.867182
10	21243	6521.6540	10.866998
11	26839	6521.5440	10.866815
12	23440	6521.4340	10.866631
13	11555	6521.3239	10.866448
14	11285	6521.2139	10.866265
15	31591	6521.1038	10.866081
16	55386	6520.9938	10.865898
17	63412	6520.8838	10.865715
18	55974	6520.7737	10.865531
19	42887	6520.6637	10.865348
20	28676	6520.5536	10.865165
21	17693	6520.4436	10.864981
22	17841	6520.3336	10.864798
23	26038	6520.2235	10.864615
24	23653	6520.1135	10.864431
25	2025	6520.0034	10.864248
26	-17911	6519.8934	10.864064
27	-9033	6519.7834	10.863881
28	25202	6519.6733	10.863698
29	54658	6519.5633	10.863514
30	60229	6519.4532	10.863331
31	50651	6519.3432	10.863148
32	41834	6519.2332	10.862964
33	37125	6519.1231	10.862781
34	33456	6519.0131	10.862598
35	32217	6518.9030	10.862414
36	34257	6518.7930	10.862231
37	33342	6518.6830	10.862048
38	24652	6518.5729	10.861864
39	14884	6518.4629	10.861681
40	14868	6518.3529	10.861497
41	24252	6518.2428	10.861314
42	31076	6518.1328	10.861131
43	26765	6518.0227	10.860947
44	15756	6517.9127	10.860764
45	8657	6517.8027	10.860581
46	9533	6517.6926	10.860397
47	12572	6517.5826	10.860214
48	10378	6517.4725	10.860031
49	3246	6517.3625	10.859847
50	-1378	6517.2525	10.859664
51	1691	6517.1424	10.859481
52	9412	6517.0324	10.859297
53	16499	6516.9223	10.859114
54	24533	6516.8123	10.858930
55	39084	6516.7023	10.858747
56	57132	6516.5922	10.858564
57	64421	6516.4822	10.858380
58	50965	6516.3721	10.858197
59	25397	6516.2621	10.858014
60	7119	6516.1521	10.857830
61	5084	6516.0420	10.857647
62	10966	6515.9320	10.857464
63	14011	6515.8219	10.857280
64	14573	6515.7119	10.857097
65	18098	6515.6019	10.856913
66	22439	6515.4918	10.856730
67	20358	6515.3818	10.856547
68	12770	6515.2718	10.856363
69	9680	6515.1617	10.856180
70	15578	6515.0517	10.855997
71	22251	6514.9416	10.855813
72	21015	6514.8316	10.855630
73	15421	6514.7216	10.855447
74	15124	6514.6115	10.855263
75	22161	6514.5015	10.855080
76	30823	6514.3914	10.854897
77	37054	6514.2814	10.854713
78	38792	6514.1714	10.854530
79	30122	6514.0613	10.854346
80	7306	6513.9513	10.854163
81	-18441	6513.8412	10.853980
82	-26611	6513.7312	10.853796
83	-11307	6513.6212	10.853613
84	9944	6513.5111	10.853430
85	16940	6513.4011	10.853246
86	7899	6513.2910	10.853063
87	-5673	6513.1810	10.852880
88	-14611	6513.0710	10.852696
89	-13579	6512.9609	10.852513
90	2629	6512.8509	10.852330
91	29989	6512.7408	10.852146
92	48483	6512.6308	10.851963
93	40384	6512.5208	10.851779
94	14382	6512.4107	10.851596
95	-2724	6512.3007	10.851413
96	1421	6512.1906	10.851229
97	14647	6512.0806	10.851046
98	23811	6511.9706	10.850863
99	31351	6511.8605	10.850679
100	41813	6511.7505	10.850496
101	47652	6511.6405	10.850313
102	40673	6511.5304	10.850129
103	27149	6511.4204	10.849946
104	18890	6511.3103	10.849763
105	16262	6511.2003	10.849579
106	12386	6511.0903	10.849396
107	8674	6510.9802	10.849212
108	12697	6510.8702	10.849029
109	22818	6510.7601	10.848846
110	28024	6510.6501	10.848662
111	24263	6510.5401	10.848479
112	20117	6510.4300	10.848296
113	23715	6510.3200	10.848112
114	32829	6510.2099	10.847929
115	41056	6510.0999	10.847746
116	46022	6509.9899	10.847562
117	47566	6509.8798	10.847379
118	44303	6509.7698	10.847196
119	37106	6509.6597	10.847012
120	31904	6509.5497	10.846829
121	33905	6509.4397	10.846645
122	40220	6509.3296	10.846462
123	41620	6509.2196	10.846279
124	32153	6509.1095	10.846095
125	16544	6508.9995	10.845912
126	7379	6508.8895	10.845729
127	13078	6508.7794	10.845545
128	28224	6508.6694	10.845362
129	39176	6508.5594	10.845179
130	40297	6508.4493	10.844995
131	39015	6508.3393	10.844812
132	41932	6508.2292	10.844629
133	44323	6508.1192	10.844445
134	41157	6508.0092	10.844262
135	40468	6507.8991	10.844078
136	52609	6507.7891	10.843895
137	70165	6507.6790	10.843712
138	74039	6507.5690	10.843528
139	60382	6507.4590	10.843345
140	46415	6507.3489	10.843162
141	45398	6507.2389	10.842978
142	50098	6507.1288	10.842795
143	48030	6507.0188	10.842612
144	40341	6506.9088	10.842428
145	35977	6506.7987	10.842245
146	37277	6506.6887	10.842061
147	41564	6506.5786	10.841878
148	48901	6506.4686	10.841695
149	57921	6506.3586	10.841511
150	60969	6506.2485	10.841328
151	53865	6506.1385	10.841145
152	44696	6506.0284	10.840961
153	42960	6505.9184	10.840778
154	45946	6505.8084	10.840595
155	46036	6505.6983	10.840411
156	44643	6505.5883	10.840228
157	46471	6505.4782	10.840045
158	46337	6505.3682	10.839861
159	36950	6505.2582	10.839678
160	26073	6505.1481	10.839494
161	29365	6505.0381	10.839311
162	46450	6504.9281	10.839128
163	60011	6504.8180	10.838944
164	60119	6504.7080	10.838761
165	54165	6504.5979	10.838578
166	50370	6504.4879	10.838394
167	47790	6504.3779	10.838211
168	47319	6504.2678	10.838028
169	55519	6504.1578	10.837844
170	69058	6504.0477	10.837661
171	70836	6503.9377	10.837478
172	53223	6503.8277	10.837294
173	32501	6503.7176	10.837111
174	27205	6503.6076	10.836927
175	32509	6503.4975	10.836744
176	30674	6503.3875	10.836561
177	19315	6503.2775	10.836377
178	13396	6503.1674	10.836194
179	22325	6503.0574	10.836011
180	39430	6502.9473	10.835827
181	54056	6502.8373	10.835644
182	62381	6502.7273	10.835461
183	65487	6502.6172	10.835277
184	66371	6502.5072	10.835094
185	70296	6502.3971	10.834911
186	80456	6502.2871	10.834727
187	92142	6502.1771	10.834544
188	96609	6502.0670	10.834360
189	89938	6501.9570	10.834177
190	73403	6501.8470	10.833994
191	49036	6501.7369	10.833810
192	22221	6501.6269	10.833627
193	4663	6501.5168	10.833444
194	4602	6501.4068	10.833260
195	15122	6501.2968	10.833077
196	21006	6501.1867	10.832894
197	15982	6501.0767	10.832710
198	4783	6500.9666	10.832527
199	-8902	6500.8566	10.832344
200	-25005	6500.7466	10.832160
201	-38558	6500.6365	10.831977
202	-41225	6500.5265	10.831793
203	-33364	6500.4164	10.831610
204	-23864	6500.3064	10.831427
205	-16617	6500.1964	10.831243
206	-8393	6500.0863	10.831060
207	-931	6499.9763	10.830877
208	-804	6499.8662	10.830693
209	-3488	6499.7562	10.830510
210	6956	6499.6462	10.830327
211	34334	6499.5361	10.830143
212	60131	6499.4261	10.829960
213	66942	6499.3160	10.829777
214	60036	6499.2060	10.829593
215	54038	6499.0960	10.829410
216	49497	6498.9859	10.829226
217	37500	6498.8759	10.829043
218	19743	6498.7658	10.828860
219	7893	6498.6558	10.828676
220	6559	6498.5458	10.828493
221	10437	6498.4357	10.828310
222	15311	6498.3257	10.828126
223	18755	6498.2157	10.827943
224	13423	6498.1056	10.827760
225	-5192	6497.9956	10.827576
226	-25278	6497.8855	10.827393
227	-28519	6497.7755	10.827209
228	-15039	6497.6655	10.827026
229	-3893	6497.5554	10.826843
230	-5486	6497.4454	10.826659
231	-8128	6497.3353	10.826476
232	2238	6497.2253	10.826293
233	22311	6497.1153	10.826109
234	39591	6497.0052	10.825926
235	49200	6496.8952	10.825743
236	53135	6496.7851	10.825559
237	51112	6496.6751	10.825376
238	42108	6496.5651	10.825193
239	30193	6496.4550	10.825009
240	20908	6496.3450	10.824826
241	14897	6496.2349	10.824642
242	9936	6496.1249	10.824459
243	4731	6496.0149	10.824276
244	-2644	6495.9048	10.824092
245	-13591	6495.7948	10.823909
246	-22575	6495.6847	10.823726
247	-20540	6495.5747	10.823542
248	-9981	6495.4647	10.823359
249	-6634	6495.3546	10.823176
250	-17940	6495.2446	10.822992
251	-29834	6495.1346	10.822809
252	-26092	6495.0245	10.822626
253	-12313	6494.9145	10.822442
254	-7195	6494.8044	10.822259
255	-16095	6494.6944	10.822075
256	-28006	6494.5844	10.821892
257	-34794	6494.4743	10.821709
258	-37588	6494.3643	10.821525
259	-35396	6494.2542	10.821342
260	-23759	6494.1442	10.821159
261	-6748	6494.0342	10.820975
262	4679	6493.9241	10.820792
263	10000	6493.8141	10.820609
264	20965	6493.7040	10.820425
265	41487	6493.5940	10.820242
266	59329	6493.4840	10.820059
267	64312	6493.3739	10.819875
268	62074	6493.2639	10.819692
269	61771	6493.1538	10.819508
270	61967	6493.0438	10.819325
271	58290	6492.9338	10.819142
272	54407	6492.8237	10.818958
273	54203	6492.7137	10.818775
274	51891	6492.6036	10.818592
275	42099	6492.4936	10.818408
276	32627	6492.3836	10.818225
277	34234	6492.2735	10.818042
278	43012	6492.1635	10.817858
279	46480	6492.0534	10.817675
280	43568	6491.9434	10.817492
281	44258	6491.8334	10.817308
282	50695	6491.7233	10.817125
283	53884	6491.6133	10.816941
284	51371	6491.5033	10.816758
285	53561	6491.3932	10.816575
286	65909	6491.2832	10.816391
287	76238	6491.1731	10.816208
288	69099	6491.0631	10.816025
289	46341	6490.9531	10.815841
290	24939	6490.8430	10.815658
291	17449	6490.7330	10.815475
292	21257	6490.6229	10.815291
293	25510	6490.5129	10.815108
294	22909	6490.4029	10.814925
295	14565	6490.2928	10.814741
296	7464	6490.1828	10.814558
297	8585	6490.0727	10.814374
298	19611	6489.9627	10.814191
299	35387	6489.8527	10.814008
300	47209	6489.7426	10.813824
301	48941	6489.6326	10.813641
302	42007	6489.5225	10.813458
303	34108	6489.4125	10.813274
304	30442	6489.3025	10.813091
305	26440	6489.1924	10.812908
306	14011	6489.0824	10.812724
307	-4136	6488.9723	10.812541
308	-13580	6488.8623	10.812358
309	-6078	6488.7523	10.812174
310	8260	6488.6422	10.811991
311	13785	6488.5322	10.811807
312	8789	6488.4222	10.811624
313	3472	6488.3121	10.811441
314	3070	6488.2021	10.811257
315	4238	6488.0920	10.811074
316	6549	6487.9820	10.810891
317	15152	6487.8720	10.810707
318	29401	6487.7619	10.810524
319	38679	6487.6519	10.810341
320	33816	6487.5418	10.810157
321	16851	6487.4318	10.809974
322	-1924	6487.3218	10.809790
323	-10734	6487.2117	10.809607
324	-1703	6487.1017	10.809424
325	21165	6486.9916	10.809240
326	39654	6486.8816	10.809057
327	37885	6486.7716	10.808874
328	21998	6486.6615	10.808690
329	11666	6486.5515	10.808507
330	11380	6486.4414	10.808324
331	5919	6486.3314	10.808140
332	-11297	6486.2214	10.807957
333	-23823	6486.1113	10.807774
334	-17324	6486.0013	10.807590
335	-3132	6485.8912	10.807407
336	-830	6485.7812	10.807223
337	-8918	6485.6712	10.807040
338	-10762	6485.5611	10.806857
339	-2004	6485.4511	10.806673
340	6991	6485.3410	10.806490
341	12159	6485.2310	10.806307
342	19707	6485.1210	10.806123
343	28433	6485.0109	10.805940
344	26181	6484.9009	10.805757
345	8966	6484.7909	10.805573
346	-10148	6484.6808	10.805390
347	-17097	6484.5708	10.805207
348	-11521	6484.4607	10.805023
349	-1116	6484.3507	10.804840
350	8713	6484.2407	10.804656
351	15076	6484.1306	10.804473
352	16262	6484.0206	10.804290
353	14729	6483.9105	10.804106
354	14392	6483.8005	10.803923
355	12776	6483.6905	10.803740
356	4425	6483.5804	10.803556
357	-6270	6483.4704	10.803373
358	-6743	6483.3603	10.803190
359	5287	6483.2503	10.803006
360	16707	6483.1403	10.802823
361	18626	6483.0302	10.802640
362	19562	6482.9202	10.802456
363	30002	6482.8101	10.802273
364	43912	6482.7001	10.802089
365	47175	6482.5901	10.801906
366	37454	6482.4800	10.801723
367	23498	6482.3700	10.801539
368	9774	6482.2599	10.801356
369	-5339	6482.1499	10.801173
370	-18493	6482.0399	10.800989
371	-21864	6481.9298	10.800806
372	-15941	6481.8198	10.800623
373	-10832	6481.7098	10.800439
374	-12037	6481.5997	10.800256
375	-14055	6481.4897	10.800073
376	-11422	6481.3796	10.799889
377	-7376	6481.2696	10.799706
378	-6449	6481.1596	10.799522
379	-5274	6481.0495	10.799339
380	2403	6480.9395	10.799156
381	14799	6480.8294	10.798972
382	21940	6480.7194	10.798789
383	15883	6480.6094	10.798606
384	-1487	6480.4993	10.798422
385	-19636	6480.3893	10.798239
386	-26911	6480.2792	10.798056
387	-19430	6480.1692	10.797872
388	-4334	6480.0592	10.797689
389	8133	6479.9491	10.797506
390	17101	6479.8391	10.797322
391	31773	6479.7290	10.797139
392	57233	6479.6190	10.796955
393	84358	6479.5090	10.796772
394	99185	6479.3989	10.796589
395	98785	6479.2889	10.796405
396	90476	6479.1788	10.796222
397	77150	6479.0688	10.796039
398	53619	6478.9588	10.795855
399	20877	6478.8487	10.795672
400	-5673	6478.7387	10.795489
401	-11050	6478.6286	10.795305
402	861	6478.5186	10.795122
403	13088	6478.4086	10.794938
404	17889	6478.2985	10.794755
405	22707	6478.1885	10.794572
406	32405	6478.0785	10.794388
407	37448	6477.9684	10.794205
408	27783	6477.8584	10.794022
409	11033	6477.7483	10.793838
410	5637	6477.6383	10.793655
411	17239	6477.5283	10.793472
412	31536	6477.4182	10.793288
413	32640	6477.3082	10.793105
414	21204	6477.1981	10.792922
415	10548	6477.0881	10.792738
416	9827	6476.9781	10.792555
417	15979	6476.8680	10.792371
418	20740	6476.7580	10.792188
419	21480	6476.6479	10.792005
420	23834	6476.5379	10.791821
421	34165	6476.4279	10.791638
422	50113	6476.3178	10.791455
423	60411	6476.2078	10.791271
424	55639	6476.0977	10.791088
425	37998	6475.9877	10.790905
426	18643	6475.8777	10.790721
427	7167	6475.7676	10.790538
428	6055	6475.6576	10.790355
429	12180	6475.5475	10.790171
430	18296	6475.4375	10.789988
431	14864	6475.3275	10.789804
432	-1917	6475.2174	10.789621
433	-22425	6475.1074	10.789438
434	-30504	6474.9974	10.789254
435	-20964	6474.8873	10.789071
436	-4876	6474.7773	10.788888
437	5290	6474.6672	10.788704
438	9467	6474.5572	10.788521
439	14539	6474.4472	10.788338
440	21729	6474.3371	10.788154
441	27184	6474.2271	10.787971
442	31211	6474.1170	10.787788
443	37495	6474.0070	10.787604
444	43712	6473.8970	10.787421
445	41928	6473.7869	10.787237
446	30600	6473.6769	10.787054
447	18576	6473.5668	10.786871
448	13310	6473.4568	10.786687
449	11884	6473.3468	10.786504
450	9385	6473.2367	10.786321
451	10002	6473.1267	10.786137
452	20711	6473.0166	10.785954
453	36595	6472.9066	10.785771
454	43572	6472.7966	10.785587
455	37815	6472.6865	10.785404
456	31999	6472.5765	10.785221
457	36109	6472.4664	10.785037
458	41411	6472.3564	10.784854
459	34139	6472.2464	10.784670
460	19025	6472.1363	10.784487
461	14596	6472.0263	10.784304
462	25354	6471.9162	10.784120
463	33988	6471.8062	10.783937
464	26974	6471.6962	10.783754
465	14519	6471.5861	10.783570
466	14827	6471.4761	10.783387
467	28467	6471.3661	10.783204
468	40857	6471.2560	10.783020
469	43745	6471.1460	10.782837
470	40559	6471.0359	10.782654
471	33828	6470.9259	10.782470
472	21955	6470.8159	10.782287
473	9174	6470.7058	10.782103
474	5623	6470.5958	10.781920
475	14319	6470.4857	10.781737
476	28414	6470.3757	10.781553
477	43435	6470.2657	10.781370
478	60731	6470.1556	10.781187
479	75595	6470.0456	10.781003
480	75416	6469.9355	10.780820
481	57767	6469.8255	10.780637
482	39607	6469.7155	10.780453
483	37917	6469.6054	10.780270
484	47960	6469.4954	10.780086
485	51182	6469.3853	10.779903
486	40292	6469.2753	10.779720
487	26462	6469.1653	10.779536
488	23380	6469.0552	10.779353
489	32532	6468.9452	10.779170
490	44038	6468.8351	10.778986
491	45948	6468.7251	10.778803
492	33324	6468.6151	10.778620
493	13330	6468.5050	10.778436
494	588	6468.3950	10.778253
495	3250	6468.2850	10.778070
496	14598	6468.1749	10.777886
497	21802	6468.0649	10.777703
498	20619	6467.9548	10.777519
499	17146	6467.8448	10.777336
500	17220	6467.7348	10.777153
501	19440	6467.6247	10.776969
502	18803	6467.5147	10.776786
503	13886	6467.4046	10.776603
504	9597	6467.2946	10.776419
505	12727	6467.1846	10.776236
506	23037	6467.0745	10.776053
507	30158	6466.9645	10.775869
508	24922	6466.8544	10.775686
509	13762	6466.7444	10.775503
510	13507	6466.6344	10.775319
511	29057	6466.5243	10.775136
512	45516	6466.4143	10.774952
513	48532	6466.3042	10.774769
514	43467	6466.1942	10.774586
515	44951	6466.0842	10.774402
516	54261	6465.9741	10.774219
517	58914	6465.8641	10.774036
518	52399	6465.7540	10.773852
519	43463	6465.6440	10.773669
520	44605	6465.5340	10.773486
521	57794	6465.4239	10.773302
522	71979	6465.3139	10.773119
523	71245	6465.2038	10.772936
524	48719	6465.0938	10.772752
525	16896	6464.9838	10.772569
526	-675	6464.8737	10.772385
527	6279	6464.7637	10.772202
528	24230	6464.6537	10.772019
529	35514	6464.5436	10.771835
530	39789	6464.4336	10.771652
531	45907	6464.3235	10.771469
532	51959	6464.2135	10.771285
533	49492	6464.1035	10.771102
534	42580	6463.9934	10.770919
535	44485	6463.8834	10.770735
536	55687	6463.7733	10.770552
537	62846	6463.6633	10.770369
538	61753	6463.5533	10.770185
539	63436	6463.4432	10.770002
540	71645	6463.3332	10.769818
541	71559	6463.2231	10.769635
542	51424	6463.1131	10.769452
543	22710	6463.0031	10.769268
544	6577	6462.8930	10.769085
545	8002	6462.7830	10.768902
546	13448	6462.6729	10.768718
547	9013	6462.5629	10.768535
548	-6241	6462.4529	10.768352
549	-20096	6462.3428	10.768168
550	-16082	6462.2328	10.767985
551	9632	6462.1227	10.767802
552	36337	6462.0127	10.767618
553	35399	6461.9027	10.767435
554	6617	6461.7926	10.767251
555	-14517	6461.6826	10.767068
556	766	6461.5726	10.766885
557	34746	6461.4625	10.766701
558	43939	6461.3525	10.766518
559	15607	6461.2424	10.766335
560	-16399	6461.1324	10.766151
561	-16423	6461.0224	10.765968
562	10056	6460.9123	10.765785
563	30250	6460.8023	10.765601
564	29870	6460.6922	10.765418
565	27686	6460.5822	10.765234
566	43754	6460.4722	10.765051
567	68722	6460.3621	10.764868
568	76625	6460.2521	10.764684
569	61782	6460.1420	10.764501
570	46664	6460.0320	10.764318
571	49045	6459.9220	10.764134
572	56536	6459.8119	10.763951
573	46977	6459.7019	10.763768
574	24409	6459.5918	10.763584
575	15560	6459.4818	10.763401
576	31631	6459.3718	10.763218
577	52929	6459.2617	10.763034
578	56870	6459.1517	10.762851
579	44836	6459.0416	10.762667
580	32098	6458.9316	10.762484
581	25108	6458.8216	10.762301
582	20668	6458.7115	10.762117
583	17093	6458.6015	10.761934
584	13586	6458.4914	10.761751
585	6267	6458.3814	10.761567
586	-3123	6458.2714	10.761384
587	-1634	6458.1613	10.761201
588	18678	6458.0513	10.761017
589	44084	6457.9413	10.760834
590	52300	6457.8312	10.760651
591	39677	6457.7212	10.760467
592	22920	6457.6111	10.760284
593	14784	6457.5011	10.760100
594	10111	6457.3911	10.759917
595	-2648	6457.2810	10.759734
596	-25056	6457.1710	10.759550
597	-45629	6457.0609	10.759367
598	-48431	6456.9509	10.759184
599	-27066	6456.8409	10.759000
600	5070	6456.7308	10.758817
601	24157	6456.6208	10.758634
602	22593	6456.5107	10.758450
603	18686	6456.4007	10.758267
604	30331	6456.2907	10.758084
605	48948	6456.1806	10.757900
606	54629	6456.0706	10.757717
607	48362	6455.9605	10.757533
608	47708	6455.8505	10.757350
609	53823	6455.7405	10.757167
610	47395	6455.6304	10.756983
611	21630	6455.5204	10.756800
612	-3789	6455.4103	10.756617
613	-11110	6455.3003	10.756433
614	-7132	6455.1903	10.756250
615	-5270	6455.0802	10.756067
616	-2855	6454.9702	10.755883
617	7762	6454.8602	10.755700
618	19161	6454.7501	10.755517
619	18387	6454.6401	10.755333
620	8597	6454.5300	10.755150
621	4001	6454.4200	10.754966
622	7825	6454.3100	10.754783
623	11165	6454.1999	10.754600
624	11531	6454.0899	10.754416
625	17644	6453.9798	10.754233
626	34809	6453.8698	10.754050
627	57141	6453.7598	10.753866
628	75700	6453.6497	10.753683
629	85664	6453.5397	10.753500
630	85821	6453.4296	10.753316
631	80065	6453.3196	10.753133
632	78558	6453.2096	10.752950
633	87353	6453.0995	10.752766
634	96638	6452.9895	10.752583
635	89814	6452.8794	10.752399
636	66019	6452.7694	10.752216
637	43624	6452.6594	10.752033
638	38381	6452.5493	10.751849
639	47601	6452.4393	10.751666
640	59855	6452.3292	10.751483
641	70233	6452.2192	10.751299
642	78727	6452.1092	10.751116
643	81490	6451.9991	10.750933
644	74109	6451.8891	10.750749
645	61201	6451.7790	10.750566
646	53870	6451.6690	10.750382
647	56088	6451.5590	10.750199
648	58901	6451.4489	10.750016
649	50414	6451.3389	10.749832
650	29224	6451.2289	10.749649
651	6197	6451.1188	10.749466
652	-6534	6451.0088	10.749282
653	-7192	6450.8987	10.749099
654	-4068	6450.7887	10.748916
655	-4048	6450.6787	10.748732
656	-5032	6450.5686	10.748549
657	-2950	6450.4586	10.748366
658	-2393	6450.3485	10.748182
659	-11964	6450.2385	10.747999
660	-28035	6450.1285	10.747815
661	-32353	6450.0184	10.747632
662	-12390	6449.9084	10.747449
663	20728	6449.7983	10.747265
664	42051	6449.6883	10.747082
665	38927	6449.5783	10.746899
666	21526	6449.4682	10.746715
667	9003	6449.3582	10.746532
668	11944	6449.2481	10.746349
669	28003	6449.1381	10.746165
670	46661	6449.0281	10.745982
671	55037	6448.9180	10.745799
672	46024	6448.8080	10.745615
673	26768	6448.6979	10.745432
674	15616	6448.5879	10.745248
675	24620	6448.4779	10.745065
676	46436	6448.3678	10.744882
677	63215	6448.2578	10.744698
678	67193	6448.1478	10.744515
679	66816	6448.0377	10.744332
680	72448	6447.9277	10.744148
681	82409	6447.8176	10.743965
682	86174	6447.7076	10.743782
683	77088	6447.5976	10.743598
684	57748	6447.4875	10.743415
685	35120	6447.3775	10.743232
686	14449	6447.2674	10.743048
687	-2164	6447.1574	10.742865
688	-14303	6447.0474	10.742681
689	-21751	6446.9373	10.742498
690	-23975	6446.8273	10.742315
691	-20839	6446.7172	10.742131
692	-13540	6446.6072	10.741948
693	-4454	6446.4972	10.741765
694	2887	6446.3871	10.741581
695	2745	6446.2771	10.741398
696	-10349	6446.1670	10.741215
697	-32522	6446.0570	10.741031
698	-45622	6445.9470	10.740848
699	-30522	6445.8369	10.740665
700	10514	6445.7269	10.740481
701	51708	6445.6168	10.740298
702	69649	6445.5068	10.740114
703	65068	6445.3968	10.739931
704	52598	6445.2867	10.739748
705	37403	6445.1767	10.739564
706	15191	6445.0666	10.739381
707	-8511	6444.9566	10.739198
708	-16644	6444.8466	10.739014
709	-3159	6444.7365	10.738831
710	16162	6444.6265	10.738648
711	23501	6444.5165	10.738464
712	19487	6444.4064	10.738281
713	14928	6444.2964	10.738098
714	11550	6444.1863	10.737914
715	3553	6444.0763	10.737731
716	-6983	6443.9663	10.737547
717	-10536	6443.8562	10.737364
718	-5729	6443.7462	10.737181
719	-2382	6443.6361	10.736997
720	-6830	6443.5261	10.736814
721	-14233	6443.4161	10.736631
722	-18153	6443.3060	10.736447
723	-18186	6443.1960	10.736264
724	-14408	6443.0859	10.736081
725	-4262	6442.9759	10.735897
726	8851	6442.8659	10.735714
727	12969	6442.7558	10.735531
728	2599	6442.6458	10.735347
729	-9966	6442.5357	10.735164
730	-8341	6442.4257	10.734980
731	6843	6442.3157	10.734797
732	21030	6442.2056	10.734614
733	27963	6442.0956	10.734430
734	37304	6441.9855	10.734247
735	58199	6441.8755	10.734064
736	85137	6441.7655	10.733880
737	104426	6441.6554	10.733697
738	108000	6441.5454	10.733514
739	97132	6441.4354	10.733330
740	78898	6441.3253	10.733147
741	62999	6441.2153	10.732963
742	56416	6441.1052	10.732780
743	56692	6440.9952	10.732597
744	54514	6440.8852	10.732413
745	45461	6440.7751	10.732230
746	33765	6440.6651	10.732047
747	23032	6440.5550	10.731863
748	12379	6440.4450	10.731680
749	5620	6440.3350	10.731497
750	12390	6440.2249	10.731313
751	30938	6440.1149	10.731130
752	41033	6440.0048	10.730947
753	27839	6439.8948	10.730763
754	4677	6439.7848	10.730580
755	-4772	6439.6747	10.730396
756	-1283	6439.5647	10.730213
757	-6937	6439.4546	10.730030
758	-28059	6439.3446	10.729846
759	-43582	6439.2346	10.729663
760	-36505	6439.1245	10.729480
761	-17001	6439.0145	10.729296
762	-4086	6438.9044	10.729113
763	-1277	6438.7944	10.728930
764	-2603	6438.6844	10.728746
765	-7248	6438.5743	10.728563
766	-13263	6438.4643	10.728380
767	-9818	6438.3542	10.728196
768	6882	6438.2442	10.728013
769	19501	6438.1342	10.727829
770	9461	6438.0241	10.727646
771	-15247	6437.9141	10.727463
772	-28968	6437.8041	10.727279
773	-20009	6437.6940	10.727096
774	2797	6437.5840	10.726913
775	28639	6437.4739	10.726729
776	50154	6437.3639	10.726546
777	54741	6437.2539	10.726363
778	34068	6437.1438	10.726179
779	4352	6437.0338	10.725996
780	-4807	6436.9237	10.725813
781	12119	6436.8137	10.725629
782	29066	6436.7037	10.725446
783	24670	6436.5936	10.725262
784	7005	6436.4836	10.725079
785	-6227	6436.3735	10.724896
786	-12738	6436.2635	10.724712
787	-17774	6436.1535	10.724529
788	-17606	6436.0434	10.724346
789	-7205	6435.9334	10.724162
790	6220	6435.8233	10.723979
791	11797	6435.7133	10.723796
792	8759	6435.6033	10.723612
793	-42	6435.4932	10.723429
794	-17658	6435.3832	10.723246
795	-41927	6435.2731	10.723062
796	-55112	6435.1631	10.722879
797	-42526	6435.0531	10.722695
798	-15622	6434.9430	10.722512
799	1083	6434.8330	10.722329
800	2579	6434.7229	10.722145
801	5229	6434.6129	10.721962
802	17733	6434.5029	10.721779
803	29519	6434.3928	10.721595
804	31931	6434.2828	10.721412
805	33534	6434.1728	10.721229
806	45353	6434.0627	10.721045
807	62686	6433.9527	10.720862
808	71785	6433.8426	10.720679
809	67923	6433.7326	10.720495
810	58060	6433.6226	10.720312
811	48953	6433.5125	10.720128
812	40071	6433.4025	10.719945
813	28093	6433.2924	10.719762
814	13844	6433.1824	10.719578
815	2941	6433.0724	10.719395
816	396	6432.9623	10.719212
817	5446	6432.8523	10.719028
818	12524	6432.7422	10.718845
819	16164	6432.6322	10.718662
820	12924	6432.5222	10.718478
821	1132	6432.4121	10.718295
822	-14682	6432.3021	10.718111
823	-20116	6432.1920	10.717928
824	-2360	6432.0820	10.717745
825	30492	6431.9720	10.717561
826	51632	6431.8619	10.717378
827	44155	6431.7519	10.717195
828	19333	6431.6418	10.717011
829	-140	6431.5318	10.716828
830	-4596	6431.4218	10.716645
831	3659	6431.3117	10.716461
832	22398	6431.2017	10.716278
833	44756	6431.0917	10.716095
834	52924	6430.9816	10.715911
835	36942	6430.8716	10.715728
836	14487	6430.7615	10.715544
837	11176	6430.6515	10.715361
838	24133	6430.5415	10.715178
839	28270	6430.4314	10.714994
840	18688	6430.3214	10.714811
841	19484	6430.2113	10.714628
842	41913	6430.1013	10.714444
843	60551	6429.9913	10.714261
844	48854	6429.8812	10.714078
845	18891	6429.7712	10.713894
846	3884	6429.6611	10.713711
847	13314	6429.5511	10.713528
848	27468	6429.4411	10.713344
849	30502	6429.3310	10.713161
850	27169	6429.2210	10.712977
851	26593	6429.1109	10.712794
852	28045	6429.0009	10.712611
853	28217	6428.8909	10.712427
854	29407	6428.7808	10.712244
855	33304	6428.6708	10.712061
856	34307	6428.5607	10.711877
857	25910	6428.4507	10.711694
858	10782	6428.3407	10.711511
859	169	6428.2306	10.711327
860	3199	6428.1206	10.711144
861	17651	6428.0105	10.710961
862	32071	6427.9005	10.710777
863	38019	6427.7905	10.710594
864	38263	6427.6804	10.710410
865	38846	6427.5704	10.710227
866	35684	6427.4604	10.710044
867	18156	6427.3503	10.709860
868	-13065	6427.2403	10.709677
869	-42306	6427.1302	10.709494
870	-57080	6427.0202	10.709310
871	-59489	6426.9102	10.709127
872	-54144	6426.8001	10.708944
873	-37616	6426.6901	10.708760
874	-10440	6426.5800	10.708577
875	11880	6426.4700	10.708394
876	15082	6426.3600	10.708210
877	6835	6426.2499	10.708027
878	6274	6426.1399	10.707843
879	17465	6426.0298	10.707660
880	28581	6425.9198	10.707477
881	33983	6425.8098	10.707293
882	39553	6425.6997	10.707110
883	46155	6425.5897	10.706927
884	45892	6425.4796	10.706743
885	38752	6425.3696	10.706560
886	36606	6425.2596	10.706377
887	44393	6425.1495	10.706193
888	52177	6425.0395	10.706010
889	53291	6424.9294	10.705827
890	55766	6424.8194	10.705643
891	65604	6424.7094	10.705460
892	71943	6424.5993	10.705276
893	61984	6424.4893	10.705093
894	40850	6424.3793	10.704910
895	23087	6424.2692	10.704726
896	12494	6424.1592	10.704543
897	4632	6424.0491	10.704360
898	2407	6423.9391	10.704176
899	12216	6423.8291	10.703993
900	27776	6423.7190	10.703810
901	35199	6423.6090	10.703626
902	34500	6423.4989	10.703443
903	39135	6423.3889	10.703259
904	51121	6423.2789	10.703076
905	53980	6423.1688	10.702893
906	37827	6423.0588	10.702709
907	16215	6422.9487	10.702526
908	7375	6422.8387	10.702343
909	11282	6422.7287	10.702159
910	17748	6422.6186	10.701976
911	26011	6422.5086	10.701793
912	39910	6422.3985	10.701609
913	50354	6422.2885	10.701426
914	41005	6422.1785	10.701243
915	10980	6422.0684	10.701059
916	-23093	6421.9584	10.700876
917	-47653	6421.8483	10.700692
918	-59947	6421.7383	10.700509
919	-55179	6421.6283	10.700326
920	-25599	6421.5182	10.700142
921	19926	6421.4082	10.699959
922	52543	6421.2981	10.699776
923	52187	6421.1881	10.699592
924	28805	6421.0781	10.699409
925	4853	6420.9680	10.699226
926	-9978	6420.8580	10.699042
927	-13450	6420.7480	10.698859
928	4249	6420.6379	10.698676
929	46967	6420.5279	10.698492
930	90694	6420.4178	10.698309
931	100685	6420.3078	10.698125
932	73358	6420.1978	10.697942
933	40986	6420.0877	10.697759
934	30519	6419.9777	10.697575
935	37006	6419.8676	10.697392
936	43904	6419.7576	10.697209
937	49004	6419.6476	10.697025
938	57586	6419.5375	10.696842
939	66133	6419.4275	10.696659
940	68281	6419.3174	10.696475
941	66385	6419.2074	10.696292
942	63763	6419.0974	10.696109
943	55000	6418.9873	10.695925
944	36641	6418.8773	10.695742
945	17453	6418.7672	10.695558
946	4041	6418.6572	10.695375
947	-13008	6418.5472	10.695192
948	-41266	6418.4371	10.695008
949	-64075	6418.3271	10.694825
950	-58134	6418.2170	10.694642
951	-29540	6418.1070	10.694458
952	-9019	6417.9970	10.694275
953	-10049	6417.8869	10.694092
954	-14255	6417.7769	10.693908
955	-3671	6417.6669	10.693725
956	14752	6417.5568	10.693542
957	27017	6417.4468	10.693358
958	34396	6417.3367	10.693175
959	42590	6417.2267	10.692991
960	44068	6417.1167	10.692808
961	29923	6417.0066	10.692625
962	10643	6416.8966	10.692441
963	6497	6416.7865	10.692258
964	19835	6416.6765	10.692075
965	31993	6416.5665	10.691891
966	27829	6416.4564	10.691708
967	11713	6416.3464	10.691525
968	-1279	6416.2363	10.691341
969	-403	6416.1263	10.691158
970	14452	6416.0163	10.690975
971	33002	6415.9062	10.690791
972	41605	6415.7962	10.690608
973	37996	6415.6861	10.690424
974	36869	6415.5761	10.690241
975	50982	6415.4661	10.690058
976	69201	6415.3560	10.689874
977	67183	6415.2460	10.689691
978	41062	6415.1359	10.689508
979	15025	6415.0259	10.689324
980	9224	6414.9159	10.689141
981	14983	6414.8058	10.688958
982	12857	6414.6958	10.688774
983	2585	6414.5857	10.688591
984	-1212	6414.4757	10.688407
985	4467	6414.3657	10.688224
986	8276	6414.2556	10.688041
987	7316	6414.1456	10.687857
988	12732	6414.0356	10.687674
989	26701	6413.9255	10.687491
990	32017	6413.8155	10.687307
991	17188	6413.7054	10.687124
992	-1278	6413.5954	10.686941
993	1448	6413.4854	10.686757
994	22962	6413.3753	10.686574
995	35302	6413.2653	10.686391
996	21472	6413.1552	10.686207
997	-5803	6413.0452	10.686024
998	-25305	6412.9352	10.685840
999	-32956	6412.8251	10.685657
1000	-39206	6412.7151	10.685474
1001	-51634	6412.6050	10.685290
1002	-68487	6412.4950	10.685107
1003	-82134	6412.3850	10.684924
1004	-82139	6412.2749	10.684740
1005	-62684	6412.1649	10.684557
1006	-34214	6412.0548	10.684374
1007	-18978	6411.9448	10.684190
1008	-25184	6411.8348	10.684007
1009	-33568	6411.7247	10.683824
1010	-22039	6411.6147	10.683640
1011	2969	6411.5046	10.683457
1012	15254	6411.3946	10.683273
1013	5562	6411.2846	10.683090
1014	-8383	6411.1745	10.682907
1015	-10061	6411.0645	10.682723
1016	-3941	6410.9545	10.682540
1017	-82	6410.8444	10.682357
1018	4204	6410.7344	10.682173
1019	14448	6410.6243	10.681990
1020	22865	6410.5143	10.681807
1021	18577	6410.4043	10.681623
1022	8501	6410.2942	10.681440
1023	11638	6410.1842	10.681257
1024	31863	6410.0741	10.681073
1025	50436	6409.9641	10.680890
1026	50426	6409.8541	10.680706
1027	38038	6409.7440	10.680523
1028	31884	6409.6340	10.680340
1029	37663	6409.5239	10.680156
1030	43476	6409.4139	10.679973
1031	39293	6409.3039	10.679790
1032	31348	6409.1938	10.679606
1033	31895	6409.0838	10.679423
1034	40327	6408.9737	10.679240
1035	43570	6408.8637	10.679056
1036	35839	6408.7537	10.678873
1037	28925	6408.6436	10.678690
1038	36365	6408.5336	10.678506
1039	52611	6408.4235	10.678323
1040	56853	6408.3135	10.678139
1041	36923	6408.2035	10.677956
1042	1948	6408.0934	10.677773
1043	-29166	6407.9834	10.677589
1044	-44609	6407.8733	10.677406
1045	-43870	6407.7633	10.677223
1046	-33330	6407.6533	10.677039
1047	-22058	6407.5432	10.676856
1048	-16528	6407.4332	10.676673
1049	-15097	6407.3232	10.676489
1050	-11242	6407.2131	10.676306
1051	-3956	6407.1031	10.676123
1052	799	6406.9930	10.675939
1053	1666	6406.8830	10.675756
1054	7203	6406.7730	10.675572
1055	23780	6406.6629	10.675389
1056	44210	6406.5529	10.675206
1057	56169	6406.4428	10.675022
1058	58148	6406.3328	10.674839
1059	59117	6406.2228	10.674656
1060	64418	6406.1127	10.674472
1061	70192	6406.0027	10.674289
1062	72445	6405.8926	10.674106
1063	74689	6405.7826	10.673922
1064	83056	6405.6726	10.673739
1065	96331	6405.5625	10.673556
1066	103114	6405.4525	10.673372
1067	90160	6405.3424	10.673189
1068	56023	6405.2324	10.673005
1069	16843	6405.1224	10.672822
1070	-5722	6405.0123	10.672639
1071	-4920	6404.9023	10.672455
1072	6270	6404.7922	10.672272
1073	12201	6404.6822	10.672089
1074	10141	6404.5722	10.671905
1075	5158	6404.4621	10.671722
1076	-2034	6404.3521	10.671539
1077	-12725	6404.2421	10.671355
1078	-20727	6404.1320	10.671172
1079	-16783	6404.0220	10.670988
1080	-2277	6403.9119	10.670805
1081	11200	6403.8019	10.670622
1082	17320	6403.6919	10.670438
1083	21399	6403.5818	10.670255
1084	28621	6403.4718	10.670072
1085	33973	6403.3617	10.669888
1086	29378	6403.2517	10.669705
1087	16482	6403.1417	10.669522
1088	7113	6403.0316	10.669338
1089	11695	6402.9216	10.669155
1090	28938	6402.8115	10.668972
1091	46211	6402.7015	10.668788
1092	50094	6402.5915	10.668605
1093	38097	6402.4814	10.668421
1094	19671	6402.3714	10.668238
1095	5243	6402.2613	10.668055
1096	-2384	6402.1513	10.667871
1097	-3987	6402.0413	10.667688
1098	2227	6401.9312	10.667505
1099	15602	6401.8212	10.667321
1100	26148	6401.7111	10.667138
1101	22663	6401.6011	10.666955
1102	7404	6401.4911	10.666771
1103	-6049	6401.3810	10.666588
1104	-10121	6401.2710	10.666405
1105	-9718	6401.1609	10.666221
1106	-10205	6401.0509	10.666038
1107	-8838	6400.9409	10.665854
1108	-2347	6400.8308	10.665671
1109	5441	6400.7208	10.665488
1110	9408	6400.6108	10.665304
1111	10500	6400.5007	10.665121
1112	12018	6400.3907	10.664938
1113	13786	6400.2806	10.664754
1114	14952	6400.1706	10.664571
1115	17680	6400.0606	10.664388
1116	23027	6399.9505	10.664204
1117	27784	6399.8405	10.664021
1118	30235	6399.7304	10.663838
1119	34148	6399.6204	10.663654
1120	41457	6399.5104	10.663471
1121	45887	6399.4003	10.663287
1122	40566	6399.2903	10.663104
1123	28179	6399.1802	10.662921
1124	16724	6399.0702	10.662737
1125	9030	6398.9602	10.662554
1126	4445	6398.8501	10.662371
1127	7111	6398.7401	10.662187
1128	21208	6398.6300	10.662004
1129	38073	6398.5200	10.661821
1130	40681	6398.4100	10.661637
1131	26649	6398.2999	10.661454
1132	16696	6398.1899	10.661271
1133	30366	6398.0798	10.661087
1134	58350	6397.9698	10.660904
1135	70519	6397.8598	10.660720
1136	52061	6397.7497	10.660537
1137	20904	6397.6397	10.660354
1138	3631	6397.5297	10.660170
1139	2524	6397.4196	10.659987
1140	-2508	6397.3096	10.659804
1141	-22132	6397.1995	10.659620
1142	-41480	6397.0895	10.659437
1143	-41044	6396.9795	10.659254
1144	-22668	6396.8694	10.659070
1145	-4285	6396.7594	10.658887
1146	4602	6396.6493	10.658704
1147	9068	6396.5393	10.658520
1148	12900	6396.4293	10.658337
1149	11707	6396.3192	10.658153
1150	5286	6396.2092	10.657970
1151	3063	6396.0991	10.657787
1152	9213	6395.9891	10.657603
1153	12796	6395.8791	10.657420
1154	2944	6395.7690	10.657237
1155	-13526	6395.6590	10.657053
1156	-20720	6395.5489	10.656870
1157	-14808	6395.4389	10.656687
1158	-4749	6395.3289	10.656503
1159	4890	6395.2188	10.656320
1160	18160	6395.1088	10.656136
1161	33043	6394.9987	10.655953
1162	35593	6394.8887	10.655770
1163	16379	6394.7787	10.655586
1164	-13833	6394.6686	10.655403
1165	-32526	6394.5586	10.655220
1166	-28467	6394.4485	10.655036
1167	-12498	6394.3385	10.654853
1168	-5483	6394.2285	10.654670
1169	-16532	6394.1184	10.654486
1170	-33005	6394.0084	10.654303
1171	-33894	6393.8984	10.654120
1172	-14546	6393.7883	10.653936
1173	5926	6393.6783	10.653753
1174	6812	6393.5682	10.653569
1175	-8595	6393.4582	10.653386
1176	-17778	6393.3482	10.653203
1177	-7509	6393.2381	10.653019
1178	13042	6393.1281	10.652836
1179	29032	6393.0180	10.652653
1180	37568	6392.9080	10.652469
1181	42437	6392.7980	10.652286
1182	42309	6392.6879	10.652103
1183	35503	6392.5779	10.651919
1184	30238	6392.4678	10.651736
1185	36984	6392.3578	10.651553
1186	51208	6392.2478	10.651369
1187	55043	6392.1377	10.651186
1188	38566	6392.0277	10.651002
1189	11295	6391.9176	10.650819
1190	-9698	6391.8076	10.650636
1191	-15191	6391.6976	10.650452
1192	-5179	6391.5875	10.650269
1193	15248	6391.4775	10.650086
1194	35048	6391.3674	10.649902
1195	40961	6391.2574	10.649719
1196	32342	6391.1474	10.649536
1197	27686	6391.0373	10.649352
1198	44807	6390.9273	10.649169
1199	75266	6390.8173	10.648986
1200	89787	6390.7072	10.648802
1201	71798	6390.5972	10.648619
1202	35686	6390.4871	10.648435
1203	7230	6390.3771	10.648252
1204	-4447	6390.2671	10.648069
1205	-7402	6390.1570	10.647885
1206	-7387	6390.0470	10.647702
1207	-648	6389.9369	10.647519
1208	13836	6389.8269	10.647335
1209	25063	6389.7169	10.647152
1210	18160	6389.6068	10.646969
1211	-10142	6389.4968	10.646785
1212	-44986	6389.3867	10.646602
1213	-62073	6389.2767	10.646419
1214	-47224	6389.1667	10.646235
1215	-11418	6389.0566	10.646052
1216	17697	6388.9466	10.645868
1217	24418	6388.8365	10.645685
1218	20191	6388.7265	10.645502
1219	23551	6388.6165	10.645318
1220	32418	6388.5064	10.645135
1221	29720	6388.3964	10.644952
1222	12859	6388.2863	10.644768
1223	153	6388.1763	10.644585
1224	5304	6388.0663	10.644402
1225	21477	6387.9562	10.644218
1226	36627	6387.8462	10.644035
1227	49063	6387.7361	10.643852
1228	58813	6387.6261	10.643668
1229	58215	6387.5161	10.643485
1230	43966	6387.4060	10.643301
1231	27216	6387.2960	10.643118
1232	18367	6387.1860	10.642935
1233	12092	6387.0759	10.642751
1234	1967	6386.9659	10.642568
1235	-680	6386.8558	10.642385
1236	18201	6386.7458	10.642201
1237	48045	6386.6358	10.642018
1238	62488	6386.5257	10.641835
1239	53914	6386.4157	10.641651
1240	39199	6386.3056	10.641468
1241	30659	6386.1956	10.641284
1242	22260	6386.0856	10.641101
1243	8977	6385.9755	10.640918
1244	-640	6385.8655	10.640734
1245	232	6385.7554	10.640551
1246	6014	6385.6454	10.640368
1247	12630	6385.5354	10.640184
1248	25783	6385.4253	10.640001
1249	44285	6385.3153	10.639818
1250	50900	6385.2052	10.639634
1251	34603	6385.0952	10.639451
1252	10316	6384.9852	10.639268
1253	1672	6384.8751	10.639084
1254	13324	6384.7651	10.638901
1255	33945	6384.6550	10.638717
1256	56251	6384.5450	10.638534
1257	76990	6384.4350	10.638351
1258	85684	6384.3249	10.638167
1259	74174	6384.2149	10.637984
1260	54566	6384.1049	10.637801
1261	47724	6383.9948	10.637617
1262	53273	6383.8848	10.637434
1263	50145	6383.7747	10.637251
1264	30343	6383.6647	10.637067
1265	12761	6383.5547	10.636884
1266	14807	6383.4446	10.636701
1267	26906	6383.3346	10.636517
1268	28315	6383.2245	10.636334
1269	17251	6383.1145	10.636150
1270	10612	6383.0045	10.635967
1271	18944	6382.8944	10.635784
1272	35109	6382.7844	10.635600
1273	47016	6382.6743	10.635417
1274	50789	6382.5643	10.635234
1275	49123	6382.4543	10.635050
1276	44404	6382.3442	10.634867
1277	37700	6382.2342	10.634684
1278	31035	6382.1241	10.634500
1279	26761	6382.0141	10.634317
1280	24655	6381.9041	10.634134
1281	21149	6381.7940	10.633950
1282	13020	6381.6840	10.633767
1283	2806	6381.5739	10.633583
1284	-1125	6381.4639	10.633400
1285	6652	6381.3539	10.633217
1286	20103	6381.2438	10.633033
1287	26658	6381.1338	10.632850
1288	22151	6381.0237	10.632667
1289	15646	6380.9137	10.632483
1290	15771	6380.8037	10.632300
1291	17712	6380.6936	10.632117
1292	11554	6380.5836	10.631933
1293	1242	6380.4736	10.631750
1294	4687	6380.3635	10.631567
1295	30607	6380.2535	10.631383
1296	63595	6380.1434	10.631200
1297	80657	6380.0334	10.631016
1298	78192	6379.9234	10.630833
1299	71643	6379.8133	10.630650
1300	69610	6379.7033	10.630466
1301	62340	6379.5932	10.630283
1302	41821	6379.4832	10.630100
1303	19657	6379.3732	10.629916
1304	11814	6379.2631	10.629733
1305	14574	6379.1531	10.629550
1306	12761	6379.0430	10.629366
1307	7221	6378.9330	10.629183
1308	13139	6378.8230	10.629000
1309	29331	6378.7129	10.628816
1310	32735	6378.6029	10.628633
1311	13962	6378.4928	10.628449
1312	-3219	6378.3828	10.628266
1313	4038	6378.2728	10.628083
1314	21060	6378.1627	10.627899
1315	17384	6378.0527	10.627716
1316	-5063	6377.9426	10.627533
1317	-13502	6377.8326	10.627349
1318	7059	6377.7226	10.627166
1319	33982	6377.6125	10.626983
1320	42212	6377.5025	10.626799
1321	35240	6377.3925	10.626616
1322	29096	6377.2824	10.626432
1323	25791	6377.1724	10.626249
1324	19495	6377.0623	10.626066
1325	15119	6376.9523	10.625882
1326	21661	6376.8423	10.625699
1327	33778	6376.7322	10.625516
1328	36816	6376.6222	10.625332
1329	28227	6376.5121	10.625149
1330	20660	6376.4021	10.624966
1331	23983	6376.2921	10.624782
1332	34427	6376.1820	10.624599
1333	42050	6376.0720	10.624416
1334	41586	6375.9619	10.624232
1335	36052	6375.8519	10.624049
1336	34585	6375.7419	10.623865
1337	43898	6375.6318	10.623682
1338	56881	6375.5218	10.623499
1339	55565	6375.4117	10.623315
1340	33539	6375.3017	10.623132
1341	9641	6375.1917	10.622949
1342	7797	6375.0816	10.622765
1343	26519	6374.9716	10.622582
1344	41431	6374.8615	10.622399
1345	37598	6374.7515	10.622215
1346	25492	6374.6415	10.622032
1347	21787	6374.5314	10.621849
1348	27899	6374.4214	10.621665
1349	35042	6374.3113	10.621482
1350	39896	6374.2013	10.621298
1351	44437	6374.0913	10.621115
1352	45912	6373.9812	10.620932
1353	38252	6373.8712	10.620748
1354	23102	6373.7612	10.620565
1355	10890	6373.6511	10.620382
1356	8325	6373.5411	10.620198
1357	10074	6373.4310	10.620015
1358	6658	6373.3210	10.619832
1359	-1506	6373.2110	10.619648
1360	-2405	6373.1009	10.619465
1361	12901	6372.9909	10.619282
1362	35887	6372.8808	10.619098
1363	45850	6372.7708	10.618915
1364	31961	6372.6608	10.618731
1365	5957	6372.5507	10.618548
1366	-11907	6372.4407	10.618365
1367	-16206	6372.3306	10.618181
1368	-18174	6372.2206	10.617998
1369	-25195	6372.1106	10.617815
1370	-28497	6372.0005	10.617631
1371	-16288	6371.8905	10.617448
1372	7903	6371.7804	10.617265
1373	27624	6371.6704	10.617081
1374	31414	6371.5604	10.616898
1375	21628	6371.4503	10.616715
1376	6630	6371.3403	10.616531
1377	-8867	6371.2302	10.616348
1378	-23963	6371.1202	10.616164
1379	-37494	6371.0102	10.615981
1380	-47437	6370.9001	10.615798
1381	-52247	6370.7901	10.615614
1382	-50289	6370.6801	10.615431
1383	-39769	6370.5700	10.615248
1384	-21953	6370.4600	10.615064
1385	-3101	6370.3499	10.614881
1386	10377	6370.2399	10.614698
1387	18965	6370.1299	10.614514
1388	28571	6370.0198	10.614331
1389	40383	6369.9098	10.614148
1390	46102	6369.7997	10.613964
1391	37746	6369.6897	10.613781
1392	20387	6369.5797	10.613597
1393	9044	6369.4696	10.613414
1394	11290	6369.3596	10.613231
1395	17838	6369.2495	10.613047
1396	13861	6369.1395	10.612864
1397	-3498	6369.0295	10.612681
1398	-22535	6368.9194	10.612497
1399	-29669	6368.8094	10.612314
1400	-20981	6368.6993	10.612131
1401	-3048	6368.5893	10.611947
1402	12984	6368.4793	10.611764
1403	18774	6368.3692	10.611581
1404	15043	6368.2592	10.611397
1405	11339	6368.1491	10.611214
1406	15826	6368.0391	10.611030
1407	24569	6367.9291	10.610847
1408	25413	6367.8190	10.610664
1409	14475	6367.7090	10.610480
1410	4288	6367.5989	10.610297
1411	11102	6367.4889	10.610114
1412	36252	6367.3789	10.609930
1413	65172	6367.2688	10.609747
1414	84366	6367.1588	10.609564
1415	93929	6367.0488	10.609380
1416	101281	6366.9387	10.609197
1417	108274	6366.8287	10.609013
1418	110498	6366.7186	10.608830
1419	106748	6366.6086	10.608647
1420	100763	6366.4986	10.608463
1421	91954	6366.3885	10.608280
1422	72973	6366.2785	10.608097
1423	42857	6366.1684	10.607913
1424	16096	6366.0584	10.607730
1425	8504	6365.9484	10.607547
1426	16103	6365.8383	10.607363
1427	19042	6365.7283	10.607180
1428	7942	6365.6182	10.606997
1429	-4162	6365.5082	10.606813
1430	-783	6365.3982	10.606630
1431	16408	6365.2881	10.606446
1432	32174	6365.1781	10.606263
1433	37024	6365.0680	10.606080
1434	33791	6364.9580	10.605896
1435	29725	6364.8480	10.605713
1436	30560	6364.7379	10.605530
1437	39328	6364.6279	10.605346
1438	52481	6364.5178	10.605163
1439	58478	6364.4078	10.604980
1440	47802	6364.2978	10.604796
1441	24055	6364.1877	10.604613
1442	-691	6364.0777	10.604430
1443	-19550	6363.9677	10.604246
1444	-32662	6363.8576	10.604063
1445	-37800	6363.7476	10.603879
1446	-29488	6363.6375	10.603696
1447	-9641	6363.5275	10.603513
1448	9571	6363.4175	10.603329
1449	18260	6363.3074	10.603146
1450	19526	6363.1974	10.602963
1451	23840	6363.0873	10.602779
1452	35721	6362.9773	10.602596
1453	48674	6362.8673	10.602413
1454	52323	6362.7572	10.602229
1455	43791	6362.6472	10.602046
1456	32085	6362.5371	10.601863
1457	28845	6362.4271	10.601679
1458	33722	6362.3171	10.601496
1459	33588	6362.2070	10.601312
1460	18944	6362.0970	10.601129
1461	-5054	6361.9869	10.600946
1462	-28018	6361.8769	10.600762
1463	-46104	6361.7669	10.600579
1464	-56933	6361.6568	10.600396
1465	-53262	6361.5468	10.600212
1466	-35030	6361.4367	10.600029
1467	-19223	6361.3267	10.599846
1468	-20319	6361.2167	10.599662
1469	-26333	6361.1066	10.599479
1470	-14529	6360.9966	10.599296
1471	11616	6360.8865	10.599112
1472	24589	6360.7765	10.598929
1473	13780	6360.6665	10.598745
1474	-1433	6360.5564	10.598562
1475	-6210	6360.4464	10.598379
1476	-10430	6360.3364	10.598195
1477	-20391	6360.2263	10.598012
1478	-17481	6360.1163	10.597829
1479	11743	6360.0062	10.597645
1480	44834	6359.8962	10.597462
1481	50453	6359.7862	10.597279
1482	32427	6359.6761	10.597095
1483	18987	6359.5661	10.596912
1484	18113	6359.4560	10.596729
1485	14158	6359.3460	10.596545
1486	3964	6359.2360	10.596362
1487	3622	6359.1259	10.596178
1488	16267	6359.0159	10.595995
1489	24004	6358.9058	10.595812
1490	20519	6358.7958	10.595628
1491	23822	6358.6858	10.595445
1492	43010	6358.5757	10.595262
1493	57236	6358.4657	10.595078
1494	46412	6358.3556	10.594895
1495	23968	6358.2456	10.594712
1496	17765	6358.1356	10.594528
1497	30517	6358.0255	10.594345
1498	39669	6357.9155	10.594161
1499	29815	6357.8054	10.593978
1500	6924	6357.6954	10.593795
1501	-15950	6357.5854	10.593611
1502	-30693	6357.4753	10.593428
1503	-32649	6357.3653	10.593245
1504	-20521	6357.2553	10.593061
1505	855	6357.1452	10.592878
1506	25428	6357.0352	10.592695
1507	51093	6356.9251	10.592511
1508	72596	6356.8151	10.592328
1509	76420	6356.7051	10.592145
1510	56221	6356.5950	10.591961
1511	28969	6356.4850	10.591778
1512	19034	6356.3749	10.591594
1513	25551	6356.2649	10.591411
1514	22734	6356.1549	10.591228
1515	-1953	6356.0448	10.591044
1516	-26340	6355.9348	10.590861
1517	-21661	6355.8247	10.590678
1518	9361	6355.7147	10.590494
1519	37363	6355.6047	10.590311
1520	43692	6355.4946	10.590128
1521	37092	6355.3846	10.589944
1522	32823	6355.2745	10.589761
1523	30387	6355.1645	10.589578
1524	19842	6355.0545	10.589394
1525	486	6354.9444	10.589211
1526	-17588	6354.8344	10.589027
1527	-27115	6354.7243	10.588844
1528	-29393	6354.6143	10.588661
1529	-27183	6354.5043	10.588477
1530	-20874	6354.3942	10.588294
1531	-13680	6354.2842	10.588111
1532	-12889	6354.1741	10.587927
1533	-21932	6354.0641	10.587744
1534	-36033	6353.9541	10.587561
1535	-47965	6353.8440	10.587377
1536	-52424	6353.7340	10.587194
1537	-43774	6353.6240	10.587011
1538	-19638	6353.5139	10.586827
1539	8445	6353.4039	10.586644
1540	19763	6353.2938	10.586460
1541	9891	6353.1838	10.586277
1542	865	6353.0738	10.586094
1543	12273	6352.9637	10.585910
1544	31531	6352.8537	10.585727
1545	32036	6352.7436	10.585544
1546	14869	6352.6336	10.585360
1547	7814	6352.5236	10.585177
1548	20662	6352.4135	10.584994
1549	27652	6352.3035	10.584810
1550	6270	6352.1934	10.584627
1551	-28186	6352.0834	10.584444
1552	-44695	6351.9734	10.584260
1553	-37954	6351.8633	10.584077
1554	-27677	6351.7533	10.583893
1555	-26079	6351.6432	10.583710
1556	-27164	6351.5332	10.583527
1557	-25091	6351.4232	10.583343
1558	-23487	6351.3131	10.583160
1559	-24161	6351.2031	10.582977
1560	-21345	6351.0930	10.582793
1561	-11601	6350.9830	10.582610
1562	330	6350.8730	10.582427
1563	8548	6350.7629	10.582243
1564	11684	6350.6529	10.582060
1565	10786	6350.5429	10.581877
1566	8080	6350.4328	10.581693
1567	7123	6350.3228	10.581510
1568	7766	6350.2127	10.581326
1569	3477	6350.1027	10.581143
1570	-8630	6349.9927	10.580960
1571	-18447	6349.8826	10.580776
1572	-13444	6349.7726	10.580593
1573	3643	6349.6625	10.580410
1574	18325	6349.5525	10.580226
1575	23829	6349.4425	10.580043
1576	25188	6349.3324	10.579860
1577	24725	6349.2224	10.579676
1578	17728	6349.1123	10.579493
1579	6132	6349.0023	10.579309
1580	3639	6348.8923	10.579126
1581	20010	6348.7822	10.578943
1582	47863	6348.6722	10.578759
1583	69960	6348.5621	10.578576
1584	73280	6348.4521	10.578393
1585	53888	6348.3421	10.578209
1586	17493	6348.2320	10.578026
1587	-19744	6348.1220	10.577843
1588	-39063	6348.0119	10.577659
1589	-34417	6347.9019	10.577476
1590	-16578	6347.7919	10.577293
1591	-203	6347.6818	10.577109
1592	7471	6347.5718	10.576926
1593	5141	6347.4617	10.576742
1594	-4903	6347.3517	10.576559
1595	-13127	6347.2417	10.576376
1596	-5858	6347.1316	10.576192
1597	20614	6347.0216	10.576009
1598	53304	6346.9116	10.575826
1599	73976	6346.8015	10.575642
1600	74052	6346.6915	10.575459
1601	58089	6346.5814	10.575276
1602	39456	6346.4714	10.575092
1603	32772	6346.3614	10.574909
1604	41367	6346.2513	10.574726
1605	50341	6346.1413	10.574542
1606	41233	6346.0312	10.574359
1607	15000	6345.9212	10.574175
1608	-9815	6345.8112	10.573992
1609	-21789	6345.7011	10.573809
1610	-25380	6345.5911	10.573625
1611	-24023	6345.4810	10.573442
1612	-13527	6345.3710	10.573259
1613	1501	6345.2610	10.573075
1614	5419	6345.1509	10.572892
1615	-2523	6345.0409	10.572709
1616	-329	6344.9308	10.572525
1617	22306	6344.8208	10.572342
1618	41674	6344.7108	10.572159
1619	34670	6344.6007	10.571975
1620	18370	6344.4907	10.571792
1621	25664	6344.3806	10.571608
1622	52348	6344.2706	10.571425
1623	62537	6344.1606	10.571242
1624	45000	6344.0505	10.571058
1625	29438	6343.9405	10.570875
1626	39312	6343.8305	10.570692
1627	60010	6343.7204	10.570508
1628	68672	6343.6104	10.570325
1629	68884	6343.5003	10.570142
1630	74371	6343.3903	10.569958
1631	77484	6343.2803	10.569775
1632	59708	6343.1702	10.569592
1633	25593	6343.0602	10.569408
1634	2817	6342.9501	10.569225
1635	7043	6342.8401	10.569041
1636	22762	6342.7301	10.568858
1637	24102	6342.6200	10.568675
1638	6042	6342.5100	10.568491
1639	-10251	6342.3999	10.568308
1640	-729	6342.2899	10.568125
1641	35035	6342.1799	10.567941
1642	72842	6342.0698	10.567758
1643	90203	6341.9598	10.567575
1644	89210	6341.8497	10.567391
1645	87067	6341.7397	10.567208
1646	89060	6341.6297	10.567025
1647	83223	6341.5196	10.566841
1648	61511	6341.4096	10.566658
1649	32857	6341.2995	10.566474
1650	11488	6341.1895	10.566291
1651	2851	6341.0795	10.566108
1652	3983	6340.9694	10.565924
1653	6966	6340.8594	10.565741
1654	300	6340.7493	10.565558
1655	-19882	6340.6393	10.565374
1656	-37098	6340.5293	10.565191
1657	-27946	6340.4192	10.565008
1658	7020	6340.3092	10.564824
1659	41144	6340.1992	10.564641
1660	55034	6340.0891	10.564457
1661	54288	6339.9791	10.564274
1662	48702	6339.8690	10.564091
1663	37084	6339.7590	10.563907
1664	23907	6339.6490	10.563724
1665	25380	6339.5389	10.563541
1666	40145	6339.4289	10.563357
1667	39027	6339.3188	10.563174
1668	9976	6339.2088	10.562991
1669	-9913	6339.0988	10.562807
1670	17890	6338.9887	10.562624
1671	70542	6338.8787	10.562441
1672	90751	6338.7686	10.562257
1673	69674	6338.6586	10.562074
1674	56879	6338.5486	10.561890
1675	82089	6338.4385	10.561707
1676	112338	6338.3285	10.561524
1677	106437	6338.2184	10.561340
1678	74788	6338.1084	10.561157
1679	56575	6337.9984	10.560974
1680	63295	6337.8883	10.560790
1681	76028	6337.7783	10.560607
1682	83442	6337.6682	10.560424
1683	91685	6337.5582	10.560240
1684	101554	6337.4482	10.560057
1685	101872	6337.3381	10.559874
1686	88426	6337.2281	10.559690
1687	72444	6337.1181	10.559507
1688	65772	6337.0080	10.559323
1689	67119	6336.8980	10.559140
1690	65454	6336.7879	10.558957
1691	52245	6336.6779	10.558773
1692	30355	6336.5679	10.558590
1693	12002	6336.4578	10.558407
1694	4601	6336.3478	10.558223
1695	509	6336.2377	10.558040
1696	-10318	6336.1277	10.557857
1697	-19925	6336.0177	10.557673
1698	-9946	6335.9076	10.557490
1699	18939	6335.7976	10.557307
1700	43891	6335.6875	10.557123
1701	51961	6335.5775	10.556940
1702	54910	6335.4675	10.556756
1703	62173	6335.3574	10.556573
1704	61106	6335.2474	10.556390
1705	40543	6335.1373	10.556206
1706	14335	6335.0273	10.556023
1707	500	6334.9173	10.555840
1708	-7006	6334.8072	10.555656
1709	-22721	6334.6972	10.555473
1710	-39333	6334.5871	10.555290
1711	-38271	6334.4771	10.555106
1712	-21037	6334.3671	10.554923
1713	-4808	6334.2570	10.554740
1714	5195	6334.1470	10.554556
1715	12946	6334.0369	10.554373
1716	9056	6333.9269	10.554189
1717	-18311	6333.8169	10.554006
1718	-52527	6333.7068	10.553823
1719	-60419	6333.5968	10.553639
1720	-38695	6333.4868	10.553456
1721	-18968	6333.3767	10.553273
1722	-20853	6333.2667	10.553089
1723	-29652	6333.1566	10.552906
1724	-29504	6333.0466	10.552723
1725	-28447	6332.9366	10.552539
1726	-35545	6332.8265	10.552356
1727	-39733	6332.7165	10.552173
1728	-30235	6332.6064	10.551989
1729	-16728	6332.4964	10.551806
1730	-10427	6332.3864	10.551622
1731	-3923	6332.2763	10.551439
1732	11605	6332.1663	10.551256
1733	26794	6332.0562	10.551072
1734	31147	6331.9462	10.550889
1735	32890	6331.8362	10.550706
1736	40705	6331.7261	10.550522
1737	41613	6331.6161	10.550339
1738	21560	6331.5060	10.550156
1739	-4210	6331.3960	10.549972
1740	-8042	6331.2860	10.549789
1741	9913	6331.1759	10.549606
1742	23834	6331.0659	10.549422
1743	20614	6330.9558	10.549239
1744	11735	6330.8458	10.549055
1745	8341	6330.7358	10.548872
1746	8367	6330.6257	10.548689
1747	10045	6330.5157	10.548505
1748	16334	6330.4057	10.548322
1749	22450	6330.2956	10.548139
1750	18520	6330.1856	10.547955
1751	7951	6330.0755	10.547772
1752	3927	6329.9655	10.547589
1753	4172	6329.8555	10.547405
1754	-9758	6329.7454	10.547222
1755	-41141	6329.6354	10.547038
1756	-66520	6329.5253	10.546855
1757	-66172	6329.4153	10.546672
1758	-48630	6329.3053	10.546488
1759	-32945	6329.1952	10.546305
1760	-22923	6329.0852	10.546122
1761	-13588	6328.9751	10.545938
1762	-8906	6328.8651	10.545755
1763	-14681	6328.7551	10.545572
1764	-22761	6328.6450	10.545388
1765	-21162	6328.5350	10.545205
1766	-15439	6328.4249	10.545022
1767	-21292	6328.3149	10.544838
1768	-35828	6328.2049	10.544655
1769	-34469	6328.0948	10.544471
1770	-3265	6327.9848	10.544288
1771	38953	6327.8747	10.544105
1772	61083	6327.7647	10.543921
1773	55686	6327.6547	10.543738
1774	43749	6327.5446	10.543555
1775	45054	6327.4346	10.543371
1776	54323	6327.3245	10.543188
1777	52130	6327.2145	10.543005
1778	33411	6327.1045	10.542821
1779	15587	6326.9944	10.542638
1780	17308	6326.8844	10.542455
1781	37496	6326.7744	10.542271
1782	60620	6326.6643	10.542088
1783	76003	6326.5543	10.541904
1784	83250	6326.4442	10.541721
1785	82880	6326.3342	10.541538
1786	73661	6326.2242	10.541354
1787	60482	6326.1141	10.541171
1788	53640	6326.0041	10.540988
1789	54594	6325.8940	10.540804
1790	50468	6325.7840	10.540621
1791	30172	6325.6740	10.540438
1792	1953	6325.5639	10.540254
1793	-12065	6325.4539	10.540071
1794	1810	6325.3438	10.539888
1795	35590	6325.2338	10.539704
1796	67243	6325.1238	10.539521
1797	78743	6325.0137	10.539337
1798	67804	6324.9037	10.539154
1799	44941	6324.7936	10.538971
1800	20742	6324.6836	10.538787
1801	-1857	6324.5736	10.538604
1802	-21943	6324.4635	10.538421
1803	-33111	6324.3535	10.538237
1804	-29480	6324.2434	10.538054
1805	-17479	6324.1334	10.537871
1806	-11398	6324.0234	10.537687
1807	-14487	6323.9133	10.537504
1808	-13733	6323.8033	10.537321
1809	1455	6323.6932	10.537137
1810	23798	6323.5832	10.536954
1811	38796	6323.4732	10.536770
1812	43795	6323.3631	10.536587
1813	46514	6323.2531	10.536404
1814	49169	6323.1431	10.536220
1815	46144	6323.0330	10.536037
1816	37408	6322.9230	10.535854
1817	32528	6322.8129	10.535670
1818	36924	6322.7029	10.535487
1819	43263	6322.5929	10.535304
1820	43311	6322.4828	10.535120
1821	41537	6322.3728	10.534937
1822	47768	6322.2627	10.534754
1823	59530	6322.1527	10.534570
1824	62212	6322.0427	10.534387
1825	48150	6321.9326	10.534203
1826	26507	6321.8226	10.534020
1827	10677	6321.7125	10.533837
1828	4148	6321.6025	10.533653
1829	3600	6321.4925	10.533470
1830	6467	6321.3824	10.533287
1831	6752	6321.2724	10.533103
1832	-6708	6321.1623	10.532920
1833	-33177	6321.0523	10.532737
1834	-48290	6320.9423	10.532553
1835	-29538	6320.8322	10.532370
1836	7898	6320.7222	10.532186
1837	23923	6320.6121	10.532003
1838	6700	6320.5021	10.531820
1839	-12367	6320.3921	10.531636
1840	-8327	6320.2820	10.531453
1841	289	6320.1720	10.531270
1842	-12988	6320.0620	10.531086
1843	-33905	6319.9519	10.530903
1844	-28430	6319.8419	10.530720
1845	533	6319.7318	10.530536
1846	15731	6319.6218	10.530353
1847	2919	6319.5118	10.530170
1848	-12155	6319.4017	10.529986
1849	-10920	6319.2917	10.529803
1850	-10081	6319.1816	10.529619
1851	-26772	6319.0716	10.529436
1852	-45846	6318.9616	10.529253
1853	-43778	6318.8515	10.529069
1854	-23494	6318.7415	10.528886
1855	-4011	6318.6314	10.528703
1856	7419	6318.5214	10.528519
1857	12456	6318.4114	10.528336
1858	6798	6318.3013	10.528153
1859	-10068	6318.1913	10.527969
1860	-22845	6318.0812	10.527786
1861	-19759	6317.9712	10.527603
1862	-13649	6317.8612	10.527419
1863	-22602	6317.7511	10.527236
1864	-39151	6317.6411	10.527052
1865	-41503	6317.5310	10.526869
1866	-28223	6317.4210	10.526686
1867	-17981	6317.3110	10.526502
1868	-18479	6317.2009	10.526319
1869	-18857	6317.0909	10.526136
1870	-12036	6316.9808	10.525952
1871	-2916	6316.8708	10.525769
1872	6093	6316.7608	10.525586
1873	17049	6316.6507	10.525402
1874	22727	6316.5407	10.525219
1875	11576	6316.4307	10.525036
1876	-10650	6316.3206	10.524852
1877	-23977	6316.2106	10.524669
1878	-22809	6316.1005	10.524485
1879	-22000	6315.9905	10.524302
1880	-29834	6315.8805	10.524119
1881	-35842	6315.7704	10.523935
1882	-33535	6315.6604	10.523752
1883	-34387	6315.5503	10.523569
1884	-46268	6315.4403	10.523385
1885	-55140	6315.3303	10.523202
1886	-44294	6315.2202	10.523019
1887	-20188	6315.1102	10.522835
1888	-3345	6315.0001	10.522652
1889	-542	6314.8901	10.522469
1890	120	6314.7801	10.522285
1891	10009	6314.6700	10.522102
1892	26481	6314.5600	10.521918
1893	37102	6314.4499	10.521735
1894	31528	6314.3399	10.521552
1895	12383	6314.2299	10.521368
1896	-2265	6314.1198	10.521185
1897	6489	6314.0098	10.521002
1898	36737	6313.8997	10.520818
1899	64747	6313.7897	10.520635
1900	69873	6313.6797	10.520452
1901	54128	6313.5696	10.520268
1902	34006	6313.4596	10.520085
1903	21816	6313.3496	10.519902
1904	20612	6313.2395	10.519718
1905	28846	6313.1295	10.519535
1906	41758	6313.0194	10.519351
1907	52758	6312.9094	10.519168
1908	58737	6312.7994	10.518985
1909	60380	6312.6893	10.518801
1910	56220	6312.5793	10.518618
1911	44402	6312.4692	10.518435
1912	31807	6312.3592	10.518251
1913	30236	6312.2492	10.518068
1914	38901	6312.1391	10.517885
1915	41672	6312.0291	10.517701
1916	27593	6311.9190	10.517518
1917	3582	6311.8090	10.517334
1918	-18914	6311.6990	10.517151
1919	-37321	6311.5889	10.516968
1920	-50231	6311.4789	10.516784
1921	-50030	6311.3688	10.516601
1922	-35353	6311.2588	10.516418
1923	-19946	6311.1488	10.516234
1924	-15900	6311.0387	10.516051
1925	-16571	6310.9287	10.515868
1926	-8900	6310.8186	10.515684
1927	5641	6310.7086	10.515501
1928	16201	6310.5986	10.515318
1929	21154	6310.4885	10.515134
1930	26720	6310.3785	10.514951
1931	32458	6310.2684	10.514767
1932	33032	6310.1584	10.514584
1933	30309	6310.0484	10.514401
1934	29445	6309.9383	10.514217
1935	26700	6309.8283	10.514034
1936	15657	6309.7183	10.513851
1937	2315	6309.6082	10.513667
1938	-1019	6309.4982	10.513484
1939	5720	6309.3881	10.513301
1940	13231	6309.2781	10.513117
1941	21421	6309.1681	10.512934
1942	37471	6309.0580	10.512751
1943	55874	6308.9480	10.512567
1944	59801	6308.8379	10.512384
1945	45996	6308.7279	10.512200
1946	30292	6308.6179	10.512017
1947	22631	6308.5078	10.511834
1948	13907	6308.3978	10.511650
1949	-4295	6308.2877	10.511467
1950	-23601	6308.1777	10.511284
1951	-33942	6308.0677	10.511100
1952	-40393	6307.9576	10.510917
1953	-50170	6307.8476	10.510734
1954	-53287	6307.7375	10.510550
1955	-33676	6307.6275	10.510367
1956	3689	6307.5175	10.510184
1957	32367	6307.4074	10.510000
1958	33550	6307.2974	10.509817
1959	15475	6307.1873	10.509633
1960	428	6307.0773	10.509450
1961	-460	6306.9673	10.509267
1962	5448	6306.8572	10.509083
1963	6526	6306.7472	10.508900
1964	1758	6306.6372	10.508717
1965	-1858	6306.5271	10.508533
1966	-3453	6306.4171	10.508350
1967	-11614	6306.3070	10.508167
1968	-29992	6306.1970	10.507983
1969	-47190	6306.0870	10.507800
1970	-49371	6305.9769	10.507617
1971	-37480	6305.8669	10.507433
1972	-20997	6305.7568	10.507250
1973	981	6305.6468	10.507066
1974	36277	6305.5368	10.506883
1975	75993	6305.4267	10.506700
1976	92302	6305.3167	10.506516
1977	69464	6305.2066	10.506333
1978	24809	6305.0966	10.506150
1979	-12182	6304.9866	10.505966
1980	-32370	6304.8765	10.505783
1981	-46326	6304.7665	10.505600
1982	-58831	6304.6564	10.505416
1983	-60688	6304.5464	10.505233
1984	-47179	6304.4364	10.505050
1985	-31139	6304.3263	10.504866
1986	-29794	6304.2163	10.504683
1987	-43744	6304.1062	10.504499
1988	-56407	6303.9962	10.504316
1989	-54826	6303.8862	10.504133
1990	-45549	6303.7761	10.503949
1991	-44459	6303.6661	10.503766
1992	-52688	6303.5560	10.503583
1993	-52732	6303.4460	10.503399
1994	-34619	6303.3360	10.503216
1995	-16218	6303.2259	10.503033
1996	-23438	6303.1159	10.502849
1997	-53588	6303.0059	10.502666
1998	-75057	6302.8958	10.502482
1999	-65904	6302.7858	10.502299
2000	-37201	6302.6757	10.502116
[truncated: 63,536 more rows]
