# Supplementary material for: Evolution of the metabolome in response to selection for increased immunity in populations of Drosophila melanogaster
Source: PLoS One. 2017 Nov 17;12(11):e0188089. doi: 10.1371/journal.pone.0188089 (PMC5693281; doi:10.1371/journal.pone.0188089)
Supplement: S4 File — (ZIP) [file pone.0188089.s021.zip › Block4/Is/2/pdata/1/auditp.txt]

##TITLE= Audit trail, TopSpin 3.5 pl 2
##JCAMPDX= 5.01
##ORIGIN= Bruker BioSpin GmbH
##OWNER= nmrsu
$$ /opt/topspin3.5pl2/navdeep/nv-11sep-2015/428/pdata/1/auditp.txt
##AUDIT TRAIL=  $$ (NUMBER, WHEN, WHO, WHERE, PROCESS, VERSION, WHAT)
(   1,<2015-09-16 22:47:00.059 +0530>,<nmrsu>,<CZC51206BL>,<go4>,<TopSpin 3.5.2>,
      <created by zg
	started at 2015-09-16 22:45:41.189 +0530,
	POWCHK enabled, PULCHK disabled,
       configuration hash MD5:
       68 A8 47 55 1A A4 AB 4B E3 82 26 DA 1A 66 0A 05
       data hash MD5: 32K
       E7 C7 95 51 80 49 39 58 E6 34 4A 31 E2 46 D2 2F>)
(   2,<2015-09-16 22:49:26.077 +0530>,<nmrsu>,<CZC51206BL>,<proc1d>,<TopSpin 3.5.2>,
      <Start of raw data processing
       efp LB = 0.3 FT_mod = 6 PKNL = 1 PHC0 = 90.33786 PHC1 = -34.01418 SI = 64K 
       data hash MD5: 64K
       FF F5 10 D9 66 78 4E 7D DA C6 15 88 44 C7 75 30>)
(   3,<2015-09-16 22:49:27.599 +0530>,<nmrsu>,<CZC51206BL>,<proc1d>,<TopSpin 3.5.2>,
      <apk 
       data hash MD5: 64K
       80 11 FF 89 10 E6 D0 59 B7 F1 F3 DB 41 35 27 FC>)
(   4,<2015-09-16 22:49:29.018 +0530>,<nmrsu>,<CZC51206BL>,<proc1d>,<TopSpin 3.5.2>,
      <abs n ABSG = 5 
       data hash MD5: 64K
       2A F3 6B 4F 14 4B F6 C3 2A 53 08 4B 2D B2 F7 62>)
(   5,<2015-10-11 11:37:22.826 +0530>,<nmrsu>,<CZC51206BL>,<proc1d>,<TopSpin 3.5.2>,
      <apk 
       data hash MD5: 64K
       2A F3 6B 4F 14 4B F6 C3 2A 53 08 4B 2D B2 F7 62>)
(   6,<2015-10-11 11:37:23.836 +0530>,<nmrsu>,<CZC51206BL>,<proc1d>,<TopSpin 3.5.2>,
      <abs n ABSG = 5 
       data hash MD5: 64K
       A7 65 E4 46 96 3F 50 5B 53 4F CC 80 45 D0 D4 E0>)
(   7,<2017-10-28 16:59:05.695 +0530>,<nmrsu>,<NMRPC>,<disknew>,<TopSpin 3.5.2>,
      <processed data deleted>)
##END=

$$ hash MD5
$$ BF 77 AA 90 61 90 F1 8F 16 BC 33 68 F2 19 E1 A8
