# Supplementary material for: Evolution of the metabolome in response to selection for increased immunity in populations of Drosophila melanogaster
Source: PLoS One. 2017 Nov 17;12(11):e0188089. doi: 10.1371/journal.pone.0188089 (PMC5693281; doi:10.1371/journal.pone.0188089)
Supplement: S4 File — (ZIP) [file pone.0188089.s021.zip › Block4/Is/3/pdata/1/ascii-spec.txt]

1	2444	6520.3700	10.864859
2	29273	6520.2599	10.864675
3	44724	6520.1499	10.864492
4	34520	6520.0398	10.864308
5	7537	6519.9298	10.864125
6	-11855	6519.8198	10.863942
7	-10984	6519.7097	10.863758
8	-618	6519.5997	10.863575
9	1172	6519.4896	10.863392
10	-10598	6519.3796	10.863208
11	-26383	6519.2696	10.863025
12	-34695	6519.1595	10.862842
13	-31316	6519.0495	10.862658
14	-19398	6518.9395	10.862475
15	-5322	6518.8294	10.862291
16	5887	6518.7194	10.862108
17	13214	6518.6093	10.861925
18	17515	6518.4993	10.861741
19	17255	6518.3893	10.861558
20	9859	6518.2792	10.861375
21	-1436	6518.1692	10.861191
22	-6535	6518.0591	10.861008
23	1332	6517.9491	10.860825
24	16328	6517.8391	10.860641
25	25260	6517.7290	10.860458
26	21633	6517.6190	10.860275
27	10478	6517.5089	10.860091
28	-242	6517.3989	10.859908
29	-7492	6517.2889	10.859724
30	-10280	6517.1788	10.859541
31	-5551	6517.0688	10.859358
32	5846	6516.9587	10.859174
33	11866	6516.8487	10.858991
34	-1832	6516.7387	10.858808
35	-32109	6516.6286	10.858624
36	-55999	6516.5186	10.858441
37	-55479	6516.4085	10.858258
38	-38897	6516.2985	10.858074
39	-28405	6516.1885	10.857891
40	-30330	6516.0784	10.857708
41	-30885	6515.9684	10.857524
42	-21257	6515.8584	10.857341
43	-11672	6515.7483	10.857157
44	-13646	6515.6383	10.856974
45	-20929	6515.5282	10.856791
46	-19529	6515.4182	10.856607
47	-8797	6515.3082	10.856424
48	-234	6515.1981	10.856241
49	510	6515.0881	10.856057
50	-1296	6514.9780	10.855874
51	-516	6514.8680	10.855691
52	2232	6514.7580	10.855507
53	5543	6514.6479	10.855324
54	8994	6514.5379	10.855141
55	10530	6514.4278	10.854957
56	9833	6514.3178	10.854774
57	12017	6514.2078	10.854590
58	18982	6514.0977	10.854407
59	20089	6513.9877	10.854224
60	3651	6513.8776	10.854040
61	-23150	6513.7676	10.853857
62	-39018	6513.6576	10.853674
63	-34941	6513.5475	10.853490
64	-23045	6513.4375	10.853307
65	-16212	6513.3274	10.853124
66	-12508	6513.2174	10.852940
67	-5611	6513.1074	10.852757
68	2286	6512.9973	10.852574
69	6635	6512.8873	10.852390
70	9729	6512.7772	10.852207
71	14820	6512.6672	10.852023
72	18442	6512.5572	10.851840
73	16327	6512.4471	10.851657
74	10545	6512.3371	10.851473
75	4481	6512.2271	10.851290
76	-1905	6512.1170	10.851107
77	-6116	6512.0070	10.850923
78	-1203	6511.8969	10.850740
79	12915	6511.7869	10.850557
80	24968	6511.6769	10.850373
81	27228	6511.5668	10.850190
82	26306	6511.4568	10.850007
83	30535	6511.3467	10.849823
84	35758	6511.2367	10.849640
85	33985	6511.1267	10.849456
86	27193	6511.0166	10.849273
87	20523	6510.9066	10.849090
88	10006	6510.7965	10.848906
89	-8781	6510.6865	10.848723
90	-26143	6510.5765	10.848540
91	-27574	6510.4664	10.848356
92	-14460	6510.3564	10.848173
93	-1802	6510.2463	10.847990
94	1874	6510.1363	10.847806
95	-611	6510.0263	10.847623
96	-6426	6509.9162	10.847439
97	-13874	6509.8062	10.847256
98	-14744	6509.6961	10.847073
99	-1894	6509.5861	10.846889
100	15303	6509.4761	10.846706
101	18787	6509.3660	10.846523
102	6611	6509.2560	10.846339
103	-4999	6509.1460	10.846156
104	-6484	6509.0359	10.845973
105	-6458	6508.9259	10.845789
106	-14288	6508.8158	10.845606
107	-25383	6508.7058	10.845423
108	-29402	6508.5958	10.845239
109	-21571	6508.4857	10.845056
110	-2059	6508.3757	10.844872
111	23837	6508.2656	10.844689
112	42243	6508.1556	10.844506
113	41423	6508.0456	10.844322
114	29887	6507.9355	10.844139
115	29003	6507.8255	10.843956
116	43163	6507.7154	10.843772
117	53565	6507.6054	10.843589
118	47588	6507.4954	10.843406
119	35773	6507.3853	10.843222
120	30101	6507.2753	10.843039
121	24624	6507.1652	10.842856
122	11989	6507.0552	10.842672
123	1683	6506.9452	10.842489
124	3676	6506.8351	10.842305
125	8185	6506.7251	10.842122
126	1910	6506.6150	10.841939
127	-7131	6506.5050	10.841755
128	-3127	6506.3950	10.841572
129	7755	6506.2849	10.841389
130	4831	6506.1749	10.841205
131	-14299	6506.0648	10.841022
132	-32193	6505.9548	10.840839
133	-40940	6505.8448	10.840655
134	-48375	6505.7347	10.840472
135	-53131	6505.6247	10.840289
136	-40133	6505.5147	10.840105
137	-9930	6505.4046	10.839922
138	11207	6505.2946	10.839738
139	5161	6505.1845	10.839555
140	-12240	6505.0745	10.839372
141	-15628	6504.9645	10.839188
142	-5938	6504.8544	10.839005
143	-3293	6504.7444	10.838822
144	-13854	6504.6343	10.838638
145	-24074	6504.5243	10.838455
146	-24779	6504.4143	10.838272
147	-22079	6504.3042	10.838088
148	-22287	6504.1942	10.837905
149	-21534	6504.0841	10.837722
150	-15965	6503.9741	10.837538
151	-10617	6503.8641	10.837355
152	-10823	6503.7540	10.837171
153	-12616	6503.6440	10.836988
154	-9498	6503.5339	10.836805
155	-3768	6503.4239	10.836621
156	-2872	6503.3139	10.836438
157	-6483	6503.2038	10.836255
158	-5565	6503.0938	10.836071
159	3770	6502.9837	10.835888
160	12348	6502.8737	10.835705
161	8808	6502.7637	10.835521
162	-5109	6502.6536	10.835338
163	-16275	6502.5436	10.835155
164	-16000	6502.4336	10.834971
165	-7935	6502.3235	10.834788
166	505	6502.2135	10.834604
167	7220	6502.1034	10.834421
168	12230	6501.9934	10.834238
169	12264	6501.8834	10.834054
170	5255	6501.7733	10.833871
171	-4161	6501.6633	10.833688
172	-11106	6501.5532	10.833504
173	-18846	6501.4432	10.833321
174	-32009	6501.3332	10.833138
175	-43639	6501.2231	10.832954
176	-39968	6501.1131	10.832771
177	-19113	6501.0030	10.832587
178	5385	6500.8930	10.832404
179	22346	6500.7830	10.832221
180	33550	6500.6729	10.832037
181	42340	6500.5629	10.831854
182	43677	6500.4528	10.831671
183	34509	6500.3428	10.831487
184	24103	6500.2328	10.831304
185	21840	6500.1227	10.831121
186	21533	6500.0127	10.830937
187	11467	6499.9026	10.830754
188	-4361	6499.7926	10.830571
189	-11123	6499.6826	10.830387
190	-8561	6499.5725	10.830204
191	-13641	6499.4625	10.830020
192	-32293	6499.3524	10.829837
193	-45392	6499.2424	10.829654
194	-34562	6499.1324	10.829470
195	-9448	6499.0223	10.829287
196	5739	6498.9123	10.829104
197	4390	6498.8023	10.828920
198	-840	6498.6922	10.828737
199	-3849	6498.5822	10.828554
200	-11995	6498.4721	10.828370
201	-24411	6498.3621	10.828187
202	-23994	6498.2521	10.828004
203	-2349	6498.1420	10.827820
204	22199	6498.0320	10.827637
205	26799	6497.9219	10.827453
206	14954	6497.8119	10.827270
207	8656	6497.7019	10.827087
208	14788	6497.5918	10.826903
209	17713	6497.4818	10.826720
210	6071	6497.3717	10.826537
211	-10606	6497.2617	10.826353
212	-18281	6497.1517	10.826170
213	-17465	6497.0416	10.825987
214	-17101	6496.9316	10.825803
215	-19636	6496.8215	10.825620
216	-21947	6496.7115	10.825437
217	-23453	6496.6015	10.825253
218	-23689	6496.4914	10.825070
219	-17716	6496.3814	10.824886
220	-3552	6496.2713	10.824703
221	10742	6496.1613	10.824520
222	16936	6496.0513	10.824336
223	18981	6495.9412	10.824153
224	25071	6495.8312	10.823970
225	31454	6495.7212	10.823786
226	26805	6495.6111	10.823603
227	11077	6495.5011	10.823420
228	-3428	6495.3910	10.823236
229	-10927	6495.2810	10.823053
230	-18819	6495.1710	10.822870
231	-32019	6495.0609	10.822686
232	-43281	6494.9509	10.822503
233	-45180	6494.8408	10.822319
234	-40911	6494.7308	10.822136
235	-35923	6494.6208	10.821953
236	-28339	6494.5107	10.821769
237	-15879	6494.4007	10.821586
238	-3727	6494.2906	10.821403
239	3634	6494.1806	10.821219
240	11130	6494.0706	10.821036
241	23809	6493.9605	10.820853
242	35597	6493.8505	10.820669
243	38184	6493.7404	10.820486
244	35367	6493.6304	10.820303
245	36088	6493.5204	10.820119
246	37525	6493.4103	10.819936
247	29249	6493.3003	10.819752
248	12206	6493.1902	10.819569
249	-1820	6493.0802	10.819386
250	-10550	6492.9702	10.819202
251	-24685	6492.8601	10.819019
252	-46037	6492.7501	10.818836
253	-57806	6492.6400	10.818652
254	-46490	6492.5300	10.818469
255	-22165	6492.4200	10.818286
256	-5975	6492.3099	10.818102
257	-5649	6492.1999	10.817919
258	-14034	6492.0899	10.817735
259	-24191	6491.9798	10.817552
260	-32972	6491.8698	10.817369
261	-33884	6491.7597	10.817185
262	-20746	6491.6497	10.817002
263	269	6491.5397	10.816819
264	12710	6491.4296	10.816635
265	7116	6491.3196	10.816452
266	-9705	6491.2095	10.816269
267	-23461	6491.0995	10.816085
268	-25191	6490.9895	10.815902
269	-15911	6490.8794	10.815719
270	-4175	6490.7694	10.815535
271	1545	6490.6593	10.815352
272	2607	6490.5493	10.815168
273	9559	6490.4393	10.814985
274	26119	6490.3292	10.814802
275	38702	6490.2192	10.814618
276	31518	6490.1091	10.814435
277	8714	6489.9991	10.814252
278	-10146	6489.8891	10.814068
279	-15007	6489.7790	10.813885
280	-13055	6489.6690	10.813702
281	-12337	6489.5589	10.813518
282	-12583	6489.4489	10.813335
283	-14441	6489.3389	10.813152
284	-21721	6489.2288	10.812968
285	-29325	6489.1188	10.812785
286	-25218	6489.0087	10.812601
287	-12152	6488.8987	10.812418
288	-10346	6488.7887	10.812235
289	-27067	6488.6786	10.812051
290	-40282	6488.5686	10.811868
291	-28742	6488.4586	10.811685
292	-3616	6488.3485	10.811501
293	9926	6488.2385	10.811318
294	10765	6488.1284	10.811135
295	16965	6488.0184	10.810951
296	29764	6487.9084	10.810768
297	30019	6487.7983	10.810585
298	11688	6487.6883	10.810401
299	-7349	6487.5782	10.810218
300	-14591	6487.4682	10.810034
301	-19513	6487.3582	10.809851
302	-30233	6487.2481	10.809668
303	-34576	6487.1381	10.809484
304	-20198	6487.0280	10.809301
305	1813	6486.9180	10.809118
306	10847	6486.8080	10.808934
307	4837	6486.6979	10.808751
308	-1400	6486.5879	10.808568
309	500	6486.4778	10.808384
310	5833	6486.3678	10.808201
311	10204	6486.2578	10.808018
312	15555	6486.1477	10.807834
313	22449	6486.0377	10.807651
314	26590	6485.9276	10.807467
315	25003	6485.8176	10.807284
316	19695	6485.7076	10.807101
317	14573	6485.5975	10.806917
318	12426	6485.4875	10.806734
319	13838	6485.3775	10.806551
320	16451	6485.2674	10.806367
321	17664	6485.1574	10.806184
322	19214	6485.0473	10.806001
323	24288	6484.9373	10.805817
324	29483	6484.8273	10.805634
325	27617	6484.7172	10.805451
326	20395	6484.6072	10.805267
327	17353	6484.4971	10.805084
328	17615	6484.3871	10.804900
329	6236	6484.2771	10.804717
330	-21215	6484.1670	10.804534
331	-42965	6484.0570	10.804350
332	-35107	6483.9469	10.804167
333	-3798	6483.8369	10.803984
334	22679	6483.7269	10.803800
335	29340	6483.6168	10.803617
336	25296	6483.5068	10.803434
337	21335	6483.3967	10.803250
338	15274	6483.2867	10.803067
339	4180	6483.1767	10.802884
340	-3877	6483.0666	10.802700
341	1171	6482.9566	10.802517
342	18766	6482.8465	10.802333
343	39939	6482.7365	10.802150
344	56233	6482.6265	10.801967
345	62363	6482.5164	10.801783
346	56042	6482.4064	10.801600
347	40078	6482.2963	10.801417
348	21834	6482.1863	10.801233
349	8170	6482.0763	10.801050
350	2229	6481.9662	10.800867
351	3812	6481.8562	10.800683
352	9263	6481.7462	10.800500
353	12865	6481.6361	10.800316
354	12561	6481.5261	10.800133
355	12078	6481.4160	10.799950
356	13249	6481.3060	10.799766
357	10944	6481.1960	10.799583
358	1908	6481.0859	10.799400
359	-6854	6480.9759	10.799216
360	-7416	6480.8658	10.799033
361	-3651	6480.7558	10.798850
362	-3837	6480.6458	10.798666
363	-4952	6480.5357	10.798483
364	2203	6480.4257	10.798300
365	14432	6480.3156	10.798116
366	17201	6480.2056	10.797933
367	4629	6480.0956	10.797749
368	-15430	6479.9855	10.797566
369	-36334	6479.8755	10.797383
370	-56608	6479.7654	10.797199
371	-67287	6479.6554	10.797016
372	-54402	6479.5454	10.796833
373	-22030	6479.4353	10.796649
374	4191	6479.3253	10.796466
375	7480	6479.2152	10.796283
376	-377	6479.1052	10.796099
377	-1512	6478.9952	10.795916
378	282	6478.8851	10.795733
379	-9461	6478.7751	10.795549
380	-28003	6478.6651	10.795366
381	-38336	6478.5550	10.795182
382	-35930	6478.4450	10.794999
383	-33870	6478.3349	10.794816
384	-40351	6478.2249	10.794632
385	-46949	6478.1149	10.794449
386	-44098	6478.0048	10.794266
387	-36314	6477.8948	10.794082
388	-35111	6477.7847	10.793899
389	-43529	6477.6747	10.793716
390	-53664	6477.5647	10.793532
391	-56222	6477.4546	10.793349
392	-48755	6477.3446	10.793166
393	-35881	6477.2345	10.792982
394	-23417	6477.1245	10.792799
395	-12377	6477.0145	10.792615
396	270	6476.9044	10.792432
397	14728	6476.7944	10.792249
398	25635	6476.6843	10.792065
399	28623	6476.5743	10.791882
400	26085	6476.4643	10.791699
401	22928	6476.3542	10.791515
402	19693	6476.2442	10.791332
403	13994	6476.1341	10.791149
404	6212	6476.0241	10.790965
405	-766	6475.9141	10.790782
406	-5586	6475.8040	10.790599
407	-8087	6475.6940	10.790415
408	-6514	6475.5839	10.790232
409	670	6475.4739	10.790048
410	10988	6475.3639	10.789865
411	19048	6475.2538	10.789682
412	20822	6475.1438	10.789498
413	14952	6475.0338	10.789315
414	2049	6474.9237	10.789132
415	-14509	6474.8137	10.788948
416	-28425	6474.7036	10.788765
417	-33365	6474.5936	10.788582
418	-25945	6474.4836	10.788398
419	-7211	6474.3735	10.788215
420	15668	6474.2635	10.788032
421	31236	6474.1534	10.787848
422	33882	6474.0434	10.787665
423	31908	6473.9334	10.787481
424	37172	6473.8233	10.787298
425	45914	6473.7133	10.787115
426	40797	6473.6032	10.786931
427	16058	6473.4932	10.786748
428	-11120	6473.3832	10.786565
429	-22062	6473.2731	10.786381
430	-18717	6473.1631	10.786198
431	-14332	6473.0530	10.786015
432	-12273	6472.9430	10.785831
433	-8084	6472.8330	10.785648
434	-5197	6472.7229	10.785464
435	-11604	6472.6129	10.785281
436	-22568	6472.5028	10.785098
437	-22597	6472.3928	10.784914
438	-6840	6472.2828	10.784731
439	11906	6472.1727	10.784548
440	20016	6472.0627	10.784364
441	16056	6471.9527	10.784181
442	5581	6471.8426	10.783998
443	-5409	6471.7326	10.783814
444	-9382	6471.6225	10.783631
445	-2107	6471.5125	10.783448
446	6718	6471.4025	10.783264
447	-437	6471.2924	10.783081
448	-25957	6471.1824	10.782897
449	-51208	6471.0723	10.782714
450	-60545	6470.9623	10.782531
451	-58809	6470.8523	10.782347
452	-54616	6470.7422	10.782164
453	-39676	6470.6322	10.781981
454	-3626	6470.5221	10.781797
455	37280	6470.4121	10.781614
456	49785	6470.3021	10.781431
457	26570	6470.1920	10.781247
458	-187	6470.0820	10.781064
459	538	6469.9719	10.780881
460	19850	6469.8619	10.780697
461	27313	6469.7519	10.780514
462	17655	6469.6418	10.780330
463	16204	6469.5318	10.780147
464	37383	6469.4217	10.779964
465	60630	6469.3117	10.779780
466	58921	6469.2017	10.779597
467	34913	6469.0916	10.779414
468	12754	6468.9816	10.779230
469	4252	6468.8715	10.779047
470	1769	6468.7615	10.778864
471	-424	6468.6515	10.778680
472	1779	6468.5414	10.778497
473	7309	6468.4314	10.778314
474	6287	6468.3214	10.778130
475	-2025	6468.2113	10.777947
476	-3780	6468.1013	10.777763
477	7824	6467.9912	10.777580
478	19496	6467.8812	10.777397
479	17272	6467.7712	10.777213
480	6738	6467.6611	10.777030
481	989	6467.5511	10.776847
482	-937	6467.4410	10.776663
483	-8360	6467.3310	10.776480
484	-19588	6467.2210	10.776297
485	-24725	6467.1109	10.776113
486	-23428	6467.0009	10.775930
487	-23336	6466.8908	10.775747
488	-22887	6466.7808	10.775563
489	-12563	6466.6708	10.775380
490	5635	6466.5607	10.775196
491	16118	6466.4507	10.775013
492	11409	6466.3406	10.774830
493	2350	6466.2306	10.774646
494	789	6466.1206	10.774463
495	3880	6466.0105	10.774280
496	3047	6465.9005	10.774096
497	-449	6465.7904	10.773913
498	2478	6465.6804	10.773730
499	15808	6465.5704	10.773546
500	34033	6465.4603	10.773363
501	48442	6465.3503	10.773180
502	53962	6465.2403	10.772996
503	50833	6465.1302	10.772813
504	40671	6465.0202	10.772629
505	21271	6464.9101	10.772446
506	-9776	6464.8001	10.772263
507	-42902	6464.6901	10.772079
508	-56436	6464.5800	10.771896
509	-39793	6464.4700	10.771713
510	-11571	6464.3599	10.771529
511	-453	6464.2499	10.771346
512	-10023	6464.1399	10.771163
513	-18210	6464.0298	10.770979
514	-11735	6463.9198	10.770796
515	-2593	6463.8097	10.770612
516	-4499	6463.6997	10.770429
517	-11149	6463.5897	10.770246
518	-9214	6463.4796	10.770062
519	714	6463.3696	10.769879
520	9177	6463.2595	10.769696
521	13226	6463.1495	10.769512
522	13725	6463.0395	10.769329
523	6136	6462.9294	10.769146
524	-11521	6462.8194	10.768962
525	-27451	6462.7093	10.768779
526	-27018	6462.5993	10.768596
527	-11507	6462.4893	10.768412
528	6616	6462.3792	10.768229
529	23140	6462.2692	10.768045
530	41973	6462.1591	10.767862
531	57539	6462.0491	10.767679
532	54942	6461.9391	10.767495
533	32761	6461.8290	10.767312
534	11369	6461.7190	10.767129
535	9674	6461.6090	10.766945
536	22787	6461.4989	10.766762
537	31660	6461.3889	10.766579
538	27563	6461.2788	10.766395
539	16390	6461.1688	10.766212
540	2838	6461.0588	10.766029
541	-16623	6460.9487	10.765845
542	-42057	6460.8387	10.765662
543	-61396	6460.7286	10.765478
544	-61794	6460.6186	10.765295
545	-46140	6460.5086	10.765112
546	-30658	6460.3985	10.764928
547	-26231	6460.2885	10.764745
548	-28635	6460.1784	10.764562
549	-28244	6460.0684	10.764378
550	-21740	6459.9584	10.764195
551	-10276	6459.8483	10.764012
552	6426	6459.7383	10.763828
553	26049	6459.6282	10.763645
554	38398	6459.5182	10.763462
555	33895	6459.4082	10.763278
556	16345	6459.2981	10.763095
557	-1036	6459.1881	10.762911
558	-11855	6459.0780	10.762728
559	-20585	6458.9680	10.762545
560	-30743	6458.8580	10.762361
561	-38729	6458.7479	10.762178
562	-41343	6458.6379	10.761995
563	-40585	6458.5279	10.761811
564	-38042	6458.4178	10.761628
565	-32373	6458.3078	10.761445
566	-24824	6458.1977	10.761261
567	-19548	6458.0877	10.761078
568	-16474	6457.9777	10.760895
569	-12552	6457.8676	10.760711
570	-11429	6457.7576	10.760528
571	-20699	6457.6475	10.760344
572	-36314	6457.5375	10.760161
573	-42461	6457.4275	10.759978
574	-32884	6457.3174	10.759794
575	-19631	6457.2074	10.759611
576	-13102	6457.0973	10.759428
577	-7185	6456.9873	10.759244
578	4711	6456.8773	10.759061
579	12539	6456.7672	10.758878
580	4515	6456.6572	10.758694
581	-10178	6456.5471	10.758511
582	-11359	6456.4371	10.758328
583	4256	6456.3271	10.758144
584	21152	6456.2170	10.757961
585	27692	6456.1070	10.757777
586	24992	6455.9969	10.757594
587	15338	6455.8869	10.757411
588	-1549	6455.7769	10.757227
589	-19810	6455.6668	10.757044
590	-29893	6455.5568	10.756861
591	-31843	6455.4467	10.756677
592	-33501	6455.3367	10.756494
593	-34717	6455.2267	10.756311
594	-27769	6455.1166	10.756127
595	-15515	6455.0066	10.755944
596	-13240	6454.8966	10.755760
597	-26668	6454.7865	10.755577
598	-41909	6454.6765	10.755394
599	-44495	6454.5664	10.755210
600	-36433	6454.4564	10.755027
601	-26693	6454.3464	10.754844
602	-16475	6454.2363	10.754660
603	-4154	6454.1263	10.754477
604	3935	6454.0162	10.754294
605	-944	6453.9062	10.754110
606	-17355	6453.7962	10.753927
607	-34284	6453.6861	10.753744
608	-41354	6453.5761	10.753560
609	-34688	6453.4660	10.753377
610	-18254	6453.3560	10.753193
611	-3645	6453.2460	10.753010
612	-1612	6453.1359	10.752827
613	-9197	6453.0259	10.752643
614	-12395	6452.9158	10.752460
615	-5909	6452.8058	10.752277
616	-763	6452.6958	10.752093
617	-5804	6452.5857	10.751910
618	-12916	6452.4757	10.751727
619	-11182	6452.3656	10.751543
620	-6156	6452.2556	10.751360
621	-10472	6452.1456	10.751177
622	-20980	6452.0355	10.750993
623	-21103	6451.9255	10.750810
624	-5366	6451.8155	10.750626
625	12262	6451.7054	10.750443
626	16387	6451.5954	10.750260
627	5559	6451.4853	10.750076
628	-12155	6451.3753	10.749893
629	-28298	6451.2653	10.749710
630	-35544	6451.1552	10.749526
631	-29727	6451.0452	10.749343
632	-15216	6450.9351	10.749160
633	-2135	6450.8251	10.748976
634	4636	6450.7151	10.748793
635	8306	6450.6050	10.748610
636	11623	6450.4950	10.748426
637	13543	6450.3849	10.748243
638	15972	6450.2749	10.748059
639	24195	6450.1649	10.747876
640	36364	6450.0548	10.747693
641	41212	6449.9448	10.747509
642	32019	6449.8347	10.747326
643	15498	6449.7247	10.747143
644	1072	6449.6147	10.746959
645	-10909	6449.5046	10.746776
646	-22632	6449.3946	10.746593
647	-28039	6449.2845	10.746409
648	-19502	6449.1745	10.746226
649	-1787	6449.0645	10.746043
650	10983	6448.9544	10.745859
651	11657	6448.8444	10.745676
652	5411	6448.7343	10.745492
653	66	6448.6243	10.745309
654	-527	6448.5143	10.745126
655	5680	6448.4042	10.744942
656	18291	6448.2942	10.744759
657	30268	6448.1842	10.744576
658	32580	6448.0741	10.744392
659	24814	6447.9641	10.744209
660	13835	6447.8540	10.744026
661	1549	6447.7440	10.743842
662	-16119	6447.6340	10.743659
663	-35894	6447.5239	10.743476
664	-44801	6447.4139	10.743292
665	-38016	6447.3038	10.743109
666	-28609	6447.1938	10.742925
667	-30006	6447.0838	10.742742
668	-37079	6446.9737	10.742559
669	-36116	6446.8637	10.742375
670	-27337	6446.7536	10.742192
671	-23460	6446.6436	10.742009
672	-28161	6446.5336	10.741825
673	-30264	6446.4235	10.741642
674	-21174	6446.3135	10.741459
675	-5777	6446.2034	10.741275
676	7439	6446.0934	10.741092
677	15906	6445.9834	10.740909
678	18007	6445.8733	10.740725
679	10063	6445.7633	10.740542
680	-4103	6445.6532	10.740358
681	-10172	6445.5432	10.740175
682	-33	6445.4332	10.739992
683	14693	6445.3231	10.739808
684	16034	6445.2131	10.739625
685	2179	6445.1031	10.739442
686	-14113	6444.9930	10.739258
687	-26248	6444.8830	10.739075
688	-39916	6444.7729	10.738892
689	-57810	6444.6629	10.738708
690	-71144	6444.5529	10.738525
691	-71744	6444.4428	10.738341
692	-62374	6444.3328	10.738158
693	-48446	6444.2227	10.737975
694	-28834	6444.1127	10.737791
695	-4636	6444.0027	10.737608
696	11089	6443.8926	10.737425
697	6638	6443.7826	10.737241
698	-7592	6443.6725	10.737058
699	-7499	6443.5625	10.736875
700	12421	6443.4525	10.736691
701	29953	6443.3424	10.736508
702	26038	6443.2324	10.736325
703	10531	6443.1223	10.736141
704	3770	6443.0123	10.735958
705	4457	6442.9023	10.735774
706	-3665	6442.7922	10.735591
707	-18184	6442.6822	10.735408
708	-15933	6442.5721	10.735224
709	10256	6442.4621	10.735041
710	35285	6442.3521	10.734858
711	35019	6442.2420	10.734674
712	17912	6442.1320	10.734491
713	6938	6442.0219	10.734308
714	4328	6441.9119	10.734124
715	-4639	6441.8019	10.733941
716	-21400	6441.6918	10.733758
717	-31019	6441.5818	10.733574
718	-28224	6441.4718	10.733391
719	-25447	6441.3617	10.733207
720	-31960	6441.2517	10.733024
721	-42628	6441.1416	10.732841
722	-51529	6441.0316	10.732657
723	-60283	6440.9216	10.732474
724	-67522	6440.8115	10.732291
725	-65379	6440.7015	10.732107
726	-53304	6440.5914	10.731924
727	-41855	6440.4814	10.731741
728	-35942	6440.3714	10.731557
729	-27197	6440.2613	10.731374
730	-9591	6440.1513	10.731191
731	10522	6440.0412	10.731007
732	27104	6439.9312	10.730824
733	43152	6439.8212	10.730640
734	58379	6439.7111	10.730457
735	62631	6439.6011	10.730274
736	52608	6439.4910	10.730090
737	41459	6439.3810	10.729907
738	39006	6439.2710	10.729724
739	35048	6439.1609	10.729540
740	16860	6439.0509	10.729357
741	-7897	6438.9408	10.729174
742	-21727	6438.8308	10.728990
743	-22039	6438.7208	10.728807
744	-19512	6438.6107	10.728624
745	-19011	6438.5007	10.728440
746	-17672	6438.3907	10.728257
747	-15684	6438.2806	10.728073
748	-13618	6438.1706	10.727890
749	-4963	6438.0605	10.727707
750	13585	6437.9505	10.727523
751	30584	6437.8405	10.727340
752	33948	6437.7304	10.727157
753	29915	6437.6204	10.726973
754	31295	6437.5103	10.726790
755	34149	6437.4003	10.726607
756	25625	6437.2903	10.726423
757	8932	6437.1802	10.726240
758	-1328	6437.0702	10.726057
759	-4946	6436.9601	10.725873
760	-14017	6436.8501	10.725690
761	-26343	6436.7401	10.725506
762	-25531	6436.6300	10.725323
763	-9569	6436.5200	10.725140
764	4762	6436.4099	10.724956
765	10421	6436.2999	10.724773
766	19295	6436.1899	10.724590
767	36269	6436.0798	10.724406
768	47042	6435.9698	10.724223
769	40553	6435.8597	10.724040
770	22542	6435.7497	10.723856
771	-1345	6435.6397	10.723673
772	-33213	6435.5296	10.723489
773	-63843	6435.4196	10.723306
774	-70851	6435.3095	10.723123
775	-51313	6435.1995	10.722939
776	-33386	6435.0895	10.722756
777	-37091	6434.9794	10.722573
778	-44388	6434.8694	10.722389
779	-29777	6434.7594	10.722206
780	-1756	6434.6493	10.722023
781	11736	6434.5393	10.721839
782	5474	6434.4292	10.721656
783	-2399	6434.3192	10.721473
784	-2800	6434.2092	10.721289
785	-1829	6434.0991	10.721106
786	950	6433.9891	10.720922
787	13855	6433.8790	10.720739
788	31751	6433.7690	10.720556
789	36222	6433.6590	10.720372
790	21237	6433.5489	10.720189
791	686	6433.4389	10.720006
792	-13216	6433.3288	10.719822
793	-23301	6433.2188	10.719639
794	-35661	6433.1088	10.719456
795	-48666	6432.9987	10.719272
796	-57521	6432.8887	10.719089
797	-58719	6432.7786	10.718906
798	-48796	6432.6686	10.718722
799	-29948	6432.5586	10.718539
800	-16103	6432.4485	10.718355
801	-19339	6432.3385	10.718172
802	-29398	6432.2284	10.717989
803	-21681	6432.1184	10.717805
804	10805	6432.0084	10.717622
805	47182	6431.8983	10.717439
806	64419	6431.7883	10.717255
807	59990	6431.6783	10.717072
808	43182	6431.5682	10.716889
809	17796	6431.4582	10.716705
810	-15572	6431.3481	10.716522
811	-47941	6431.2381	10.716339
812	-64308	6431.1281	10.716155
813	-57682	6431.0180	10.715972
814	-36686	6430.9080	10.715788
815	-19629	6430.7979	10.715605
816	-20114	6430.6879	10.715422
817	-33962	6430.5779	10.715238
818	-40916	6430.4678	10.715055
819	-25161	6430.3578	10.714872
820	5914	6430.2477	10.714688
821	29307	6430.1377	10.714505
822	31799	6430.0277	10.714322
823	20473	6429.9176	10.714138
824	8915	6429.8076	10.713955
825	2886	6429.6975	10.713772
826	2288	6429.5875	10.713588
827	7958	6429.4775	10.713405
828	20060	6429.3674	10.713221
829	33707	6429.2574	10.713038
830	41342	6429.1473	10.712855
831	39336	6429.0373	10.712671
832	31629	6428.9273	10.712488
833	26697	6428.8172	10.712305
834	28246	6428.7072	10.712121
835	28233	6428.5971	10.711938
836	15161	6428.4871	10.711755
837	-7820	6428.3771	10.711571
838	-21864	6428.2670	10.711388
839	-15616	6428.1570	10.711205
840	81	6428.0470	10.711021
841	10055	6427.9369	10.710838
842	15928	6427.8269	10.710654
843	24754	6427.7168	10.710471
844	27048	6427.6068	10.710288
845	7967	6427.4968	10.710104
846	-23468	6427.3867	10.709921
847	-39782	6427.2767	10.709738
848	-31993	6427.1666	10.709554
849	-19770	6427.0566	10.709371
850	-19552	6426.9466	10.709188
851	-23457	6426.8365	10.709004
852	-18765	6426.7265	10.708821
853	-9278	6426.6164	10.708637
854	-5277	6426.5064	10.708454
855	-7350	6426.3964	10.708271
856	-12146	6426.2863	10.708087
857	-20715	6426.1763	10.707904
858	-29705	6426.0662	10.707721
859	-27629	6425.9562	10.707537
860	-12949	6425.8462	10.707354
861	-3669	6425.7361	10.707171
862	-14457	6425.6261	10.706987
863	-34498	6425.5160	10.706804
864	-42654	6425.4060	10.706621
865	-35532	6425.2960	10.706437
866	-25080	6425.1859	10.706254
867	-16622	6425.0759	10.706070
868	-6618	6424.9659	10.705887
869	2592	6424.8558	10.705704
870	3015	6424.7458	10.705520
871	-5697	6424.6357	10.705337
872	-17246	6424.5257	10.705154
873	-30704	6424.4157	10.704970
874	-47353	6424.3056	10.704787
875	-57860	6424.1956	10.704604
876	-49083	6424.0855	10.704420
877	-25346	6423.9755	10.704237
878	-8140	6423.8655	10.704054
879	-10575	6423.7554	10.703870
880	-24005	6423.6454	10.703687
881	-33953	6423.5353	10.703503
882	-37660	6423.4253	10.703320
883	-39829	6423.3153	10.703137
884	-40287	6423.2052	10.702953
885	-33663	6423.0952	10.702770
886	-17104	6422.9851	10.702587
887	6619	6422.8751	10.702403
888	31003	6422.7651	10.702220
889	48470	6422.6550	10.702037
890	54136	6422.5450	10.701853
891	49043	6422.4349	10.701670
892	39161	6422.3249	10.701487
893	32255	6422.2149	10.701303
894	35055	6422.1048	10.701120
895	46868	6421.9948	10.700936
896	53322	6421.8847	10.700753
897	36743	6421.7747	10.700570
898	1476	6421.6647	10.700386
899	-21376	6421.5546	10.700203
900	-9213	6421.4446	10.700020
901	18846	6421.3346	10.699836
902	22305	6421.2245	10.699653
903	-9087	6421.1145	10.699470
904	-43761	6421.0044	10.699286
905	-50873	6420.8944	10.699103
906	-34234	6420.7844	10.698920
907	-16101	6420.6743	10.698736
908	-6467	6420.5643	10.698553
909	-2447	6420.4542	10.698369
910	-3665	6420.3442	10.698186
911	-10664	6420.2342	10.698003
912	-14877	6420.1241	10.697819
913	-6161	6420.0141	10.697636
914	11966	6419.9040	10.697453
915	26210	6419.7940	10.697269
916	30188	6419.6840	10.697086
917	27209	6419.5739	10.696903
918	19527	6419.4639	10.696719
919	6473	6419.3538	10.696536
920	-7216	6419.2438	10.696353
921	-11993	6419.1338	10.696169
922	-4404	6419.0237	10.695986
923	9438	6418.9137	10.695802
924	21436	6418.8036	10.695619
925	26170	6418.6936	10.695436
926	20031	6418.5836	10.695252
927	4697	6418.4735	10.695069
928	-8882	6418.3635	10.694886
929	-9725	6418.2535	10.694702
930	-1508	6418.1434	10.694519
931	1309	6418.0334	10.694336
932	-5770	6417.9233	10.694152
933	-10601	6417.8133	10.693969
934	-3095	6417.7033	10.693785
935	9622	6417.5932	10.693602
936	14553	6417.4832	10.693419
937	11129	6417.3731	10.693235
938	7726	6417.2631	10.693052
939	5617	6417.1531	10.692869
940	-694	6417.0430	10.692685
941	-8114	6416.9330	10.692502
942	-3906	6416.8229	10.692319
943	14649	6416.7129	10.692135
944	30029	6416.6029	10.691952
945	23848	6416.4928	10.691769
946	1837	6416.3828	10.691585
947	-10566	6416.2727	10.691402
948	2063	6416.1627	10.691218
949	28052	6416.0527	10.691035
950	44022	6415.9426	10.690852
951	40903	6415.8326	10.690668
952	29129	6415.7225	10.690485
953	21943	6415.6125	10.690302
954	21413	6415.5025	10.690118
955	22048	6415.3924	10.689935
956	21464	6415.2824	10.689752
957	21706	6415.1723	10.689568
958	21468	6415.0623	10.689385
959	12778	6414.9523	10.689202
960	-11015	6414.8422	10.689018
961	-44795	6414.7322	10.688835
962	-71815	6414.6222	10.688651
963	-76357	6414.5121	10.688468
964	-56857	6414.4021	10.688285
965	-26685	6414.2920	10.688101
966	-2532	6414.1820	10.687918
967	7236	6414.0720	10.687735
968	3847	6413.9619	10.687551
969	-8219	6413.8519	10.687368
970	-25225	6413.7418	10.687185
971	-42693	6413.6318	10.687001
972	-54573	6413.5218	10.686818
973	-57383	6413.4117	10.686635
974	-54419	6413.3017	10.686451
975	-52880	6413.1916	10.686268
976	-55510	6413.0816	10.686084
977	-56628	6412.9716	10.685901
978	-48645	6412.8615	10.685718
979	-32326	6412.7515	10.685534
980	-17592	6412.6414	10.685351
981	-12021	6412.5314	10.685168
982	-11264	6412.4214	10.684984
983	-5741	6412.3113	10.684801
984	4057	6412.2013	10.684618
985	6282	6412.0912	10.684434
986	-4857	6411.9812	10.684251
987	-17361	6411.8712	10.684068
988	-14902	6411.7611	10.683884
989	1612	6411.6511	10.683701
990	14926	6411.5411	10.683517
991	12960	6411.4310	10.683334
992	96	6411.3210	10.683151
993	-13895	6411.2109	10.682967
994	-25421	6411.1009	10.682784
995	-32873	6410.9909	10.682601
996	-31206	6410.8808	10.682417
997	-19823	6410.7708	10.682234
998	-9742	6410.6607	10.682051
999	-13191	6410.5507	10.681867
1000	-28727	6410.4407	10.681684
1001	-44291	6410.3306	10.681501
1002	-51704	6410.2206	10.681317
1003	-49696	6410.1105	10.681134
1004	-36239	6410.0005	10.680950
1005	-9523	6409.8905	10.680767
1006	22759	6409.7804	10.680584
1007	45583	6409.6704	10.680400
1008	51226	6409.5603	10.680217
1009	44815	6409.4503	10.680034
1010	34433	6409.3403	10.679850
1011	24130	6409.2302	10.679667
1012	17699	6409.1202	10.679484
1013	18612	6409.0101	10.679300
1014	22171	6408.9001	10.679117
1015	17752	6408.7901	10.678934
1016	4359	6408.6800	10.678750
1017	-5080	6408.5700	10.678567
1018	-963	6408.4599	10.678383
1019	10796	6408.3499	10.678200
1020	20780	6408.2399	10.678017
1021	30350	6408.1298	10.677833
1022	44035	6408.0198	10.677650
1023	56658	6407.9098	10.677467
1024	60214	6407.7997	10.677283
1025	56836	6407.6897	10.677100
1026	52202	6407.5796	10.676917
1027	42512	6407.4696	10.676733
1028	23082	6407.3596	10.676550
1029	4636	6407.2495	10.676366
1030	1967	6407.1395	10.676183
1031	6885	6407.0294	10.676000
1032	-6906	6406.9194	10.675816
1033	-45981	6406.8094	10.675633
1034	-82412	6406.6993	10.675450
1035	-87139	6406.5893	10.675266
1036	-64065	6406.4792	10.675083
1037	-38936	6406.3692	10.674900
1038	-25919	6406.2592	10.674716
1039	-19733	6406.1491	10.674533
1040	-13653	6406.0391	10.674350
1041	-9189	6405.9290	10.674166
1042	-8464	6405.8190	10.673983
1043	-9728	6405.7090	10.673799
1044	-13287	6405.5989	10.673616
1045	-23795	6405.4889	10.673433
1046	-42804	6405.3788	10.673249
1047	-62831	6405.2688	10.673066
1048	-71541	6405.1588	10.672883
1049	-62104	6405.0487	10.672699
1050	-41070	6404.9387	10.672516
1051	-26038	6404.8287	10.672333
1052	-30850	6404.7186	10.672149
1053	-50494	6404.6086	10.671966
1054	-64815	6404.4985	10.671783
1055	-60200	6404.3885	10.671599
1056	-43461	6404.2785	10.671416
1057	-31213	6404.1684	10.671232
1058	-30167	6404.0584	10.671049
1059	-32106	6403.9483	10.670866
1060	-25024	6403.8383	10.670682
1061	-5827	6403.7283	10.670499
1062	15429	6403.6182	10.670316
1063	22748	6403.5082	10.670132
1064	9693	6403.3981	10.669949
1065	-12355	6403.2881	10.669766
1066	-27595	6403.1781	10.669582
1067	-35606	6403.0680	10.669399
1068	-46821	6402.9580	10.669216
1069	-58480	6402.8479	10.669032
1070	-52202	6402.7379	10.668849
1071	-22898	6402.6279	10.668665
1072	6754	6402.5178	10.668482
1073	14378	6402.4078	10.668299
1074	7443	6402.2977	10.668115
1075	8590	6402.1877	10.667932
1076	21764	6402.0777	10.667749
1077	31808	6401.9676	10.667565
1078	31191	6401.8576	10.667382
1079	26810	6401.7475	10.667199
1080	22359	6401.6375	10.667015
1081	13786	6401.5275	10.666832
1082	3342	6401.4174	10.666649
1083	-632	6401.3074	10.666465
1084	-1619	6401.1974	10.666282
1085	-14832	6401.0873	10.666098
1086	-42505	6400.9773	10.665915
1087	-65004	6400.8672	10.665732
1088	-66061	6400.7572	10.665548
1089	-54098	6400.6472	10.665365
1090	-47151	6400.5371	10.665182
1091	-45931	6400.4271	10.664998
1092	-35674	6400.3170	10.664815
1093	-12313	6400.2070	10.664632
1094	5694	6400.0970	10.664448
1095	-2611	6399.9869	10.664265
1096	-32664	6399.8769	10.664082
1097	-53768	6399.7668	10.663898
1098	-41253	6399.6568	10.663715
1099	-5550	6399.5468	10.663531
1100	20425	6399.4367	10.663348
1101	22423	6399.3267	10.663165
1102	19201	6399.2166	10.662981
1103	30764	6399.1066	10.662798
1104	49941	6398.9966	10.662615
1105	58622	6398.8865	10.662431
1106	55623	6398.7765	10.662248
1107	48547	6398.6664	10.662065
1108	31813	6398.5564	10.661881
1109	-1039	6398.4464	10.661698
1110	-31276	6398.3363	10.661514
1111	-30427	6398.2263	10.661331
1112	-662	6398.1163	10.661148
1113	27591	6398.0062	10.660964
1114	38941	6397.8962	10.660781
1115	45790	6397.7861	10.660598
1116	55417	6397.6761	10.660414
1117	56012	6397.5661	10.660231
1118	44286	6397.4560	10.660048
1119	36389	6397.3460	10.659864
1120	37982	6397.2359	10.659681
1121	31616	6397.1259	10.659498
1122	9451	6397.0159	10.659314
1123	-8850	6396.9058	10.659131
1124	-9046	6396.7958	10.658947
1125	-6447	6396.6857	10.658764
1126	-16024	6396.5757	10.658581
1127	-24140	6396.4657	10.658397
1128	-14901	6396.3556	10.658214
1129	-1154	6396.2456	10.658031
1130	-871	6396.1355	10.657847
1131	-3686	6396.0255	10.657664
1132	7863	6395.9155	10.657481
1133	21616	6395.8054	10.657297
1134	15085	6395.6954	10.657114
1135	-1842	6395.5853	10.656931
1136	-20	6395.4753	10.656747
1137	20464	6395.3653	10.656564
1138	30777	6395.2552	10.656380
1139	19135	6395.1452	10.656197
1140	1691	6395.0351	10.656014
1141	-11696	6394.9251	10.655830
1142	-27730	6394.8151	10.655647
1143	-42035	6394.7050	10.655464
1144	-35571	6394.5950	10.655280
1145	-8545	6394.4850	10.655097
1146	11187	6394.3749	10.654914
1147	5969	6394.2649	10.654730
1148	-9117	6394.1548	10.654547
1149	-12694	6394.0448	10.654364
1150	-5067	6393.9348	10.654180
1151	1025	6393.8247	10.653997
1152	-738	6393.7147	10.653813
1153	-9897	6393.6046	10.653630
1154	-21698	6393.4946	10.653447
1155	-24033	6393.3846	10.653263
1156	-9136	6393.2745	10.653080
1157	8152	6393.1645	10.652897
1158	4131	6393.0544	10.652713
1159	-17792	6392.9444	10.652530
1160	-28161	6392.8344	10.652347
1161	-14608	6392.7243	10.652163
1162	1677	6392.6143	10.651980
1163	2942	6392.5042	10.651797
1164	1476	6392.3942	10.651613
1165	12990	6392.2842	10.651430
1166	26930	6392.1741	10.651246
1167	24043	6392.0641	10.651063
1168	6048	6391.9540	10.650880
1169	-12422	6391.8440	10.650696
1170	-27188	6391.7340	10.650513
1171	-39926	6391.6239	10.650330
1172	-42120	6391.5139	10.650146
1173	-24240	6391.4039	10.649963
1174	5043	6391.2938	10.649780
1175	25236	6391.1838	10.649596
1176	26116	6391.0737	10.649413
1177	13423	6390.9637	10.649230
1178	-749	6390.8537	10.649046
1179	-5068	6390.7436	10.648863
1180	3847	6390.6336	10.648679
1181	12858	6390.5235	10.648496
1182	2009	6390.4135	10.648313
1183	-28888	6390.3035	10.648129
1184	-56213	6390.1934	10.647946
1185	-63475	6390.0834	10.647763
1186	-60518	6389.9733	10.647579
1187	-61382	6389.8633	10.647396
1188	-61586	6389.7533	10.647213
1189	-53330	6389.6432	10.647029
1190	-45778	6389.5332	10.646846
1191	-49964	6389.4231	10.646662
1192	-56662	6389.3131	10.646479
1193	-50223	6389.2031	10.646296
1194	-34496	6389.0930	10.646112
1195	-25172	6388.9830	10.645929
1196	-24821	6388.8729	10.645746
1197	-24214	6388.7629	10.645562
1198	-20058	6388.6529	10.645379
1199	-13440	6388.5428	10.645196
1200	97	6388.4328	10.645012
1201	20030	6388.3227	10.644829
1202	30095	6388.2127	10.644646
1203	18470	6388.1027	10.644462
1204	-373	6387.9926	10.644279
1205	-4748	6387.8826	10.644095
1206	3398	6387.7726	10.643912
1207	9316	6387.6625	10.643729
1208	14943	6387.5525	10.643545
1209	28712	6387.4424	10.643362
1210	35741	6387.3324	10.643179
1211	14049	6387.2224	10.642995
1212	-21106	6387.1123	10.642812
1213	-26663	6387.0023	10.642629
1214	7408	6386.8922	10.642445
1215	40814	6386.7822	10.642262
1216	38606	6386.6722	10.642079
1217	13344	6386.5621	10.641895
1218	-3901	6386.4521	10.641712
1219	-6000	6386.3420	10.641528
1220	-2475	6386.2320	10.641345
1221	6526	6386.1220	10.641162
1222	23987	6386.0119	10.640978
1223	38645	6385.9019	10.640795
1224	36857	6385.7918	10.640612
1225	23078	6385.6818	10.640428
1226	11184	6385.5718	10.640245
1227	4746	6385.4617	10.640062
1228	2104	6385.3517	10.639878
1229	10432	6385.2416	10.639695
1230	35448	6385.1316	10.639512
1231	63493	6385.0216	10.639328
1232	73043	6384.9115	10.639145
1233	61865	6384.8015	10.638961
1234	46771	6384.6915	10.638778
1235	37897	6384.5814	10.638595
1236	28677	6384.4714	10.638411
1237	12329	6384.3613	10.638228
1238	-5794	6384.2513	10.638045
1239	-16767	6384.1413	10.637861
1240	-19947	6384.0312	10.637678
1241	-22391	6383.9212	10.637495
1242	-31588	6383.8111	10.637311
1243	-49551	6383.7011	10.637128
1244	-69026	6383.5911	10.636945
1245	-75683	6383.4810	10.636761
1246	-60010	6383.3710	10.636578
1247	-28199	6383.2609	10.636394
1248	2417	6383.1509	10.636211
1249	19031	6383.0409	10.636028
1250	21955	6382.9308	10.635844
1251	19302	6382.8208	10.635661
1252	17089	6382.7107	10.635478
1253	14684	6382.6007	10.635294
1254	7707	6382.4907	10.635111
1255	-4749	6382.3806	10.634928
1256	-15951	6382.2706	10.634744
1257	-17133	6382.1605	10.634561
1258	-7910	6382.0505	10.634378
1259	2199	6381.9405	10.634194
1260	3990	6381.8304	10.634011
1261	-2338	6381.7204	10.633827
1262	-8718	6381.6103	10.633644
1263	-6904	6381.5003	10.633461
1264	4468	6381.3903	10.633277
1265	15877	6381.2802	10.633094
1266	11679	6381.1702	10.632911
1267	-13684	6381.0602	10.632727
1268	-43861	6380.9501	10.632544
1269	-53275	6380.8401	10.632361
1270	-34303	6380.7300	10.632177
1271	-5123	6380.6200	10.631994
1272	11411	6380.5100	10.631810
1273	9417	6380.3999	10.631627
1274	-1207	6380.2899	10.631444
1275	-8590	6380.1798	10.631260
1276	-7250	6380.0698	10.631077
1277	288	6379.9598	10.630894
1278	6209	6379.8497	10.630710
1279	7230	6379.7397	10.630527
1280	12129	6379.6296	10.630344
1281	30390	6379.5196	10.630160
1282	52673	6379.4096	10.629977
1283	55672	6379.2995	10.629794
1284	31372	6379.1895	10.629610
1285	-1027	6379.0794	10.629427
1286	-19120	6378.9694	10.629243
1287	-21005	6378.8594	10.629060
1288	-17671	6378.7493	10.628877
1289	-15535	6378.6393	10.628693
1290	-17440	6378.5292	10.628510
1291	-27606	6378.4192	10.628327
1292	-41379	6378.3092	10.628143
1293	-41424	6378.1991	10.627960
1294	-20553	6378.0891	10.627777
1295	864	6377.9790	10.627593
1296	-1888	6377.8690	10.627410
1297	-24694	6377.7590	10.627227
1298	-43857	6377.6489	10.627043
1299	-52105	6377.5389	10.626860
1300	-62303	6377.4289	10.626676
1301	-76588	6377.3188	10.626493
1302	-77280	6377.2088	10.626310
1303	-55202	6377.0987	10.626126
1304	-26325	6376.9887	10.625943
1305	-10711	6376.8787	10.625760
1306	-11823	6376.7686	10.625576
1307	-25447	6376.6586	10.625393
1308	-50763	6376.5485	10.625210
1309	-78979	6376.4385	10.625026
1310	-87403	6376.3285	10.624843
1311	-64527	6376.2184	10.624660
1312	-32042	6376.1084	10.624476
1313	-22081	6375.9983	10.624293
1314	-35636	6375.8883	10.624109
1315	-42477	6375.7783	10.623926
1316	-24158	6375.6682	10.623743
1317	709	6375.5582	10.623559
1318	2853	6375.4481	10.623376
1319	-18459	6375.3381	10.623193
1320	-36112	6375.2281	10.623009
1321	-31490	6375.1180	10.622826
1322	-16412	6375.0080	10.622643
1323	-13257	6374.8979	10.622459
1324	-22423	6374.7879	10.622276
1325	-22449	6374.6779	10.622093
1326	-2590	6374.5678	10.621909
1327	19161	6374.4578	10.621726
1328	20375	6374.3478	10.621542
1329	6058	6374.2377	10.621359
1330	-24	6374.1277	10.621176
1331	8786	6374.0176	10.620992
1332	15569	6373.9076	10.620809
1333	12430	6373.7976	10.620626
1334	16731	6373.6875	10.620442
1335	40893	6373.5775	10.620259
1336	64065	6373.4674	10.620076
1337	55414	6373.3574	10.619892
1338	16641	6373.2474	10.619709
1339	-20683	6373.1373	10.619526
1340	-36530	6373.0273	10.619342
1341	-38686	6372.9172	10.619159
1342	-37318	6372.8072	10.618975
1343	-28001	6372.6972	10.618792
1344	-9612	6372.5871	10.618609
1345	1752	6372.4771	10.618425
1346	-7310	6372.3670	10.618242
1347	-26892	6372.2570	10.618059
1348	-38771	6372.1470	10.617875
1349	-42039	6372.0369	10.617692
1350	-47159	6371.9269	10.617509
1351	-52184	6371.8168	10.617325
1352	-44616	6371.7068	10.617142
1353	-25450	6371.5968	10.616959
1354	-12048	6371.4867	10.616775
1355	-12649	6371.3767	10.616592
1356	-13457	6371.2666	10.616408
1357	1645	6371.1566	10.616225
1358	29886	6371.0466	10.616042
1359	55343	6370.9365	10.615858
1360	66432	6370.8265	10.615675
1361	60236	6370.7165	10.615492
1362	38622	6370.6064	10.615308
1363	10496	6370.4964	10.615125
1364	-7142	6370.3863	10.614942
1365	-1535	6370.2763	10.614758
1366	21858	6370.1663	10.614575
1367	43428	6370.0562	10.614391
1368	47405	6369.9462	10.614208
1369	32736	6369.8361	10.614025
1370	8875	6369.7261	10.613841
1371	-14261	6369.6161	10.613658
1372	-33027	6369.5060	10.613475
1373	-50222	6369.3960	10.613291
1374	-68027	6369.2859	10.613108
1375	-80366	6369.1759	10.612925
1376	-76906	6369.0659	10.612741
1377	-57467	6368.9558	10.612558
1378	-37251	6368.8458	10.612375
1379	-32286	6368.7357	10.612191
1380	-42246	6368.6257	10.612008
1381	-51941	6368.5157	10.611824
1382	-47557	6368.4056	10.611641
1383	-28344	6368.2956	10.611458
1384	-5533	6368.1855	10.611274
1385	7161	6368.0755	10.611091
1386	5223	6367.9655	10.610908
1387	-1796	6367.8554	10.610724
1388	-912	6367.7454	10.610541
1389	8206	6367.6354	10.610358
1390	14824	6367.5253	10.610174
1391	15492	6367.4153	10.609991
1392	18841	6367.3052	10.609808
1393	27155	6367.1952	10.609624
1394	27496	6367.0852	10.609441
1395	11964	6366.9751	10.609257
1396	-6235	6366.8651	10.609074
1397	-11856	6366.7550	10.608891
1398	-11433	6366.6450	10.608707
1399	-19764	6366.5350	10.608524
1400	-31568	6366.4249	10.608341
1401	-29072	6366.3149	10.608157
1402	-13498	6366.2048	10.607974
1403	-4883	6366.0948	10.607791
1404	-10022	6365.9848	10.607607
1405	-14742	6365.8747	10.607424
1406	-11941	6365.7647	10.607241
1407	-12833	6365.6546	10.607057
1408	-21813	6365.5446	10.606874
1409	-23784	6365.4346	10.606690
1410	-9376	6365.3245	10.606507
1411	7984	6365.2145	10.606324
1412	15487	6365.1044	10.606140
1413	21999	6364.9944	10.605957
1414	37102	6364.8844	10.605774
1415	45923	6364.7743	10.605590
1416	28263	6364.6643	10.605407
1417	-7143	6364.5542	10.605224
1418	-30415	6364.4442	10.605040
1419	-27683	6364.3342	10.604857
1420	-10672	6364.2241	10.604674
1421	6674	6364.1141	10.604490
1422	20410	6364.0041	10.604307
1423	26003	6363.8940	10.604123
1424	15816	6363.7840	10.603940
1425	-7735	6363.6739	10.603757
1426	-30827	6363.5639	10.603573
1427	-44693	6363.4539	10.603390
1428	-52879	6363.3438	10.603207
1429	-59582	6363.2338	10.603023
1430	-61294	6363.1237	10.602840
1431	-53362	6363.0137	10.602657
1432	-37062	6362.9037	10.602473
1433	-18742	6362.7936	10.602290
1434	-8134	6362.6836	10.602107
1435	-14741	6362.5735	10.601923
1436	-36236	6362.4635	10.601740
1437	-52934	6362.3535	10.601556
1438	-45936	6362.2434	10.601373
1439	-20924	6362.1334	10.601190
1440	-2714	6362.0233	10.601006
1441	-5588	6361.9133	10.600823
1442	-20121	6361.8033	10.600640
1443	-29746	6361.6932	10.600456
1444	-27781	6361.5832	10.600273
1445	-15737	6361.4731	10.600090
1446	2583	6361.3631	10.599906
1447	19931	6361.2531	10.599723
1448	28147	6361.1430	10.599539
1449	26269	6361.0330	10.599356
1450	18649	6360.9230	10.599173
1451	4128	6360.8129	10.598989
1452	-21424	6360.7029	10.598806
1453	-49081	6360.5928	10.598623
1454	-57411	6360.4828	10.598439
1455	-37892	6360.3728	10.598256
1456	-9765	6360.2627	10.598073
1457	765	6360.1527	10.597889
1458	-9139	6360.0426	10.597706
1459	-17974	6359.9326	10.597523
1460	-6102	6359.8226	10.597339
1461	23443	6359.7125	10.597156
1462	48800	6359.6025	10.596972
1463	50298	6359.4924	10.596789
1464	29307	6359.3824	10.596606
1465	7183	6359.2724	10.596422
1466	2657	6359.1623	10.596239
1467	11817	6359.0523	10.596056
1468	15911	6358.9422	10.595872
1469	6206	6358.8322	10.595689
1470	-8572	6358.7222	10.595506
1471	-17905	6358.6121	10.595322
1472	-19360	6358.5021	10.595139
1473	-11418	6358.3920	10.594956
1474	7654	6358.2820	10.594772
1475	27145	6358.1720	10.594589
1476	25698	6358.0619	10.594405
1477	-2020	6357.9519	10.594222
1478	-32133	6357.8418	10.594039
1479	-39287	6357.7318	10.593855
1480	-29170	6357.6218	10.593672
1481	-27836	6357.5117	10.593489
1482	-43811	6357.4017	10.593305
1483	-58031	6357.2917	10.593122
1484	-51603	6357.1816	10.592939
1485	-27941	6357.0716	10.592755
1486	-2817	6356.9615	10.592572
1487	15358	6356.8515	10.592389
1488	28188	6356.7415	10.592205
1489	37801	6356.6314	10.592022
1490	42355	6356.5214	10.591838
1491	38930	6356.4113	10.591655
1492	27487	6356.3013	10.591472
1493	12974	6356.1913	10.591288
1494	3245	6356.0812	10.591105
1495	1215	6355.9712	10.590922
1496	-479	6355.8611	10.590738
1497	-11814	6355.7511	10.590555
1498	-31483	6355.6411	10.590372
1499	-46384	6355.5310	10.590188
1500	-47153	6355.4210	10.590005
1501	-38476	6355.3109	10.589822
1502	-30044	6355.2009	10.589638
1503	-22893	6355.0909	10.589455
1504	-11608	6354.9808	10.589271
1505	2865	6354.8708	10.589088
1506	11489	6354.7607	10.588905
1507	9466	6354.6507	10.588721
1508	2585	6354.5407	10.588538
1509	-2555	6354.4306	10.588355
1510	-7123	6354.3206	10.588171
1511	-11881	6354.2106	10.587988
1512	-7604	6354.1005	10.587805
1513	13730	6353.9905	10.587621
1514	40078	6353.8804	10.587438
1515	46888	6353.7704	10.587255
1516	27786	6353.6604	10.587071
1517	3875	6353.5503	10.586888
1518	-5144	6353.4403	10.586704
1519	-4692	6353.3302	10.586521
1520	-7807	6353.2202	10.586338
1521	-8609	6353.1102	10.586154
1522	5658	6353.0001	10.585971
1523	24145	6352.8901	10.585788
1524	19818	6352.7800	10.585604
1525	-11056	6352.6700	10.585421
1526	-40755	6352.5600	10.585238
1527	-48412	6352.4499	10.585054
1528	-44886	6352.3399	10.584871
1529	-48581	6352.2298	10.584687
1530	-56771	6352.1198	10.584504
1531	-57237	6352.0098	10.584321
1532	-52303	6351.8997	10.584137
1533	-51905	6351.7897	10.583954
1534	-53482	6351.6796	10.583771
1535	-48810	6351.5696	10.583587
1536	-43750	6351.4596	10.583404
1537	-50625	6351.3495	10.583221
1538	-63666	6351.2395	10.583037
1539	-61775	6351.1294	10.582854
1540	-37380	6351.0194	10.582671
1541	-6367	6350.9094	10.582487
1542	13016	6350.7993	10.582304
1543	17050	6350.6893	10.582120
1544	10933	6350.5793	10.581937
1545	1295	6350.4692	10.581754
1546	-2507	6350.3592	10.581570
1547	5236	6350.2491	10.581387
1548	13747	6350.1391	10.581204
1549	3765	6350.0291	10.581020
1550	-24801	6349.9190	10.580837
1551	-47605	6349.8090	10.580654
1552	-47543	6349.6989	10.580470
1553	-37808	6349.5889	10.580287
1554	-39986	6349.4789	10.580104
1555	-50728	6349.3688	10.579920
1556	-48178	6349.2588	10.579737
1557	-26062	6349.1487	10.579553
1558	-2670	6349.0387	10.579370
1559	4941	6348.9287	10.579187
1560	-681	6348.8186	10.579003
1561	-8769	6348.7086	10.578820
1562	-15447	6348.5985	10.578637
1563	-19961	6348.4885	10.578453
1564	-18330	6348.3785	10.578270
1565	-11991	6348.2684	10.578087
1566	-14262	6348.1584	10.577903
1567	-34662	6348.0483	10.577720
1568	-60397	6347.9383	10.577537
1569	-66865	6347.8283	10.577353
1570	-47009	6347.7182	10.577170
1571	-18589	6347.6082	10.576986
1572	-717	6347.4982	10.576803
1573	4529	6347.3881	10.576620
1574	3559	6347.2781	10.576436
1575	-1113	6347.1680	10.576253
1576	-5444	6347.0580	10.576070
1577	825	6346.9480	10.575886
1578	18860	6346.8379	10.575703
1579	29653	6346.7279	10.575520
1580	16133	6346.6178	10.575336
1581	-8484	6346.5078	10.575153
1582	-14584	6346.3978	10.574970
1583	1425	6346.2877	10.574786
1584	10564	6346.1777	10.574603
1585	-6575	6346.0676	10.574419
1586	-32459	6345.9576	10.574236
1587	-40252	6345.8476	10.574053
1588	-30532	6345.7375	10.573869
1589	-22423	6345.6275	10.573686
1590	-21657	6345.5174	10.573503
1591	-19521	6345.4074	10.573319
1592	-16426	6345.2974	10.573136
1593	-23059	6345.1873	10.572953
1594	-37624	6345.0773	10.572769
1595	-42471	6344.9672	10.572586
1596	-28126	6344.8572	10.572403
1597	-4550	6344.7472	10.572219
1598	16287	6344.6371	10.572036
1599	33375	6344.5271	10.571852
1600	46115	6344.4170	10.571669
1601	47394	6344.3070	10.571486
1602	38321	6344.1970	10.571302
1603	36312	6344.0869	10.571119
1604	53510	6343.9769	10.570936
1605	75584	6343.8669	10.570752
1606	77819	6343.7568	10.570569
1607	58201	6343.6468	10.570386
1608	38516	6343.5367	10.570202
1609	32577	6343.4267	10.570019
1610	29348	6343.3167	10.569835
1611	13481	6343.2066	10.569652
1612	-10031	6343.0966	10.569469
1613	-21562	6342.9865	10.569285
1614	-10389	6342.8765	10.569102
1615	16725	6342.7665	10.568919
1616	45503	6342.6564	10.568735
1617	62730	6342.5464	10.568552
1618	58252	6342.4363	10.568369
1619	31549	6342.3263	10.568185
1620	-1183	6342.2163	10.568002
1621	-18117	6342.1062	10.567819
1622	-16040	6341.9962	10.567635
1623	-14480	6341.8861	10.567452
1624	-28916	6341.7761	10.567268
1625	-49511	6341.6661	10.567085
1626	-56358	6341.5560	10.566902
1627	-46600	6341.4460	10.566718
1628	-32175	6341.3359	10.566535
1629	-18028	6341.2259	10.566352
1630	-1408	6341.1159	10.566168
1631	10074	6341.0058	10.565985
1632	2059	6340.8958	10.565802
1633	-20990	6340.7858	10.565618
1634	-35517	6340.6757	10.565435
1635	-32437	6340.5657	10.565252
1636	-29921	6340.4556	10.565068
1637	-40616	6340.3456	10.564885
1638	-48207	6340.2356	10.564701
1639	-36249	6340.1255	10.564518
1640	-21042	6340.0155	10.564335
1641	-29962	6339.9054	10.564151
1642	-57984	6339.7954	10.563968
1643	-74918	6339.6854	10.563785
1644	-70638	6339.5753	10.563601
1645	-63763	6339.4653	10.563418
1646	-64494	6339.3552	10.563235
1647	-58070	6339.2452	10.563051
1648	-33426	6339.1352	10.562868
1649	-3536	6339.0251	10.562685
1650	14904	6338.9151	10.562501
1651	22359	6338.8050	10.562318
1652	25144	6338.6950	10.562134
1653	21885	6338.5850	10.561951
1654	15858	6338.4749	10.561768
1655	24170	6338.3649	10.561584
1656	55699	6338.2548	10.561401
1657	89915	6338.1448	10.561218
1658	96578	6338.0348	10.561034
1659	72593	6337.9247	10.560851
1660	43863	6337.8147	10.560668
1661	31932	6337.7046	10.560484
1662	32164	6337.5946	10.560301
1663	26788	6337.4846	10.560118
1664	9252	6337.3745	10.559934
1665	-9811	6337.2645	10.559751
1666	-17629	6337.1545	10.559567
1667	-15373	6337.0444	10.559384
1668	-15164	6336.9344	10.559201
1669	-20819	6336.8243	10.559017
1670	-20646	6336.7143	10.558834
1671	-8144	6336.6043	10.558651
1672	-356	6336.4942	10.558467
1673	-17119	6336.3842	10.558284
1674	-45227	6336.2741	10.558101
1675	-47125	6336.1641	10.557917
1676	-11240	6336.0541	10.557734
1677	29350	6335.9440	10.557551
1678	40259	6335.8340	10.557367
1679	26414	6335.7239	10.557184
1680	12979	6335.6139	10.557000
1681	5501	6335.5039	10.556817
1682	-7352	6335.3938	10.556634
1683	-24221	6335.2838	10.556450
1684	-30726	6335.1737	10.556267
1685	-24879	6335.0637	10.556084
1686	-20276	6334.9537	10.555900
1687	-23860	6334.8436	10.555717
1688	-28368	6334.7336	10.555534
1689	-27511	6334.6235	10.555350
1690	-23521	6334.5135	10.555167
1691	-19767	6334.4035	10.554983
1692	-18991	6334.2934	10.554800
1693	-26490	6334.1834	10.554617
1694	-41206	6334.0734	10.554433
1695	-47630	6333.9633	10.554250
1696	-32904	6333.8533	10.554067
1697	-9560	6333.7432	10.553883
1698	-4012	6333.6332	10.553700
1699	-23502	6333.5232	10.553517
1700	-50993	6333.4131	10.553333
1701	-70637	6333.3031	10.553150
1702	-79688	6333.1930	10.552967
1703	-77269	6333.0830	10.552783
1704	-63792	6332.9730	10.552600
1705	-52725	6332.8629	10.552416
1706	-59078	6332.7529	10.552233
1707	-71446	6332.6428	10.552050
1708	-60108	6332.5328	10.551866
1709	-21214	6332.4228	10.551683
1710	11602	6332.3127	10.551500
1711	11904	6332.2027	10.551316
1712	-6157	6332.0926	10.551133
1713	-13884	6331.9826	10.550950
1714	-5602	6331.8726	10.550766
1715	7505	6331.7625	10.550583
1716	20524	6331.6525	10.550400
1717	30223	6331.5424	10.550216
1718	25140	6331.4324	10.550033
1719	4423	6331.3224	10.549849
1720	-7891	6331.2123	10.549666
1721	6823	6331.1023	10.549483
1722	29488	6330.9922	10.549299
1723	29196	6330.8822	10.549116
1724	11110	6330.7722	10.548933
1725	5914	6330.6621	10.548749
1726	17006	6330.5521	10.548566
1727	16185	6330.4421	10.548383
1728	-3185	6330.3320	10.548199
1729	-7312	6330.2220	10.548016
1730	26115	6330.1119	10.547833
1731	68207	6330.0019	10.547649
1732	76565	6329.8919	10.547466
1733	52131	6329.7818	10.547282
1734	30518	6329.6718	10.547099
1735	27888	6329.5617	10.546916
1736	23929	6329.4517	10.546732
1737	-1722	6329.3417	10.546549
1738	-39674	6329.2316	10.546366
1739	-65276	6329.1216	10.546182
1740	-69065	6329.0115	10.545999
1741	-63236	6328.9015	10.545816
1742	-62892	6328.7915	10.545632
1743	-68086	6328.6814	10.545449
1744	-66381	6328.5714	10.545266
1745	-51945	6328.4613	10.545082
1746	-36770	6328.3513	10.544899
1747	-35803	6328.2413	10.544715
1748	-43550	6328.1312	10.544532
1749	-38554	6328.0212	10.544349
1750	-15267	6327.9111	10.544165
1751	2521	6327.8011	10.543982
1752	-9009	6327.6911	10.543799
1753	-41276	6327.5810	10.543615
1754	-64046	6327.4710	10.543432
1755	-62767	6327.3610	10.543249
1756	-50305	6327.2509	10.543065
1757	-43556	6327.1409	10.542882
1758	-43097	6327.0308	10.542699
1759	-39009	6326.9208	10.542515
1760	-25937	6326.8108	10.542332
1761	-8170	6326.7007	10.542148
1762	3525	6326.5907	10.541965
1763	-1672	6326.4806	10.541782
1764	-24768	6326.3706	10.541598
1765	-52193	6326.2606	10.541415
1766	-66592	6326.1505	10.541232
1767	-62447	6326.0405	10.541048
1768	-45607	6325.9304	10.540865
1769	-20845	6325.8204	10.540682
1770	9458	6325.7104	10.540498
1771	35376	6325.6003	10.540315
1772	41995	6325.4903	10.540132
1773	27308	6325.3802	10.539948
1774	7629	6325.2702	10.539765
1775	-879	6325.1602	10.539581
1776	1630	6325.0501	10.539398
1777	6019	6324.9401	10.539215
1778	9334	6324.8300	10.539031
1779	15623	6324.7200	10.538848
1780	27628	6324.6100	10.538665
1781	43772	6324.4999	10.538481
1782	58405	6324.3899	10.538298
1783	60847	6324.2798	10.538115
1784	41972	6324.1698	10.537931
1785	8336	6324.0598	10.537748
1786	-18013	6323.9497	10.537564
1787	-22757	6323.8397	10.537381
1788	-16123	6323.7297	10.537198
1789	-17011	6323.6196	10.537014
1790	-26422	6323.5096	10.536831
1791	-29103	6323.3995	10.536648
1792	-18399	6323.2895	10.536464
1793	-5262	6323.1795	10.536281
1794	-835	6323.0694	10.536098
1795	-2327	6322.9594	10.535914
1796	-631	6322.8493	10.535731
1797	7669	6322.7393	10.535548
1798	21349	6322.6293	10.535364
1799	39502	6322.5192	10.535181
1800	58028	6322.4092	10.534997
1801	66237	6322.2991	10.534814
1802	55699	6322.1891	10.534631
1803	32622	6322.0791	10.534447
1804	15411	6321.9690	10.534264
1805	17027	6321.8590	10.534081
1806	31832	6321.7489	10.533897
1807	42689	6321.6389	10.533714
1808	40663	6321.5289	10.533531
1809	34052	6321.4188	10.533347
1810	35559	6321.3088	10.533164
1811	45050	6321.1987	10.532981
1812	51948	6321.0887	10.532797
1813	52350	6320.9787	10.532614
1814	52616	6320.8686	10.532430
1815	53519	6320.7586	10.532247
1816	43571	6320.6486	10.532064
1817	16750	6320.5385	10.531880
1818	-13060	6320.4285	10.531697
1819	-26907	6320.3184	10.531514
1820	-23213	6320.2084	10.531330
1821	-13899	6320.0984	10.531147
1822	-5376	6319.9883	10.530964
1823	1947	6319.8783	10.530780
1824	1089	6319.7682	10.530597
1825	-15332	6319.6582	10.530414
1826	-36372	6319.5482	10.530230
1827	-39118	6319.4381	10.530047
1828	-18468	6319.3281	10.529863
1829	5774	6319.2180	10.529680
1830	17107	6319.1080	10.529497
1831	21416	6318.9980	10.529313
1832	29867	6318.8879	10.529130
1833	38670	6318.7779	10.528947
1834	38328	6318.6678	10.528763
1835	31618	6318.5578	10.528580
1836	29322	6318.4478	10.528397
1837	35660	6318.3377	10.528213
1838	48272	6318.2277	10.528030
1839	64628	6318.1176	10.527847
1840	78260	6318.0076	10.527663
1841	77362	6317.8976	10.527480
1842	59440	6317.7875	10.527296
1843	40350	6317.6775	10.527113
1844	35853	6317.5674	10.526930
1845	39950	6317.4574	10.526746
1846	35260	6317.3474	10.526563
1847	20493	6317.2373	10.526380
1848	11884	6317.1273	10.526196
1849	17592	6317.0173	10.526013
1850	25548	6316.9072	10.525830
1851	21386	6316.7972	10.525646
1852	8127	6316.6871	10.525463
1853	1747	6316.5771	10.525280
1854	11917	6316.4671	10.525096
1855	31549	6316.3570	10.524913
1856	44723	6316.2470	10.524729
1857	44117	6316.1369	10.524546
1858	38655	6316.0269	10.524363
1859	39813	6315.9169	10.524179
1860	43002	6315.8068	10.523996
1861	33523	6315.6968	10.523813
1862	12533	6315.5867	10.523629
1863	1541	6315.4767	10.523446
1864	12165	6315.3667	10.523263
1865	26140	6315.2566	10.523079
1866	19987	6315.1466	10.522896
1867	-1657	6315.0365	10.522712
1868	-14416	6314.9265	10.522529
1869	-7871	6314.8165	10.522346
1870	6978	6314.7064	10.522162
1871	17913	6314.5964	10.521979
1872	20428	6314.4863	10.521796
1873	10775	6314.3763	10.521612
1874	-10134	6314.2663	10.521429
1875	-27713	6314.1562	10.521246
1876	-28052	6314.0462	10.521062
1877	-20405	6313.9362	10.520879
1878	-25506	6313.8261	10.520696
1879	-42444	6313.7161	10.520512
1880	-50274	6313.6060	10.520329
1881	-44016	6313.4960	10.520145
1882	-42704	6313.3860	10.519962
1883	-54557	6313.2759	10.519779
1884	-61311	6313.1659	10.519595
1885	-50924	6313.0558	10.519412
1886	-40968	6312.9458	10.519229
1887	-49331	6312.8358	10.519045
1888	-61128	6312.7257	10.518862
1889	-48921	6312.6157	10.518679
1890	-14509	6312.5056	10.518495
1891	12636	6312.3956	10.518312
1892	13453	6312.2856	10.518129
1893	-3641	6312.1755	10.517945
1894	-20861	6312.0655	10.517762
1895	-28898	6311.9554	10.517578
1896	-26677	6311.8454	10.517395
1897	-17279	6311.7354	10.517212
1898	-6444	6311.6253	10.517028
1899	2912	6311.5153	10.516845
1900	14637	6311.4052	10.516662
1901	32818	6311.2952	10.516478
1902	55127	6311.1852	10.516295
1903	77105	6311.0751	10.516112
1904	96258	6310.9651	10.515928
1905	106734	6310.8550	10.515745
1906	100191	6310.7450	10.515562
1907	80461	6310.6350	10.515378
1908	66921	6310.5249	10.515195
1909	71943	6310.4149	10.515011
1910	83905	6310.3049	10.514828
1911	83938	6310.1948	10.514645
1912	69918	6310.0848	10.514461
1913	51107	6309.9747	10.514278
1914	29791	6309.8647	10.514095
1915	4914	6309.7547	10.513911
1916	-14433	6309.6446	10.513728
1917	-17731	6309.5346	10.513545
1918	-9839	6309.4245	10.513361
1919	-1853	6309.3145	10.513178
1920	8620	6309.2045	10.512995
1921	28561	6309.0944	10.512811
1922	46813	6308.9844	10.512628
1923	44088	6308.8743	10.512444
1924	24713	6308.7643	10.512261
1925	14128	6308.6543	10.512078
1926	21720	6308.5442	10.511894
1927	30081	6308.4342	10.511711
1928	27410	6308.3241	10.511528
1929	26037	6308.2141	10.511344
1930	36722	6308.1041	10.511161
1931	45953	6307.9940	10.510978
1932	35476	6307.8840	10.510794
1933	9278	6307.7739	10.510611
1934	-15459	6307.6639	10.510428
1935	-32401	6307.5539	10.510244
1936	-44447	6307.4438	10.510061
1937	-47442	6307.3338	10.509877
1938	-33829	6307.2238	10.509694
1939	-9354	6307.1137	10.509511
1940	9712	6307.0037	10.509327
1941	17082	6306.8936	10.509144
1942	22652	6306.7836	10.508961
1943	35678	6306.6736	10.508777
1944	49703	6306.5635	10.508594
1945	48614	6306.4535	10.508411
1946	25930	6306.3434	10.508227
1947	-3834	6306.2334	10.508044
1948	-15650	6306.1234	10.507860
1949	842	6306.0133	10.507677
1950	28982	6305.9033	10.507494
1951	44231	6305.7932	10.507310
1952	42876	6305.6832	10.507127
1953	41715	6305.5732	10.506944
1954	51040	6305.4631	10.506760
1955	62622	6305.3531	10.506577
1956	67227	6305.2430	10.506394
1957	67838	6305.1330	10.506210
1958	67586	6305.0230	10.506027
1959	59286	6304.9129	10.505844
1960	38414	6304.8029	10.505660
1961	14831	6304.6928	10.505477
1962	-74	6304.5828	10.505293
1963	-7211	6304.4728	10.505110
1964	-8876	6304.3627	10.504927
1965	3129	6304.2527	10.504743
1966	31077	6304.1426	10.504560
1967	52957	6304.0326	10.504377
1968	42913	6303.9226	10.504193
1969	7640	6303.8125	10.504010
1970	-18296	6303.7025	10.503827
1971	-15049	6303.5925	10.503643
1972	3776	6303.4824	10.503460
1973	18667	6303.3724	10.503277
1974	29783	6303.2623	10.503093
1975	44009	6303.1523	10.502910
1976	53505	6303.0423	10.502726
1977	45489	6302.9322	10.502543
1978	26764	6302.8222	10.502360
1979	20413	6302.7121	10.502176
1980	35579	6302.6021	10.501993
1981	53106	6302.4921	10.501810
1982	48466	6302.3820	10.501626
1983	22547	6302.2720	10.501443
1984	879	6302.1619	10.501260
1985	2976	6302.0519	10.501076
1986	20938	6301.9419	10.500893
1987	32888	6301.8318	10.500710
1988	30695	6301.7218	10.500526
1989	24961	6301.6117	10.500343
1990	25346	6301.5017	10.500159
1991	28398	6301.3917	10.499976
1992	27658	6301.2816	10.499793
1993	23664	6301.1716	10.499609
1994	16898	6301.0615	10.499426
1995	1362	6300.9515	10.499243
1996	-24340	6300.8415	10.499059
1997	-47083	6300.7314	10.498876
1998	-51840	6300.6214	10.498693
1999	-39267	6300.5114	10.498509
2000	-19925	6300.4013	10.498326
[truncated: 63,536 more rows]
