# Supplementary material for: Evolution of the metabolome in response to selection for increased immunity in populations of Drosophila melanogaster
Source: PLoS One. 2017 Nov 17;12(11):e0188089. doi: 10.1371/journal.pone.0188089 (PMC5693281; doi:10.1371/journal.pone.0188089)
Supplement: S4 File — (ZIP) [file pone.0188089.s021.zip › Block4/Is/3/pdata/1/auditp.txt]

##TITLE= Audit trail, TopSpin 3.5 pl 2
##JCAMPDX= 5.01
##ORIGIN= Bruker BioSpin GmbH
##OWNER= nmrsu
$$ /opt/topspin3.5pl2/navdeep/nv-11sep-2015/212/pdata/1/auditp.txt
##AUDIT TRAIL=  $$ (NUMBER, WHEN, WHO, WHERE, PROCESS, VERSION, WHAT)
(   1,<2015-09-13 16:52:47.241 +0530>,<nmrsu>,<CZC51206BL>,<go4>,<TopSpin 3.5.2>,
      <created by zg
	started at 2015-09-13 16:51:28.375 +0530,
	POWCHK enabled, PULCHK disabled,
       configuration hash MD5:
       68 A8 47 55 1A A4 AB 4B E3 82 26 DA 1A 66 0A 05
       data hash MD5: 32K
       D2 79 DF 5D E5 34 B0 D1 73 D0 A4 82 C5 5D AA A5>)
(   2,<2015-09-13 22:20:13.481 +0530>,<nmrsu>,<CZC51206BL>,<proc1d>,<TopSpin 3.5.2>,
      <Start of raw data processing
       efp LB = 0.3 FT_mod = 6 PKNL = 1 PHC0 = 79.92278 PHC1 = -23.55849 SI = 64K 
       data hash MD5: 64K
       13 F0 E4 C4 97 80 62 32 30 F4 AB 21 18 B1 67 A7>)
(   3,<2015-09-13 22:20:15.454 +0530>,<nmrsu>,<CZC51206BL>,<proc1d>,<TopSpin 3.5.2>,
      <apk 
       data hash MD5: 64K
       08 9D 30 18 E7 1D DC 54 2E 0D DF 56 C7 0D D3 05>)
(   4,<2015-09-13 22:20:17.579 +0530>,<nmrsu>,<CZC51206BL>,<proc1d>,<TopSpin 3.5.2>,
      <abs n ABSG = 5 
       data hash MD5: 64K
       01 25 11 62 C8 0D 12 42 B5 05 A4 B1 0F C9 D9 54>)
(   5,<2015-10-11 11:39:37.490 +0530>,<nmrsu>,<CZC51206BL>,<proc1d>,<TopSpin 3.5.2>,
      <apk 
       data hash MD5: 64K
       6A 5E 1D 10 3F 44 B7 EA 03 6F 4F EC 31 D0 0D 5D>)
(   6,<2015-10-11 11:39:38.350 +0530>,<nmrsu>,<CZC51206BL>,<proc1d>,<TopSpin 3.5.2>,
      <abs n ABSG = 5 
       data hash MD5: 64K
       8D 01 3E BF 07 07 A6 B0 9E AB C6 E4 6D FE DC 16>)
(   7,<2017-10-28 16:59:04.524 +0530>,<nmrsu>,<NMRPC>,<disknew>,<TopSpin 3.5.2>,
      <processed data deleted>)
##END=

$$ hash MD5
$$ 6F 4C 91 81 DF 60 40 07 2A AF 47 B9 D9 14 6F 18
